# Supplementary material for: De Novo Assembly and Genome Analyses of the Marine-Derived Scopulariopsis brevicaulis Strain LF580 Unravels Life-Style Traits and Anticancerous Scopularide Biosynthetic Gene Cluster
Source: PLoS One. 2015 Oct 27;10(10):e0140398. doi: 10.1371/journal.pone.0140398 (PMC4624724; doi:10.1371/journal.pone.0140398)
Supplement: S1 Table — (XLSX) [file pone.0140398.s004.xlsx]

## Sheet: Repeats-Sbre-details2.txt
Contig	position	in the	Contig	Strand	Repeat	Repeat details	position	in the	repeat	ID	SW	perc	perc	perc
ID	begin	end	(left)		class/family		begin	end	(left)		score	div.	del.	ins.
Sbre-contig00001	48	1976	-340669	+	SKIPPY-I	LTR/Gypsy	3555	6267	-721	1	388	36.6	3.2	8.8
Sbre-contig00001	2286	2328	-340317	+	GA-rich	Low_complexity	1	44	0	2	17	8.5	2.3	6.8
Sbre-contig00001	27041	27101	-315544	+	(CCG)n	Simple_repeat	1	64	0	3	12	24.5	4.9	3.1
Sbre-contig00001	30811	30837	-311808	+	(A)n	Simple_repeat	1	27	0	4	18	8.2	0.0	0.0
Sbre-contig00001	69734	69758	-272887	+	(GAT)n	Simple_repeat	1	27	0	5	16	0.0	8.0	0.0
Sbre-contig00001	76680	76713	-265932	+	GA-rich	Low_complexity	1	36	0	6	11	16.7	5.9	0.0
Sbre-contig00001	85755	85777	-256868	+	(CA)n	Simple_repeat	1	25	0	7	16	0.0	8.7	0.0
Sbre-contig00001	96324	96370	-246275	+	A-rich	Low_complexity	1	47	0	8	12	31.2	0.0	0.0
Sbre-contig00001	96372	96472	-246173	C	5SrRNA_AN	rRNA	0	129	26	9	262	24.0	4.0	1.0
Sbre-contig00001	105067	105092	-237553	+	(TAGG)n	Simple_repeat	1	26	0	10	14	12.7	0.0	0.0
Sbre-contig00001	138871	138896	-203749	+	(A)n	Simple_repeat	1	26	0	11	17	12.7	0.0	0.0
Sbre-contig00001	141982	142011	-200634	+	(AGAG)n	Simple_repeat	1	30	0	12	17	10.8	0.0	0.0
Sbre-contig00001	149559	149585	-193060	+	(C)n	Simple_repeat	1	27	0	13	16	16.5	0.0	0.0
Sbre-contig00001	151334	151386	-191259	+	(TTGCCA)n	Simple_repeat	1	54	0	14	16	20.9	1.9	3.7
Sbre-contig00001	175625	175649	-166996	+	(AC)n	Simple_repeat	1	25	0	15	29	0.0	0.0	0.0
Sbre-contig00001	175843	175867	-166778	+	(CGC)n	Simple_repeat	1	25	0	16	12	9.3	0.0	4.0
Sbre-contig00001	194304	194342	-148303	+	(CCTGAGCAG)n	Simple_repeat	1	39	0	17	26	8.3	0.0	0.0
Sbre-contig00001	211510	211551	-131094	+	(GCCTTC)n	Simple_repeat	1	42	0	18	12	29.3	0.0	0.0
Sbre-contig00001	211839	211882	-130763	+	(TGAGGC)n	Simple_repeat	1	44	0	19	14	27.1	0.0	0.0
Sbre-contig00001	218989	219007	-123638	+	(ATT)n	Simple_repeat	1	19	0	20	12	5.6	0.0	0.0
Sbre-contig00001	277396	277438	-65207	+	(CGGCGGAGG)n	Simple_repeat	1	44	0	21	37	0.0	2.3	2.3
Sbre-contig00001	286021	286079	-56566	+	(GGCGTG)n	Simple_repeat	1	59	0	22	14	34.3	0.0	0.0
Sbre-contig00001	301145	301226	-41419	+	(GTGAG)n	Simple_repeat	1	85	0	23	14	24.1	3.7	5.9
Sbre-contig00001	305012	305088	-37557	+	(GGTTTGG)n	Simple_repeat	1	82	0	24	13	26.9	6.5	1.2
Sbre-contig00001	306204	306260	-36385	+	(GAGGCG)n	Simple_repeat	1	57	0	25	12	35.5	0.0	0.0
Sbre-contig00001	309333	309377	-33268	+	GA-rich	Low_complexity	1	46	0	26	12	24.4	2.2	2.2
Sbre-contig00001	312235	312275	-30370	+	(CTT)n	Simple_repeat	1	42	0	27	12	18.8	2.4	4.8
Sbre-contig00001	316660	316708	-25937	+	G-rich	Low_complexity	1	50	0	28	11	29.7	2.0	0.0
Sbre-contig00001	321538	321594	-21051	+	(CTTCTTGTC)n	Simple_repeat	1	60	0	29	45	1.8	5.3	0.0
Sbre-contig00001	321706	321895	-20750	+	(CTTCTT)n	Simple_repeat	1	192	0	30	36	36.7	1.1	1.0
Sbre-contig00001	322737	322803	-19842	+	(CCTC)n	Simple_repeat	1	67	0	31	12	31.9	0.0	4.5
Sbre-contig00001	331645	331700	-10945	+	(TGTGGAA)n	Simple_repeat	1	62	0	32	14	14.2	10.7	1.6
Sbre-contig00001	342402	342436	-209	+	(AAGACA)n	Simple_repeat	1	35	0	33	18	9.8	0.0	2.9
Sbre-contig00001	342510	342550	-95	+	(CAGCG)n	Simple_repeat	1	42	0	34	12	18.1	2.4	4.8
Sbre-contig00002	3	29	-303478	+	(AG)n	Simple_repeat	1	28	0	35	22	0.0	3.7	0.0
Sbre-contig00002	13464	13548	-289959	+	G-rich	Low_complexity	1	87	0	36	22	22.3	2.4	4.6
Sbre-contig00002	14710	14735	-288772	+	(GAA)n	Simple_repeat	1	27	0	37	19	0.0	3.9	0.0
Sbre-contig00002	29612	29697	-273810	+	(CCCTCG)n	Simple_repeat	1	86	0	38	13	36.6	0.0	3.5
Sbre-contig00002	29845	29908	-273599	+	G-rich	Low_complexity	1	67	0	39	14	28.1	4.7	0.0
Sbre-contig00002	31956	31991	-271516	+	(CTT)n	Simple_repeat	1	36	0	40	34	2.8	0.0	0.0
Sbre-contig00002	56960	56985	-246522	+	(CCGGAG)n	Simple_repeat	1	26	0	41	27	0.0	0.0	0.0
Sbre-contig00002	57263	57288	-246219	+	(CCT)n	Simple_repeat	1	26	0	42	14	12.5	0.0	0.0
Sbre-contig00002	58734	58800	-244707	+	(AGCCTG)n	Simple_repeat	1	68	0	43	17	21.7	1.5	5.9
Sbre-contig00002	59151	59221	-244286	+	(AGGCCG)n	Simple_repeat	1	71	0	44	13	31.8	0.0	4.2
Sbre-contig00002	64737	64882	-238625	+	(GATCGG)n	Simple_repeat	1	146	0	45	50	28.9	0.0	0.0
Sbre-contig00002	65308	65394	-238113	+	G-rich	Low_complexity	1	88	0	46	17	28.6	1.1	4.5
Sbre-contig00002	65343	65385	-238122	+	(GAGGC)n	Simple_repeat	1	43	0	47	12	6.5	0.0	13.9
Sbre-contig00002	72012	72041	-231466	+	(AAAGGAA)n	Simple_repeat	1	30	0	48	27	3.5	0.0	0.0
Sbre-contig00002	79237	79264	-224243	+	(CCGACG)n	Simple_repeat	1	28	0	49	30	0.0	0.0	0.0
Sbre-contig00002	79769	79819	-223688	+	(GCCGGA)n	Simple_repeat	1	53	0	50	14	12.4	3.9	7.5
Sbre-contig00002	80761	80797	-222710	+	(GCCGGA)n	Simple_repeat	1	38	0	51	13	15.8	2.7	2.6
Sbre-contig00002	80885	80970	-222537	+	(TTTCTCT)n	Simple_repeat	1	88	0	52	16	27.6	2.3	4.5
Sbre-contig00002	81185	81220	-222287	+	(T)n	Simple_repeat	1	36	0	53	19	18.9	0.0	0.0
Sbre-contig00002	83263	83285	-220222	+	(GGCA)n	Simple_repeat	1	23	0	54	18	0.0	0.0	0.0
Sbre-contig00002	84908	84940	-218567	+	(AGACGA)n	Simple_repeat	1	34	0	55	12	14.1	3.0	2.9
Sbre-contig00002	101395	101499	-202008	+	(CTG)n	Simple_repeat	3	106	0	56	333	25.0	0.0	1.0
Sbre-contig00002	101911	101951	-201556	+	(GGTTGCCCT)n	Simple_repeat	1	42	0	57	30	0.0	2.4	4.8
Sbre-contig00002	103290	103311	-200196	+	(ACG)n	Simple_repeat	1	22	0	58	13	9.7	0.0	0.0
Sbre-contig00002	103321	103404	-200103	+	G-rich	Low_complexity	1	86	0	59	15	32.5	2.4	2.3
Sbre-contig00002	106696	106744	-196763	+	(AGAATG)n	Simple_repeat	1	52	0	60	12	10.3	6.1	7.7
Sbre-contig00002	108502	108543	-194964	+	(CCACCT)n	Simple_repeat	1	45	0	61	12	18.9	7.1	0.0
Sbre-contig00002	109248	109275	-194232	+	(GTG)n	Simple_repeat	1	29	0	62	18	3.7	3.6	0.0
Sbre-contig00002	109412	109436	-194071	+	(GT)n	Simple_repeat	1	26	0	63	16	8.5	4.0	0.0
Sbre-contig00002	112914	112947	-190560	+	(CACGA)n	Simple_repeat	1	34	0	64	21	9.7	0.0	0.0
Sbre-contig00002	125177	125218	-178289	+	(TCTCC)n	Simple_repeat	1	44	0	65	13	6.0	4.8	9.1
Sbre-contig00002	137668	137763	-165744	+	(TCCCGC)n	Simple_repeat	1	97	0	66	26	29.8	1.0	1.0
Sbre-contig00002	137807	137832	-165675	+	(GCT)n	Simple_repeat	1	26	0	67	17	8.2	0.0	0.0
Sbre-contig00002	138903	138941	-164566	+	(GTC)n	Simple_repeat	1	39	0	68	13	19.2	0.0	0.0
Sbre-contig00002	141481	141530	-161977	+	(CTGTTG)n	Simple_repeat	1	50	0	69	20	10.1	0.0	8.0
Sbre-contig00002	153421	153501	-150006	+	(CGTCAT)n	Simple_repeat	1	86	0	70	12	29.1	6.2	1.2
Sbre-contig00002	153433	153492	-150015	+	(ATC)n	Simple_repeat	1	61	0	71	15	29.0	1.7	1.6
Sbre-contig00002	155887	155933	-147574	+	(TCATGC)n	Simple_repeat	1	47	0	72	19	22.6	0.0	0.0
Sbre-contig00002	159293	159316	-144191	+	(TCT)n	Simple_repeat	1	24	0	73	12	13.7	0.0	0.0
Sbre-contig00002	169957	170005	-133502	+	(TCTTTTT)n	Simple_repeat	1	50	0	74	15	22.9	2.2	0.0
Sbre-contig00002	171572	171631	-131876	+	A-rich	Low_complexity	1	60	0	75	13	26.1	0.0	6.7
Sbre-contig00002	171780	171804	-131703	+	(AGAAA)n	Simple_repeat	1	26	0	76	13	8.5	4.0	0.0
Sbre-contig00002	173722	173772	-129735	+	(T)n	Simple_repeat	1	51	0	77	20	18.4	0.0	0.0
Sbre-contig00002	174680	174711	-128796	+	(CCCTTA)n	Simple_repeat	1	32	0	78	14	17.5	0.0	0.0
Sbre-contig00002	180643	180686	-122821	+	(TGGCCG)n	Simple_repeat	1	44	0	79	17	17.2	0.0	4.5
Sbre-contig00002	189415	189452	-114055	+	G-rich	Low_complexity	1	40	0	80	13	9.4	5.3	5.0
Sbre-contig00002	191246	191276	-112231	+	(CCCTCG)n	Simple_repeat	1	31	0	81	13	18.2	0.0	0.0
Sbre-contig00002	197352	197438	-106069	+	P-1_AllMac	DNA/P	4494	4586	-456	82	231	21.4	10.3	3.2
Sbre-contig00002	201321	201359	-102148	+	(CCCCTCC)n	Simple_repeat	1	39	0	83	12	19.7	0.0	5.1
Sbre-contig00002	201754	201788	-101719	+	(TTCTT)n	Simple_repeat	1	36	0	84	16	9.7	2.9	2.8
Sbre-contig00002	204043	204125	-99382	+	(GGTTGAT)n	Simple_repeat	1	88	0	85	24	17.3	6.0	3.4
Sbre-contig00002	206088	206122	-97385	+	(AAATCA)n	Simple_repeat	1	35	0	86	20	3.3	0.0	5.7
Sbre-contig00002	206919	207034	-96473	+	G-rich	Low_complexity	1	118	0	87	27	29.6	1.7	2.5
Sbre-contig00002	207767	207784	-95723	+	(CGG)n	Simple_repeat	1	18	0	88	14	0.0	0.0	0.0
Sbre-contig00002	208881	208929	-94578	+	(GCGCCG)n	Simple_repeat	1	49	0	89	15	25.4	0.0	2.0
Sbre-contig00002	232262	232336	-71171	+	(CCG)n	Simple_repeat	1	75	0	90	18	35.1	0.0	0.0
Sbre-contig00002	233130	233164	-70343	+	(GAGGTA)n	Simple_repeat	1	36	0	91	12	19.9	2.9	0.0
Sbre-contig00002	234922	234970	-68537	+	(CTCCCT)n	Simple_repeat	1	50	0	92	13	25.7	2.0	2.0
Sbre-contig00002	235198	235257	-68250	+	GA-rich	Low_complexity	1	61	0	93	25	21.0	1.7	0.0
Sbre-contig00002	235452	235491	-68016	+	(TTCCTTT)n	Simple_repeat	1	41	0	94	13	17.6	2.5	2.4
Sbre-contig00002	236416	236444	-67063	+	(CCTCCT)n	Simple_repeat	1	31	0	95	11	11.3	6.9	0.0
Sbre-contig00002	238995	239030	-64477	+	(CGACGCC)n	Simple_repeat	1	39	0	96	12	9.3	8.3	2.6
Sbre-contig00002	244867	244906	-58601	+	(CGTCGA)n	Simple_repeat	1	41	0	97	14	18.0	2.5	2.4
Sbre-contig00002	246751	246779	-56728	+	(CAC)n	Simple_repeat	1	29	0	98	15	15.3	0.0	0.0
Sbre-contig00002	249901	249971	-53536	+	(GGTGA)n	Simple_repeat	1	75	0	99	17	12.7	5.6	8.0
Sbre-contig00002	250623	250666	-52841	+	(CT)n	Simple_repeat	1	46	0	100	17	21.5	4.5	0.0
Sbre-contig00002	257087	257120	-46387	+	G-rich	Low_complexity	1	35	0	101	14	3.6	2.9	8.6
Sbre-contig00002	257601	257655	-45852	+	(GAGGT)n	Simple_repeat	1	58	0	102	17	13.3	5.5	5.2
Sbre-contig00002	258483	258531	-44976	+	(CTC)n	Simple_repeat	1	50	0	103	18	19.2	2.0	2.0
Sbre-contig00002	262324	262362	-41145	+	(CGCAGC)n	Simple_repeat	1	42	0	104	14	14.2	7.7	0.0
Sbre-contig00002	268853	268884	-34623	+	(TCGTTC)n	Simple_repeat	1	32	0	105	14	17.9	0.0	0.0
Sbre-contig00002	285916	285956	-17551	+	(TCCCC)n	Simple_repeat	1	41	0	106	17	17.2	0.0	2.4
Sbre-contig00002	287012	287041	-16466	+	(CGTCG)n	Simple_repeat	1	30	0	107	13	8.3	0.0	6.7
Sbre-contig00002	290450	290502	-13005	+	(CTC)n	Simple_repeat	1	53	0	108	15	28.2	0.0	1.9
Sbre-contig00002	295285	295352	-8155	+	(GGCTCG)n	Simple_repeat	1	71	0	109	12	24.3	4.4	4.2
Sbre-contig00002	298857	298918	-4589	+	A-rich	Low_complexity	1	62	0	110	12	31.4	0.0	3.2
Sbre-contig00002	299168	299207	-4300	+	(AACGC)n	Simple_repeat	1	40	0	111	13	19.0	0.0	5.0
Sbre-contig00002	301019	301072	-2435	+	(GCCGCG)n	Simple_repeat	1	55	0	112	16	26.4	1.9	0.0
Sbre-contig00003	5843	5871	-296175	+	(TCC)n	Simple_repeat	1	29	0	113	15	15.3	0.0	0.0
Sbre-contig00003	13601	13659	-288387	+	(AGGCGG)n	Simple_repeat	1	60	0	114	13	16.3	1.7	10.0
Sbre-contig00003	14863	14895	-287151	+	GA-rich	Low_complexity	1	33	0	115	16	17.0	0.0	0.0
Sbre-contig00003	15542	15619	-286427	+	(GCCGGA)n	Simple_repeat	1	84	0	116	12	22.3	7.7	3.6
Sbre-contig00003	23914	23984	-278062	+	GA-rich	Low_complexity	1	72	0	117	18	29.9	1.4	1.4
Sbre-contig00003	24602	24623	-277423	+	(CCTA)n	Simple_repeat	1	22	0	118	12	10.0	0.0	0.0
Sbre-contig00003	25193	25231	-276815	+	(CGT)n	Simple_repeat	1	41	0	119	13	12.4	5.1	4.9
Sbre-contig00003	32716	32742	-269304	+	(CCATG)n	Simple_repeat	1	27	0	120	16	4.2	0.0	3.7
Sbre-contig00003	33033	33069	-268977	+	(GAGGC)n	Simple_repeat	1	37	0	121	18	12.6	0.0	2.7
Sbre-contig00003	43035	43080	-258966	+	(TGAGA)n	Simple_repeat	1	48	0	122	16	13.0	4.3	4.2
Sbre-contig00003	47367	47407	-254639	+	(CCCTG)n	Simple_repeat	1	44	0	123	14	8.5	7.3	4.5
Sbre-contig00003	49484	49518	-252528	+	(AGGTGG)n	Simple_repeat	1	35	0	124	12	23.3	0.0	0.0
Sbre-contig00003	49539	49618	-252428	+	(GGACGA)n	Simple_repeat	1	80	0	125	30	19.9	0.0	3.8
Sbre-contig00003	52844	52878	-249168	+	(CCCCGC)n	Simple_repeat	1	36	0	126	11	16.9	2.9	2.8
Sbre-contig00003	53353	53382	-248664	+	(GCG)n	Simple_repeat	1	30	0	127	16	14.7	0.0	0.0
Sbre-contig00003	62377	62436	-239610	+	(GGT)n	Simple_repeat	1	55	0	128	16	22.4	0.0	6.8
Sbre-contig00003	68628	68688	-233358	+	(CTC)n	Simple_repeat	1	62	0	129	16	28.5	1.6	1.6
Sbre-contig00003	69423	69440	-232606	+	(T)n	Simple_repeat	1	18	0	130	16	0.0	0.0	0.0
Sbre-contig00003	83889	83925	-218121	+	(GGTCCGG)n	Simple_repeat	1	39	0	131	12	9.6	5.4	5.1
Sbre-contig00003	86156	86210	-215836	+	(CG)n	Simple_repeat	1	58	0	132	17	21.9	5.5	1.7
Sbre-contig00003	94615	94667	-207379	+	(CAGCCG)n	Simple_repeat	1	53	0	133	15	29.7	0.0	0.0
Sbre-contig00003	98585	98619	-203427	+	(CGGAGG)n	Simple_repeat	1	36	0	134	12	19.6	2.9	0.0
Sbre-contig00003	100295	100341	-201705	+	(CCCAATT)n	Simple_repeat	1	49	0	135	19	10.0	4.3	4.1
Sbre-contig00003	104447	104489	-197557	+	(CCGT)n	Simple_repeat	1	44	0	136	14	17.1	2.3	4.5
Sbre-contig00003	112289	112382	-189664	+	(CATCCT)n	Simple_repeat	1	98	0	137	23	23.7	4.3	3.1
Sbre-contig00003	112427	112461	-189585	+	(CCCA)n	Simple_repeat	1	35	0	138	13	24.0	0.0	0.0
Sbre-contig00003	112428	112450	-189596	+	(CCAT)n	Simple_repeat	1	23	0	139	16	4.5	0.0	0.0
Sbre-contig00003	115392	115457	-186589	+	A-rich	Low_complexity	1	69	0	140	13	23.0	4.5	4.3
Sbre-contig00003	134760	134901	-167145	+	GA-rich	Low_complexity	1	145	0	141	45	25.2	2.1	2.1
Sbre-contig00003	134983	135017	-167029	+	G-rich	Low_complexity	1	35	0	142	12	23.3	0.0	0.0
Sbre-contig00003	135551	135603	-166443	+	(CCT)n	Simple_repeat	1	57	0	143	15	17.6	7.5	1.8
Sbre-contig00003	136390	136443	-165603	+	(GCCTCC)n	Simple_repeat	1	56	0	144	13	18.7	3.7	5.4
Sbre-contig00003	137415	137466	-164580	+	(CAACCT)n	Simple_repeat	1	55	0	145	17	6.7	6.2	0.0
Sbre-contig00003	139445	139505	-162541	+	G-rich	Low_complexity	1	63	0	146	18	20.3	3.3	3.2
Sbre-contig00003	158908	158939	-143107	+	G-rich	Low_complexity	1	34	0	147	13	7.0	6.2	2.9
Sbre-contig00003	172427	172450	-129596	+	(GAG)n	Simple_repeat	1	24	0	148	12	13.9	0.0	0.0
Sbre-contig00003	172634	172703	-129343	+	GA-rich	Low_complexity	1	72	0	149	14	25.6	2.9	4.2
Sbre-contig00003	173335	173389	-128657	+	(TCAC)n	Simple_repeat	1	59	0	150	13	23.4	7.3	0.0
Sbre-contig00003	176204	176258	-125788	+	(CCCCTTT)n	Simple_repeat	1	55	0	151	31	14.4	0.0	0.0
Sbre-contig00003	182106	182202	-119844	+	(CCT)n	Simple_repeat	1	100	0	152	21	22.9	3.1	6.0
Sbre-contig00003	183354	183401	-118645	+	(TTGGTTG)n	Simple_repeat	1	49	0	153	14	15.6	2.1	6.1
Sbre-contig00003	185890	185934	-116112	+	(GCTCAA)n	Simple_repeat	1	45	0	154	29	9.8	0.0	0.0
Sbre-contig00003	188729	188775	-113271	+	(GCTTTTA)n	Simple_repeat	1	47	0	155	11	22.2	0.0	6.4
Sbre-contig00003	193361	193431	-108615	+	(CGCGCCG)n	Simple_repeat	1	71	0	156	13	21.8	0.0	9.9
Sbre-contig00003	197193	197219	-104827	+	(TCA)n	Simple_repeat	1	27	0	157	15	12.0	0.0	0.0
Sbre-contig00003	201804	201838	-100208	+	(CGGCG)n	Simple_repeat	1	36	0	158	13	10.6	2.9	5.6
Sbre-contig00003	203935	203964	-98082	+	(TGAGT)n	Simple_repeat	1	32	0	159	13	10.7	6.7	0.0
Sbre-contig00003	210705	210776	-91270	+	(ACCATA)n	Simple_repeat	1	77	0	160	21	20.7	6.9	0.0
Sbre-contig00003	211690	211731	-90315	+	G-rich	Low_complexity	1	43	0	161	16	16.9	2.4	2.3
Sbre-contig00003	216393	216419	-85627	+	(TGC)n	Simple_repeat	1	27	0	162	29	0.0	0.0	0.0
Sbre-contig00003	216466	216509	-85537	+	(GCG)n	Simple_repeat	1	44	0	163	12	30.4	0.0	0.0
Sbre-contig00003	216552	216568	-85478	+	(TGC)n	Simple_repeat	1	17	0	164	13	0.0	0.0	0.0
Sbre-contig00003	233560	233598	-68448	+	G-rich	Low_complexity	1	41	0	165	11	20.7	5.1	0.0
Sbre-contig00003	236162	236217	-65829	+	(CGACGC)n	Simple_repeat	1	58	0	166	14	22.1	3.6	3.5
Sbre-contig00003	240933	240969	-61077	+	(CGTTTCT)n	Simple_repeat	1	40	0	167	12	14.9	8.1	0.0
Sbre-contig00003	247449	247545	-54501	+	(CAT)n	Simple_repeat	3	99	0	168	250	28.9	0.0	0.0
Sbre-contig00003	251953	251977	-50069	+	(TG)n	Simple_repeat	1	25	0	169	29	0.0	0.0	0.0
Sbre-contig00003	253215	253306	-48740	+	G-rich	Low_complexity	1	96	0	170	19	26.9	4.3	2.1
Sbre-contig00003	253634	253673	-48373	+	(CTC)n	Simple_repeat	1	40	0	171	16	23.4	0.0	0.0
Sbre-contig00003	257320	257378	-44668	+	(CCT)n	Simple_repeat	1	59	0	172	21	25.6	0.0	1.7
Sbre-contig00003	267400	267443	-34603	+	(GGTGACG)n	Simple_repeat	1	47	0	173	11	21.5	6.8	0.0
Sbre-contig00003	272307	272341	-29705	+	(GCG)n	Simple_repeat	1	37	0	174	12	13.3	5.7	2.7
Sbre-contig00003	272533	272577	-29469	+	A-rich	Low_complexity	1	45	0	175	19	11.1	0.0	6.7
Sbre-contig00003	272712	272747	-29299	+	(CCGGCG)n	Simple_repeat	1	37	0	176	12	16.3	2.8	2.7
Sbre-contig00003	274431	274462	-27584	+	(GCG)n	Simple_repeat	1	32	0	177	15	17.6	0.0	0.0
Sbre-contig00003	275166	275226	-26820	+	(CCACGG)n	Simple_repeat	1	61	0	178	25	22.9	0.0	0.0
Sbre-contig00003	283877	283899	-18147	+	(G)n	Simple_repeat	1	23	0	179	19	4.5	0.0	0.0
Sbre-contig00003	290540	290592	-11454	+	(AGGATG)n	Simple_repeat	1	55	0	180	19	17.6	3.8	1.8
Sbre-contig00003	291702	291728	-10318	+	(CTT)n	Simple_repeat	1	27	0	181	13	16.6	0.0	0.0
Sbre-contig00004	68	110	-275454	+	(CCTGGCG)n	Simple_repeat	1	46	0	182	12	8.4	7.0	6.5
Sbre-contig00004	6345	6363	-269201	+	(AG)n	Simple_repeat	1	19	0	183	17	0.0	0.0	0.0
Sbre-contig00004	15898	15937	-259627	+	(CCCCCTG)n	Simple_repeat	1	41	0	184	16	8.9	5.3	2.5
Sbre-contig00004	23211	23231	-252333	+	(T)n	Simple_repeat	1	21	0	185	17	5.0	0.0	0.0
Sbre-contig00004	24059	24112	-251452	+	(CCGCCT)n	Simple_repeat	1	59	0	186	16	8.8	9.3	5.1
Sbre-contig00004	26996	27175	-248389	+	GA-rich	Low_complexity	1	180	0	187	298	24.9	0.3	0.0
Sbre-contig00004	59134	59194	-216370	+	GA-rich	Low_complexity	1	61	0	188	24	25.6	0.0	0.0
Sbre-contig00004	59387	59466	-216098	+	GA-rich	Low_complexity	1	82	0	189	28	21.0	2.5	2.4
Sbre-contig00004	61539	61557	-214007	+	(CCG)n	Simple_repeat	1	19	0	190	12	5.5	0.0	0.0
Sbre-contig00004	62904	62947	-212617	+	(ACCTCG)n	Simple_repeat	1	44	0	191	11	30.6	0.0	0.0
Sbre-contig00004	63191	63234	-212330	+	(GAGAATAC)n	Simple_repeat	1	47	0	192	14	10.8	6.8	4.3
Sbre-contig00004	65771	65829	-209735	+	(CGGCGCG)n	Simple_repeat	1	61	0	193	16	26.1	3.4	0.0
Sbre-contig00004	66286	66331	-209233	+	(GCGCAGG)n	Simple_repeat	1	47	0	194	11	21.8	2.2	4.3
Sbre-contig00004	71333	71376	-204188	+	(CCTCGC)n	Simple_repeat	1	47	0	195	14	18.0	6.8	0.0
Sbre-contig00004	76380	76470	-199094	+	G-rich	Low_complexity	1	91	0	196	34	26.0	0.0	0.0
Sbre-contig00004	87191	87225	-188339	+	(GACCGT)n	Simple_repeat	1	35	0	197	17	15.9	0.0	0.0
Sbre-contig00004	89275	89311	-186253	+	(GCCTTG)n	Simple_repeat	1	37	0	198	14	21.8	0.0	0.0
Sbre-contig00004	100404	100503	-175061	+	(CTGCTG)n	Simple_repeat	1	101	0	199	15	29.0	1.0	6.9
Sbre-contig00004	100913	100929	-174635	+	(AT)n	Simple_repeat	1	17	0	200	15	0.0	0.0	0.0
Sbre-contig00004	102591	102638	-172926	+	(GCC)n	Simple_repeat	1	49	0	201	16	24.5	2.1	0.0
Sbre-contig00004	103308	103361	-172203	+	GA-rich	Low_complexity	1	54	0	202	22	25.1	0.0	0.0
Sbre-contig00004	104405	104478	-171086	+	(CTCCCT)n	Simple_repeat	1	79	0	203	14	23.2	6.8	2.5
Sbre-contig00004	104882	104951	-170613	+	(CCT)n	Simple_repeat	1	72	0	204	15	30.3	2.9	1.4
Sbre-contig00004	109156	109211	-166353	+	GA-rich	Low_complexity	1	56	0	205	16	23.1	0.0	5.4
Sbre-contig00004	115972	116021	-159543	+	(CCTCCC)n	Simple_repeat	1	51	0	206	16	21.5	2.0	2.0
Sbre-contig00004	119223	119294	-156270	+	(TCC)n	Simple_repeat	1	74	0	207	15	26.8	2.8	4.0
Sbre-contig00004	131438	131472	-144092	+	(ACCCCA)n	Simple_repeat	1	35	0	208	13	14.1	0.0	5.7
Sbre-contig00004	148412	148448	-127116	+	(GCG)n	Simple_repeat	1	38	0	209	18	15.1	2.7	0.0
Sbre-contig00004	150116	150142	-125422	+	GA-rich	Low_complexity	1	28	0	210	13	12.2	3.7	0.0
Sbre-contig00004	159175	159219	-116345	+	(CTTTCG)n	Simple_repeat	1	47	0	211	11	21.5	4.4	2.1
Sbre-contig00004	160030	160083	-115481	+	(CTTCA)n	Simple_repeat	1	57	0	212	12	26.4	5.6	0.0
Sbre-contig00004	164074	164097	-111467	+	(TCC)n	Simple_repeat	1	26	0	213	12	4.3	8.3	0.0
Sbre-contig00004	169694	169724	-105840	+	(CATGTG)n	Simple_repeat	1	32	0	214	12	11.1	3.2	3.1
Sbre-contig00004	196165	196189	-79375	+	(GTGT)n	Simple_repeat	1	25	0	215	13	13.7	0.0	0.0
Sbre-contig00004	204247	204278	-71286	+	(CACCAT)n	Simple_repeat	1	32	0	216	17	13.7	0.0	0.0
Sbre-contig00004	206588	206607	-68957	+	(T)n	Simple_repeat	1	20	0	217	16	5.3	0.0	0.0
Sbre-contig00004	211751	211799	-63765	+	(TCCTCT)n	Simple_repeat	1	49	0	218	13	21.1	0.0	6.1
Sbre-contig00004	231373	231433	-44131	+	(CTCCTT)n	Simple_repeat	1	63	0	219	16	22.1	3.3	3.2
Sbre-contig00004	231839	231933	-43631	+	(TCC)n	Simple_repeat	1	97	0	220	23	29.1	2.1	2.1
Sbre-contig00004	244678	244707	-30857	+	(CTG)n	Simple_repeat	1	30	0	221	18	10.7	0.0	0.0
Sbre-contig00004	244867	244909	-30655	+	(CGAGAGC)n	Simple_repeat	1	45	0	222	12	11.5	4.7	6.7
Sbre-contig00004	248184	248240	-27324	+	GA-rich	Low_complexity	1	57	0	223	15	32.5	0.0	0.0
Sbre-contig00004	255859	255898	-19666	+	GA-rich	Low_complexity	1	42	0	224	13	20.1	5.0	0.0
Sbre-contig00004	263214	263247	-12317	+	(TTC)n	Simple_repeat	1	36	0	225	14	10.0	5.9	2.8
Sbre-contig00004	267386	267423	-8141	+	(GGACGA)n	Simple_repeat	1	38	0	226	12	13.6	0.0	7.9
Sbre-contig00004	268849	268883	-6681	+	(GACCCA)n	Simple_repeat	1	35	0	227	15	19.6	0.0	0.0
Sbre-contig00004	269474	269507	-6057	+	(GCGAGC)n	Simple_repeat	1	34	0	228	16	16.7	0.0	0.0
Sbre-contig00004	274126	274181	-1383	+	GA-rich	Low_complexity	1	57	0	229	13	29.0	1.8	1.8
Sbre-contig00004	274341	274383	-1181	+	GA-rich	Low_complexity	1	45	0	230	15	18.4	4.7	0.0
Sbre-contig00005	38	116	-239655	+	(CGCCCG)n	Simple_repeat	1	76	0	231	15	23.7	2.6	6.2
Sbre-contig00005	8649	8701	-231070	+	GA-rich	Low_complexity	1	54	0	232	13	28.1	1.9	1.9
Sbre-contig00005	9406	9460	-230311	+	G-rich	Low_complexity	1	55	0	233	12	26.4	0.0	5.5
Sbre-contig00005	10251	10276	-229495	+	(GGT)n	Simple_repeat	1	26	0	234	14	12.5	0.0	0.0
Sbre-contig00005	20525	20552	-219219	+	(GCG)n	Simple_repeat	1	28	0	235	14	15.9	0.0	0.0
Sbre-contig00005	23855	23885	-215886	+	(A)n	Simple_repeat	1	31	0	236	19	14.2	0.0	0.0
Sbre-contig00005	24689	24762	-215009	+	G-rich	Low_complexity	1	79	0	237	11	19.1	6.8	6.3
Sbre-contig00005	31164	31254	-208517	+	(CCCCCAC)n	Simple_repeat	1	91	0	238	18	29.6	0.0	5.5
Sbre-contig00005	35999	36056	-203715	+	(CTCGCGC)n	Simple_repeat	1	62	0	239	20	12.0	6.9	3.2
Sbre-contig00005	36931	36969	-202802	+	(GGGAGA)n	Simple_repeat	1	40	0	240	20	8.6	2.6	2.5
Sbre-contig00005	37283	37316	-202455	+	GA-rich	Low_complexity	1	35	0	241	12	20.1	2.9	0.0
Sbre-contig00005	39019	39076	-200695	+	(GAGTGA)n	Simple_repeat	1	61	0	242	12	25.5	5.2	1.6
Sbre-contig00005	39702	39771	-200000	+	(GCG)n	Simple_repeat	1	70	0	243	15	30.1	0.0	4.3
Sbre-contig00005	39936	39974	-199797	+	(GCG)n	Simple_repeat	1	42	0	244	12	17.5	7.7	0.0
Sbre-contig00005	41185	41215	-198556	+	(CTC)n	Simple_repeat	1	32	0	245	13	11.5	3.2	3.1
Sbre-contig00005	41265	41330	-198441	+	(CCGCCC)n	Simple_repeat	1	66	0	246	20	23.0	0.0	4.5
Sbre-contig00005	49994	50117	-189654	+	(GGAGGT)n	Simple_repeat	1	125	0	247	22	34.1	0.8	3.2
Sbre-contig00005	50098	50133	-189638	+	(TGG)n	Simple_repeat	1	37	0	248	13	16.3	2.8	2.7
Sbre-contig00005	53679	53707	-186064	+	(CCTCAT)n	Simple_repeat	1	32	0	249	11	7.2	10.3	0.0
Sbre-contig00005	55445	55486	-184285	+	(CCCTCT)n	Simple_repeat	1	42	0	250	14	25.6	0.0	0.0
Sbre-contig00005	55607	55641	-184130	+	A-rich	Low_complexity	1	35	0	251	13	14.0	0.0	5.7
Sbre-contig00005	55989	56053	-183718	+	(CTC)n	Simple_repeat	1	68	0	252	18	20.5	4.6	2.9
Sbre-contig00005	58878	58912	-180859	+	(TGCCTT)n	Simple_repeat	1	36	0	253	11	16.9	2.9	2.8
Sbre-contig00005	82165	82253	-157518	+	(CCCA)n	Simple_repeat	1	91	0	254	15	30.2	2.2	4.4
Sbre-contig00005	85091	85127	-154644	+	(CGTCCAG)n	Simple_repeat	1	38	0	255	12	13.1	2.7	5.3
Sbre-contig00005	88105	88167	-151604	+	(GGCTTGGA)n	Simple_repeat	1	67	0	256	13	21.3	6.3	3.0
Sbre-contig00005	102590	102716	-137055	C	5SrRNA_AN	rRNA	0	129	3	257	441	26.8	0.0	0.0
Sbre-contig00005	118071	118106	-121665	+	GA-rich	Low_complexity	1	36	0	258	14	23.2	0.0	0.0
Sbre-contig00005	121298	121328	-118443	+	(AGGG)n	Simple_repeat	1	31	0	259	13	4.1	0.0	9.7
Sbre-contig00005	121493	121518	-118253	+	(CTT)n	Simple_repeat	1	26	0	260	13	9.1	0.0	3.9
Sbre-contig00005	130742	130793	-108978	+	(CTC)n	Simple_repeat	1	53	0	261	17	23.5	1.9	1.9
Sbre-contig00005	134008	134116	-105655	+	(TCCCCT)n	Simple_repeat	1	112	0	262	15	33.0	2.8	3.6
Sbre-contig00005	134054	134091	-105680	+	(TCT)n	Simple_repeat	1	38	0	263	18	18.1	0.0	0.0
Sbre-contig00005	139311	139349	-100422	+	(AACCAG)n	Simple_repeat	1	39	0	264	11	28.0	0.0	0.0
Sbre-contig00005	166580	166619	-73152	+	(GGTGAGT)n	Simple_repeat	1	40	0	265	11	24.6	0.0	2.5
Sbre-contig00005	172715	172800	-66971	+	(GGC)n	Simple_repeat	1	91	0	266	18	22.0	5.8	4.4
Sbre-contig00005	175279	175321	-64450	+	(TGCTT)n	Simple_repeat	1	45	0	267	15	8.5	4.7	6.7
Sbre-contig00005	180511	180567	-59204	+	(AGTGAG)n	Simple_repeat	1	62	0	268	17	12.3	8.8	3.2
Sbre-contig00005	201374	201416	-38355	+	(CCCCAC)n	Simple_repeat	1	43	0	269	15	14.8	0.0	7.0
Sbre-contig00005	201441	201537	-38234	+	(CTCCCT)n	Simple_repeat	1	101	0	270	23	24.3	4.1	3.0
Sbre-contig00005	206102	206180	-33591	+	(CCCCGC)n	Simple_repeat	1	79	0	271	17	33.8	0.0	1.3
Sbre-contig00005	208374	208457	-31314	+	(CCCACC)n	Simple_repeat	1	86	0	272	17	30.2	2.4	2.3
Sbre-contig00005	208531	208589	-31182	+	(CCCCCT)n	Simple_repeat	1	60	0	273	24	17.7	1.7	1.7
Sbre-contig00005	211976	212013	-27758	+	(CCCGCC)n	Simple_repeat	1	38	0	274	11	10.6	0.0	10.5
Sbre-contig00005	211977	212009	-27762	+	(CCGCCG)n	Simple_repeat	1	33	0	275	14	14.2	0.0	3.0
Sbre-contig00005	219856	219907	-19864	+	(CCT)n	Simple_repeat	1	52	0	276	20	24.9	0.0	0.0
Sbre-contig00005	220564	220600	-19171	+	(TCT)n	Simple_repeat	1	37	0	277	13	25.5	0.0	0.0
Sbre-contig00005	220701	220757	-19014	+	(TTCTCC)n	Simple_repeat	1	58	0	278	13	28.6	1.8	1.7
Sbre-contig00005	225625	225665	-14106	+	(GTCATCA)n	Simple_repeat	1	45	0	279	13	6.5	12.1	0.0
Sbre-contig00006	1152	1198	-235229	+	(CCGCCT)n	Simple_repeat	1	47	0	280	21	19.4	0.0	0.0
Sbre-contig00006	4801	4843	-231584	+	G-rich	Low_complexity	1	43	0	281	12	18.3	0.0	7.0
Sbre-contig00006	6323	6431	-229996	+	(CGCTCC)n	Simple_repeat	1	112	0	282	27	26.4	2.8	2.7
Sbre-contig00006	8339	8589	-227838	+	GA-rich	Low_complexity	1	260	0	283	45	31.8	3.6	2.3
Sbre-contig00006	8870	8917	-227510	+	(GCTCCC)n	Simple_repeat	1	49	0	284	14	13.4	2.1	8.2
Sbre-contig00006	9062	9103	-227324	+	(TCCGAA)n	Simple_repeat	1	42	0	285	23	13.0	0.0	0.0
Sbre-contig00006	9101	9135	-227292	+	GA-rich	Low_complexity	1	36	0	286	17	9.7	2.9	2.8
Sbre-contig00006	9340	9377	-227050	+	(TTGTTC)n	Simple_repeat	1	39	0	287	13	12.9	2.6	5.1
Sbre-contig00006	14375	14398	-222029	+	(GGC)n	Simple_repeat	1	25	0	288	12	8.8	4.2	0.0
Sbre-contig00006	15138	15180	-221247	+	(CTG)n	Simple_repeat	1	43	0	289	14	27.9	0.0	0.0
Sbre-contig00006	16281	16334	-220093	+	(CGC)n	Simple_repeat	1	56	0	290	16	22.5	3.7	1.8
Sbre-contig00006	18558	18631	-217796	+	(CCACGT)n	Simple_repeat	1	76	0	291	17	27.1	2.7	2.6
Sbre-contig00006	18859	18887	-217540	+	(CGA)n	Simple_repeat	1	29	0	292	12	20.0	0.0	0.0
Sbre-contig00006	30087	30116	-206311	+	(GCAGTTG)n	Simple_repeat	1	30	0	293	27	3.4	0.0	0.0
Sbre-contig00006	41642	41671	-194756	+	(CCCGAC)n	Simple_repeat	1	31	0	294	15	10.7	3.3	0.0
Sbre-contig00006	41681	41717	-194710	+	GA-rich	Low_complexity	1	40	0	295	14	11.7	8.1	0.0
Sbre-contig00006	45876	45928	-190499	+	(CCT)n	Simple_repeat	1	55	0	296	18	20.5	3.8	1.8
Sbre-contig00006	47034	47160	-189267	C	5SrRNA_AN	rRNA	0	129	3	297	480	21.4	0.8	0.8
Sbre-contig00006	51172	51238	-185189	+	(GTCGGA)n	Simple_repeat	1	70	0	298	11	24.9	4.5	4.3
Sbre-contig00006	53438	53488	-182939	+	(CGAGAG)n	Simple_repeat	1	57	0	299	12	13.3	11.8	1.8
Sbre-contig00006	57256	57289	-179138	+	(CGTCGA)n	Simple_repeat	1	34	0	300	14	20.2	0.0	0.0
Sbre-contig00006	60422	60465	-175962	+	G-rich	Low_complexity	1	44	0	301	18	21.2	0.0	0.0
Sbre-contig00006	63998	64044	-172383	+	(GGTTGT)n	Simple_repeat	1	48	0	302	17	22.1	2.1	0.0
Sbre-contig00006	64826	64923	-171504	+	(CCCTCA)n	Simple_repeat	1	102	0	303	16	23.2	4.1	6.9
Sbre-contig00006	75017	75046	-161381	+	(T)n	Simple_repeat	1	30	0	304	23	7.2	0.0	0.0
Sbre-contig00006	97464	97502	-138925	+	(CGT)n	Simple_repeat	1	39	0	305	14	21.7	0.0	2.6
Sbre-contig00006	102099	102150	-134277	C	Gypsy-2_SCH-I	LTR/Gypsy	-7361	3816	3764	306	247	17.3	1.9	0.0
Sbre-contig00006	102633	102728	-133699	+	A-rich	Low_complexity	1	98	0	307	20	22.1	2.1	7.1
Sbre-contig00006	103186	103241	-133186	+	(CTGCG)n	Simple_repeat	1	58	0	308	15	18.0	3.6	5.2
Sbre-contig00006	132250	132293	-104134	+	Tad1-2_PGr	LINE/Tad1	207	252	-5290	309	239	13.6	4.5	0.0
Sbre-contig00006	135436	135551	-100876	+	(CGA)n	Simple_repeat	2	120	0	310	317	27.6	2.6	0.0
Sbre-contig00006	135613	135650	-100777	+	(GACGAA)n	Simple_repeat	1	38	0	311	13	24.7	0.0	0.0
Sbre-contig00006	135845	135877	-100550	+	(ATC)n	Simple_repeat	1	34	0	312	14	17.5	3.0	0.0
Sbre-contig00006	136054	136110	-100317	+	(GAC)n	Simple_repeat	1	57	0	313	17	28.3	0.0	1.8
Sbre-contig00006	139096	139139	-97288	+	(AGGCCG)n	Simple_repeat	1	45	0	314	16	20.8	2.3	0.0
Sbre-contig00006	167440	167471	-68956	+	(CCGCGA)n	Simple_repeat	1	32	0	315	16	10.8	0.0	3.1
Sbre-contig00006	176375	176408	-60019	+	G-rich	Low_complexity	1	34	0	316	11	24.1	0.0	0.0
Sbre-contig00006	183714	183751	-52676	+	(CGCCGA)n	Simple_repeat	1	43	0	317	13	8.3	13.2	0.0
Sbre-contig00006	185673	185734	-50693	+	(GCGGC)n	Simple_repeat	1	65	0	318	17	24.7	4.8	0.0
Sbre-contig00006	185872	185906	-50521	+	G-rich	Low_complexity	1	39	0	319	12	9.2	11.4	0.0
Sbre-contig00006	186472	186528	-49899	+	(GGACGC)n	Simple_repeat	1	60	0	320	13	15.6	5.3	6.7
Sbre-contig00006	187457	187529	-48898	+	(CGCAGT)n	Simple_repeat	1	76	0	321	27	20.8	4.1	0.0
Sbre-contig00006	189967	190008	-46419	+	(TCCTCT)n	Simple_repeat	1	45	0	322	14	5.7	7.1	6.7
Sbre-contig00006	191908	191942	-44485	+	(CTC)n	Simple_repeat	1	35	0	323	12	21.1	0.0	2.9
Sbre-contig00006	193875	193939	-42488	+	(TGCTCG)n	Simple_repeat	1	68	0	324	12	23.6	4.6	4.4
Sbre-contig00006	215664	215682	-20745	+	(A)n	Simple_repeat	1	19	0	325	17	0.0	0.0	0.0
Sbre-contig00006	219924	219953	-16474	+	(CAA)n	Simple_repeat	1	30	0	326	20	7.0	0.0	0.0
Sbre-contig00006	234307	234334	-2093	+	(TCT)n	Simple_repeat	1	28	0	327	21	3.7	0.0	0.0
Sbre-contig00006	235384	235451	-976	+	(GCGGCGC)n	Simple_repeat	1	71	0	328	13	25.7	4.4	2.8
Sbre-contig00007	13	35	-236163	+	(C)n	Simple_repeat	1	23	0	329	19	4.5	0.0	0.0
Sbre-contig00007	16249	16279	-219919	+	(TCT)n	Simple_repeat	1	31	0	330	13	15.2	0.0	3.2
Sbre-contig00007	16681	16715	-219483	+	(GGAGGC)n	Simple_repeat	1	35	0	331	15	19.9	0.0	0.0
Sbre-contig00007	20756	20776	-215422	+	(CTT)n	Simple_repeat	1	21	0	332	14	4.9	0.0	0.0
Sbre-contig00007	28828	28855	-207343	+	(T)n	Simple_repeat	1	28	0	333	19	12.1	0.0	0.0
Sbre-contig00007	30591	30615	-205583	+	(A)n	Simple_repeat	1	25	0	334	21	4.1	0.0	0.0
Sbre-contig00007	32689	32726	-203472	+	(GAGATAG)n	Simple_repeat	1	40	0	335	12	15.3	5.3	2.5
Sbre-contig00007	33222	33266	-202932	+	G-rich	Low_complexity	1	47	0	336	13	24.3	4.4	0.0
Sbre-contig00007	50090	50126	-186072	+	(ACGAGA)n	Simple_repeat	1	39	0	337	14	14.9	5.4	0.0
Sbre-contig00007	50325	50405	-185793	+	GA-rich	Low_complexity	1	84	0	338	17	28.4	3.7	2.4
Sbre-contig00007	50479	50525	-185673	+	GA-rich	Low_complexity	1	49	0	339	14	20.9	4.3	2.0
Sbre-contig00007	50581	50615	-185583	+	(GATGG)n	Simple_repeat	1	38	0	340	16	3.1	8.6	2.6
Sbre-contig00007	50689	50742	-185456	+	G-rich	Low_complexity	1	55	0	341	14	23.4	1.9	3.6
Sbre-contig00007	54584	54633	-181565	+	(AGCCTC)n	Simple_repeat	1	51	0	342	11	27.2	2.0	2.0
Sbre-contig00007	55268	55287	-180911	+	(T)n	Simple_repeat	1	20	0	343	18	0.0	0.0	0.0
Sbre-contig00007	55952	55987	-180211	+	(AACTCC)n	Simple_repeat	1	36	0	344	13	22.8	0.0	0.0
Sbre-contig00007	69614	69633	-166565	+	(T)n	Simple_repeat	1	20	0	345	18	0.0	0.0	0.0
Sbre-contig00007	72317	72367	-163831	+	(CCACCAG)n	Simple_repeat	1	52	0	346	11	24.8	2.0	3.9
Sbre-contig00007	74077	74098	-162100	+	(GGA)n	Simple_repeat	1	23	0	347	13	4.7	4.5	0.0
Sbre-contig00007	75257	75309	-160889	+	(GCA)n	Simple_repeat	1	54	0	348	18	22.6	1.9	1.9
Sbre-contig00007	80652	80704	-155494	+	(CTCGTG)n	Simple_repeat	1	53	0	349	24	19.3	0.0	0.0
Sbre-contig00007	85941	85973	-150225	+	G-rich	Low_complexity	1	33	0	350	12	18.1	0.0	3.0
Sbre-contig00007	86954	86994	-149204	+	(CCCTCA)n	Simple_repeat	1	41	0	351	13	26.3	0.0	0.0
Sbre-contig00007	89503	89529	-146669	+	(CCT)n	Simple_repeat	1	28	0	352	13	12.2	3.7	0.0
Sbre-contig00007	90058	90101	-146097	+	(GTC)n	Simple_repeat	1	47	0	353	12	22.0	6.8	0.0
Sbre-contig00007	91851	91937	-144261	+	(CCCTCCT)n	Simple_repeat	1	92	0	354	17	25.4	5.8	2.2
Sbre-contig00007	93989	94025	-142173	+	(CCCCAA)n	Simple_repeat	1	37	0	355	11	14.1	0.0	8.1
Sbre-contig00007	94624	94693	-141505	+	G-rich	Low_complexity	1	70	0	356	17	29.2	0.0	2.9
Sbre-contig00007	97266	97306	-138892	+	G-rich	Low_complexity	1	41	0	357	16	12.4	0.0	7.3
Sbre-contig00007	99824	99871	-136327	+	(AAGGCA)n	Simple_repeat	1	48	0	358	14	25.6	0.0	2.1
Sbre-contig00007	114284	114332	-121866	+	(GCTGGC)n	Simple_repeat	1	51	0	359	14	17.4	4.1	3.9
Sbre-contig00007	140947	140983	-95215	+	(ATTACAA)n	Simple_repeat	1	38	0	360	12	21.8	2.7	0.0
Sbre-contig00007	196445	196475	-39723	+	(CGGTCT)n	Simple_repeat	1	33	0	361	12	7.2	6.5	3.0
Sbre-contig00008	102	140	-232785	+	(GGGGGAT)n	Simple_repeat	1	41	0	362	19	5.6	5.1	2.4
Sbre-contig00008	3814	3933	-228992	+	(CCCTCC)n	Simple_repeat	1	121	0	363	30	32.3	0.8	0.8
Sbre-contig00008	3939	3980	-228945	+	(CGCCTCACC)n	Simple_repeat	1	43	0	364	25	5.2	2.4	2.3
Sbre-contig00008	6033	6119	-226806	+	(CGG)n	Simple_repeat	1	88	0	365	21	31.7	1.1	1.1
Sbre-contig00008	8845	8882	-224043	+	(CTCGCC)n	Simple_repeat	1	38	0	366	12	22.4	0.0	2.6
Sbre-contig00008	14500	14590	-218335	+	GA-rich	Low_complexity	1	92	0	367	37	19.1	1.1	3.3
Sbre-contig00008	16046	16098	-216827	+	(TGG)n	Simple_repeat	1	54	0	368	14	30.0	1.9	0.0
Sbre-contig00008	24021	24091	-208834	+	(GCT)n	Simple_repeat	1	71	0	369	28	25.6	0.0	0.0
Sbre-contig00008	24931	24984	-207941	+	(GGC)n	Simple_repeat	1	55	0	370	14	27.5	1.9	1.8
Sbre-contig00008	29680	29765	-203160	+	(TCTTCC)n	Simple_repeat	1	88	0	371	21	27.6	2.3	2.3
Sbre-contig00008	30880	30955	-201970	+	(CGCCAG)n	Simple_repeat	1	80	0	372	12	24.0	5.3	5.0
Sbre-contig00008	32859	32890	-200035	+	(CGCTCC)n	Simple_repeat	1	32	0	373	12	21.7	0.0	0.0
Sbre-contig00008	41981	42070	-190855	+	(CAG)n	Simple_repeat	1	92	0	374	22	30.8	2.2	1.1
Sbre-contig00008	44659	44730	-188195	+	(CGGATG)n	Simple_repeat	1	77	0	375	16	18.7	6.9	3.9
Sbre-contig00008	44883	44965	-187960	+	(GAGTCA)n	Simple_repeat	1	83	0	376	29	28.0	0.0	0.0
Sbre-contig00008	51332	51367	-181558	+	(GACCGA)n	Simple_repeat	1	36	0	377	15	16.8	0.0	2.8
Sbre-contig00008	53247	53301	-179624	+	(CACCC)n	Simple_repeat	1	55	0	378	13	21.7	0.0	7.3
Sbre-contig00008	55151	55200	-177725	+	(CCTC)n	Simple_repeat	1	51	0	379	17	22.3	2.0	2.0
Sbre-contig00008	56125	56166	-176759	+	G-rich	Low_complexity	1	43	0	380	14	14.5	2.4	4.7
Sbre-contig00008	57944	57968	-174957	+	(CTG)n	Simple_repeat	1	25	0	381	13	13.2	0.0	0.0
Sbre-contig00008	62114	62230	-170695	+	(CGTCTT)n	Simple_repeat	1	120	0	382	27	25.6	3.4	0.0
Sbre-contig00008	65693	65741	-167184	+	(AACTTC)n	Simple_repeat	1	55	0	383	15	9.0	12.2	1.8
Sbre-contig00008	71839	71874	-161051	C	Gypsy-8_CCO-I	LTR/Gypsy	-2933	2943	2909	384	227	5.7	0.0	2.9
Sbre-contig00008	74126	74213	-158712	+	(GTGTCC)n	Simple_repeat	1	90	0	385	23	19.1	2.3	6.7
Sbre-contig00008	74267	74349	-158576	+	(CCCCT)n	Simple_repeat	1	87	0	386	13	27.8	4.8	3.5
Sbre-contig00008	86918	86944	-145981	+	(TTC)n	Simple_repeat	1	27	0	387	13	16.5	0.0	0.0
Sbre-contig00008	88228	88261	-144664	+	(GCCCC)n	Simple_repeat	1	34	0	388	12	24.1	0.0	0.0
Sbre-contig00008	97486	97523	-135402	+	(CTC)n	Simple_repeat	1	38	0	389	16	21.3	0.0	0.0
Sbre-contig00008	105225	105277	-127648	+	(CCTCTCT)n	Simple_repeat	1	56	0	390	14	20.1	5.7	1.8
Sbre-contig00008	112523	112592	-120333	+	(ACGAGG)n	Simple_repeat	1	71	0	391	13	26.4	1.4	5.6
Sbre-contig00008	113341	113379	-119546	+	(GACGACC)n	Simple_repeat	1	42	0	392	13	11.6	7.7	2.4
Sbre-contig00008	113618	113669	-119256	+	(GTGA)n	Simple_repeat	1	57	0	393	20	6.5	9.6	3.5
Sbre-contig00008	114861	114891	-118034	+	G-rich	Low_complexity	1	32	0	394	13	14.4	3.2	0.0
Sbre-contig00008	117824	117858	-115067	+	A-rich	Low_complexity	1	36	0	395	15	15.9	2.9	0.0
Sbre-contig00008	118194	118248	-114677	+	(CTCCC)n	Simple_repeat	1	56	0	396	15	22.5	1.8	3.6
Sbre-contig00008	121733	121774	-111151	+	GA-rich	Low_complexity	1	43	0	397	14	11.9	2.4	7.0
Sbre-contig00008	127470	127497	-105428	+	(GGGCT)n	Simple_repeat	1	28	0	398	15	11.6	0.0	0.0
Sbre-contig00008	128591	128654	-104271	+	(CGCC)n	Simple_repeat	1	65	0	399	15	27.8	1.6	3.1
Sbre-contig00008	135225	135286	-97639	+	(CCGTCT)n	Simple_repeat	1	63	0	400	16	27.9	1.6	1.6
Sbre-contig00008	136845	136915	-96010	+	(TCTCCA)n	Simple_repeat	1	74	0	401	13	31.1	4.2	0.0
Sbre-contig00008	137754	137803	-95122	+	(CGT)n	Simple_repeat	1	50	0	402	13	32.4	0.0	0.0
Sbre-contig00008	137784	137829	-95096	+	(CGG)n	Simple_repeat	1	48	0	403	13	20.9	4.3	2.1
Sbre-contig00008	141387	141417	-91508	+	GA-rich	Low_complexity	1	34	0	404	14	6.9	9.7	0.0
Sbre-contig00008	144147	144198	-88727	+	(CGGCAA)n	Simple_repeat	1	54	0	405	12	21.6	3.9	3.7
Sbre-contig00008	146766	146800	-86125	+	(GCA)n	Simple_repeat	1	35	0	406	13	23.3	0.0	0.0
Sbre-contig00008	153216	153258	-79667	+	(GCTCCC)n	Simple_repeat	1	43	0	407	17	21.4	0.0	0.0
Sbre-contig00008	153643	153674	-79251	+	(CCG)n	Simple_repeat	1	32	0	408	15	18.7	0.0	0.0
Sbre-contig00008	154598	154641	-78284	+	(CGCACTC)n	Simple_repeat	1	45	0	409	12	19.9	2.3	4.4
Sbre-contig00008	154898	154922	-78003	+	(CCT)n	Simple_repeat	1	25	0	410	13	13.1	0.0	0.0
Sbre-contig00008	166739	166816	-66109	+	(TCG)n	Simple_repeat	1	79	0	411	21	31.7	1.3	0.0
Sbre-contig00008	172525	172554	-60371	+	(CGG)n	Simple_repeat	1	30	0	412	13	19.6	0.0	0.0
Sbre-contig00008	173856	173911	-59014	+	(TGTTTGT)n	Simple_repeat	1	57	0	413	25	4.4	1.8	8.8
Sbre-contig00008	178361	178457	-54468	+	GA-rich	Low_complexity	1	98	0	414	19	33.5	1.0	2.0
Sbre-contig00008	180544	180637	-52288	+	(CCACCT)n	Simple_repeat	1	96	0	415	16	28.2	2.1	5.2
Sbre-contig00008	182220	182290	-50635	+	(CCCCTT)n	Simple_repeat	1	73	0	416	15	23.7	4.9	1.6
Sbre-contig00008	182627	182655	-50270	+	(AC)n	Simple_repeat	1	32	0	417	16	0.0	10.3	3.1
Sbre-contig00008	187679	187723	-45202	+	(GGCGAG)n	Simple_repeat	1	45	0	418	11	28.7	0.0	2.2
Sbre-contig00008	189747	189781	-43144	+	(CTG)n	Simple_repeat	1	35	0	419	20	12.4	0.0	0.0
Sbre-contig00008	190348	190377	-42548	+	(CTG)n	Simple_repeat	1	30	0	420	16	14.7	0.0	0.0
Sbre-contig00008	205334	205369	-27556	+	(GGAGAT)n	Simple_repeat	1	36	0	421	12	20.0	0.0	2.8
Sbre-contig00008	210609	210670	-22255	+	(CTT)n	Simple_repeat	1	62	0	422	15	34.1	0.0	0.0
Sbre-contig00008	213499	213549	-19376	+	(ATAC)n	Simple_repeat	1	52	0	423	15	9.3	5.6	2.6
Sbre-contig00009	984	1013	-225001	+	(TGTCAG)n	Simple_repeat	1	30	0	424	27	3.5	0.0	0.0
Sbre-contig00009	12992	13026	-212988	+	(CTTTTT)n	Simple_repeat	1	36	0	425	17	12.4	2.9	0.0
Sbre-contig00009	13387	13417	-212597	+	(CGCCGC)n	Simple_repeat	1	31	0	426	13	18.2	0.0	0.0
Sbre-contig00009	17723	17780	-208234	+	G-rich	Low_complexity	1	59	0	427	13	32.2	1.7	0.0
Sbre-contig00009	23263	23367	-202647	+	(CCTCTC)n	Simple_repeat	1	113	0	428	21	22.0	7.6	2.6
Sbre-contig00009	24443	24472	-201542	+	GA-rich	Low_complexity	1	30	0	429	15	16.0	0.0	3.3
Sbre-contig00009	54067	54100	-171914	+	(ATATAT)n	Simple_repeat	1	34	0	430	21	9.7	0.0	0.0
Sbre-contig00009	88777	88818	-137196	+	(CTC)n	Simple_repeat	1	43	0	431	17	16.7	2.4	2.3
Sbre-contig00009	88987	89005	-137009	+	(CCG)n	Simple_repeat	1	19	0	432	12	5.5	0.0	0.0
Sbre-contig00009	93370	93432	-132582	+	(CCCGAA)n	Simple_repeat	4	66	0	433	296	17.5	0.0	0.0
Sbre-contig00009	94812	94873	-131141	+	GA-rich	Low_complexity	1	65	0	434	16	16.8	6.0	1.1
Sbre-contig00009	95161	95195	-130819	+	(GAACAC)n	Simple_repeat	1	39	0	435	14	3.1	11.4	2.6
Sbre-contig00009	95695	95747	-130267	+	(GACGAG)n	Simple_repeat	1	54	0	436	19	20.2	1.9	1.9
Sbre-contig00009	95727	95764	-130250	+	(CGAGCA)n	Simple_repeat	1	38	0	437	13	24.8	0.0	0.0
Sbre-contig00009	96649	96697	-129317	+	(CAACTT)n	Simple_repeat	1	49	0	438	13	21.2	0.0	6.1
Sbre-contig00009	97765	97800	-128214	+	G-rich	Low_complexity	1	38	0	439	15	9.4	5.6	2.6
Sbre-contig00009	115921	115960	-110054	+	(TCACTT)n	Simple_repeat	1	40	0	440	28	8.1	0.0	0.0
Sbre-contig00009	116149	116202	-109812	+	(GCC)n	Simple_repeat	1	56	0	441	15	20.6	3.7	3.6
Sbre-contig00009	136993	137088	-88926	+	(CCT)n	Simple_repeat	1	98	0	442	15	31.7	2.1	4.1
Sbre-contig00009	139714	139762	-86252	+	(GCGCAC)n	Simple_repeat	1	49	0	443	23	18.4	0.0	0.0
Sbre-contig00009	139886	139916	-86098	+	(TCCCC)n	Simple_repeat	1	34	0	444	13	6.8	9.7	0.0
Sbre-contig00009	140698	140776	-85238	+	G-rich	Low_complexity	1	79	0	445	25	29.1	0.0	0.0
Sbre-contig00009	140769	140849	-85165	+	(CACGCC)n	Simple_repeat	1	81	0	446	20	33.7	0.0	0.0
Sbre-contig00009	140858	140901	-85113	+	(CGACCA)n	Simple_repeat	1	44	0	447	27	10.0	0.0	0.0
Sbre-contig00009	142452	142477	-83537	+	(CTG)n	Simple_repeat	1	26	0	448	28	0.0	0.0	0.0
Sbre-contig00009	151738	151783	-74231	+	(GCCCGTC)n	Simple_repeat	1	49	0	449	13	19.9	6.5	0.0
Sbre-contig00009	152417	152440	-73574	+	(GGA)n	Simple_repeat	1	25	0	450	12	8.8	4.2	0.0
Sbre-contig00009	155043	155092	-70922	+	(TGAGAG)n	Simple_repeat	1	53	0	451	19	7.1	6.0	5.7
Sbre-contig00009	155496	155550	-70464	+	(GGT)n	Simple_repeat	1	56	0	452	16	22.6	1.8	3.6
Sbre-contig00009	159840	159873	-66141	+	(CGT)n	Simple_repeat	1	35	0	453	12	20.2	2.9	0.0
Sbre-contig00009	159843	159872	-66142	+	(CTC)n	Simple_repeat	1	30	0	454	13	18.9	0.0	0.0
Sbre-contig00009	163466	163548	-62466	+	(CCCTGC)n	Simple_repeat	1	83	0	455	23	20.9	0.0	7.2
Sbre-contig00009	163684	163723	-62291	+	(GCCCCT)n	Simple_repeat	1	44	0	456	12	13.7	10.0	0.0
Sbre-contig00009	164764	164818	-61196	+	(GTCGGA)n	Simple_repeat	1	55	0	457	19	25.8	0.0	0.0
Sbre-contig00009	168011	168040	-57974	+	(GGGTGT)n	Simple_repeat	1	30	0	458	27	3.5	0.0	0.0
Sbre-contig00009	188069	188123	-37891	+	(GTGGAG)n	Simple_repeat	1	55	0	459	12	34.1	0.0	0.0
Sbre-contig00009	191373	191466	-34548	+	(GAGGCG)n	Simple_repeat	1	96	0	460	14	26.1	2.1	7.3
Sbre-contig00009	191708	191774	-34240	+	(GGCGAGC)n	Simple_repeat	1	68	0	461	15	30.2	1.5	1.5
Sbre-contig00009	193883	193969	-32045	+	(GATGAA)n	Simple_repeat	1	87	0	462	16	27.5	2.8	2.7
Sbre-contig00009	203185	203227	-22787	+	GA-rich	Low_complexity	1	44	0	463	12	12.3	2.3	9.1
Sbre-contig00009	209048	209105	-16909	+	(CCCG)n	Simple_repeat	1	59	0	464	15	28.2	1.7	1.7
Sbre-contig00009	212929	213012	-13002	+	(ATCC)n	Simple_repeat	1	86	0	465	18	27.5	2.4	3.5
Sbre-contig00009	213945	213997	-12017	+	(TCCCCA)n	Simple_repeat	1	54	0	466	12	21.8	1.9	5.6
Sbre-contig00009	214563	214612	-11402	+	(CCTCAC)n	Simple_repeat	1	51	0	467	21	16.2	2.0	2.0
Sbre-contig00009	214774	214837	-11177	+	(CCT)n	Simple_repeat	1	64	0	468	17	26.4	0.0	4.7
Sbre-contig00009	215838	215895	-10119	+	GA-rich	Low_complexity	1	58	0	469	13	28.0	0.0	5.2
Sbre-contig00009	222489	222525	-3489	+	(GCG)n	Simple_repeat	1	38	0	470	13	21.8	2.7	0.0
Sbre-contig00009	222638	222691	-3323	+	G-rich	Low_complexity	1	55	0	471	19	11.7	1.9	7.3
Sbre-contig00010	32033	32085	-181776	+	(GCCTCG)n	Simple_repeat	1	53	0	472	13	32.7	0.0	0.0
Sbre-contig00010	40397	40443	-173418	+	GA-rich	Low_complexity	1	47	0	473	18	25.2	0.0	0.0
Sbre-contig00010	64809	64835	-149026	+	GA-rich	Low_complexity	1	28	0	474	13	12.2	3.7	0.0
Sbre-contig00010	83204	83237	-130624	+	GA-rich	Low_complexity	1	34	0	475	14	20.2	0.0	0.0
Sbre-contig00010	85139	85187	-128674	+	(GCAACA)n	Simple_repeat	1	49	0	476	21	21.1	0.0	0.0
Sbre-contig00010	86037	86059	-127802	+	(AGG)n	Simple_repeat	1	23	0	477	16	4.5	0.0	0.0
Sbre-contig00010	88931	88983	-124878	+	(TCGGAC)n	Simple_repeat	1	54	0	478	19	20.1	1.9	1.9
Sbre-contig00010	90187	90275	-123586	+	GA-rich	Low_complexity	1	92	0	479	23	22.7	3.4	4.3
Sbre-contig00010	96965	96986	-116875	+	(GGC)n	Simple_repeat	1	22	0	480	15	4.7	0.0	0.0
Sbre-contig00010	114048	114122	-99739	+	G-rich	Low_complexity	1	75	0	481	17	20.3	0.0	9.3
Sbre-contig00010	114343	114370	-99491	+	(GGATAG)n	Simple_repeat	1	28	0	482	30	0.0	0.0	0.0
Sbre-contig00010	114452	114487	-99374	+	G-rich	Low_complexity	1	36	0	483	13	22.8	0.0	0.0
Sbre-contig00010	115935	115976	-97885	+	(GGAGC)n	Simple_repeat	1	42	0	484	16	11.9	0.0	7.1
Sbre-contig00010	117812	117849	-96012	+	GA-rich	Low_complexity	1	38	0	485	13	24.8	0.0	0.0
Sbre-contig00010	121549	121584	-92277	+	(GT)n	Simple_repeat	1	37	0	486	20	9.4	2.8	2.7
Sbre-contig00010	129270	129368	-84493	+	(CCTCTC)n	Simple_repeat	1	106	0	487	23	17.4	7.1	4.7
Sbre-contig00010	129387	129471	-84390	+	(CAT)n	Simple_repeat	1	85	0	488	297	25.9	0.0	0.0
Sbre-contig00010	131136	131179	-82682	+	(GCC)n	Simple_repeat	1	46	0	489	13	16.6	4.5	4.3
Sbre-contig00010	131636	131709	-82152	+	(CCT)n	Simple_repeat	1	75	0	490	16	32.5	1.4	1.3
Sbre-contig00010	136756	136806	-77055	+	(CCTCAG)n	Simple_repeat	1	54	0	491	13	22.8	5.9	0.0
Sbre-contig00010	137635	137654	-76207	+	(CAG)n	Simple_repeat	1	20	0	492	13	5.3	0.0	0.0
Sbre-contig00010	143525	143579	-70282	+	(CCG)n	Simple_repeat	1	55	0	493	13	34.0	0.0	0.0
Sbre-contig00010	144766	144807	-69054	+	(CCTCGG)n	Simple_repeat	1	42	0	494	15	17.9	0.0	4.8
Sbre-contig00010	147816	147854	-66007	+	G-rich	Low_complexity	1	39	0	495	13	21.9	0.0	2.6
Sbre-contig00010	147885	147910	-65951	+	(TCG)n	Simple_repeat	1	26	0	496	17	8.2	0.0	0.0
Sbre-contig00010	153352	153397	-60464	+	(CGGCTCG)n	Simple_repeat	1	46	0	497	11	25.0	0.0	4.3
Sbre-contig00010	161051	161090	-52771	+	(TCG)n	Simple_repeat	1	41	0	498	12	21.3	2.5	2.4
Sbre-contig00010	162069	162103	-51758	+	(ATCCC)n	Simple_repeat	1	36	0	499	14	13.2	2.9	2.8
Sbre-contig00010	165017	165084	-48777	+	G-rich	Low_complexity	1	69	0	500	15	26.6	1.5	4.3
Sbre-contig00010	171461	171513	-42348	+	GA-rich	Low_complexity	1	54	0	501	15	25.6	1.9	1.9
Sbre-contig00010	174631	174674	-39187	+	(GTG)n	Simple_repeat	1	44	0	502	17	24.0	0.0	0.0
Sbre-contig00010	176272	176301	-37560	+	(CTTT)n	Simple_repeat	1	32	0	503	12	7.5	6.7	3.1
Sbre-contig00010	190543	190600	-23261	+	(ATAT)n	Simple_repeat	1	58	0	504	23	25.6	0.0	0.0
Sbre-contig00011	2534	2552	-206926	+	(AG)n	Simple_repeat	1	19	0	505	17	0.0	0.0	0.0
Sbre-contig00011	9291	9345	-200133	+	GA-rich	Low_complexity	1	58	0	506	11	24.4	5.5	1.7
Sbre-contig00011	10277	10313	-199165	+	(TG)n	Simple_repeat	1	38	0	507	22	11.7	2.7	0.0
Sbre-contig00011	17800	17816	-191662	+	(A)n	Simple_repeat	1	17	0	508	16	0.0	0.0	0.0
Sbre-contig00011	32968	33014	-176464	+	(CCT)n	Simple_repeat	1	47	0	509	15	28.1	0.0	0.0
Sbre-contig00011	35136	35162	-174316	+	(CGA)n	Simple_repeat	1	27	0	510	13	17.6	0.0	0.0
Sbre-contig00011	35197	35242	-174236	+	GA-rich	Low_complexity	1	46	0	511	19	22.7	0.0	0.0
Sbre-contig00011	37502	37575	-171903	+	(CCCCAC)n	Simple_repeat	1	74	0	512	18	28.0	0.0	4.0
Sbre-contig00011	42319	42365	-167113	+	(CTC)n	Simple_repeat	1	48	0	513	18	15.4	2.1	4.2
Sbre-contig00011	43513	43531	-165947	+	(CTC)n	Simple_repeat	1	19	0	514	12	5.5	0.0	0.0
Sbre-contig00011	51799	51853	-157625	+	A-rich	Low_complexity	1	57	0	515	16	21.7	3.6	1.8
Sbre-contig00011	70419	70448	-139030	+	(GCC)n	Simple_repeat	1	30	0	516	12	15.8	0.0	3.3
Sbre-contig00011	91640	91708	-117770	+	(CAGAGC)n	Simple_repeat	1	67	0	517	30	25.5	1.8	2.7
Sbre-contig00011	91709	91779	-117699	+	(AGCCAA)n	Simple_repeat	1	71	0	518	81	0.0	0.0	0.0
Sbre-contig00011	91780	91819	-117659	+	(CAGAGC)n	Simple_repeat	2	42	0	519	30	25.5	1.8	2.7
Sbre-contig00011	91903	91961	-117517	+	(CCCCGCG)n	Simple_repeat	1	61	0	520	15	25.3	3.4	1.6
Sbre-contig00011	95100	95130	-114348	+	(GGAGAG)n	Simple_repeat	1	32	0	521	15	7.3	3.2	3.1
Sbre-contig00011	95778	95847	-113631	+	(CCCCCT)n	Simple_repeat	1	70	0	522	21	17.1	0.0	8.6
Sbre-contig00011	97814	97875	-111603	+	(TCCTCG)n	Simple_repeat	1	60	0	523	24	21.5	0.0	1.6
Sbre-contig00011	101792	101861	-107617	+	(GCG)n	Simple_repeat	1	74	0	524	24	18.4	5.7	1.4
Sbre-contig00011	106935	106979	-102499	+	(CAG)n	Simple_repeat	1	46	0	525	12	24.7	2.2	2.2
Sbre-contig00011	109643	109678	-99800	+	GA-rich	Low_complexity	1	38	0	526	13	13.0	5.6	2.6
Sbre-contig00011	118453	118475	-91003	+	(AGA)n	Simple_repeat	1	23	0	527	14	9.6	0.0	0.0
Sbre-contig00011	118622	118655	-90823	+	GA-rich	Low_complexity	1	34	0	528	14	17.8	0.0	2.9
Sbre-contig00011	118878	118915	-90563	+	(TCCGAA)n	Simple_repeat	1	39	0	529	27	2.8	2.6	2.6
Sbre-contig00011	119138	119163	-90315	+	(GCA)n	Simple_repeat	1	26	0	530	17	8.2	0.0	0.0
Sbre-contig00011	119280	119324	-90154	+	(GGTGGA)n	Simple_repeat	1	45	0	531	14	25.1	0.0	2.2
Sbre-contig00011	119371	119408	-90070	+	GA-rich	Low_complexity	1	38	0	532	13	24.8	0.0	0.0
Sbre-contig00011	126049	126079	-83399	+	(CGA)n	Simple_repeat	1	31	0	533	14	18.5	0.0	0.0
Sbre-contig00011	127009	127063	-82415	+	(GCAGAA)n	Simple_repeat	1	55	0	534	12	26.4	0.0	5.5
Sbre-contig00011	148258	148362	-61116	+	(CTCCTC)n	Simple_repeat	1	106	0	535	23	33.9	0.9	0.9
Sbre-contig00011	161636	161677	-47801	+	(GCTCCCG)n	Simple_repeat	1	42	0	536	13	23.2	0.0	2.4
Sbre-contig00011	165139	165252	-44226	+	(CCTCAA)n	Simple_repeat	1	124	0	537	13	29.1	8.8	0.8
Sbre-contig00011	166965	167016	-42462	+	(CTCCCC)n	Simple_repeat	1	52	0	538	11	25.3	0.0	5.8
Sbre-contig00011	176795	176842	-32636	+	G-rich	Low_complexity	1	50	0	539	17	18.9	4.2	0.0
Sbre-contig00011	183388	183431	-26047	+	(AACCAT)n	Simple_repeat	1	45	0	540	13	22.0	2.3	2.2
Sbre-contig00011	203459	203561	-5917	+	(TCC)n	Simple_repeat	1	104	0	541	16	36.4	1.0	2.9
Sbre-contig00012	8239	8337	-191220	+	(GAGGTG)n	Simple_repeat	1	97	0	542	14	21.8	4.2	5.4
Sbre-contig00012	18966	18995	-180562	+	(GAGGCG)n	Simple_repeat	1	33	0	543	12	7.0	10.0	0.0
Sbre-contig00012	19212	19251	-180306	+	(CCCCGTC)n	Simple_repeat	1	41	0	544	12	23.5	2.5	0.0
Sbre-contig00012	22525	22582	-176975	+	(CGT)n	Simple_repeat	1	59	0	545	16	29.2	1.7	0.0
Sbre-contig00012	32075	32121	-167436	+	(GGTGAGAT)n	Simple_repeat	1	50	0	546	14	12.5	6.4	4.0
Sbre-contig00012	40489	40508	-159049	+	(CCA)n	Simple_repeat	1	20	0	547	13	5.3	0.0	0.0
Sbre-contig00012	53984	54016	-145541	+	G-rich	Low_complexity	1	33	0	548	13	7.9	0.0	9.1
Sbre-contig00012	54899	54988	-144569	+	(CTCCTC)n	Simple_repeat	1	90	0	549	29	29.6	0.0	0.0
Sbre-contig00012	55053	55080	-144477	+	(TCG)n	Simple_repeat	1	28	0	550	18	7.6	0.0	0.0
Sbre-contig00012	55183	55358	-144199	+	(CAT)n	Simple_repeat	1	179	0	551	250	29.6	1.7	0.0
Sbre-contig00012	72962	72997	-126560	+	(TTCCC)n	Simple_repeat	1	36	0	552	28	5.8	0.0	0.0
Sbre-contig00012	74025	74178	-125379	+	G-rich	Low_complexity	21	174	0	553	293	22.1	0.0	0.0
Sbre-contig00012	74652	74816	-124741	+	GA-rich	Low_complexity	1	169	0	554	36	30.0	2.4	2.4
Sbre-contig00012	75778	75827	-123730	+	GA-rich	Low_complexity	1	52	0	555	15	21.5	4.0	1.9
Sbre-contig00012	86224	86317	-113240	+	(CGCCGA)n	Simple_repeat	1	97	0	556	17	22.7	3.2	7.2
Sbre-contig00012	91004	91028	-108529	+	(GTTG)n	Simple_repeat	1	26	0	557	12	4.5	4.0	3.9
Sbre-contig00012	91666	91710	-107847	+	(CCT)n	Simple_repeat	1	47	0	558	18	10.4	4.4	4.3
Sbre-contig00012	92068	92128	-107429	+	(CCT)n	Simple_repeat	1	61	0	559	24	25.1	0.0	0.0
Sbre-contig00012	93260	93281	-106276	+	(CTT)n	Simple_repeat	1	22	0	560	13	9.7	0.0	0.0
Sbre-contig00012	93798	93816	-105741	+	(C)n	Simple_repeat	1	19	0	561	15	5.5	0.0	0.0
Sbre-contig00012	100013	100042	-99515	+	G-rich	Low_complexity	1	31	0	562	12	14.7	3.3	0.0
Sbre-contig00012	114440	114470	-85087	+	(CGATGA)n	Simple_repeat	1	32	0	563	19	0.0	3.2	3.1
Sbre-contig00012	127358	127404	-72153	C	I-4_AO	LINE/Tad1	-4273	1161	1115	564	262	17.0	0.0	0.0
Sbre-contig00012	131123	131144	-68413	+	(CAT)n	Simple_repeat	1	22	0	565	13	9.8	0.0	0.0
Sbre-contig00012	141945	141991	-57566	+	(CCCGAC)n	Simple_repeat	1	47	0	566	12	31.3	0.0	0.0
Sbre-contig00012	143212	143323	-56234	+	GA-rich	Low_complexity	1	112	0	567	26	32.6	0.0	2.7
Sbre-contig00012	144129	144172	-55385	+	(TCC)n	Simple_repeat	1	46	0	568	14	18.8	4.5	2.2
Sbre-contig00012	145456	145500	-54057	+	(CATC)n	Simple_repeat	1	47	0	569	12	21.3	4.4	2.1
Sbre-contig00012	145771	145808	-53749	+	(TCT)n	Simple_repeat	1	38	0	570	13	23.1	0.0	2.6
Sbre-contig00012	146423	146461	-53096	+	GA-rich	Low_complexity	1	40	0	571	15	24.9	2.6	0.0
Sbre-contig00012	151461	151491	-48066	+	(TAGCGC)n	Simple_repeat	1	31	0	572	13	18.2	0.0	0.0
Sbre-contig00012	155110	155190	-44367	+	(CCCCCG)n	Simple_repeat	1	81	0	573	23	23.7	0.0	4.9
Sbre-contig00012	159197	159228	-40329	+	(GT)n	Simple_repeat	1	32	0	574	32	3.2	0.0	0.0
Sbre-contig00012	159712	159741	-39816	+	(CCCT)n	Simple_repeat	1	30	0	575	15	14.7	0.0	0.0
Sbre-contig00012	165952	166008	-33549	+	GA-rich	Low_complexity	1	58	0	576	20	24.7	1.8	0.0
Sbre-contig00012	170970	171039	-28518	+	(CGCCGG)n	Simple_repeat	1	70	0	577	29	23.8	0.0	0.0
Sbre-contig00012	174917	174975	-24582	+	(GGCGC)n	Simple_repeat	1	60	0	578	14	25.8	1.7	3.3
Sbre-contig00012	174942	174973	-24584	+	(CG)n	Simple_repeat	1	33	0	579	15	3.9	3.1	9.1
Sbre-contig00012	175097	175128	-24429	+	(TCT)n	Simple_repeat	1	33	0	580	14	10.8	3.1	3.0
Sbre-contig00012	179729	179776	-19781	+	GA-rich	Low_complexity	1	49	0	581	13	11.1	2.1	10.2
Sbre-contig00012	184662	184719	-14838	+	(ATC)n	Simple_repeat	1	59	0	582	15	28.0	1.7	1.7
Sbre-contig00012	189854	189957	-9600	+	G-rich	Low_complexity	1	107	0	583	20	29.5	2.9	2.8
Sbre-contig00013	404	429	-198784	+	(GTGC)n	Simple_repeat	1	26	0	584	18	4.0	0.0	0.0
Sbre-contig00013	767	807	-198406	+	(GCGCTGG)n	Simple_repeat	1	43	0	585	22	7.7	4.9	0.0
Sbre-contig00013	3481	3500	-195713	+	(TGG)n	Simple_repeat	1	20	0	586	13	5.3	0.0	0.0
Sbre-contig00013	3541	3585	-195628	+	(AGAGTGG)n	Simple_repeat	1	48	0	587	13	15.4	6.7	2.1
Sbre-contig00013	15236	15280	-183933	+	(GAC)n	Simple_repeat	1	45	0	588	12	27.8	0.0	2.2
Sbre-contig00013	17021	17050	-182163	+	(TCCCTT)n	Simple_repeat	1	31	0	589	19	3.4	3.3	0.0
Sbre-contig00013	20203	20278	-178935	+	(CCCAAC)n	Simple_repeat	1	80	0	590	15	23.0	5.3	3.8
Sbre-contig00013	20427	20485	-178728	+	GA-rich	Low_complexity	1	60	0	591	16	27.2	1.7	1.7
Sbre-contig00013	20793	20865	-178348	+	GA-rich	Low_complexity	1	74	0	592	13	35.4	1.4	1.4
Sbre-contig00013	25484	25510	-173703	+	(ACG)n	Simple_repeat	1	27	0	593	20	3.9	0.0	0.0
Sbre-contig00013	27044	27203	-172010	+	(GACCGG)n	Simple_repeat	1	160	0	594	54	29.8	0.0	0.0
Sbre-contig00013	29694	29724	-169489	+	(CTCCGC)n	Simple_repeat	1	33	0	595	16	6.8	6.5	0.0
Sbre-contig00013	32631	32683	-166530	+	(CTCCACC)n	Simple_repeat	1	54	0	596	14	25.7	1.9	1.9
Sbre-contig00013	33861	33907	-165306	+	(CGGCGC)n	Simple_repeat	1	47	0	597	12	31.5	0.0	0.0
Sbre-contig00013	33869	33906	-165307	+	(GCTCCG)n	Simple_repeat	1	38	0	598	15	21.3	0.0	0.0
Sbre-contig00013	33942	34010	-165203	+	(CTGCTC)n	Simple_repeat	1	72	0	599	14	30.0	4.3	0.0
Sbre-contig00013	36402	36459	-162754	+	(AGC)n	Simple_repeat	1	59	0	600	27	15.8	1.7	1.7
Sbre-contig00013	36725	36769	-162444	+	(CAG)n	Simple_repeat	1	46	0	601	17	18.4	2.2	2.2
Sbre-contig00013	37702	37727	-161486	+	(GCA)n	Simple_repeat	1	27	0	602	17	4.0	3.9	0.0
Sbre-contig00013	37965	37999	-161214	+	GA-rich	Low_complexity	1	35	0	603	16	20.3	0.0	0.0
Sbre-contig00013	40105	40133	-159080	+	(GGC)n	Simple_repeat	1	30	0	604	14	7.8	3.5	3.3
Sbre-contig00013	40174	40238	-158975	+	(GAC)n	Simple_repeat	1	65	0	605	19	28.6	0.0	1.5
Sbre-contig00013	43274	43295	-155918	+	(CTT)n	Simple_repeat	1	24	0	606	13	0.0	9.1	0.0
Sbre-contig00013	45431	45473	-153740	+	(CCTCCC)n	Simple_repeat	1	44	0	607	12	23.3	2.3	2.3
Sbre-contig00013	47043	47067	-152146	+	(A)n	Simple_repeat	1	25	0	608	18	8.7	0.0	0.0
Sbre-contig00013	58257	58298	-140915	+	(TCCTCA)n	Simple_repeat	1	42	0	609	17	22.8	0.0	0.0
Sbre-contig00013	60952	60991	-138222	+	(ACTGCGG)n	Simple_repeat	1	44	0	610	11	11.3	10.0	2.3
Sbre-contig00013	67854	67880	-131333	+	(CAG)n	Simple_repeat	1	27	0	611	29	0.0	0.0	0.0
Sbre-contig00013	70614	70668	-128545	+	(GGCGTC)n	Simple_repeat	1	55	0	612	19	25.8	0.0	0.0
Sbre-contig00013	72281	72329	-126884	+	(CCT)n	Simple_repeat	1	50	0	613	16	22.3	2.0	2.0
Sbre-contig00013	73211	73280	-125933	+	(CTC)n	Simple_repeat	1	70	0	614	19	30.6	0.0	1.4
Sbre-contig00013	78380	78440	-120773	+	(GTTGCT)n	Simple_repeat	1	61	0	615	23	25.9	0.0	0.0
Sbre-contig00013	78538	78570	-120643	+	(TGCGGT)n	Simple_repeat	1	33	0	616	13	20.9	0.0	0.0
Sbre-contig00013	88614	88674	-110539	+	(CCTCAT)n	Simple_repeat	1	61	0	617	13	35.0	0.0	0.0
Sbre-contig00013	92650	92696	-106517	+	(CTTCCAT)n	Simple_repeat	1	48	0	618	21	16.6	2.1	0.0
Sbre-contig00013	98432	98462	-100751	+	(CCA)n	Simple_repeat	1	31	0	619	15	0.0	0.0	0.0
Sbre-contig00013	100438	100473	-98740	+	(ACCC)n	Simple_repeat	1	38	0	620	14	15.4	5.6	0.0
Sbre-contig00013	111528	111573	-87640	+	(CTG)n	Simple_repeat	1	46	0	621	19	22.9	0.0	0.0
Sbre-contig00013	112228	112259	-86954	+	(TCG)n	Simple_repeat	1	32	0	622	20	10.4	0.0	0.0
Sbre-contig00013	114848	114871	-84342	+	(A)n	Simple_repeat	1	24	0	623	15	13.9	0.0	0.0
Sbre-contig00013	115263	115309	-83904	+	(TCGTCC)n	Simple_repeat	1	48	0	624	12	28.1	2.1	0.0
Sbre-contig00013	119817	119866	-79347	+	G-rich	Low_complexity	1	50	0	625	11	30.3	0.0	2.0
Sbre-contig00013	127892	127951	-71262	+	(TCCTCC)n	Simple_repeat	1	62	0	626	14	26.6	3.3	1.6
Sbre-contig00013	159358	159390	-39823	+	(TGCG)n	Simple_repeat	1	34	0	627	16	13.9	3.0	0.0
Sbre-contig00013	160507	160538	-38675	+	(TA)n	Simple_repeat	1	33	0	628	22	6.7	3.1	0.0
Sbre-contig00013	161055	161094	-38119	+	(TCACCCC)n	Simple_repeat	1	40	0	629	14	12.6	0.0	7.5
Sbre-contig00013	167049	167202	-32011	+	(TCG)n	Simple_repeat	3	150	0	630	270	29.8	0.0	4.0
Sbre-contig00013	167423	167463	-31750	+	(TCGTCC)n	Simple_repeat	1	41	0	631	18	19.4	0.0	0.0
Sbre-contig00013	167466	167511	-31702	+	(TGGCCT)n	Simple_repeat	1	46	0	632	16	26.1	0.0	0.0
Sbre-contig00013	167672	167706	-31507	+	(TCGTCC)n	Simple_repeat	1	35	0	633	27	6.0	0.0	0.0
Sbre-contig00013	168431	168456	-30757	+	(TCTT)n	Simple_repeat	1	26	0	634	13	8.8	0.0	3.9
Sbre-contig00013	169894	169930	-29283	+	A-rich	Low_complexity	1	39	0	635	12	19.0	5.4	0.0
Sbre-contig00013	181786	181844	-17369	+	(GGATGG)n	Simple_repeat	1	61	0	636	20	20.0	3.4	1.6
Sbre-contig00013	184878	184927	-14286	+	(TGC)n	Simple_repeat	1	51	0	637	15	25.0	2.0	2.0
Sbre-contig00013	187329	187357	-11856	+	(CCTCT)n	Simple_repeat	1	30	0	638	12	15.3	3.5	0.0
Sbre-contig00013	188907	188950	-10263	+	(GTC)n	Simple_repeat	1	45	0	639	12	27.1	2.3	0.0
Sbre-contig00013	193427	193475	-5738	+	(CCGC)n	Simple_repeat	1	49	0	640	12	16.8	0.0	10.2
Sbre-contig00013	199014	199053	-160	+	(CCCTGCA)n	Simple_repeat	1	41	0	641	17	17.4	2.5	0.0
Sbre-contig00014	11135	11168	-186309	+	GA-rich	Low_complexity	1	34	0	642	12	24.1	0.0	0.0
Sbre-contig00014	14763	14831	-182646	+	(GGTGT)n	Simple_repeat	1	71	0	643	13	24.7	2.9	5.6
Sbre-contig00014	18312	18347	-179130	+	(GGTGCG)n	Simple_repeat	1	36	0	644	23	8.9	0.0	0.0
Sbre-contig00014	26135	26295	-171182	+	Gypsy-2_SPDB-I	LTR/Gypsy	5359	5436	-71	645	235	30.1	2.5	2.0
Sbre-contig00014	26914	26939	-170538	+	(TCC)n	Simple_repeat	1	27	0	646	14	8.3	3.9	0.0
Sbre-contig00014	36010	36072	-161405	+	(CGCC)n	Simple_repeat	1	64	0	647	12	32.2	1.6	1.6
Sbre-contig00014	37501	37593	-159884	+	(CAGCAG)n	Simple_repeat	1	94	0	648	20	35.0	1.1	0.0
Sbre-contig00014	38825	38875	-158602	+	(CCTCAA)n	Simple_repeat	1	51	0	649	13	22.9	0.0	5.9
Sbre-contig00014	39260	39455	-158022	+	(CCT)n	Simple_repeat	1	200	0	650	35	29.9	2.0	5.0
Sbre-contig00014	40556	40591	-156886	+	(CCTTCC)n	Simple_repeat	1	37	0	651	12	3.6	2.8	10.8
Sbre-contig00014	42888	42926	-154551	+	(TCC)n	Simple_repeat	1	40	0	652	16	14.8	2.6	2.5
Sbre-contig00014	65457	65511	-131966	+	(CACCGG)n	Simple_repeat	1	57	0	653	13	23.1	3.6	3.5
Sbre-contig00014	70450	70483	-126994	+	A-rich	Low_complexity	1	36	0	654	12	16.7	5.9	0.0
Sbre-contig00014	74409	74447	-123030	+	(TGTCT)n	Simple_repeat	1	40	0	655	12	24.1	2.6	0.0
Sbre-contig00014	74697	74770	-122707	+	(ACA)n	Simple_repeat	1	75	0	656	27	22.3	1.4	2.7
Sbre-contig00014	75883	75969	-121508	+	GA-rich	Low_complexity	1	91	0	657	28	16.9	4.6	4.4
Sbre-contig00014	76567	76594	-120883	+	GA-rich	Low_complexity	1	29	0	658	13	8.1	3.6	3.5
Sbre-contig00014	77576	77639	-119838	+	(CTCAC)n	Simple_repeat	1	68	0	659	14	25.9	6.2	0.0
Sbre-contig00014	78944	78981	-118496	+	(ATGCCC)n	Simple_repeat	1	38	0	660	20	14.6	0.0	0.0
Sbre-contig00014	80129	80191	-117286	+	(ATGCCC)n	Simple_repeat	1	66	0	661	22	20.2	4.8	0.0
Sbre-contig00014	89489	89519	-107958	+	(C)n	Simple_repeat	1	31	0	662	17	18.2	0.0	0.0
Sbre-contig00014	94134	94260	-103217	+	5SrRNA_AN	rRNA	3	129	0	663	480	21.4	0.8	0.8
Sbre-contig00014	97091	97163	-100314	+	(CATCT)n	Simple_repeat	1	78	0	664	13	28.0	6.8	0.0
Sbre-contig00014	102906	102928	-94549	+	(GGA)n	Simple_repeat	1	23	0	665	14	9.3	0.0	0.0
Sbre-contig00014	104879	104912	-92565	+	(CTCC)n	Simple_repeat	1	34	0	666	13	17.4	0.0	2.9
Sbre-contig00014	105185	105278	-92199	+	(GTCGCC)n	Simple_repeat	1	101	0	667	26	15.4	7.5	4.0
Sbre-contig00014	105839	105901	-91576	+	GA-rich	Low_complexity	1	65	0	668	17	21.2	5.3	1.7
Sbre-contig00014	105908	106071	-91406	+	G-rich	Low_complexity	2	159	0	669	285	16.5	0.0	3.8
Sbre-contig00014	106188	106231	-91246	+	(GACCGG)n	Simple_repeat	1	44	0	670	23	15.9	0.0	0.0
Sbre-contig00014	109298	109334	-88143	+	(CCG)n	Simple_repeat	1	37	0	671	13	25.6	0.0	0.0
Sbre-contig00014	115839	115894	-81583	+	(ACACCAA)n	Simple_repeat	1	56	0	672	13	27.5	0.0	3.6
Sbre-contig00014	126823	126902	-70575	+	(GGC)n	Simple_repeat	1	80	0	673	21	26.0	0.0	5.0
Sbre-contig00014	129502	129553	-67924	+	(TCCCCGA)n	Simple_repeat	1	53	0	674	12	30.8	1.9	0.0
Sbre-contig00014	129905	129952	-67525	+	(AGACCC)n	Simple_repeat	1	51	0	675	13	14.9	6.2	3.9
Sbre-contig00014	133766	133825	-63652	+	G-rich	Low_complexity	1	62	0	676	12	23.5	3.3	4.8
Sbre-contig00014	142509	142552	-54925	+	GA-rich	Low_complexity	1	48	0	677	19	9.8	9.1	0.0
Sbre-contig00014	145283	145315	-52162	+	(CGGTGC)n	Simple_repeat	1	33	0	678	12	18.1	0.0	3.0
Sbre-contig00014	145853	145874	-51603	+	(T)n	Simple_repeat	1	22	0	679	16	10.0	0.0	0.0
Sbre-contig00014	148427	148494	-48983	+	(CCCCCA)n	Simple_repeat	1	70	0	680	21	22.8	2.9	1.4
Sbre-contig00014	149636	149685	-47792	+	(CCCAGG)n	Simple_repeat	1	50	0	681	22	20.6	0.0	0.0
Sbre-contig00014	154054	154098	-43379	+	(CCT)n	Simple_repeat	1	45	0	682	18	13.9	0.0	6.7
Sbre-contig00014	155421	155582	-41895	+	(CAT)n	Simple_repeat	1	162	0	683	273	32.1	0.0	0.0
Sbre-contig00014	155591	155632	-41845	+	(TTCCCA)n	Simple_repeat	1	45	0	684	14	5.7	7.1	6.7
Sbre-contig00014	160231	160275	-37202	+	(TTGGTG)n	Simple_repeat	1	47	0	685	14	18.6	4.4	2.1
Sbre-contig00014	173166	173205	-24272	+	(ACAACC)n	Simple_repeat	1	40	0	686	15	23.7	0.0	0.0
Sbre-contig00014	176666	176698	-20779	+	A-rich	Low_complexity	1	33	0	687	13	21.3	0.0	0.0
Sbre-contig00014	177501	177528	-19949	+	(GCC)n	Simple_repeat	1	28	0	688	16	11.6	0.0	0.0
Sbre-contig00014	177672	177690	-19787	+	CACTA-1_Ccinerea	DNA/CMC-EnSpm	1012	1028	-6841	689	228	20.4	0.0	4.7
Sbre-contig00014	177691	177727	-19750	+	(TGTCCG)n	Simple_repeat	1	37	0	690	30	5.6	0.0	0.0
Sbre-contig00014	177728	177774	-19703	+	CACTA-1_Ccinerea	DNA/CMC-EnSpm	1029	1074	-6795	689	228	20.4	0.0	4.7
Sbre-contig00014	177800	177839	-19638	+	(CCTCGG)n	Simple_repeat	1	40	0	691	15	23.3	0.0	0.0
Sbre-contig00014	181456	181490	-15987	+	(TGGAGC)n	Simple_repeat	1	35	0	692	17	16.3	0.0	0.0
Sbre-contig00014	185878	185916	-11561	+	(AAG)n	Simple_repeat	1	39	0	693	26	8.2	0.0	0.0
Sbre-contig00015	13	33	-197248	+	(C)n	Simple_repeat	1	21	0	694	17	5.0	0.0	0.0
Sbre-contig00015	6700	6742	-190539	+	(GATGAG)n	Simple_repeat	1	46	0	695	12	16.2	7.0	2.2
Sbre-contig00015	7675	7747	-189534	+	G-rich	Low_complexity	1	74	0	696	15	28.4	1.4	4.0
Sbre-contig00015	7718	7744	-189537	+	(AGG)n	Simple_repeat	1	27	0	697	15	12.2	0.0	0.0
Sbre-contig00015	21280	21328	-175953	+	G-rich	Low_complexity	1	49	0	698	13	21.2	0.0	6.1
Sbre-contig00015	21308	21342	-175939	+	(AGGCGG)n	Simple_repeat	1	35	0	699	12	23.5	0.0	0.0
Sbre-contig00015	24569	24617	-172664	+	(GGCGC)n	Simple_repeat	1	52	0	700	13	19.2	6.1	1.9
Sbre-contig00015	25035	25063	-172218	+	(CCCCAT)n	Simple_repeat	1	32	0	701	11	7.2	10.3	0.0
Sbre-contig00015	31925	31992	-165289	+	GA-rich	Low_complexity	1	68	0	702	25	20.2	0.0	4.4
Sbre-contig00015	32319	32355	-164926	+	G-rich	Low_complexity	1	37	0	703	13	19.4	0.0	2.7
Sbre-contig00015	33729	33796	-163485	+	(GAGGCC)n	Simple_repeat	1	70	0	704	23	20.8	2.9	1.4
Sbre-contig00015	36600	36631	-160650	+	(GCCCAG)n	Simple_repeat	1	33	0	705	13	10.8	3.1	3.0
Sbre-contig00015	36647	36681	-160600	+	(CACTC)n	Simple_repeat	1	36	0	706	12	16.9	2.9	2.8
Sbre-contig00015	37447	37480	-159801	+	(CCCGCG)n	Simple_repeat	1	34	0	707	11	24.1	0.0	0.0
Sbre-contig00015	39834	39902	-157379	+	GA-rich	Low_complexity	1	72	0	708	24	16.1	4.3	4.2
Sbre-contig00015	40097	40156	-157125	+	(CTT)n	Simple_repeat	1	65	0	709	14	18.0	8.3	3.1
Sbre-contig00015	44951	45001	-152280	+	(CACCT)n	Simple_repeat	1	53	0	710	12	15.2	3.9	7.5
Sbre-contig00015	45169	45223	-152058	+	(CAGTCG)n	Simple_repeat	1	55	0	711	16	28.3	0.0	0.0
Sbre-contig00015	49098	49166	-148115	+	(GTC)n	Simple_repeat	1	70	0	712	26	23.7	1.4	0.0
Sbre-contig00015	52492	52517	-144764	+	(TTGTT)n	Simple_repeat	1	27	0	713	13	4.3	3.9	3.7
Sbre-contig00015	62728	62761	-134520	+	(GGACGG)n	Simple_repeat	1	35	0	714	11	20.2	2.9	0.0
Sbre-contig00015	63233	63274	-134007	+	(CTCCCT)n	Simple_repeat	1	43	0	715	12	17.6	2.4	4.7
Sbre-contig00015	64090	64122	-133159	+	(TGTGGA)n	Simple_repeat	1	36	0	716	12	6.7	9.1	2.8
Sbre-contig00015	66859	66907	-130374	+	(GAGGCA)n	Simple_repeat	1	51	0	717	12	20.3	4.1	3.9
Sbre-contig00015	67600	67653	-129628	+	(GCGGCG)n	Simple_repeat	1	54	0	718	21	23.8	0.0	0.0
Sbre-contig00015	69149	69187	-128094	+	A-rich	Low_complexity	1	39	0	719	12	19.3	0.0	5.1
Sbre-contig00015	75538	75578	-121703	+	(TCATCC)n	Simple_repeat	1	44	0	720	16	13.3	7.3	0.0
Sbre-contig00015	79479	79512	-117769	+	(TGAGGT)n	Simple_repeat	1	34	0	721	11	24.1	0.0	0.0
Sbre-contig00015	81320	81386	-115895	+	GA-rich	Low_complexity	1	64	0	722	19	18.8	1.7	4.9
Sbre-contig00015	82865	82906	-114375	+	(TGC)n	Simple_repeat	1	43	0	723	19	13.7	2.4	2.3
Sbre-contig00015	99670	99713	-97568	+	(GGCGCC)n	Simple_repeat	1	44	0	724	14	19.9	0.0	4.5
Sbre-contig00015	101052	101089	-96192	+	(TCCCT)n	Simple_repeat	1	36	0	725	13	17.4	0.0	2.9
Sbre-contig00015	101841	101967	-95314	C	5SrRNA_AN	rRNA	0	129	3	726	480	21.4	0.8	0.8
Sbre-contig00015	106493	106522	-90759	+	(CCCGAG)n	Simple_repeat	1	32	0	727	12	10.8	6.7	0.0
Sbre-contig00015	109159	109207	-88074	+	(GAAGAC)n	Simple_repeat	1	50	0	728	13	25.7	2.0	2.0
Sbre-contig00015	111512	111560	-85721	+	A-rich	Low_complexity	1	51	0	729	14	17.6	4.1	3.9
Sbre-contig00015	111789	111821	-85460	+	(CGGCAC)n	Simple_repeat	1	33	0	730	14	14.3	0.0	3.0
Sbre-contig00015	113042	113073	-84208	+	(GTG)n	Simple_repeat	1	32	0	731	35	0.0	0.0	0.0
Sbre-contig00015	123427	123467	-73814	+	GA-rich	Low_complexity	1	41	0	732	14	26.1	0.0	0.0
Sbre-contig00015	125967	126024	-71257	+	(CCACGG)n	Simple_repeat	1	58	0	733	22	24.4	0.0	0.0
Sbre-contig00015	130142	130164	-67117	+	(TTGT)n	Simple_repeat	1	23	0	734	13	9.3	0.0	0.0
Sbre-contig00015	130705	130737	-66544	+	(GCCGGA)n	Simple_repeat	1	35	0	735	12	10.4	6.1	2.9
Sbre-contig00015	131210	131275	-66006	+	(CCTCAC)n	Simple_repeat	1	68	0	736	13	25.3	3.0	4.4
Sbre-contig00015	131797	131840	-65441	+	(CACCTC)n	Simple_repeat	1	44	0	737	14	27.2	0.0	0.0
Sbre-contig00015	134432	134468	-62813	+	(GGCCGG)n	Simple_repeat	1	37	0	738	12	16.8	0.0	5.4
Sbre-contig00015	135443	135491	-61790	+	(CGG)n	Simple_repeat	1	53	0	739	17	15.8	8.2	0.0
Sbre-contig00015	135584	135651	-61630	+	GA-rich	Low_complexity	1	70	0	740	14	29.2	2.9	1.4
Sbre-contig00015	137015	137052	-60229	+	(GGTTC)n	Simple_repeat	1	39	0	741	12	19.1	2.6	2.6
Sbre-contig00015	147070	147098	-50183	+	(CCT)n	Simple_repeat	1	29	0	742	17	11.6	0.0	0.0
Sbre-contig00015	147094	147161	-50120	+	(CCCCGG)n	Simple_repeat	1	70	0	743	20	26.3	2.9	0.0
Sbre-contig00015	159124	159152	-38129	+	GA-rich	Low_complexity	1	29	0	744	12	19.7	0.0	0.0
Sbre-contig00015	159671	159763	-37518	+	(CCCCCT)n	Simple_repeat	1	93	0	745	17	30.4	0.0	5.4
Sbre-contig00015	171715	171746	-25535	+	(AGG)n	Simple_repeat	1	32	0	746	20	10.4	0.0	0.0
Sbre-contig00015	174233	174337	-22944	+	(CTCCTT)n	Simple_repeat	1	109	0	747	17	30.6	3.8	2.8
Sbre-contig00015	175522	175567	-21714	+	(GGCGAGGC)n	Simple_repeat	1	48	0	748	12	20.9	4.3	2.1
Sbre-contig00015	182916	182947	-14334	+	(TCCTCG)n	Simple_repeat	1	32	0	749	16	10.8	0.0	3.1
Sbre-contig00015	184298	184338	-12943	+	(TCCCCCT)n	Simple_repeat	1	41	0	750	16	15.2	0.0	4.9
Sbre-contig00015	190662	190692	-6589	+	(ACTTGT)n	Simple_repeat	1	31	0	751	18	10.4	0.0	0.0
Sbre-contig00015	190913	190944	-6337	+	(TGG)n	Simple_repeat	1	32	0	752	16	7.5	0.0	6.2
Sbre-contig00015	193049	193084	-4197	+	(GGCGCC)n	Simple_repeat	1	37	0	753	11	13.5	2.8	5.4
Sbre-contig00016	40620	40653	-155358	+	(CATCCT)n	Simple_repeat	1	34	0	754	11	24.4	0.0	0.0
Sbre-contig00016	46397	46473	-149538	+	(GACGAG)n	Simple_repeat	1	79	0	755	15	29.8	2.6	2.5
Sbre-contig00016	49330	49366	-146645	+	(AGTGAG)n	Simple_repeat	1	37	0	756	14	10.3	0.0	8.1
Sbre-contig00016	49535	49568	-146443	+	(AGGCCC)n	Simple_repeat	1	34	0	757	16	16.7	0.0	0.0
Sbre-contig00016	53016	53097	-142914	+	A-rich	Low_complexity	1	83	0	758	21	27.0	1.2	3.6
Sbre-contig00016	56956	56990	-139021	+	(CCT)n	Simple_repeat	1	35	0	759	13	23.3	0.0	0.0
Sbre-contig00016	57915	57957	-138054	+	(GTGTC)n	Simple_repeat	1	45	0	760	13	14.0	4.7	4.4
Sbre-contig00016	61679	61763	-134248	+	(TGGAGC)n	Simple_repeat	1	83	0	761	20	22.3	0.0	1.9
Sbre-contig00016	67884	67932	-128079	+	(CTCCTC)n	Simple_repeat	1	49	0	762	18	24.2	0.0	0.0
Sbre-contig00016	68547	68588	-127423	+	GA-rich	Low_complexity	1	43	0	763	15	6.0	2.4	9.3
Sbre-contig00016	69398	69428	-126583	+	(CCTCCC)n	Simple_repeat	1	31	0	764	16	14.9	0.0	0.0
Sbre-contig00016	69416	69468	-126543	+	(CCG)n	Simple_repeat	1	54	0	765	18	22.7	1.9	1.9
Sbre-contig00016	69471	69510	-126501	+	(CTT)n	Simple_repeat	1	40	0	766	20	17.0	0.0	0.0
Sbre-contig00016	73537	73570	-122441	+	(ACCCCG)n	Simple_repeat	1	34	0	767	14	20.6	0.0	0.0
Sbre-contig00016	75733	75766	-120245	+	(TGTTGG)n	Simple_repeat	1	34	0	768	11	24.1	0.0	0.0
Sbre-contig00016	76314	76377	-119634	+	G-rich	Low_complexity	1	64	0	769	25	17.4	0.0	4.7
Sbre-contig00016	79142	79200	-116811	+	(GAGACG)n	Simple_repeat	1	62	0	770	20	17.7	5.1	1.6
Sbre-contig00016	79389	79429	-116582	+	(GCCGAC)n	Simple_repeat	1	42	0	771	12	20.6	2.4	2.4
Sbre-contig00016	85765	85814	-110197	+	(GGCGGA)n	Simple_repeat	1	53	0	772	14	12.2	6.0	5.7
Sbre-contig00016	87175	87209	-108802	+	(GAC)n	Simple_repeat	1	36	0	773	15	13.2	2.9	2.8
Sbre-contig00016	91136	91183	-104828	+	GA-rich	Low_complexity	1	48	0	774	23	19.4	0.0	0.0
Sbre-contig00016	91192	91231	-104780	+	G-rich	Low_complexity	1	40	0	775	12	16.3	0.0	7.5
Sbre-contig00016	93057	93088	-102923	+	(CCA)n	Simple_repeat	1	33	0	776	13	17.6	3.1	0.0
Sbre-contig00016	93223	93244	-102767	+	(TCCA)n	Simple_repeat	1	22	0	777	17	0.0	0.0	0.0
Sbre-contig00016	101976	102016	-93995	+	(TCTGGGG)n	Simple_repeat	1	41	0	778	22	13.3	0.0	0.0
Sbre-contig00016	102339	102365	-93646	+	(A)n	Simple_repeat	1	27	0	779	20	8.0	0.0	0.0
Sbre-contig00016	102487	102546	-93465	+	(GATGGA)n	Simple_repeat	1	64	0	780	14	16.3	6.7	4.7
Sbre-contig00016	105386	105418	-90593	+	(TTTTCC)n	Simple_repeat	1	33	0	781	12	19.3	0.0	3.0
Sbre-contig00016	108742	108775	-87236	+	GA-rich	Low_complexity	1	37	0	782	13	6.5	8.8	2.7
Sbre-contig00016	131348	131376	-64635	+	(CCG)n	Simple_repeat	1	29	0	783	12	19.6	0.0	0.0
Sbre-contig00016	133924	133963	-62048	+	A-rich	Low_complexity	1	42	0	784	13	20.0	5.0	0.0
Sbre-contig00016	133978	134049	-61962	+	(GTCACC)n	Simple_repeat	1	75	0	785	21	24.4	4.2	0.0
Sbre-contig00016	134341	134406	-61605	+	(AGGTGG)n	Simple_repeat	1	66	0	786	12	28.9	0.0	6.1
Sbre-contig00016	137634	137678	-58333	+	(CCTCCT)n	Simple_repeat	1	46	0	787	11	24.5	2.2	2.2
Sbre-contig00016	138145	138193	-57818	+	(CCT)n	Simple_repeat	1	51	0	788	13	20.5	4.1	3.9
Sbre-contig00016	139746	139798	-56213	+	(CGCCCA)n	Simple_repeat	1	53	0	789	14	28.1	0.0	1.9
Sbre-contig00016	140659	140783	-55228	+	(CCT)n	Simple_repeat	1	130	0	790	37	24.1	4.0	1.5
Sbre-contig00016	143440	143473	-52538	+	(TCGGAC)n	Simple_repeat	1	34	0	791	21	9.4	0.0	0.0
Sbre-contig00016	144584	144623	-51388	+	(TGCAGA)n	Simple_repeat	1	41	0	792	17	16.8	2.5	0.0
Sbre-contig00016	151912	151953	-44058	+	(CCAGCAAGC)n	Simple_repeat	1	42	0	793	35	5.0	0.0	0.0
Sbre-contig00016	152830	152868	-43143	+	(GCAGCC)n	Simple_repeat	1	39	0	794	12	10.1	0.0	10.3
Sbre-contig00016	155346	155398	-40613	+	(GACGAG)n	Simple_repeat	1	53	0	795	17	14.0	2.4	2.4
Sbre-contig00016	156933	156967	-39044	+	GA-rich	Low_complexity	1	35	0	796	17	15.9	0.0	0.0
Sbre-contig00016	157187	157223	-38788	+	(TTTCTCG)n	Simple_repeat	1	39	0	797	16	11.7	5.4	0.0
Sbre-contig00016	158002	158049	-37962	+	(ATGTAG)n	Simple_repeat	1	49	0	798	19	17.0	2.1	2.0
Sbre-contig00016	164535	164636	-31375	+	(TCTTCC)n	Simple_repeat	1	104	0	799	16	25.5	2.0	7.7
Sbre-contig00016	172067	172114	-23897	+	(CTG)n	Simple_repeat	3	50	0	800	235	12.5	0.0	0.0
Sbre-contig00016	173939	173974	-22037	+	(CTGCGG)n	Simple_repeat	1	37	0	801	14	10.0	2.8	5.4
Sbre-contig00016	182170	182213	-13798	+	(TCCTCG)n	Simple_repeat	1	44	0	802	18	20.9	0.0	0.0
Sbre-contig00016	188426	188458	-7553	+	(CTTT)n	Simple_repeat	1	34	0	803	12	14.1	3.0	2.9
Sbre-contig00016	188604	188622	-7389	+	(TA)n	Simple_repeat	1	19	0	804	15	5.5	0.0	0.0
Sbre-contig00016	192024	192051	-3960	+	(GCCC)n	Simple_repeat	1	28	0	805	17	4.0	0.0	3.6
Sbre-contig00016	192553	192594	-3417	+	(CAC)n	Simple_repeat	1	42	0	806	17	19.9	0.0	2.4
Sbre-contig00017	1988	2006	-192458	+	(CGC)n	Simple_repeat	1	19	0	807	12	5.5	0.0	0.0
Sbre-contig00017	2098	2152	-192312	+	(CCCGCT)n	Simple_repeat	1	57	0	808	13	22.6	3.6	3.5
Sbre-contig00017	9232	9286	-185178	+	(CACCT)n	Simple_repeat	5	59	0	809	232	16.4	0.0	0.0
Sbre-contig00017	13049	13074	-181390	+	(T)n	Simple_repeat	1	26	0	810	17	12.7	0.0	0.0
Sbre-contig00017	15659	15793	-178671	+	(TCC)n	Simple_repeat	1	137	0	811	35	30.7	1.5	1.5
Sbre-contig00017	21509	21551	-172913	+	GA-rich	Low_complexity	1	43	0	812	12	15.7	0.0	9.3
Sbre-contig00017	24804	24835	-169629	+	(GAGTCT)n	Simple_repeat	1	32	0	813	14	17.6	0.0	0.0
Sbre-contig00017	37213	37257	-157207	+	(CGC)n	Simple_repeat	1	46	0	814	13	26.4	2.2	0.0
Sbre-contig00017	38659	38683	-155781	+	(CCT)n	Simple_repeat	1	26	0	815	13	8.5	4.0	0.0
Sbre-contig00017	47874	47909	-146555	+	(CTTCTC)n	Simple_repeat	1	36	0	816	13	22.6	0.0	0.0
Sbre-contig00017	62580	62622	-131842	+	G-rich	Low_complexity	1	43	0	817	19	16.5	0.0	2.3
Sbre-contig00017	62649	62728	-131736	+	GA-rich	Low_complexity	1	80	0	818	17	36.8	0.0	0.0
Sbre-contig00017	63863	63896	-130568	+	(GGAGAA)n	Simple_repeat	1	34	0	819	18	13.0	0.0	0.0
Sbre-contig00017	64743	64785	-129679	+	(CATATCC)n	Simple_repeat	1	46	0	820	12	16.2	7.0	2.2
Sbre-contig00017	65308	65340	-129124	+	G-rich	Low_complexity	1	34	0	821	15	13.4	3.0	0.0
Sbre-contig00017	65766	65828	-128636	+	(GGCGC)n	Simple_repeat	1	67	0	822	20	19.9	6.3	0.0
Sbre-contig00017	70491	70544	-123920	+	G-rich	Low_complexity	1	58	0	823	14	21.4	7.4	0.0
Sbre-contig00017	70951	70975	-123489	+	(T)n	Simple_repeat	1	25	0	824	16	13.1	0.0	0.0
Sbre-contig00017	71977	72042	-122422	+	(CCCATT)n	Simple_repeat	1	66	0	825	16	34.1	0.0	0.0
Sbre-contig00017	81353	81406	-113058	+	(CGGCGT)n	Simple_repeat	1	55	0	826	11	17.7	1.9	9.1
Sbre-contig00017	88180	88211	-106253	+	(GGAGAA)n	Simple_repeat	1	32	0	827	21	6.7	0.0	0.0
Sbre-contig00017	88879	88929	-105535	+	G-rich	Low_complexity	1	53	0	828	13	25.4	3.9	0.0
Sbre-contig00017	91487	91506	-102958	+	(CGG)n	Simple_repeat	1	20	0	829	13	5.2	0.0	0.0
Sbre-contig00017	92058	92123	-102341	+	(GGAGGCC)n	Simple_repeat	1	73	0	830	12	19.4	10.6	1.4
Sbre-contig00017	97660	97709	-96755	+	(TCC)n	Simple_repeat	1	51	0	831	16	26.1	2.0	0.0
Sbre-contig00017	99603	99699	-94765	+	(CCT)n	Simple_repeat	1	97	0	832	19	29.4	0.0	6.2
Sbre-contig00017	101820	101855	-92609	+	(GACGAG)n	Simple_repeat	1	36	0	833	16	18.9	0.0	0.0
Sbre-contig00017	102664	102707	-91757	+	(GAGGCG)n	Simple_repeat	1	45	0	834	12	19.8	2.3	4.4
Sbre-contig00017	103269	103346	-91118	+	GA-rich	Low_complexity	1	79	0	835	27	24.7	1.3	1.3
Sbre-contig00017	103914	103935	-90529	+	(AG)n	Simple_repeat	1	22	0	836	20	0.0	0.0	0.0
Sbre-contig00017	106446	106526	-87938	+	(CGCTTC)n	Simple_repeat	1	82	0	837	17	27.5	1.2	4.9
Sbre-contig00017	107208	107274	-87190	+	(ACAACCC)n	Simple_repeat	1	69	0	838	14	26.2	3.0	2.9
Sbre-contig00017	108231	108298	-86166	+	(CGAGGA)n	Simple_repeat	1	68	0	839	17	32.7	0.0	0.0
Sbre-contig00017	108274	108310	-86154	+	GA-rich	Low_complexity	1	37	0	840	13	25.5	0.0	0.0
Sbre-contig00017	111080	111113	-83351	+	(CAACGC)n	Simple_repeat	1	34	0	841	14	20.2	0.0	0.0
Sbre-contig00017	111138	111192	-83272	+	(CAG)n	Simple_repeat	1	56	0	842	29	12.4	1.8	1.8
Sbre-contig00017	120988	121019	-73445	+	(CGAGGA)n	Simple_repeat	1	32	0	843	19	10.0	0.0	0.0
Sbre-contig00017	126147	126204	-68260	+	(GACAAG)n	Simple_repeat	1	58	0	844	20	26.9	0.0	0.0
Sbre-contig00017	126163	126201	-68263	+	GA-rich	Low_complexity	1	39	0	845	17	20.5	0.0	0.0
Sbre-contig00017	140173	140208	-54256	+	(ACCCC)n	Simple_repeat	1	38	0	846	12	9.9	5.6	5.3
Sbre-contig00017	140394	140427	-54037	+	(CGCCCCT)n	Simple_repeat	1	36	0	847	11	16.4	5.9	0.0
Sbre-contig00017	140610	140646	-53818	+	(CTACC)n	Simple_repeat	1	40	0	848	12	14.9	8.1	0.0
Sbre-contig00017	142877	142975	-51489	+	(CAC)n	Simple_repeat	1	103	0	849	18	27.5	4.0	3.9
Sbre-contig00017	144339	144381	-50083	+	(TTGTGT)n	Simple_repeat	1	44	0	850	12	23.1	2.3	2.3
Sbre-contig00017	147648	147692	-46772	+	(CGCGCCG)n	Simple_repeat	1	45	0	851	13	24.7	0.0	2.2
Sbre-contig00017	150133	150170	-44294	+	(CTCAGT)n	Simple_repeat	1	40	0	852	12	15.5	5.3	2.5
Sbre-contig00017	152409	152465	-41999	+	G-rich	Low_complexity	1	57	0	853	12	35.3	0.0	0.0
Sbre-contig00017	161387	161439	-33025	+	(GGT)n	Simple_repeat	1	54	0	854	20	20.1	1.9	1.9
Sbre-contig00017	166491	166528	-27936	+	(GCCGAA)n	Simple_repeat	1	39	0	855	13	21.1	2.6	0.0
Sbre-contig00017	167967	168051	-26413	+	(CCCCAC)n	Simple_repeat	1	85	0	856	13	37.7	0.0	2.4
Sbre-contig00017	171375	171455	-23009	+	(CGCGGC)n	Simple_repeat	1	84	0	857	23	26.4	3.7	0.0
Sbre-contig00017	174399	174451	-20013	+	GA-rich	Low_complexity	1	54	0	858	13	21.9	1.9	5.6
Sbre-contig00017	180702	180728	-13736	+	(CCCGC)n	Simple_repeat	1	27	0	859	12	16.5	0.0	0.0
Sbre-contig00017	181234	181255	-13209	+	(TCC)n	Simple_repeat	1	22	0	860	13	9.7	0.0	0.0
Sbre-contig00017	189472	189527	-4937	+	(GGCGG)n	Simple_repeat	1	57	0	861	13	16.6	1.8	8.8
Sbre-contig00017	191255	191294	-3170	+	(CCACACC)n	Simple_repeat	1	40	0	862	13	21.1	0.0	2.5
Sbre-contig00017	192273	192299	-2165	+	(ACCC)n	Simple_repeat	1	28	0	863	12	12.0	3.7	0.0
Sbre-contig00018	1	17	-188447	+	(C)n	Simple_repeat	1	17	0	864	16	0.0	0.0	0.0
Sbre-contig00018	423	463	-188001	+	(GGCGGA)n	Simple_repeat	1	42	0	865	18	16.3	2.4	0.0
Sbre-contig00018	752	809	-187655	+	(GGC)n	Simple_repeat	1	58	0	866	18	22.1	0.0	5.2
Sbre-contig00018	6433	6489	-181975	+	(CTG)n	Simple_repeat	1	59	0	867	16	21.6	3.5	3.4
Sbre-contig00018	18778	18811	-169653	+	(CCACTGTT)n	Simple_repeat	1	35	0	868	27	3.0	2.9	0.0
Sbre-contig00018	26642	26694	-161770	+	(GGTGTT)n	Simple_repeat	1	55	0	869	18	15.8	3.8	3.6
Sbre-contig00018	30314	30347	-158117	+	(TCCCT)n	Simple_repeat	1	35	0	870	12	21.1	2.9	0.0
Sbre-contig00018	36197	36245	-152219	+	(CAC)n	Simple_repeat	1	49	0	871	15	30.3	0.0	0.0
Sbre-contig00018	36848	36884	-151580	+	(CTC)n	Simple_repeat	1	37	0	872	18	18.4	0.0	0.0
Sbre-contig00018	36912	36947	-151517	+	(GTCGCC)n	Simple_repeat	1	36	0	873	16	18.9	0.0	0.0
Sbre-contig00018	43378	43397	-145067	+	(CGG)n	Simple_repeat	1	20	0	874	13	5.2	0.0	0.0
Sbre-contig00018	51572	51631	-136833	+	(CCTCG)n	Simple_repeat	1	61	0	875	13	20.3	1.7	8.2
Sbre-contig00018	53219	53265	-135199	+	(CGC)n	Simple_repeat	1	47	0	876	15	28.1	0.0	0.0
Sbre-contig00018	54457	54485	-133979	+	(GAG)n	Simple_repeat	1	29	0	877	17	11.1	0.0	0.0
Sbre-contig00018	54719	54809	-133655	+	G-rich	Low_complexity	1	94	0	878	21	19.9	3.3	6.4
Sbre-contig00018	58905	58964	-129500	+	(CTCCCCC)n	Simple_repeat	1	63	0	879	12	29.6	5.0	0.0
Sbre-contig00018	58961	59055	-129409	+	(CCCCGA)n	Simple_repeat	1	91	0	880	18	26.1	1.2	4.9
Sbre-contig00018	59445	59471	-128993	+	(CGCCG)n	Simple_repeat	1	27	0	881	12	16.5	0.0	0.0
Sbre-contig00018	67131	67159	-121305	+	(CCG)n	Simple_repeat	1	29	0	882	12	19.6	0.0	0.0
Sbre-contig00018	67235	67275	-121189	+	(GCC)n	Simple_repeat	1	41	0	883	18	17.2	0.0	2.4
Sbre-contig00018	72857	72929	-115535	+	(CTG)n	Simple_repeat	1	75	0	884	19	25.5	2.7	2.7
Sbre-contig00018	73234	73289	-115175	+	(CGG)n	Simple_repeat	1	56	0	885	18	26.2	0.0	1.8
Sbre-contig00018	75821	75871	-112593	+	(GCTCGG)n	Simple_repeat	1	53	0	886	15	21.2	3.9	1.9
Sbre-contig00018	76625	76673	-111791	+	(CGG)n	Simple_repeat	1	49	0	887	17	26.7	0.0	0.0
Sbre-contig00018	76709	76756	-111708	+	(CGGTGG)n	Simple_repeat	1	51	0	888	13	21.6	6.2	0.0
Sbre-contig00018	78800	78861	-109603	+	(GACGCC)n	Simple_repeat	1	65	0	889	12	29.4	4.8	0.0
Sbre-contig00018	79274	79306	-109158	+	(TCATC)n	Simple_repeat	1	35	0	890	12	10.7	6.1	2.9
Sbre-contig00018	79388	79418	-109046	+	(GAAA)n	Simple_repeat	1	31	0	891	14	7.8	0.0	6.5
Sbre-contig00018	79604	79637	-108827	+	(GAAAAGGG)n	Simple_repeat	1	34	0	892	31	0.0	0.0	2.9
Sbre-contig00018	80149	80194	-108270	+	GA-rich	Low_complexity	1	47	0	893	16	20.9	2.2	2.1
Sbre-contig00018	91806	91834	-96630	+	(AAC)n	Simple_repeat	1	29	0	894	31	0.0	0.0	0.0
Sbre-contig00018	107631	107669	-80795	+	(CTTTCA)n	Simple_repeat	1	39	0	895	18	18.4	0.0	0.0
Sbre-contig00018	113793	113827	-74637	+	(CCCCT)n	Simple_repeat	1	35	0	896	14	16.9	0.0	2.9
Sbre-contig00018	126969	127003	-61461	+	(CGCCCA)n	Simple_repeat	1	38	0	897	12	12.4	8.6	0.0
Sbre-contig00018	134842	134895	-53569	+	(CCG)n	Simple_repeat	1	56	0	898	15	26.6	3.7	0.0
Sbre-contig00018	134873	134920	-53544	+	(GCAGCA)n	Simple_repeat	1	49	0	899	12	18.7	2.1	6.1
Sbre-contig00018	146290	146313	-42151	+	(CGA)n	Simple_repeat	1	25	0	900	14	0.0	4.2	4.0
Sbre-contig00018	146683	146705	-41759	+	(T)n	Simple_repeat	1	23	0	901	21	0.0	0.0	0.0
Sbre-contig00018	151961	152035	-36429	+	(GGC)n	Simple_repeat	1	76	0	902	19	30.1	1.3	1.3
Sbre-contig00018	154839	154880	-33584	+	(CCG)n	Simple_repeat	1	43	0	903	15	11.9	2.4	7.0
Sbre-contig00018	155612	155645	-32819	+	GA-rich	Low_complexity	1	34	0	904	15	13.6	0.0	2.9
Sbre-contig00018	156340	156396	-32068	+	G-rich	Low_complexity	1	60	0	905	18	18.4	5.3	1.7
Sbre-contig00018	171121	171155	-17309	+	(GAGGAT)n	Simple_repeat	1	35	0	906	17	15.9	0.0	0.0
Sbre-contig00019	1139	1168	-182283	+	(GAAGAG)n	Simple_repeat	1	31	0	907	15	11.2	3.3	0.0
Sbre-contig00019	15535	15562	-167889	+	(CCTC)n	Simple_repeat	1	28	0	908	14	4.3	0.0	7.1
Sbre-contig00019	26254	26284	-157167	+	(GGA)n	Simple_repeat	1	31	0	909	19	10.4	0.0	0.0
Sbre-contig00019	30682	30718	-152733	+	(GGCGG)n	Simple_repeat	1	38	0	910	14	18.3	2.7	0.0
Sbre-contig00019	32125	32167	-151284	+	(GGACAA)n	Simple_repeat	1	43	0	911	13	28.1	0.0	0.0
Sbre-contig00019	32475	32508	-150943	+	GA-rich	Low_complexity	1	35	0	912	12	20.2	2.9	0.0
Sbre-contig00019	34170	34208	-149243	+	G-rich	Low_complexity	1	40	0	913	11	24.0	2.6	0.0
Sbre-contig00019	37553	37594	-145857	+	(CCTCTCA)n	Simple_repeat	1	42	0	914	13	23.2	0.0	2.4
Sbre-contig00019	48066	48111	-135340	+	(GCCATCGC)n	Simple_repeat	1	53	0	915	12	7.1	15.2	1.9
Sbre-contig00019	54266	54288	-129163	+	(CTC)n	Simple_repeat	1	23	0	916	14	9.6	0.0	0.0
Sbre-contig00019	58772	58822	-124629	+	GA-rich	Low_complexity	1	51	0	917	14	31.2	0.0	0.0
Sbre-contig00019	59534	59598	-123853	+	GA-rich	Low_complexity	1	67	0	918	12	30.9	3.1	1.5
Sbre-contig00019	70292	70318	-113133	+	(T)n	Simple_repeat	1	27	0	919	20	7.8	0.0	0.0
Sbre-contig00019	74556	74603	-108848	+	G-rich	Low_complexity	1	50	0	920	18	12.2	4.2	4.0
Sbre-contig00019	77775	77855	-105596	+	(ACG)n	Simple_repeat	1	82	0	921	20	25.7	1.2	4.9
Sbre-contig00019	80271	80345	-103106	+	(TCTTCC)n	Simple_repeat	1	76	0	922	22	27.9	1.4	0.0
Sbre-contig00019	80448	80477	-102974	+	(GTCCTC)n	Simple_repeat	1	33	0	923	15	3.4	10.0	0.0
Sbre-contig00019	86233	86271	-97180	+	(TCCGCCG)n	Simple_repeat	1	41	0	924	13	14.8	5.1	2.4
Sbre-contig00019	91405	91423	-92028	+	(GAG)n	Simple_repeat	1	19	0	925	15	0.0	0.0	0.0
Sbre-contig00019	95297	95344	-88107	+	(CGGTTG)n	Simple_repeat	1	48	0	926	13	31.0	0.0	0.0
Sbre-contig00019	95541	95562	-87889	+	(GGA)n	Simple_repeat	1	22	0	927	15	4.7	0.0	0.0
Sbre-contig00019	110120	110156	-73295	+	(TGTCGC)n	Simple_repeat	1	38	0	928	12	22.1	2.7	0.0
Sbre-contig00019	110270	110305	-73146	+	G-rich	Low_complexity	1	37	0	929	13	16.3	2.8	2.7
Sbre-contig00019	114949	114988	-68463	+	(TCCGCTC)n	Simple_repeat	1	40	0	930	15	15.3	0.0	5.0
Sbre-contig00019	115720	115831	-67620	+	(GCCGAG)n	Simple_repeat	1	116	0	931	22	23.4	3.6	6.0
Sbre-contig00019	122840	122867	-60584	+	(GCGCC)n	Simple_repeat	1	28	0	932	12	12.6	0.0	3.6
Sbre-contig00019	152769	152817	-30634	+	A-rich	Low_complexity	1	52	0	933	14	21.1	6.1	0.0
Sbre-contig00019	161512	161546	-21905	+	(CTCTGT)n	Simple_repeat	1	36	0	934	11	17.4	2.9	2.8
Sbre-contig00019	162582	162636	-20815	+	GA-rich	Low_complexity	1	56	0	935	16	28.4	1.8	0.0
Sbre-contig00019	164574	164641	-18810	+	G-rich	Low_complexity	1	69	0	936	18	20.8	1.5	5.8
Sbre-contig00019	178377	178436	-5015	+	(AGTCCC)n	Simple_repeat	1	63	0	937	17	23.4	5.0	0.0
Sbre-contig00019	181481	181525	-1926	+	(TCTCCCCA)n	Simple_repeat	1	50	0	938	14	12.3	11.1	0.0
Sbre-contig00020	3656	3691	-177364	+	(GCCGAC)n	Simple_repeat	1	37	0	939	11	13.5	2.8	5.4
Sbre-contig00020	4995	5011	-176044	+	(GGC)n	Simple_repeat	1	17	0	940	13	0.0	0.0	0.0
Sbre-contig00020	5064	5115	-175940	+	G-rich	Low_complexity	1	52	0	941	16	19.6	0.0	5.8
Sbre-contig00020	5814	5837	-175218	+	(TGC)n	Simple_repeat	1	24	0	942	15	8.8	0.0	0.0
Sbre-contig00020	9728	9813	-171242	+	(CCGATC)n	Simple_repeat	1	86	0	943	26	28.6	0.0	1.2
Sbre-contig00020	21801	21854	-159201	+	(CCCGT)n	Simple_repeat	1	59	0	944	13	17.2	9.3	1.7
Sbre-contig00020	25734	25790	-155265	+	(CGGAGG)n	Simple_repeat	1	57	0	945	11	28.1	0.0	5.3
Sbre-contig00020	27621	27695	-153360	+	A-rich	Low_complexity	1	78	0	946	24	13.7	4.0	6.4
Sbre-contig00020	30613	30669	-150386	+	(GTGGAGA)n	Simple_repeat	1	60	0	947	12	27.3	5.3	0.0
Sbre-contig00020	35662	35699	-145356	+	(CCCGAA)n	Simple_repeat	1	38	0	948	22	11.8	0.0	0.0
Sbre-contig00020	40414	40465	-140590	+	(CCAT)n	Simple_repeat	1	55	0	949	14	20.5	5.8	1.8
Sbre-contig00020	53248	53307	-127748	+	(CGACCA)n	Simple_repeat	1	65	0	950	13	18.1	8.3	3.1
Sbre-contig00020	54344	54365	-126690	+	(CTC)n	Simple_repeat	1	22	0	951	15	4.7	0.0	0.0
Sbre-contig00020	56297	56343	-124712	+	(ACCACA)n	Simple_repeat	1	47	0	952	16	23.2	0.0	2.1
Sbre-contig00020	63923	63959	-117096	+	GA-rich	Low_complexity	1	37	0	953	13	25.6	0.0	0.0
Sbre-contig00020	64839	64912	-116143	+	(GGTGT)n	Simple_repeat	1	75	0	954	23	22.0	1.4	4.0
Sbre-contig00020	65577	65643	-115412	+	(GC)n	Simple_repeat	1	70	0	955	16	21.1	4.5	5.7
Sbre-contig00020	70283	70301	-110754	+	(GAA)n	Simple_repeat	1	19	0	956	12	5.6	0.0	0.0
Sbre-contig00020	70734	70776	-110279	+	(ACCACG)n	Simple_repeat	1	43	0	957	20	18.4	0.0	0.0
Sbre-contig00020	71116	71165	-109890	+	(CCCCTC)n	Simple_repeat	1	51	0	958	16	21.5	2.0	2.0
Sbre-contig00020	73042	73081	-107974	+	(CCACCT)n	Simple_repeat	1	40	0	959	11	24.6	0.0	2.5
Sbre-contig00020	74343	74440	-106615	+	(TCC)n	Simple_repeat	1	102	0	960	22	28.8	4.1	1.0
Sbre-contig00020	81814	81866	-99189	+	(CCTTCC)n	Simple_repeat	1	56	0	961	13	24.4	5.7	0.0
Sbre-contig00020	81817	81855	-99200	+	(TCCTCA)n	Simple_repeat	1	40	0	962	18	14.2	2.6	0.0
Sbre-contig00020	82367	82415	-98640	+	(CCT)n	Simple_repeat	1	50	0	963	15	27.6	2.0	0.0
Sbre-contig00020	87875	87912	-93143	+	A-rich	Low_complexity	1	38	0	964	12	23.1	0.0	2.6
Sbre-contig00020	91508	91526	-89529	+	(AC)n	Simple_repeat	1	19	0	965	15	5.6	0.0	0.0
Sbre-contig00020	100002	100033	-81022	+	(CT)n	Simple_repeat	1	32	0	966	32	3.2	0.0	0.0
Sbre-contig00020	101135	101179	-79876	+	(T)n	Simple_repeat	1	45	0	967	21	20.9	0.0	0.0
Sbre-contig00020	110185	110227	-70828	+	(CGA)n	Simple_repeat	1	43	0	968	14	28.1	0.0	0.0
Sbre-contig00020	111402	111429	-69626	+	(T)n	Simple_repeat	1	28	0	969	16	15.9	0.0	0.0
Sbre-contig00020	118726	118768	-62287	+	(TCCGCG)n	Simple_repeat	1	46	0	970	13	18.4	7.0	0.0
Sbre-contig00020	123897	123962	-57093	+	(AGGCGC)n	Simple_repeat	1	67	0	971	22	23.6	1.5	1.5
Sbre-contig00020	124279	124317	-56738	+	(GGAAT)n	Simple_repeat	1	39	0	972	14	15.7	0.0	5.1
Sbre-contig00020	125962	125998	-55057	+	Copia-9_LBS-I	LTR/Copia	901	937	-3834	973	228	16.2	0.0	0.0
Sbre-contig00020	131609	131627	-49428	+	(AAC)n	Simple_repeat	1	19	0	974	12	5.6	0.0	0.0
Sbre-contig00020	167059	167086	-13969	+	(CTC)n	Simple_repeat	1	28	0	975	13	12.5	0.0	3.6
Sbre-contig00020	168133	168167	-12888	+	GA-rich	Low_complexity	1	36	0	976	14	16.0	2.9	0.0
Sbre-contig00020	169575	169600	-11455	+	(CATCG)n	Simple_repeat	1	26	0	977	13	12.7	0.0	0.0
Sbre-contig00020	170010	170172	-10883	+	GA-rich	Low_complexity	1	170	0	978	32	28.7	4.3	2.4
Sbre-contig00021	106	169	-179853	+	(TACACC)n	Simple_repeat	1	62	0	979	17	24.9	0.0	1.9
Sbre-contig00021	600	654	-179368	+	G-rich	Low_complexity	1	57	0	980	11	27.0	3.6	1.8
Sbre-contig00021	3128	3191	-176831	+	(CTGCGG)n	Simple_repeat	1	66	0	981	14	18.5	3.1	7.6
Sbre-contig00021	8540	8566	-171456	+	(GGGCTG)n	Simple_repeat	1	27	0	982	29	0.0	0.0	0.0
Sbre-contig00021	22158	22203	-157819	+	(GGAGGCG)n	Simple_repeat	1	47	0	983	13	16.6	2.2	6.4
Sbre-contig00021	22561	22685	-157337	+	5SrRNA_AN	rRNA	5	129	0	984	464	21.8	0.8	0.8
Sbre-contig00021	31372	31498	-148524	+	GA-rich	Low_complexity	1	133	0	985	22	30.1	4.7	2.3
Sbre-contig00021	33299	33354	-146668	+	(GCT)n	Simple_repeat	1	59	0	986	14	25.2	5.4	0.0
Sbre-contig00021	35063	35090	-144932	+	(CCAT)n	Simple_repeat	1	28	0	987	14	4.3	0.0	7.1
Sbre-contig00021	38739	38780	-141242	+	G-rich	Low_complexity	1	42	0	988	14	25.3	0.0	0.0
Sbre-contig00021	42060	42097	-137925	+	A-rich	Low_complexity	1	43	0	989	13	8.3	13.2	0.0
Sbre-contig00021	50478	50517	-129505	+	(CCTCGC)n	Simple_repeat	1	41	0	990	14	17.7	2.5	2.4
Sbre-contig00021	75663	75723	-104299	+	SINE3-2_AO	DNA?	9	69	-3225	991	230	22.9	0.0	0.0
Sbre-contig00021	77671	77700	-102322	+	(GTATA)n	Simple_repeat	1	30	0	992	14	11.5	0.0	3.3
Sbre-contig00021	83605	83637	-96385	+	G-rich	Low_complexity	1	33	0	993	12	18.1	0.0	3.0
Sbre-contig00021	94524	94586	-85436	+	(CTCCTCT)n	Simple_repeat	1	65	0	994	12	24.5	3.2	4.6
Sbre-contig00021	118229	118268	-61754	+	(CCCCGCG)n	Simple_repeat	1	40	0	995	13	19.0	0.0	5.0
Sbre-contig00021	127359	127390	-52632	+	(CCACCG)n	Simple_repeat	1	32	0	996	12	21.6	0.0	0.0
Sbre-contig00021	129234	129292	-50730	+	(GGTGGCT)n	Simple_repeat	1	62	0	997	14	20.7	5.1	3.2
Sbre-contig00021	130244	130302	-49720	+	(GAGGTG)n	Simple_repeat	1	59	0	998	14	33.8	0.0	0.0
Sbre-contig00021	132456	132494	-47528	+	(CGTTCT)n	Simple_repeat	1	39	0	999	11	27.7	0.0	0.0
Sbre-contig00021	133760	133786	-46236	+	(CCG)n	Simple_repeat	1	27	0	1000	18	7.8	0.0	0.0
Sbre-contig00021	140296	140325	-39697	+	(GCC)n	Simple_repeat	1	30	0	1001	13	18.9	0.0	0.0
Sbre-contig00021	143129	143166	-36856	+	(TGG)n	Simple_repeat	1	38	0	1002	14	25.2	0.0	0.0
Sbre-contig00021	147167	147188	-32834	+	(AAC)n	Simple_repeat	1	23	0	1003	13	4.7	4.5	0.0
Sbre-contig00021	163610	163633	-16389	+	(CGA)n	Simple_repeat	1	24	0	1004	12	13.7	0.0	0.0
Sbre-contig00021	167779	167850	-12172	+	G-rich	Low_complexity	1	75	0	1005	15	27.2	4.2	1.3
Sbre-contig00021	171097	171118	-8904	+	(GGA)n	Simple_repeat	1	22	0	1006	13	9.7	0.0	0.0
Sbre-contig00021	176127	176158	-3864	+	(GCC)n	Simple_repeat	1	32	0	1007	14	14.7	0.0	3.1
Sbre-contig00021	176185	176213	-3809	+	(CGA)n	Simple_repeat	1	29	0	1008	15	15.3	0.0	0.0
Sbre-contig00021	177669	177746	-2276	+	G-rich	Low_complexity	1	80	0	1009	12	29.2	2.6	5.0
Sbre-contig00021	178598	178629	-1393	+	G-rich	Low_complexity	1	32	0	1010	12	21.7	0.0	0.0
Sbre-contig00022	8	37	-177984	+	(TC)n	Simple_repeat	1	30	0	1011	35	0.0	0.0	0.0
Sbre-contig00022	9474	9510	-168511	+	(CGGCGA)n	Simple_repeat	1	40	0	1012	12	15.3	8.1	0.0
Sbre-contig00022	24166	24188	-153833	+	(AC)n	Simple_repeat	1	23	0	1013	15	4.9	0.0	4.3
Sbre-contig00022	25435	25467	-152554	+	G-rich	Low_complexity	1	33	0	1014	12	18.4	0.0	3.0
Sbre-contig00022	44755	44787	-133234	+	(GGCGGC)n	Simple_repeat	1	33	0	1015	13	20.9	0.0	0.0
Sbre-contig00022	49260	49327	-128694	+	(GCCCTGC)n	Simple_repeat	1	75	0	1016	14	18.9	10.3	1.3
Sbre-contig00022	53841	53880	-124141	+	(TGCGGC)n	Simple_repeat	1	40	0	1017	22	13.7	0.0	0.0
Sbre-contig00022	59642	59679	-118342	+	GA-rich	Low_complexity	1	38	0	1018	13	24.7	0.0	0.0
Sbre-contig00022	71141	71195	-106826	+	G-rich	Low_complexity	1	56	0	1019	12	17.0	1.8	8.9
Sbre-contig00022	80157	80214	-97807	+	(TCTCTCC)n	Simple_repeat	1	59	0	1020	12	24.5	1.7	5.1
Sbre-contig00022	81996	82040	-95981	+	(TCCTCC)n	Simple_repeat	1	46	0	1021	21	12.9	2.2	2.2
Sbre-contig00022	83943	84003	-94018	+	(GGC)n	Simple_repeat	1	63	0	1022	15	24.5	3.3	3.2
Sbre-contig00022	84073	84150	-93871	+	G-rich	Low_complexity	1	79	0	1023	15	28.7	3.0	1.4
Sbre-contig00022	85452	85499	-92522	+	G-rich	Low_complexity	1	48	0	1024	13	23.7	0.0	4.2
Sbre-contig00022	87596	87632	-90389	+	G-rich	Low_complexity	1	38	0	1025	12	21.8	2.7	0.0
Sbre-contig00022	89543	89626	-88395	+	(CGCCCC)n	Simple_repeat	1	87	0	1026	12	32.5	3.6	2.3
Sbre-contig00022	91513	91544	-86477	+	G-rich	Low_complexity	1	32	0	1027	13	14.9	0.0	3.1
Sbre-contig00022	94238	94305	-83716	+	G-rich	Low_complexity	1	71	0	1028	18	26.3	4.4	0.0
Sbre-contig00022	96351	96385	-81636	+	G-rich	Low_complexity	1	35	0	1029	12	21.2	0.0	2.9
Sbre-contig00022	97467	97498	-80523	+	GA-rich	Low_complexity	1	32	0	1030	14	17.5	0.0	0.0
Sbre-contig00022	107646	107698	-70323	+	(TTCTCT)n	Simple_repeat	1	57	0	1031	17	15.1	7.5	1.8
Sbre-contig00022	117042	117070	-60951	+	(CCGCGG)n	Simple_repeat	1	32	0	1032	11	7.3	10.3	0.0
Sbre-contig00022	117464	117525	-60496	+	(CTGCTC)n	Simple_repeat	1	62	0	1033	12	36.8	0.0	0.0
Sbre-contig00022	122610	122626	-55395	+	(CA)n	Simple_repeat	1	17	0	1034	15	0.0	0.0	0.0
Sbre-contig00022	122966	123004	-55017	+	G-rich	Low_complexity	1	40	0	1035	13	9.6	2.6	7.5
Sbre-contig00022	125244	125295	-52726	+	(CGACCG)n	Simple_repeat	1	53	0	1036	14	19.7	1.9	5.7
Sbre-contig00022	125815	125855	-52166	+	(CAGTCA)n	Simple_repeat	1	41	0	1037	16	22.7	0.0	0.0
Sbre-contig00022	126336	126414	-51607	+	GA-rich	Low_complexity	1	81	0	1038	17	27.6	2.5	3.7
Sbre-contig00022	126578	126635	-51386	+	(TTTGC)n	Simple_repeat	1	59	0	1039	12	16.5	1.7	10.2
Sbre-contig00022	126860	126897	-51124	+	G-rich	Low_complexity	1	38	0	1040	12	22.6	0.0	2.6
Sbre-contig00022	128502	128526	-49495	+	(CCG)n	Simple_repeat	1	26	0	1041	13	8.5	4.0	0.0
Sbre-contig00022	132655	132710	-45311	+	(CTCCACC)n	Simple_repeat	1	57	0	1042	20	22.8	1.8	0.0
Sbre-contig00022	133391	133464	-44557	+	(CAG)n	Simple_repeat	1	74	0	1043	24	29.5	0.0	0.0
Sbre-contig00022	133600	133648	-44373	+	(GCCACA)n	Simple_repeat	1	50	0	1044	13	24.9	2.0	2.0
Sbre-contig00022	134058	134091	-43930	+	G-rich	Low_complexity	1	35	0	1045	16	13.0	2.9	0.0
Sbre-contig00022	136955	136992	-41029	+	(TGAGGC)n	Simple_repeat	1	38	0	1046	13	25.2	0.0	0.0
Sbre-contig00022	151057	151086	-26935	+	(GAGGCC)n	Simple_repeat	1	31	0	1047	17	7.0	3.3	0.0
Sbre-contig00022	153255	153289	-24732	+	(TTTCCCT)n	Simple_repeat	1	37	0	1048	11	13.3	5.7	2.7
Sbre-contig00022	159885	159915	-18106	+	(TTTCT)n	Simple_repeat	1	32	0	1049	16	10.5	3.2	0.0
Sbre-contig00022	162190	162211	-15810	+	(GGC)n	Simple_repeat	1	22	0	1050	13	9.7	0.0	0.0
Sbre-contig00022	173299	173330	-4691	+	(CCA)n	Simple_repeat	1	32	0	1051	12	8.0	0.0	9.4
Sbre-contig00022	176841	176868	-1153	+	(GGTGA)n	Simple_repeat	1	28	0	1052	12	12.6	0.0	3.6
Sbre-contig00022	177174	177216	-805	+	(GTCCC)n	Simple_repeat	1	38	0	1053	15	9.5	0.0	9.5
Sbre-contig00023	16625	16674	-159106	+	(CCCTCG)n	Simple_repeat	1	50	0	1054	17	26.5	0.0	0.0
Sbre-contig00023	17205	17256	-158524	+	(GGCGG)n	Simple_repeat	1	53	0	1055	17	24.9	1.9	0.0
Sbre-contig00023	21611	21660	-154120	+	G-rich	Low_complexity	1	52	0	1056	12	17.7	4.0	5.8
Sbre-contig00023	24653	24755	-151025	+	GA-rich	Low_complexity	1	104	0	1057	17	34.8	1.0	2.9
Sbre-contig00023	32123	32154	-143626	+	(ATG)n	Simple_repeat	1	33	0	1058	13	17.5	3.1	0.0
Sbre-contig00023	34083	34120	-141660	+	(GAGGAGT)n	Simple_repeat	1	41	0	1059	17	8.3	7.9	0.0
Sbre-contig00023	47087	47134	-128646	+	G-rich	Low_complexity	1	46	0	1060	16	17.7	0.0	2.5
Sbre-contig00023	47546	47569	-128211	+	(TG)n	Simple_repeat	1	24	0	1061	19	4.3	0.0	0.0
Sbre-contig00023	48453	48494	-127286	+	(ACGTCC)n	Simple_repeat	1	42	0	1062	16	20.3	0.0	2.4
Sbre-contig00023	52945	52985	-122795	+	(AAAAG)n	Simple_repeat	1	41	0	1063	24	8.3	0.0	2.4
Sbre-contig00023	52950	52984	-122796	+	A-rich	Low_complexity	1	35	0	1064	18	21.0	0.0	0.0
Sbre-contig00023	80278	80321	-95459	+	A-rich	Low_complexity	1	47	0	1065	13	18.0	6.8	0.0
Sbre-contig00023	109874	109908	-65872	+	(TTTGA)n	Simple_repeat	1	35	0	1066	27	6.1	0.0	0.0
Sbre-contig00023	117515	117550	-58230	+	G-rich	Low_complexity	1	36	0	1067	16	19.2	0.0	0.0
Sbre-contig00023	117595	117628	-58152	+	G-rich	Low_complexity	1	35	0	1067	12	20.2	2.9	0.0
Sbre-contig00023	117726	117780	-58000	+	GA-rich	Low_complexity	1	56	0	1068	19	21.7	1.8	1.8
Sbre-contig00023	119024	119058	-56722	+	GA-rich	Low_complexity	1	35	0	1069	12	20.7	0.0	2.9
Sbre-contig00023	122766	122810	-52970	+	(CCCCACT)n	Simple_repeat	1	46	0	1070	13	19.2	2.2	4.3
Sbre-contig00023	129302	129331	-46449	+	(GAG)n	Simple_repeat	1	30	0	1071	16	14.7	0.0	0.0
Sbre-contig00023	131262	131316	-44464	+	(CGG)n	Simple_repeat	1	56	0	1072	15	27.0	1.8	1.8
Sbre-contig00023	131488	131521	-44259	+	(GGCG)n	Simple_repeat	1	34	0	1073	13	17.4	0.0	2.9
Sbre-contig00023	134126	134157	-41623	+	(GGTGG)n	Simple_repeat	1	32	0	1074	12	21.7	0.0	0.0
Sbre-contig00023	141732	141761	-34019	+	(TG)n	Simple_repeat	1	30	0	1075	19	7.5	0.0	3.3
Sbre-contig00023	157055	157109	-18671	+	GA-rich	Low_complexity	1	51	0	1076	16	21.4	0.0	5.6
Sbre-contig00023	164013	164051	-11729	+	GA-rich	Low_complexity	1	39	0	1077	12	27.7	0.0	0.0
Sbre-contig00023	166129	166147	-9633	+	(CAA)n	Simple_repeat	1	19	0	1078	12	5.6	0.0	0.0
Sbre-contig00023	168435	168486	-7294	+	(CCCCT)n	Simple_repeat	1	52	0	1079	17	21.5	0.0	3.9
Sbre-contig00023	169933	169984	-5796	+	(CCTCTC)n	Simple_repeat	1	52	0	1080	26	17.2	0.0	0.0
Sbre-contig00023	170015	170069	-5711	+	(GGC)n	Simple_repeat	1	57	0	1081	15	24.9	3.6	1.8
Sbre-contig00023	170245	170308	-5472	+	(CTG)n	Simple_repeat	1	64	0	1082	35	12.2	0.0	0.0
Sbre-contig00024	604	631	-171134	+	(CA)n	Simple_repeat	1	28	0	1083	18	11.7	0.0	0.0
Sbre-contig00024	29903	29958	-141807	+	GA-rich	Low_complexity	1	57	0	1084	22	18.8	1.8	1.8
Sbre-contig00024	34572	34629	-137136	+	(TCTTCC)n	Simple_repeat	1	58	0	1085	16	26.9	0.0	3.5
Sbre-contig00024	36963	37026	-134739	+	(CCCCTG)n	Simple_repeat	1	68	0	1086	14	20.9	6.2	2.9
Sbre-contig00024	39877	39910	-131855	+	(CCCTC)n	Simple_repeat	1	34	0	1087	13	18.6	0.0	2.9
Sbre-contig00024	41632	41681	-130084	+	(CCCCGC)n	Simple_repeat	1	50	0	1088	14	27.3	0.0	2.0
Sbre-contig00024	43114	43141	-128624	+	(CAT)n	Simple_repeat	1	29	0	1089	13	8.1	3.6	3.5
Sbre-contig00024	49782	49828	-121937	+	(CCTCGA)n	Simple_repeat	1	47	0	1090	18	9.2	2.7	2.6
Sbre-contig00024	50170	50234	-121531	+	(CCTC)n	Simple_repeat	1	66	0	1091	13	22.8	1.5	7.6
Sbre-contig00024	53551	53599	-118166	+	(ACCCGCA)n	Simple_repeat	1	53	0	1092	11	21.1	8.2	0.0
Sbre-contig00024	57021	57064	-114701	+	(GCC)n	Simple_repeat	1	46	0	1093	17	18.0	4.5	0.0
Sbre-contig00024	62230	62308	-109457	+	(CCTCCT)n	Simple_repeat	1	76	0	1094	22	24.0	0.0	3.0
Sbre-contig00024	63901	63947	-107818	+	(GCG)n	Simple_repeat	1	48	0	1095	13	21.7	2.1	4.2
Sbre-contig00024	78403	78472	-93293	+	GA-rich	Low_complexity	1	70	0	1096	25	27.3	0.0	0.0
Sbre-contig00024	78593	78649	-93116	+	(CGAAGA)n	Simple_repeat	1	60	0	1097	14	25.1	5.3	0.0
Sbre-contig00024	82803	82863	-88902	+	GA-rich	Low_complexity	1	61	0	1098	17	32.4	0.0	0.0
Sbre-contig00024	83789	83835	-87930	+	GA-rich	Low_complexity	1	47	0	1099	13	31.3	0.0	0.0
Sbre-contig00024	86433	86451	-85314	+	(G)n	Simple_repeat	1	19	0	1100	15	5.5	0.0	0.0
Sbre-contig00024	88471	88504	-83261	+	(TCGGCC)n	Simple_repeat	1	35	0	1101	13	13.8	2.9	2.9
Sbre-contig00024	92505	92556	-79209	+	G-rich	Low_complexity	1	55	0	1102	21	14.8	5.8	0.0
Sbre-contig00024	96209	96256	-75509	+	(CAG)n	Simple_repeat	1	48	0	1103	18	24.8	0.0	0.0
Sbre-contig00024	96803	96959	-74806	+	(CCCCAA)n	Simple_repeat	1	155	0	1104	441	25.2	0.0	1.3
Sbre-contig00024	101813	101873	-69892	+	(GCCTCC)n	Simple_repeat	1	64	0	1105	21	15.7	4.9	3.1
Sbre-contig00024	102760	102778	-68987	+	(CGT)n	Simple_repeat	1	19	0	1106	12	5.6	0.0	0.0
Sbre-contig00024	104798	104892	-66873	+	(CCCGAA)n	Simple_repeat	1	95	0	1107	282	26.3	0.0	0.0
Sbre-contig00024	115617	115644	-56121	+	(GAC)n	Simple_repeat	1	29	0	1108	14	11.7	3.6	0.0
Sbre-contig00024	119161	119200	-52565	+	G-rich	Low_complexity	1	41	0	1109	11	21.3	2.5	2.4
Sbre-contig00024	122105	122144	-49621	+	(CCCCGG)n	Simple_repeat	1	41	0	1110	11	22.1	2.5	2.4
Sbre-contig00024	125539	125568	-46197	+	(AATA)n	Simple_repeat	1	30	0	1111	13	19.2	0.0	0.0
Sbre-contig00024	128934	128977	-42788	+	(GAAGCG)n	Simple_repeat	1	44	0	1112	13	17.5	0.0	6.8
Sbre-contig00024	148634	148665	-23100	+	(GACAGG)n	Simple_repeat	1	32	0	1113	12	21.7	0.0	0.0
Sbre-contig00025	822	840	-170380	+	(AC)n	Simple_repeat	1	19	0	1114	15	5.6	0.0	0.0
Sbre-contig00025	1099	1135	-170085	+	(GCGATG)n	Simple_repeat	1	38	0	1115	11	10.3	2.7	7.9
Sbre-contig00025	3097	3132	-168088	+	G-rich	Low_complexity	1	37	0	1116	18	12.2	2.8	0.0
Sbre-contig00025	5240	5295	-165925	+	(ACACCA)n	Simple_repeat	1	58	0	1117	20	12.9	3.6	5.2
Sbre-contig00025	5412	5462	-165758	+	(CTC)n	Simple_repeat	1	51	0	1118	22	16.1	0.0	0.0
Sbre-contig00025	8315	8406	-162814	+	G-rich	Low_complexity	1	98	0	1119	13	25.0	6.5	4.1
Sbre-contig00025	13635	13662	-157558	+	(ACAT)n	Simple_repeat	1	29	0	1120	13	11.7	3.6	0.0
Sbre-contig00025	16621	16659	-154561	+	(TG)n	Simple_repeat	1	39	0	1121	46	0.0	0.0	0.0
Sbre-contig00025	17918	17969	-153251	+	(CCCCAA)n	Simple_repeat	1	55	0	1122	13	20.5	5.8	1.8
Sbre-contig00025	18254	18282	-152938	+	A-rich	Low_complexity	1	31	0	1123	12	11.6	6.9	0.0
Sbre-contig00025	20407	20454	-150766	+	(GGTTGC)n	Simple_repeat	1	48	0	1124	13	30.5	0.0	0.0
Sbre-contig00025	21697	21752	-149468	+	(TGCTGG)n	Simple_repeat	1	57	0	1125	15	26.4	1.8	1.8
Sbre-contig00025	25718	25755	-145465	+	A-rich	Low_complexity	1	39	0	1126	13	12.8	2.6	5.1
Sbre-contig00025	26792	26830	-144390	+	(ATACATCA)n	Simple_repeat	1	43	0	1127	17	2.8	10.3	2.3
Sbre-contig00025	27109	27135	-144085	+	(GAAA)n	Simple_repeat	1	28	0	1128	15	8.0	3.7	0.0
Sbre-contig00025	27282	27342	-143878	+	GA-rich	Low_complexity	1	67	0	1129	20	11.7	10.7	0.0
Sbre-contig00025	27597	27639	-143581	+	(AACCC)n	Simple_repeat	1	43	0	1130	16	17.4	0.0	4.7
Sbre-contig00025	35825	35885	-135335	+	G-rich	Low_complexity	1	62	0	1131	12	24.0	1.6	6.5
Sbre-contig00025	36652	36704	-134516	+	G-rich	Low_complexity	1	53	0	1132	18	20.9	0.0	3.8
Sbre-contig00025	41721	41749	-129471	+	(GAGG)n	Simple_repeat	1	30	0	1133	13	7.8	3.5	3.3
Sbre-contig00025	43669	43709	-127511	+	(TCTCCT)n	Simple_repeat	1	42	0	1134	15	17.2	2.4	2.4
Sbre-contig00025	43747	43785	-127435	+	(CCT)n	Simple_repeat	1	39	0	1135	17	20.7	0.0	0.0
Sbre-contig00025	43996	44061	-127159	+	(GGC)n	Simple_repeat	1	66	0	1136	18	24.0	0.0	6.1
Sbre-contig00025	50963	50995	-120225	+	(ATATCC)n	Simple_repeat	1	34	0	1137	12	14.1	3.0	2.9
Sbre-contig00025	53396	53419	-117801	+	(TCC)n	Simple_repeat	1	24	0	1138	12	13.7	0.0	0.0
Sbre-contig00025	62610	62648	-108572	+	A-rich	Low_complexity	1	39	0	1139	14	15.8	0.0	5.1
Sbre-contig00025	63146	63181	-108039	+	(GTTGGC)n	Simple_repeat	1	37	0	1140	18	12.1	2.8	0.0
Sbre-contig00025	63528	63571	-107649	+	G-rich	Low_complexity	1	44	0	1141	13	17.5	0.0	6.8
Sbre-contig00025	74496	74542	-96678	+	G-rich	Low_complexity	1	49	0	1142	13	18.2	4.3	4.1
Sbre-contig00025	83934	83987	-87233	+	(CTC)n	Simple_repeat	1	54	0	1143	19	26.6	0.0	0.0
Sbre-contig00025	100332	100355	-70865	+	(ACA)n	Simple_repeat	1	24	0	1144	12	13.9	0.0	0.0
Sbre-contig00025	105476	105526	-65694	+	(TCT)n	Simple_repeat	1	52	0	1145	21	20.3	2.0	0.0
Sbre-contig00025	105808	105843	-65377	+	(CACCAG)n	Simple_repeat	1	38	0	1146	12	12.8	5.6	2.6
Sbre-contig00025	107079	107138	-64082	+	GA-rich	Low_complexity	1	60	0	1147	25	12.7	0.0	6.7
Sbre-contig00025	107110	107171	-64049	+	(GCGAGA)n	Simple_repeat	1	65	0	1148	18	21.0	4.8	1.5
Sbre-contig00025	107558	107599	-63621	+	(CGA)n	Simple_repeat	1	42	0	1149	18	22.1	0.0	0.0
Sbre-contig00025	108707	108755	-62465	+	(TGGTTTC)n	Simple_repeat	1	50	0	1150	15	15.3	2.0	6.0
Sbre-contig00025	109019	109060	-62160	+	(GTTCCTG)n	Simple_repeat	1	43	0	1151	31	4.9	2.4	0.0
Sbre-contig00025	109378	109460	-61760	+	(CCCCGG)n	Simple_repeat	1	84	0	1152	33	21.4	1.2	1.2
Sbre-contig00025	109766	109800	-61420	+	(GAGGCC)n	Simple_repeat	1	35	0	1153	12	23.3	0.0	0.0
Sbre-contig00025	116126	116166	-55054	+	(CCTCTC)n	Simple_repeat	1	41	0	1154	17	17.2	0.0	2.4
Sbre-contig00025	117103	117142	-54078	+	(GT)n	Simple_repeat	1	41	0	1155	19	14.6	2.5	2.4
Sbre-contig00025	117211	117253	-53967	+	(GATGA)n	Simple_repeat	1	44	0	1156	17	16.8	2.3	2.3
Sbre-contig00025	121496	121528	-49692	+	A-rich	Low_complexity	1	33	0	1157	13	20.9	0.0	0.0
Sbre-contig00025	122666	122712	-48508	+	(CAACCT)n	Simple_repeat	1	48	0	1158	18	17.4	2.1	2.1
Sbre-contig00025	133669	133708	-37512	+	(CCCTCT)n	Simple_repeat	1	40	0	1159	11	25.6	0.0	2.5
Sbre-contig00025	134006	134052	-37168	+	GA-rich	Low_complexity	1	48	0	1160	15	25.2	2.1	0.0
Sbre-contig00025	135953	136025	-35195	+	(CGAGGA)n	Simple_repeat	1	74	0	1161	18	27.5	1.4	2.7
Sbre-contig00025	139472	139509	-31711	+	(CGGCAC)n	Simple_repeat	1	38	0	1162	14	19.1	0.0	2.6
Sbre-contig00025	144425	144473	-26747	+	(GGATG)n	Simple_repeat	1	53	0	1163	16	16.2	8.2	0.0
Sbre-contig00025	148995	149033	-22187	+	(TCCCCT)n	Simple_repeat	1	39	0	1164	14	24.1	0.0	0.0
Sbre-contig00025	152250	152268	-18952	+	(TG)n	Simple_repeat	1	19	0	1165	17	0.0	0.0	0.0
Sbre-contig00025	154979	155009	-16211	+	(AT)n	Simple_repeat	1	31	0	1166	31	3.3	0.0	0.0
Sbre-contig00025	157613	157665	-13555	+	A-rich	Low_complexity	1	54	0	1167	16	22.8	1.9	1.9
Sbre-contig00025	157670	157796	-13424	C	5SrRNA_AN	rRNA	0	129	3	1168	496	19.2	1.6	1.6
Sbre-contig00025	158606	158628	-12592	+	(TG)n	Simple_repeat	1	23	0	1169	18	4.5	0.0	0.0
Sbre-contig00025	161797	161869	-9351	+	(TCTTTC)n	Simple_repeat	1	75	0	1170	12	29.8	2.7	4.0
Sbre-contig00025	161844	161867	-9353	+	(TC)n	Simple_repeat	1	25	0	1171	15	9.1	4.2	0.0
Sbre-contig00025	169157	169182	-2038	+	(GGGGA)n	Simple_repeat	1	26	0	1172	13	12.5	0.0	0.0
Sbre-contig00025	171189	171208	-12	+	(G)n	Simple_repeat	1	20	0	1173	16	5.2	0.0	0.0
Sbre-contig00026	3696	3730	-157838	+	(GCGCGGA)n	Simple_repeat	1	37	0	1174	13	10.0	5.7	2.7
Sbre-contig00026	10400	10459	-151109	+	(CG)n	Simple_repeat	1	64	0	1175	16	20.2	6.7	3.1
Sbre-contig00026	13143	13204	-148364	+	(CTCCCC)n	Simple_repeat	1	62	0	1176	23	18.0	0.0	4.8
Sbre-contig00026	13737	13804	-147764	+	(CGT)n	Simple_repeat	1	70	0	1177	14	27.9	2.9	2.9
Sbre-contig00026	14480	14538	-147030	+	(TCGCCG)n	Simple_repeat	1	61	0	1178	12	25.6	3.4	3.3
Sbre-contig00026	16825	16889	-144679	+	(CTCAT)n	Simple_repeat	1	67	0	1179	13	21.9	3.1	6.0
Sbre-contig00026	25185	25216	-136352	+	(T)n	Simple_repeat	1	32	0	1180	20	13.9	0.0	0.0
Sbre-contig00026	46342	46393	-115175	+	G-rich	Low_complexity	1	55	0	1181	13	20.5	5.8	1.8
Sbre-contig00026	49984	50009	-111559	+	(CGGAG)n	Simple_repeat	1	28	0	1182	13	4.0	7.7	0.0
Sbre-contig00026	54575	54615	-106953	+	G-rich	Low_complexity	1	44	0	1183	15	11.0	7.3	2.3
Sbre-contig00026	57477	57511	-104057	+	(AAGTCA)n	Simple_repeat	1	35	0	1184	15	19.6	0.0	0.0
Sbre-contig00026	57920	58002	-103566	+	GA-rich	Low_complexity	1	84	0	1185	23	28.1	1.2	1.2
Sbre-contig00026	58513	58586	-102982	+	(GCTCTC)n	Simple_repeat	1	77	0	1186	16	29.9	4.0	0.0
Sbre-contig00026	59030	59067	-102501	+	(TCACACC)n	Simple_repeat	1	39	0	1187	19	8.9	2.6	2.6
Sbre-contig00026	64457	64511	-97057	+	(CTTC)n	Simple_repeat	1	57	0	1188	12	21.2	3.6	5.3
Sbre-contig00026	65013	65076	-96492	+	(CCCGGC)n	Simple_repeat	1	66	0	1189	14	25.4	3.1	3.0
Sbre-contig00026	69628	69689	-91879	+	(CATCC)n	Simple_repeat	1	64	0	1190	12	32.2	3.2	0.0
Sbre-contig00026	81571	81604	-79964	+	(GGATGA)n	Simple_repeat	1	35	0	1191	14	16.5	2.9	0.0
Sbre-contig00026	90276	90318	-71250	+	(CGA)n	Simple_repeat	1	44	0	1192	13	22.5	2.3	2.3
Sbre-contig00026	93445	93481	-68087	+	(CTTCGC)n	Simple_repeat	1	37	0	1193	12	25.6	0.0	0.0
Sbre-contig00026	97261	97294	-64274	+	(CCT)n	Simple_repeat	1	34	0	1194	13	14.8	0.0	5.9
Sbre-contig00026	100911	100936	-60632	+	(TGG)n	Simple_repeat	1	26	0	1195	14	12.7	0.0	0.0
Sbre-contig00026	110563	110585	-50983	+	(TGG)n	Simple_repeat	1	23	0	1196	13	4.9	0.0	4.3
Sbre-contig00026	112065	112097	-49471	+	(GAGGCG)n	Simple_repeat	1	33	0	1197	13	20.8	0.0	0.0
Sbre-contig00026	121613	121662	-39906	+	(TCTTCT)n	Simple_repeat	1	52	0	1198	11	24.7	4.0	1.9
Sbre-contig00026	128827	128862	-32706	+	(AGACGC)n	Simple_repeat	1	39	0	1199	13	12.2	8.3	0.0
Sbre-contig00026	128901	128936	-32632	+	GA-rich	Low_complexity	1	36	0	1200	14	22.7	0.0	0.0
Sbre-contig00026	128923	128961	-32607	+	(GGTGG)n	Simple_repeat	1	41	0	1201	12	20.7	5.1	0.0
Sbre-contig00026	137129	137162	-24406	+	(CATCCT)n	Simple_repeat	1	38	0	1202	12	9.5	11.8	0.0
Sbre-contig00026	159845	159887	-1681	+	(GATGAG)n	Simple_repeat	1	43	0	1203	13	28.1	0.0	0.0
Sbre-contig00027	3	28	-156751	+	(C)n	Simple_repeat	1	26	0	1204	17	12.7	0.0	0.0
Sbre-contig00027	5580	5669	-151110	+	GA-rich	Low_complexity	1	92	0	1205	15	27.1	2.2	6.5
Sbre-contig00027	14908	15034	-141745	C	5SrRNA_AN	rRNA	0	129	3	1206	480	21.4	0.8	0.8
Sbre-contig00027	29959	29990	-126789	+	(TCTTCG)n	Simple_repeat	1	33	0	1207	13	10.8	3.1	3.0
Sbre-contig00027	33452	33489	-123290	+	(CCCCGC)n	Simple_repeat	1	39	0	1208	14	15.4	2.6	2.6
Sbre-contig00027	51587	51616	-105163	+	(AGC)n	Simple_repeat	1	30	0	1209	13	19.1	0.0	0.0
Sbre-contig00027	53532	53564	-103215	+	(CCCATC)n	Simple_repeat	1	34	0	1210	13	17.2	3.0	0.0
Sbre-contig00027	68235	68304	-88475	+	(CCCCAC)n	Simple_repeat	1	70	0	1211	15	36.0	0.0	0.0
Sbre-contig00027	75678	75702	-81077	+	(CTCC)n	Simple_repeat	1	25	0	1212	13	13.2	0.0	0.0
Sbre-contig00027	89386	89451	-67328	+	(CCCTCC)n	Simple_repeat	1	67	0	1213	17	23.3	1.5	4.5
Sbre-contig00027	90063	90109	-66670	+	(TCGGAG)n	Simple_repeat	1	47	0	1214	14	28.1	0.0	0.0
Sbre-contig00027	99993	100050	-56729	+	(GCG)n	Simple_repeat	1	62	0	1215	13	17.1	6.9	4.8
Sbre-contig00027	100084	100118	-56661	+	(GCGCGG)n	Simple_repeat	1	35	0	1216	11	20.8	0.0	2.9
Sbre-contig00027	105398	105426	-51353	+	GA-rich	Low_complexity	1	29	0	1217	14	12.1	0.0	3.5
Sbre-contig00027	105503	105533	-51246	+	GA-rich	Low_complexity	1	31	0	1218	13	15.2	0.0	3.2
Sbre-contig00027	107675	107736	-49043	+	(CCGCCT)n	Simple_repeat	1	63	0	1219	23	22.9	1.6	0.0
Sbre-contig00027	112256	112290	-44489	+	(CCTCCG)n	Simple_repeat	1	35	0	1220	15	19.5	0.0	0.0
Sbre-contig00027	120307	120331	-36448	+	(GGC)n	Simple_repeat	1	25	0	1221	16	8.5	0.0	0.0
Sbre-contig00027	135413	135447	-21332	+	(CGCCTC)n	Simple_repeat	1	35	0	1222	14	17.4	0.0	2.9
Sbre-contig00027	151696	151760	-5019	+	(CTCCAT)n	Simple_repeat	1	68	0	1223	19	23.4	4.6	0.0
Sbre-contig00027	152235	152260	-4519	+	(CGTTGG)n	Simple_repeat	1	26	0	1224	27	0.0	0.0	0.0
Sbre-contig00028	291	327	-156318	+	(TATAGG)n	Simple_repeat	1	39	0	1225	13	12.6	5.4	2.6
Sbre-contig00028	377	405	-156240	+	(AT)n	Simple_repeat	1	30	0	1226	16	7.8	3.5	3.3
Sbre-contig00028	507	582	-156063	+	(TTA)n	Simple_repeat	1	78	0	1227	17	28.2	2.6	2.6
Sbre-contig00028	6348	9182	-147463	C	SKIPPY-I	LTR/Gypsy	-698	6290	3324	1228	2660	34.9	7.0	2.3
Sbre-contig00028	12022	12050	-144595	+	(TCA)n	Simple_repeat	1	29	0	1229	12	19.6	0.0	0.0
Sbre-contig00028	12084	12136	-144509	+	(CGGCTT)n	Simple_repeat	1	55	0	1230	11	17.2	3.8	7.3
Sbre-contig00028	28513	28544	-128101	+	(CGCCCT)n	Simple_repeat	1	32	0	1231	12	21.7	0.0	0.0
Sbre-contig00028	72734	72789	-83856	+	(TCGCCA)n	Simple_repeat	1	58	0	1232	14	22.1	3.6	3.5
Sbre-contig00028	78112	78152	-78493	+	(CGGAGCGC)n	Simple_repeat	1	43	0	1233	11	15.1	4.9	4.7
Sbre-contig00028	110874	110896	-45749	+	(TGAC)n	Simple_repeat	1	23	0	1234	13	9.3	0.0	0.0
Sbre-contig00028	113550	113587	-43058	+	(GGCTCG)n	Simple_repeat	1	39	0	1235	12	18.8	2.6	2.6
Sbre-contig00028	129939	129980	-26665	+	(GCCGGA)n	Simple_repeat	1	42	0	1236	19	19.2	0.0	0.0
Sbre-contig00028	148146	148190	-8455	+	(CACCAA)n	Simple_repeat	1	47	0	1237	11	21.8	4.4	2.1
Sbre-contig00028	150461	150493	-6152	+	(CTC)n	Simple_repeat	1	34	0	1238	15	10.3	3.0	2.9
Sbre-contig00028	156625	156644	-1	+	(G)n	Simple_repeat	1	20	0	1239	18	0.0	0.0	0.0
Sbre-contig00029	1874	1936	-153906	+	(CCTCCT)n	Simple_repeat	1	64	0	1240	13	28.5	1.6	3.1
Sbre-contig00029	4251	4294	-151548	+	G-rich	Low_complexity	1	46	0	1241	11	24.2	4.5	0.0
Sbre-contig00029	8999	9039	-146803	+	(GGACGG)n	Simple_repeat	1	42	0	1242	20	13.4	2.4	0.0
Sbre-contig00029	12094	12139	-143703	+	A-rich	Low_complexity	1	49	0	1243	13	20.0	6.5	0.0
Sbre-contig00029	13136	13174	-142668	+	(TGCTCC)n	Simple_repeat	1	40	0	1244	13	18.2	2.6	2.5
Sbre-contig00029	20703	20753	-135089	+	(CTCGGC)n	Simple_repeat	1	51	0	1245	23	20.2	0.0	0.0
Sbre-contig00029	20857	20918	-134924	+	(GGCGTC)n	Simple_repeat	1	69	0	1246	12	20.3	11.3	0.0
Sbre-contig00029	22965	23002	-132840	+	(CACTCCT)n	Simple_repeat	1	39	0	1247	12	18.8	2.6	2.6
Sbre-contig00029	33313	33370	-122472	+	G-rich	Low_complexity	1	61	0	1248	13	21.2	5.2	3.3
Sbre-contig00029	36128	36168	-119674	+	(CCGCACC)n	Simple_repeat	1	41	0	1249	13	15.7	0.0	7.3
Sbre-contig00029	37205	37269	-118573	+	G-rich	Low_complexity	1	67	0	1250	13	27.6	3.1	3.0
Sbre-contig00029	37630	37653	-118189	+	(GCC)n	Simple_repeat	1	24	0	1251	17	4.3	0.0	0.0
Sbre-contig00029	37999	38040	-117802	+	(TGCTT)n	Simple_repeat	1	44	0	1252	14	18.9	4.8	0.0
Sbre-contig00029	40050	40106	-115736	+	G-rich	Low_complexity	1	60	0	1253	23	15.5	5.3	0.0
Sbre-contig00029	40257	40318	-115524	+	(CCG)n	Simple_repeat	1	63	0	1254	14	23.4	1.6	6.3
Sbre-contig00029	41131	41210	-114632	+	GA-rich	Low_complexity	1	80	0	1255	20	35.1	0.0	0.0
Sbre-contig00029	41569	41594	-114248	+	(GAA)n	Simple_repeat	1	26	0	1256	19	4.0	0.0	0.0
Sbre-contig00029	41596	41657	-114185	+	(GATGATGAA)n	Simple_repeat	1	62	0	1257	69	0.0	0.0	0.0
Sbre-contig00029	48159	48197	-107645	+	(GCC)n	Simple_repeat	1	39	0	1258	14	22.2	0.0	2.6
Sbre-contig00029	49108	49154	-106688	+	(AAGGAC)n	Simple_repeat	1	47	0	1259	26	14.0	0.0	0.0
Sbre-contig00029	49153	49196	-106646	+	(GATCGC)n	Simple_repeat	1	46	0	1260	14	13.7	4.5	4.3
Sbre-contig00029	56019	56071	-99771	+	GA-rich	Low_complexity	1	54	0	1261	15	25.7	1.9	1.9
Sbre-contig00029	59250	59319	-96523	+	(TCCC)n	Simple_repeat	1	72	0	1262	16	26.9	2.9	2.8
Sbre-contig00029	59449	59506	-96336	+	(CCTCGC)n	Simple_repeat	1	59	0	1263	15	15.9	1.7	8.5
Sbre-contig00029	61507	61542	-94300	+	G-rich	Low_complexity	1	36	0	1264	13	20.1	0.0	2.8
Sbre-contig00029	61757	61791	-94051	+	G-rich	Low_complexity	1	35	0	1265	12	20.8	0.0	2.9
Sbre-contig00029	63396	63432	-92410	+	GA-rich	Low_complexity	1	37	0	1266	15	10.2	0.0	8.1
Sbre-contig00029	65134	65181	-90661	+	GA-rich	Low_complexity	1	50	0	1267	14	19.7	4.2	2.0
Sbre-contig00029	67073	67109	-88733	+	(TCCCGAA)n	Simple_repeat	1	38	0	1268	12	21.8	2.7	0.0
Sbre-contig00029	83348	83420	-72422	+	GA-rich	Low_complexity	1	76	0	1269	16	24.2	4.1	4.0
Sbre-contig00029	83849	83955	-71887	+	G-rich	Low_complexity	1	102	0	1270	15	18.7	2.0	6.0
Sbre-contig00029	84573	84612	-71230	+	(GAGGTC)n	Simple_repeat	1	42	0	1271	16	11.3	5.0	2.4
Sbre-contig00029	84941	84965	-70877	+	(ACC)n	Simple_repeat	1	25	0	1272	18	4.2	0.0	0.0
Sbre-contig00029	86035	86120	-69722	+	(CTCCCCT)n	Simple_repeat	1	88	0	1273	13	28.0	2.3	5.7
Sbre-contig00029	87528	87567	-68275	+	(CCGCGC)n	Simple_repeat	1	41	0	1274	11	21.2	2.5	2.4
Sbre-contig00029	88124	88169	-67673	+	(CTCCT)n	Simple_repeat	1	48	0	1275	13	20.8	4.3	2.1
Sbre-contig00029	89539	89563	-66279	+	(GTC)n	Simple_repeat	1	25	0	1276	12	9.3	0.0	4.0
Sbre-contig00029	107384	107441	-48401	+	(GCTGGC)n	Simple_repeat	1	60	0	1277	17	22.8	3.5	1.7
Sbre-contig00029	109843	109868	-45974	+	(A)n	Simple_repeat	1	26	0	1278	17	12.7	0.0	0.0
Sbre-contig00029	112807	112849	-42993	+	(TTC)n	Simple_repeat	1	44	0	1279	23	12.6	2.3	0.0
Sbre-contig00029	118534	118591	-37251	+	(ATCCTC)n	Simple_repeat	1	60	0	1280	16	21.1	3.5	3.3
Sbre-contig00029	122801	122837	-33005	+	(CCTTTCC)n	Simple_repeat	1	37	0	1281	12	25.7	0.0	0.0
Sbre-contig00029	126584	126618	-29224	+	(CT)n	Simple_repeat	1	35	0	1282	30	6.0	0.0	0.0
Sbre-contig00029	155764	155789	-53	+	(A)n	Simple_repeat	1	26	0	1283	19	8.2	0.0	0.0
Sbre-contig00030	14260	14279	-141388	+	(AT)n	Simple_repeat	1	20	0	1284	16	5.2	0.0	0.0
Sbre-contig00030	23012	23039	-132628	+	(GAG)n	Simple_repeat	1	28	0	1285	14	4.3	0.0	7.1
Sbre-contig00030	40718	40761	-114906	+	A-rich	Low_complexity	1	45	0	1286	11	27.6	2.3	0.0
Sbre-contig00030	46284	46320	-109347	+	(GCGAGG)n	Simple_repeat	1	38	0	1287	13	15.8	2.7	2.6
Sbre-contig00030	49237	49274	-106393	+	(CCGTC)n	Simple_repeat	1	39	0	1288	12	19.1	2.6	2.6
Sbre-contig00030	49851	49885	-105782	+	(GAA)n	Simple_repeat	1	35	0	1289	19	9.8	0.0	2.9
Sbre-contig00030	54038	54068	-101599	+	(ACCCTC)n	Simple_repeat	1	32	0	1290	12	11.2	3.2	3.1
Sbre-contig00030	56268	56306	-99361	+	(CGCTCG)n	Simple_repeat	1	39	0	1291	13	21.7	0.0	2.6
Sbre-contig00030	57853	57908	-97759	+	(TCC)n	Simple_repeat	1	57	0	1292	13	29.0	1.8	1.8
Sbre-contig00030	63448	63469	-92198	+	(CAC)n	Simple_repeat	1	22	0	1293	13	10.0	0.0	0.0
Sbre-contig00030	64440	64500	-91167	+	GA-rich	Low_complexity	1	62	0	1294	12	23.9	1.6	6.5
Sbre-contig00030	68199	68232	-87435	+	(CCT)n	Simple_repeat	1	35	0	1295	12	20.1	2.9	0.0
Sbre-contig00030	72714	72730	-82937	+	(T)n	Simple_repeat	1	17	0	1296	16	0.0	0.0	0.0
Sbre-contig00030	80766	80796	-74871	+	(GCATC)n	Simple_repeat	1	31	0	1297	16	14.2	0.0	0.0
Sbre-contig00030	81348	81386	-74281	+	(GCCTCA)n	Simple_repeat	1	39	0	1298	13	22.2	0.0	2.6
Sbre-contig00030	82187	82258	-73409	+	G-rich	Low_complexity	1	70	0	1299	17	32.5	0.0	1.5
Sbre-contig00030	98100	98152	-57515	+	(CGA)n	Simple_repeat	1	53	0	1300	21	24.3	0.0	0.0
Sbre-contig00030	113078	113111	-42556	+	(TTTCTTT)n	Simple_repeat	1	36	0	1301	11	17.4	5.9	0.0
Sbre-contig00030	113752	113798	-41869	+	(TCTCCC)n	Simple_repeat	1	49	0	1302	13	20.2	4.3	2.0
Sbre-contig00030	122201	122249	-33418	+	(CCT)n	Simple_repeat	1	50	0	1303	16	22.5	2.0	2.0
Sbre-contig00030	123591	123621	-32046	+	(TGA)n	Simple_repeat	1	31	0	1304	14	18.2	0.0	0.0
Sbre-contig00030	129253	129283	-26384	+	(GGGGAG)n	Simple_repeat	1	32	0	1305	20	3.3	3.2	0.0
Sbre-contig00030	130315	130396	-25271	+	G-rich	Low_complexity	1	80	0	1306	15	25.1	2.9	4.9
Sbre-contig00030	131528	131571	-24096	+	(TCTCCG)n	Simple_repeat	1	45	0	1307	12	19.9	2.3	4.4
Sbre-contig00030	131531	131565	-24102	+	(CCGTCTT)n	Simple_repeat	1	38	0	1308	14	9.2	8.6	0.0
Sbre-contig00030	133305	133336	-22331	+	(AGG)n	Simple_repeat	1	32	0	1309	18	14.0	0.0	0.0
Sbre-contig00030	133745	133791	-21876	+	(ACCTC)n	Simple_repeat	1	50	0	1310	14	19.9	6.4	0.0
Sbre-contig00030	136945	136977	-18690	+	(CCCTCT)n	Simple_repeat	1	33	0	1311	15	17.1	0.0	0.0
Sbre-contig00030	137162	137233	-18434	+	G-rich	Low_complexity	1	73	0	1312	18	29.7	1.4	1.4
Sbre-contig00030	139374	139407	-16260	+	G-rich	Low_complexity	1	34	0	1313	11	24.1	0.0	0.0
Sbre-contig00030	149075	149127	-6540	+	(CCAACG)n	Simple_repeat	1	54	0	1314	14	25.4	1.9	1.9
Sbre-contig00030	151604	151630	-4037	+	(AACAA)n	Simple_repeat	1	27	0	1315	14	12.2	0.0	0.0
Sbre-contig00030	153116	153174	-2493	+	(TCCACC)n	Simple_repeat	1	59	0	1316	13	26.6	0.0	5.1
Sbre-contig00030	154927	154984	-683	+	(ACC)n	Simple_repeat	1	60	0	1317	17	15.3	3.5	6.7
Sbre-contig00031	687	730	-154236	+	(TTTTA)n	Simple_repeat	1	44	0	1318	14	19.8	0.0	4.5
Sbre-contig00031	12970	12996	-141970	+	(C)n	Simple_repeat	1	27	0	1319	22	3.9	0.0	0.0
Sbre-contig00031	36308	36421	-118545	+	(CCTCGT)n	Simple_repeat	1	118	0	1320	29	28.0	3.5	0.8
Sbre-contig00031	36310	36407	-118559	+	(TCG)n	Simple_repeat	1	98	0	1321	32	29.6	0.0	0.0
Sbre-contig00031	44524	44555	-110411	+	(CTCAGG)n	Simple_repeat	1	32	0	1322	12	22.1	0.0	0.0
Sbre-contig00031	47105	47162	-107804	+	(GTCGGT)n	Simple_repeat	1	58	0	1323	22	25.2	0.0	0.0
Sbre-contig00031	54195	54257	-100709	+	(CCT)n	Simple_repeat	1	63	0	1324	23	19.8	0.0	4.8
Sbre-contig00031	54738	54780	-100186	+	(TCCTC)n	Simple_repeat	1	46	0	1325	18	12.6	7.0	0.0
Sbre-contig00031	54846	54875	-100091	+	(TAGACC)n	Simple_repeat	1	30	0	1326	27	3.5	0.0	0.0
Sbre-contig00031	57537	57581	-97385	+	(TCCAGTG)n	Simple_repeat	1	45	0	1327	13	14.6	0.0	8.9
Sbre-contig00031	66090	66161	-88805	+	(CCCCTC)n	Simple_repeat	1	72	0	1328	12	28.7	0.0	6.9
Sbre-contig00031	72108	72164	-82802	+	(CCTTGC)n	Simple_repeat	1	58	0	1329	20	20.9	1.8	1.7
Sbre-contig00031	72507	72587	-82379	+	(TTCTCC)n	Simple_repeat	6	86	0	1330	230	14.8	0.0	0.0
Sbre-contig00031	77008	77059	-77907	+	GA-rich	Low_complexity	1	53	0	1331	13	26.0	1.9	1.9
Sbre-contig00031	84517	84564	-70402	+	(GCACA)n	Simple_repeat	1	50	0	1332	17	16.9	4.2	2.0
Sbre-contig00031	86632	86672	-68294	+	(TCC)n	Simple_repeat	1	41	0	1333	24	13.3	0.0	0.0
Sbre-contig00031	86686	86730	-68236	+	(TTCGTGGCC)n	Simple_repeat	1	45	0	1334	33	7.2	0.0	0.0
Sbre-contig00031	86837	86850	-68116	+	(CCT)n	Simple_repeat	1	15	0	1335	29	31.4	0.9	0.9
Sbre-contig00031	86851	86876	-68090	+	(TCCTCG)n	Simple_repeat	1	26	0	1336	27	0.0	0.0	0.0
Sbre-contig00031	86877	87008	-67958	+	(TTC)n	Simple_repeat	1	132	0	1337	35	33.7	0.0	0.8
Sbre-contig00031	95349	95394	-59572	+	A-rich	Low_complexity	1	46	0	1338	12	27.1	0.0	2.2
Sbre-contig00031	112943	112986	-41980	+	(GCGCC)n	Simple_repeat	1	45	0	1339	23	12.3	2.3	0.0
Sbre-contig00031	115027	115069	-39897	+	(GAGGCG)n	Simple_repeat	1	43	0	1340	13	27.9	0.0	0.0
Sbre-contig00031	116138	116179	-38787	+	(GGACCG)n	Simple_repeat	1	43	0	1341	12	25.2	2.4	0.0
Sbre-contig00031	117918	117962	-37004	+	(CGCGGT)n	Simple_repeat	1	46	0	1342	14	21.3	2.2	2.2
Sbre-contig00031	127530	127593	-27373	+	(CGC)n	Simple_repeat	1	66	0	1343	18	23.1	3.1	3.0
Sbre-contig00031	127763	127826	-27140	+	(CCCGCCG)n	Simple_repeat	1	61	0	1344	14	15.9	3.6	6.9
Sbre-contig00031	129786	129816	-25150	+	(TTGCGA)n	Simple_repeat	1	31	0	1345	20	6.9	0.0	0.0
Sbre-contig00031	132643	132677	-22289	+	(CTCGAC)n	Simple_repeat	1	35	0	1346	12	23.3	0.0	0.0
Sbre-contig00031	133537	133594	-21372	+	(GACGAG)n	Simple_repeat	1	58	0	1347	15	24.7	0.0	5.2
Sbre-contig00031	133832	133869	-21097	+	(CGGCGC)n	Simple_repeat	1	38	0	1348	15	21.3	0.0	0.0
Sbre-contig00031	151369	151395	-3571	+	(GTGTC)n	Simple_repeat	1	29	0	1349	12	8.0	7.4	0.0
Sbre-contig00031	154220	154677	-289	C	Mariner-4_AN	DNA/TcMar-Mariner	-252	1624	1089	1350	525	30.3	21.0	3.4
Sbre-contig00032	2430	2475	-150557	+	(GATGAC)n	Simple_repeat	1	47	0	1351	15	20.9	2.2	2.1
Sbre-contig00032	2798	2830	-150202	+	(CGCGC)n	Simple_repeat	1	33	0	1352	13	11.0	0.0	6.1
Sbre-contig00032	5658	5692	-147340	+	(CCTCCG)n	Simple_repeat	1	35	0	1353	11	20.7	0.0	2.9
Sbre-contig00032	36231	36273	-116759	+	(GTACTC)n	Simple_repeat	1	44	0	1354	12	22.5	2.3	2.3
Sbre-contig00032	44997	45053	-107979	+	(CGGCGC)n	Simple_repeat	1	60	0	1355	15	19.3	5.3	3.3
Sbre-contig00032	47308	47331	-105701	+	(T)n	Simple_repeat	1	24	0	1356	15	13.7	0.0	0.0
Sbre-contig00032	47948	47990	-105042	+	(CTCCACC)n	Simple_repeat	1	43	0	1357	14	14.7	0.0	7.0
Sbre-contig00032	52473	52509	-100523	+	A-rich	Low_complexity	1	39	0	1358	12	18.4	5.4	0.0
Sbre-contig00032	56786	56836	-96196	+	GA-rich	Low_complexity	1	52	0	1359	23	18.4	2.0	1.9
Sbre-contig00032	64241	64296	-88736	+	(CGG)n	Simple_repeat	1	56	0	1360	14	19.5	0.0	8.9
Sbre-contig00032	68408	68437	-84595	+	(C)n	Simple_repeat	1	30	0	1361	15	14.4	0.0	0.0
Sbre-contig00032	76113	76156	-76876	+	(GGC)n	Simple_repeat	1	45	0	1362	15	24.0	2.3	0.0
Sbre-contig00032	84605	84799	-68233	+	GA-rich	Low_complexity	1	203	0	1363	28	27.5	4.1	5.4
Sbre-contig00032	88705	88776	-64256	+	G-rich	Low_complexity	1	73	0	1364	16	31.4	1.4	1.4
Sbre-contig00032	91438	91465	-61567	+	(T)n	Simple_repeat	1	28	0	1365	16	15.9	0.0	0.0
Sbre-contig00032	96600	96632	-56400	+	(TGC)n	Simple_repeat	1	33	0	1366	14	21.3	0.0	0.0
Sbre-contig00032	131133	131160	-21872	+	(T)n	Simple_repeat	1	28	0	1367	19	7.9	0.0	0.0
Sbre-contig00032	148975	148998	-4034	+	(AT)n	Simple_repeat	1	24	0	1368	19	4.3	0.0	0.0
Sbre-contig00032	152717	152761	-271	+	(CCCGCCG)n	Simple_repeat	1	46	0	1369	16	18.3	2.2	2.2
Sbre-contig00033	156	193	-149152	+	(CCGC)n	Simple_repeat	1	38	0	1370	14	7.0	0.0	10.5
Sbre-contig00033	5337	5380	-143965	+	(CCTCTC)n	Simple_repeat	1	44	0	1371	16	14.6	0.0	6.8
Sbre-contig00033	17259	17296	-132049	+	(GAC)n	Simple_repeat	1	38	0	1372	14	24.9	0.0	0.0
Sbre-contig00033	22398	22471	-126874	+	(ACCACA)n	Simple_repeat	1	79	0	1373	16	19.9	6.8	3.8
Sbre-contig00033	35235	35251	-114094	+	(CA)n	Simple_repeat	1	17	0	1374	15	0.0	0.0	0.0
Sbre-contig00033	42925	42966	-106379	+	(GCCC)n	Simple_repeat	1	43	0	1375	13	17.6	2.4	4.7
Sbre-contig00033	45580	45627	-103718	+	(GGCGAG)n	Simple_repeat	1	48	0	1376	17	15.7	0.0	6.2
Sbre-contig00033	49190	49284	-100061	+	GA-rich	Low_complexity	1	97	0	1377	25	27.7	2.1	2.1
Sbre-contig00033	61411	61465	-87880	+	(AGGACA)n	Simple_repeat	1	58	0	1378	19	18.6	5.5	0.0
Sbre-contig00033	63828	63844	-85501	+	(CCG)n	Simple_repeat	1	17	0	1379	13	0.0	0.0	0.0
Sbre-contig00033	67179	67342	-82003	+	G-rich	Low_complexity	1	162	0	1380	22	21.5	4.6	5.5
Sbre-contig00033	70262	70294	-79051	+	(ATGAGC)n	Simple_repeat	1	33	0	1381	12	18.1	0.0	3.0
Sbre-contig00033	77139	77165	-72180	+	(GGGAGA)n	Simple_repeat	1	27	0	1382	29	0.0	0.0	0.0
Sbre-contig00033	79326	79368	-69977	+	(GCGAT)n	Simple_repeat	1	44	0	1383	14	19.8	2.3	2.3
Sbre-contig00033	84022	84078	-65267	+	GA-rich	Low_complexity	1	58	0	1384	16	25.7	1.8	1.7
Sbre-contig00033	85022	85065	-64280	+	(TC)n	Simple_repeat	1	46	0	1385	17	20.9	4.5	0.0
Sbre-contig00033	85610	85646	-63699	+	(CGGAGT)n	Simple_repeat	1	37	0	1386	17	18.3	0.0	0.0
Sbre-contig00033	93486	93515	-55830	+	(GTC)n	Simple_repeat	1	30	0	1387	16	15.0	0.0	0.0
Sbre-contig00033	94087	94172	-55173	+	(CCACCG)n	Simple_repeat	1	86	0	1388	21	25.2	1.5	1.4
Sbre-contig00033	96801	96848	-52497	+	(CCCTC)n	Simple_repeat	1	49	0	1389	12	25.6	2.1	2.0
Sbre-contig00033	97635	97686	-51659	+	(CCTCAT)n	Simple_repeat	1	52	0	1390	16	26.1	0.0	1.9
Sbre-contig00033	100940	100966	-48379	+	(CATGG)n	Simple_repeat	1	28	0	1391	12	12.2	3.7	0.0
Sbre-contig00033	111203	111243	-38102	+	(ACC)n	Simple_repeat	1	43	0	1392	12	14.8	4.9	4.7
Sbre-contig00033	127877	127947	-21398	+	(CCTCCT)n	Simple_repeat	1	73	0	1393	16	26.4	2.8	2.7
Sbre-contig00033	137227	137305	-12040	+	G-rich	Low_complexity	1	80	0	1394	14	32.7	1.3	2.5
Sbre-contig00033	138455	138500	-10845	+	(A)n	Simple_repeat	1	46	0	1395	18	8.5	0.0	0.0
Sbre-contig00033	139280	139352	-9993	+	(CCGGAG)n	Simple_repeat	1	77	0	1396	23	19.2	5.5	1.3
Sbre-contig00033	139522	139565	-9780	+	G-rich	Low_complexity	1	45	0	1397	16	20.8	2.3	0.0
Sbre-contig00033	139984	140025	-9320	+	(TCGGCC)n	Simple_repeat	1	43	0	1398	13	20.0	2.4	2.3
Sbre-contig00033	143098	143124	-6221	+	(T)n	Simple_repeat	1	27	0	1399	16	17.6	0.0	0.0
Sbre-contig00033	145137	145263	-4082	+	(GGCTTC)n	Simple_repeat	1	133	0	1400	23	16.0	4.7	9.8
Sbre-contig00033	145361	145413	-3932	+	(CCT)n	Simple_repeat	1	53	0	1401	14	32.6	0.0	0.0
Sbre-contig00033	148188	148247	-1098	+	(GCCCCT)n	Simple_repeat	1	60	0	1402	13	30.5	0.0	3.3
Sbre-contig00033	148249	148293	-1052	+	(CCACT)n	Simple_repeat	1	45	0	1403	13	9.6	5.4	5.1
Sbre-contig00033	148363	148432	-913	+	(TCG)n	Simple_repeat	1	73	0	1404	13	25.6	4.3	4.1
Sbre-contig00034	981	1070	-146342	+	G-rich	Low_complexity	1	93	0	1405	22	25.1	3.3	3.2
Sbre-contig00034	2726	2800	-144612	+	(CACCAC)n	Simple_repeat	1	75	0	1406	15	37.2	0.0	0.0
Sbre-contig00034	5247	5342	-142070	+	(AGGCGG)n	Simple_repeat	1	96	0	1407	22	31.1	0.0	3.1
Sbre-contig00034	6002	6047	-141365	+	G-rich	Low_complexity	1	50	0	1408	16	7.5	8.7	4.0
Sbre-contig00034	16752	16791	-130621	+	(TCCCCG)n	Simple_repeat	1	40	0	1409	12	16.1	0.0	7.5
Sbre-contig00034	19630	19664	-127748	+	G-rich	Low_complexity	1	39	0	1410	12	9.2	11.4	0.0
Sbre-contig00034	19662	19703	-127709	+	(GGCCCGC)n	Simple_repeat	1	45	0	1411	14	8.3	7.1	4.4
Sbre-contig00034	31352	31376	-116036	+	(GAG)n	Simple_repeat	1	25	0	1412	13	13.2	0.0	0.0
Sbre-contig00034	32848	32897	-114515	+	(TCCTC)n	Simple_repeat	1	51	0	1413	14	17.8	2.0	5.9
Sbre-contig00034	37716	37761	-109651	+	GA-rich	Low_complexity	1	50	0	1414	13	17.2	8.7	0.0
Sbre-contig00034	40963	40984	-106428	+	(GGA)n	Simple_repeat	1	22	0	1415	13	9.7	0.0	0.0
Sbre-contig00034	51318	51444	-95968	+	5SrRNA_AN	rRNA	3	129	0	1416	469	22.2	0.8	0.8
Sbre-contig00034	74215	74243	-73169	+	GA-rich	Low_complexity	1	30	0	1417	15	15.3	3.5	0.0
Sbre-contig00034	82086	82115	-65297	+	(TCG)n	Simple_repeat	1	30	0	1418	13	19.1	0.0	0.0
Sbre-contig00034	83084	83189	-64223	+	GA-rich	Low_complexity	1	106	0	1419	25	36.0	0.0	0.0
Sbre-contig00034	83227	83273	-64139	+	(GAAGAC)n	Simple_repeat	1	48	0	1420	18	17.4	2.1	2.1
Sbre-contig00034	86286	86318	-61094	+	GA-rich	Low_complexity	1	33	0	1421	14	20.8	0.0	0.0
Sbre-contig00034	87502	87646	-59766	+	(CTG)n	Simple_repeat	1	145	0	1422	243	29.8	0.0	0.0
Sbre-contig00034	88036	88061	-59351	+	(CCG)n	Simple_repeat	1	26	0	1423	17	8.3	0.0	0.0
Sbre-contig00034	90269	90298	-57114	+	GA-rich	Low_complexity	1	31	0	1424	12	11.5	3.3	3.2
Sbre-contig00034	97620	97647	-49765	+	(CGC)n	Simple_repeat	1	28	0	1425	30	0.0	0.0	0.0
Sbre-contig00034	98058	98114	-49298	+	(CCAACA)n	Simple_repeat	1	58	0	1426	17	21.7	1.8	3.5
Sbre-contig00034	99051	99073	-48339	+	(A)n	Simple_repeat	1	23	0	1427	21	0.0	0.0	0.0
Sbre-contig00034	101992	102026	-45386	+	(TCCCCCAG)n	Simple_repeat	1	35	0	1428	37	0.0	0.0	0.0
Sbre-contig00034	110203	110243	-37169	+	(TGAGAA)n	Simple_repeat	1	42	0	1429	11	18.1	2.4	4.8
Sbre-contig00034	111426	111478	-35934	+	GA-rich	Low_complexity	1	53	0	1430	18	27.8	0.0	0.0
Sbre-contig00034	115197	115230	-32182	+	(GGC)n	Simple_repeat	1	34	0	1431	13	14.6	0.0	5.9
Sbre-contig00034	115927	115970	-31442	+	(GCCATG)n	Simple_repeat	1	45	0	1432	12	19.9	2.3	4.4
Sbre-contig00034	119140	119174	-28238	+	(AAGGCA)n	Simple_repeat	1	35	0	1433	12	23.3	0.0	0.0
Sbre-contig00034	123263	123311	-24101	+	(GCGAAG)n	Simple_repeat	1	49	0	1434	11	32.8	0.0	0.0
Sbre-contig00034	123290	123325	-24087	+	GA-rich	Low_complexity	1	36	0	1435	19	15.4	0.0	0.0
Sbre-contig00034	123953	123998	-23414	+	GA-rich	Low_complexity	1	46	0	1436	17	25.7	0.0	0.0
Sbre-contig00034	125312	125365	-22047	+	(CTCGGC)n	Simple_repeat	1	55	0	1437	16	26.4	1.9	0.0
Sbre-contig00034	128354	128389	-19023	+	(C)n	Simple_repeat	1	36	0	1438	17	22.7	0.0	0.0
Sbre-contig00034	128464	128518	-18894	+	(CGCCTC)n	Simple_repeat	1	56	0	1439	20	11.3	1.8	7.1
Sbre-contig00034	133487	133549	-13863	+	A-rich	Low_complexity	1	70	0	1440	12	18.5	11.1	1.4
Sbre-contig00034	134314	134355	-13057	+	(CCT)n	Simple_repeat	1	42	0	1441	13	28.9	0.0	0.0
Sbre-contig00034	134683	134776	-12636	+	(GCT)n	Simple_repeat	1	94	0	1442	49	12.9	0.0	0.0
Sbre-contig00034	134785	134918	-12494	+	(GCTGCT)n	Simple_repeat	1	136	0	1443	33	30.9	1.5	1.5
Sbre-contig00034	142170	142210	-5202	+	(GAC)n	Simple_repeat	1	41	0	1444	17	22.6	0.0	0.0
Sbre-contig00034	142578	142628	-4784	+	(GACGAG)n	Simple_repeat	1	51	0	1445	23	20.3	0.0	0.0
Sbre-contig00034	147390	147412	0	+	(GA)n	Simple_repeat	1	23	0	1446	21	0.0	0.0	0.0
Sbre-contig00035	4	35	-145256	+	(T)n	Simple_repeat	1	32	0	1447	20	14.0	0.0	0.0
Sbre-contig00035	21031	21063	-124228	+	(GCGGAG)n	Simple_repeat	1	33	0	1448	12	18.1	0.0	3.0
Sbre-contig00035	49769	49806	-95485	+	(CCTCCC)n	Simple_repeat	1	39	0	1449	12	18.8	2.6	2.6
Sbre-contig00035	52504	52529	-92762	+	(AAGC)n	Simple_repeat	1	26	0	1450	15	4.3	0.0	3.9
Sbre-contig00035	78183	78231	-67060	+	(CGCCCT)n	Simple_repeat	1	52	0	1451	14	21.1	6.1	0.0
Sbre-contig00035	82347	82367	-62924	+	(CAG)n	Simple_repeat	1	21	0	1452	17	0.0	0.0	0.0
Sbre-contig00035	82685	82708	-62583	+	(T)n	Simple_repeat	1	24	0	1453	15	14.4	0.0	0.0
Sbre-contig00035	109395	109429	-35862	+	(TTG)n	Simple_repeat	1	36	0	1454	16	16.1	2.9	0.0
Sbre-contig00036	1402	1437	-143571	+	(TTCTTA)n	Simple_repeat	1	38	0	1455	13	15.4	5.6	0.0
Sbre-contig00036	9591	9635	-135373	+	(CCAGCGC)n	Simple_repeat	1	49	0	1456	11	15.4	8.9	2.0
Sbre-contig00036	11376	11407	-133601	+	(TTGAAG)n	Simple_repeat	1	32	0	1457	12	21.6	0.0	0.0
Sbre-contig00036	12701	12731	-132277	+	(AC)n	Simple_repeat	1	31	0	1458	31	3.3	0.0	0.0
Sbre-contig00036	16804	16840	-128168	+	(GTAGATC)n	Simple_repeat	1	40	0	1459	14	3.1	8.1	5.0
Sbre-contig00036	28405	28439	-116569	+	(CTC)n	Simple_repeat	1	35	0	1460	28	6.0	0.0	0.0
Sbre-contig00036	28457	28498	-116510	+	(TCCTCG)n	Simple_repeat	1	42	0	1461	14	25.6	0.0	0.0
Sbre-contig00036	28915	28957	-116051	+	(CTCGGC)n	Simple_repeat	1	44	0	1462	11	12.3	2.3	9.1
Sbre-contig00036	30920	31050	-113958	+	DNA3-3_MLP	DNA	2061	2191	-1920	1463	488	28.2	0.0	0.0
Sbre-contig00036	31327	31427	-113581	+	DNA3-3_MLP	DNA	2674	2774	-1337	1464	264	32.7	0.0	0.0
Sbre-contig00036	39422	39491	-105517	+	(CCCTA)n	Simple_repeat	1	75	0	1465	14	24.2	7.1	1.3
Sbre-contig00036	39461	39495	-105513	+	(CCTCC)n	Simple_repeat	1	35	0	1466	15	19.9	0.0	0.0
Sbre-contig00036	39555	39596	-105412	+	(CCCCAA)n	Simple_repeat	1	42	0	1467	12	28.9	0.0	0.0
Sbre-contig00036	44291	44406	-100602	+	(CTCCCC)n	Simple_repeat	1	118	0	1468	28	27.5	1.7	3.4
Sbre-contig00036	44697	44743	-100265	+	(CGT)n	Simple_repeat	1	49	0	1469	20	9.9	4.3	4.1
Sbre-contig00036	48158	48183	-96825	+	(TGC)n	Simple_repeat	1	26	0	1470	14	12.7	0.0	0.0
Sbre-contig00036	48952	48987	-96021	+	(CCCACC)n	Simple_repeat	1	36	0	1471	16	18.9	0.0	0.0
Sbre-contig00036	50577	50630	-94378	+	(TCCTC)n	Simple_repeat	1	57	0	1472	12	20.4	5.6	3.5
Sbre-contig00036	53828	53911	-91097	+	(CATCC)n	Simple_repeat	1	89	0	1473	20	24.3	6.0	1.1
Sbre-contig00036	55749	55786	-89222	+	(CGAGGC)n	Simple_repeat	1	39	0	1474	12	9.9	2.6	7.7
Sbre-contig00036	61843	61871	-83137	+	(TGGAA)n	Simple_repeat	1	31	0	1475	12	11.1	6.9	0.0
Sbre-contig00036	66029	66089	-78919	+	(AGCAGC)n	Simple_repeat	1	62	0	1476	12	30.9	1.6	1.6
Sbre-contig00036	66565	66652	-78356	+	(CAG)n	Simple_repeat	1	88	0	1477	18	37.6	0.0	0.0
Sbre-contig00036	70881	70921	-74087	+	(GCGCCC)n	Simple_repeat	1	41	0	1478	15	20.6	0.0	2.4
Sbre-contig00036	78116	78184	-66824	+	(GAC)n	Simple_repeat	1	69	0	1479	19	25.6	1.6	1.6
Sbre-contig00036	83324	83405	-61603	+	(TCCCCA)n	Simple_repeat	1	87	0	1480	13	23.3	6.1	4.6
Sbre-contig00036	87217	87264	-57744	+	(ACTTCT)n	Simple_repeat	1	51	0	1481	12	19.7	6.2	2.0
Sbre-contig00036	94720	94787	-50221	+	(CTCCCA)n	Simple_repeat	1	71	0	1482	17	20.4	4.4	4.2
Sbre-contig00036	95829	95861	-49147	+	(TCA)n	Simple_repeat	1	33	0	1483	36	0.0	0.0	0.0
Sbre-contig00036	107793	107841	-37167	+	(CAG)n	Simple_repeat	1	49	0	1484	22	21.1	0.0	0.0
Sbre-contig00036	107905	107962	-37046	+	(GCGGCC)n	Simple_repeat	1	58	0	1485	13	34.5	0.0	0.0
Sbre-contig00036	109982	110015	-34993	+	(CTC)n	Simple_repeat	1	34	0	1486	14	17.6	0.0	2.9
Sbre-contig00036	115682	115714	-29294	+	(TCGTTC)n	Simple_repeat	1	33	0	1487	15	17.1	0.0	0.0
Sbre-contig00036	118978	119011	-25997	+	(CCCTCC)n	Simple_repeat	1	34	0	1488	11	24.1	0.0	0.0
Sbre-contig00036	125504	125524	-19484	+	(ACG)n	Simple_repeat	1	21	0	1489	14	4.9	0.0	0.0
Sbre-contig00036	127229	127259	-17749	+	(CACCAG)n	Simple_repeat	1	31	0	1490	20	6.9	0.0	0.0
Sbre-contig00036	143395	143435	-1573	+	(CCCGCGA)n	Simple_repeat	1	44	0	1491	11	11.6	7.3	4.5
Sbre-contig00037	8691	8717	-136015	+	(CGA)n	Simple_repeat	1	27	0	1492	13	16.5	0.0	0.0
Sbre-contig00037	9201	9243	-135489	+	(CTCTCC)n	Simple_repeat	1	46	0	1493	14	13.4	7.0	2.2
Sbre-contig00037	9521	9549	-135183	+	(GGTTG)n	Simple_repeat	1	30	0	1494	14	11.1	3.5	0.0
Sbre-contig00037	13434	13507	-131225	+	(ACGAGG)n	Simple_repeat	1	77	0	1495	11	33.7	4.0	0.0
Sbre-contig00037	28380	28445	-116287	+	(GCG)n	Simple_repeat	1	71	0	1496	19	21.1	7.6	0.0
Sbre-contig00037	30753	30797	-113935	+	(CCGGCT)n	Simple_repeat	1	46	0	1497	14	21.3	2.2	2.2
Sbre-contig00037	31034	31081	-113651	+	(CCTCTC)n	Simple_repeat	1	50	0	1498	12	13.5	4.2	8.0
Sbre-contig00037	42264	42306	-102426	+	(CGCCGG)n	Simple_repeat	1	45	0	1499	12	19.4	4.7	2.2
Sbre-contig00037	44823	44848	-99884	+	(GAAA)n	Simple_repeat	1	26	0	1500	13	8.8	0.0	3.9
Sbre-contig00037	49500	49556	-95176	+	(GTAGTC)n	Simple_repeat	1	57	0	1501	22	18.9	0.0	0.0
Sbre-contig00037	53807	53852	-90880	+	(CGACGA)n	Simple_repeat	1	47	0	1502	15	20.8	2.2	2.1
Sbre-contig00037	72751	72780	-71952	+	(TC)n	Simple_repeat	1	30	0	1503	23	7.0	0.0	0.0
Sbre-contig00037	87005	87082	-57650	+	(GATGAC)n	Simple_repeat	1	78	0	1504	16	33.0	1.3	1.3
Sbre-contig00037	87553	87602	-57130	+	(AGCAGG)n	Simple_repeat	1	55	0	1505	13	11.7	10.0	3.6
Sbre-contig00037	94525	94653	-50079	+	(CTG)n	Simple_repeat	1	129	0	1506	471	21.7	0.0	0.0
Sbre-contig00037	97243	97277	-47455	+	(CTT)n	Simple_repeat	1	35	0	1507	16	19.5	0.0	0.0
Sbre-contig00037	99377	99397	-45335	+	(A)n	Simple_repeat	1	21	0	1508	19	0.0	0.0	0.0
Sbre-contig00037	105114	105145	-39587	+	(CACCCG)n	Simple_repeat	1	33	0	1509	12	17.9	3.1	0.0
Sbre-contig00037	105380	105548	-39184	+	GA-rich	Low_complexity	1	167	0	1510	28	30.4	0.6	1.2
Sbre-contig00037	106838	106877	-37855	+	(ACCTC)n	Simple_repeat	1	40	0	1511	16	6.5	0.0	10.0
Sbre-contig00037	109471	109500	-35232	+	(TCG)n	Simple_repeat	1	31	0	1512	12	11.5	3.3	3.2
Sbre-contig00037	109691	109715	-35017	+	(CCGA)n	Simple_repeat	1	25	0	1513	12	9.3	0.0	4.0
Sbre-contig00037	113171	113187	-31545	+	(CTT)n	Simple_repeat	1	17	0	1514	13	0.0	0.0	0.0
Sbre-contig00037	121104	121148	-23584	+	(CGGGATTCG)n	Simple_repeat	1	45	0	1515	44	2.3	0.0	0.0
Sbre-contig00037	125151	125196	-19536	+	(GACGTG)n	Simple_repeat	1	48	0	1516	14	16.0	4.3	4.2
Sbre-contig00037	130106	130203	-14529	+	GA-rich	Low_complexity	1	101	0	1517	25	25.5	3.1	3.0
Sbre-contig00037	131101	131119	-13613	+	(T)n	Simple_repeat	1	19	0	1518	15	5.6	0.0	0.0
Sbre-contig00037	133405	133456	-11276	+	G-rich	Low_complexity	1	55	0	1519	14	23.2	5.8	0.0
Sbre-contig00037	135376	135435	-9297	+	(TCCTCC)n	Simple_repeat	1	62	0	1520	13	25.2	3.3	3.2
Sbre-contig00037	142404	142447	-2285	+	GA-rich	Low_complexity	1	45	0	1521	11	27.6	2.3	0.0
Sbre-contig00038	2309	2361	-140162	+	(CCGCCG)n	Simple_repeat	1	53	0	1522	13	33.0	0.0	0.0
Sbre-contig00038	3009	3035	-139488	+	(GGCGG)n	Simple_repeat	1	29	0	1523	12	7.9	7.4	0.0
Sbre-contig00038	6656	6692	-135831	+	(CCTTCC)n	Simple_repeat	1	38	0	1524	15	9.6	2.7	5.3
Sbre-contig00038	7292	7374	-135149	+	(GAGCTGT)n	Simple_repeat	1	90	0	1525	31	14.6	8.4	0.0
Sbre-contig00038	8040	8138	-134385	+	GA-rich	Low_complexity	1	101	0	1526	26	26.7	2.0	3.0
Sbre-contig00038	19431	19523	-123000	+	SSU-rRNA_Sce	rRNA	1707	1798	0	1527	455	17.4	0.0	1.1
Sbre-contig00038	26589	26661	-115862	+	GA-rich	Low_complexity	1	75	0	1528	21	23.6	2.7	2.7
Sbre-contig00038	29923	29956	-112567	+	(GAGT)n	Simple_repeat	1	34	0	1529	21	9.5	0.0	0.0
Sbre-contig00038	37308	37353	-105170	+	GA-rich	Low_complexity	1	47	0	1530	12	22.3	2.2	4.3
Sbre-contig00038	38569	38626	-103897	+	G-rich	Low_complexity	1	63	0	1531	13	21.9	8.6	0.0
Sbre-contig00038	39462	39494	-103029	+	(CCGGAC)n	Simple_repeat	1	34	0	1532	12	14.1	3.0	2.9
Sbre-contig00038	39492	39531	-102992	+	(CCG)n	Simple_repeat	1	43	0	1533	16	13.7	7.5	0.0
Sbre-contig00038	39939	40011	-102512	+	G-rich	Low_complexity	1	75	0	1534	13	23.9	2.7	6.7
Sbre-contig00038	41429	41468	-101055	+	(CTCCC)n	Simple_repeat	1	42	0	1535	16	11.3	5.0	2.4
Sbre-contig00038	43119	43170	-99353	+	(CTGGTT)n	Simple_repeat	1	52	0	1536	26	17.3	0.0	0.0
Sbre-contig00038	49122	49162	-93361	+	(T)n	Simple_repeat	1	41	0	1537	19	22.6	0.0	0.0
Sbre-contig00038	49361	49387	-93136	+	(CTCGT)n	Simple_repeat	1	27	0	1538	17	7.8	0.0	0.0
Sbre-contig00038	50519	50593	-91930	+	G-rich	Low_complexity	1	76	0	1539	15	30.7	1.3	2.6
Sbre-contig00038	53449	53511	-89012	+	(CACTCTC)n	Simple_repeat	1	65	0	1540	14	22.1	3.2	4.6
Sbre-contig00038	56599	56625	-85898	+	(CGGTTG)n	Simple_repeat	1	27	0	1541	29	0.0	0.0	0.0
Sbre-contig00038	58550	58596	-83927	+	(CCGCATCG)n	Simple_repeat	1	50	0	1542	12	15.3	6.4	4.0
Sbre-contig00038	62002	62047	-80476	+	(CCGAAC)n	Simple_repeat	1	46	0	1543	12	27.1	0.0	2.2
Sbre-contig00038	66934	66981	-75542	+	(CGCCGT)n	Simple_repeat	1	48	0	1544	14	28.6	0.0	0.0
Sbre-contig00038	68986	69035	-73488	+	GA-rich	Low_complexity	1	51	0	1545	17	21.5	2.0	2.0
Sbre-contig00038	69175	69221	-73302	+	(GTAGGA)n	Simple_repeat	1	48	0	1546	16	13.2	2.1	6.2
Sbre-contig00038	70471	70525	-71998	+	(CACACAC)n	Simple_repeat	1	58	0	1547	17	20.9	5.5	0.0
Sbre-contig00038	71746	71810	-70713	+	(CGGAGG)n	Simple_repeat	1	65	0	1548	21	26.3	0.0	1.5
Sbre-contig00038	73396	73425	-69098	+	(TGG)n	Simple_repeat	1	30	0	1549	13	19.1	0.0	0.0
Sbre-contig00038	78730	78762	-63761	+	(ATTT)n	Simple_repeat	1	33	0	1550	16	17.0	0.0	0.0
Sbre-contig00038	86645	86674	-55849	+	A-rich	Low_complexity	1	30	0	1551	13	18.9	0.0	0.0
Sbre-contig00038	94910	94952	-47571	+	(TCATCCC)n	Simple_repeat	1	44	0	1552	17	18.4	2.3	0.0
Sbre-contig00038	95731	95788	-46735	+	(CCTCGC)n	Simple_repeat	1	58	0	1553	20	21.1	0.0	3.5
Sbre-contig00038	99195	99226	-43297	+	(GCAGTC)n	Simple_repeat	1	32	0	1554	12	21.6	0.0	0.0
Sbre-contig00038	100741	100777	-41746	+	(TCACAC)n	Simple_repeat	1	37	0	1555	13	19.5	0.0	2.7
Sbre-contig00038	101525	101578	-40945	+	GA-rich	Low_complexity	1	56	0	1556	17	18.1	3.7	3.6
Sbre-contig00038	103898	103937	-38586	+	(TTTCCTG)n	Simple_repeat	1	40	0	1557	13	21.6	0.0	2.5
Sbre-contig00038	106125	106167	-36356	+	(TCTCGT)n	Simple_repeat	1	44	0	1558	11	12.3	2.3	9.1
Sbre-contig00038	107174	107221	-35302	+	(CCCTCG)n	Simple_repeat	1	51	0	1559	12	12.9	6.2	5.9
Sbre-contig00038	107700	107725	-34798	+	(GTCGT)n	Simple_repeat	1	26	0	1560	27	0.0	0.0	0.0
Sbre-contig00038	111038	111104	-31419	+	(GGCCGG)n	Simple_repeat	1	70	0	1561	16	20.4	4.5	4.3
Sbre-contig00038	113029	113092	-29431	+	(TCACC)n	Simple_repeat	1	67	0	1562	15	17.8	4.7	6.0
Sbre-contig00038	115750	115785	-26738	+	G-rich	Low_complexity	1	37	0	1563	15	12.8	2.8	2.7
Sbre-contig00038	130772	130807	-11716	+	GA-rich	Low_complexity	1	36	0	1564	17	18.9	0.0	0.0
Sbre-contig00038	131679	131748	-10775	+	(ACGATC)n	Simple_repeat	1	70	0	1565	48	9.3	0.0	0.0
Sbre-contig00038	131765	131831	-10692	+	(CAC)n	Simple_repeat	1	67	0	1566	22	28.8	0.0	0.0
Sbre-contig00038	135743	135759	-6764	+	(TTC)n	Simple_repeat	1	17	0	1567	13	0.0	0.0	0.0
Sbre-contig00039	1931	1966	-140404	+	(TATGTG)n	Simple_repeat	1	36	0	1568	13	23.8	0.0	0.0
Sbre-contig00039	4533	4597	-137773	+	(CGAGGC)n	Simple_repeat	1	65	0	1569	17	33.3	0.0	0.0
Sbre-contig00039	5592	5651	-136719	+	(GGT)n	Simple_repeat	1	61	0	1570	12	31.6	1.7	1.6
Sbre-contig00039	8181	8236	-134134	+	(CCGCCCCT)n	Simple_repeat	1	57	0	1571	16	13.4	4.7	2.2
Sbre-contig00039	11503	11526	-130844	+	(AGA)n	Simple_repeat	1	24	0	1572	19	0.0	0.0	0.0
Sbre-contig00039	11627	11650	-130720	+	(C)n	Simple_repeat	1	24	0	1573	15	13.9	0.0	0.0
Sbre-contig00039	17534	17561	-124809	+	(T)n	Simple_repeat	1	28	0	1574	16	15.9	0.0	0.0
Sbre-contig00039	36355	36407	-105963	+	(ATCCTGC)n	Simple_repeat	1	57	0	1575	12	20.2	7.5	1.8
Sbre-contig00039	77138	78801	-63569	C	POT2	DNA/TcMar-Pogo	-164	1672	18	1576	1357	37.7	2.4	2.8
Sbre-contig00039	125213	125247	-17123	+	(GTCCGC)n	Simple_repeat	1	35	0	1577	11	20.8	0.0	2.9
Sbre-contig00039	125823	125855	-16515	+	(TCGTTG)n	Simple_repeat	1	33	0	1578	13	21.8	0.0	0.0
Sbre-contig00039	141401	141419	-951	+	(AGC)n	Simple_repeat	1	19	0	1579	15	0.0	0.0	0.0
Sbre-contig00040	6061	6104	-136047	+	(CCTCG)n	Simple_repeat	1	48	0	1580	14	15.1	9.1	0.0
Sbre-contig00040	52583	52614	-89537	+	A-rich	Low_complexity	1	32	0	1581	12	21.7	0.0	0.0
Sbre-contig00040	92679	92720	-49431	+	(TTTCTT)n	Simple_repeat	1	43	0	1582	11	15.2	2.4	7.0
Sbre-contig00040	141198	141237	-914	+	(GAGCCC)n	Simple_repeat	1	40	0	1583	19	16.7	0.0	0.0
Sbre-contig00041	682	709	-139675	+	(CAC)n	Simple_repeat	1	28	0	1584	18	7.5	0.0	0.0
Sbre-contig00041	11873	11907	-128477	+	(AAGCGG)n	Simple_repeat	1	37	0	1585	12	3.5	5.7	8.1
Sbre-contig00041	12217	12247	-128137	+	(TTCT)n	Simple_repeat	1	31	0	1586	15	11.2	0.0	3.2
Sbre-contig00041	15477	15510	-124874	+	G-rich	Low_complexity	1	34	0	1587	16	16.4	0.0	0.0
Sbre-contig00041	33638	33714	-106670	+	G-rich	Low_complexity	1	78	0	1588	13	24.8	1.3	7.7
Sbre-contig00041	33832	33855	-106529	+	(GT)n	Simple_repeat	1	24	0	1589	17	8.8	0.0	0.0
Sbre-contig00041	39459	39495	-100889	+	(GGC)n	Simple_repeat	1	37	0	1590	12	14.0	0.0	8.1
Sbre-contig00041	41725	41793	-98591	+	GA-rich	Low_complexity	1	69	0	1591	22	29.9	0.0	0.0
Sbre-contig00041	52624	52670	-87714	+	G-rich	Low_complexity	1	47	0	1592	21	16.4	0.0	0.0
Sbre-contig00041	52673	52717	-87667	+	(CAAGGGTGA)n	Simple_repeat	1	46	0	1593	34	2.4	2.2	2.2
Sbre-contig00041	63051	63081	-77303	+	(C)n	Simple_repeat	1	31	0	1594	22	10.5	0.0	0.0
Sbre-contig00041	66162	66194	-74190	+	(CTG)n	Simple_repeat	1	33	0	1595	21	9.7	0.0	0.0
Sbre-contig00041	71822	71856	-68528	+	G-rich	Low_complexity	1	37	0	1596	12	15.9	5.7	0.0
Sbre-contig00041	78653	78699	-61685	+	GA-rich	Low_complexity	1	48	0	1597	14	23.2	2.1	2.1
Sbre-contig00041	80417	80444	-59940	+	(TAG)n	Simple_repeat	1	28	0	1598	30	0.0	0.0	0.0
Sbre-contig00041	80538	80566	-59818	+	(TTA)n	Simple_repeat	1	29	0	1599	17	11.6	0.0	0.0
Sbre-contig00041	82323	82370	-58014	+	(CCCTTG)n	Simple_repeat	1	48	0	1600	13	30.7	0.0	0.0
Sbre-contig00041	82712	82764	-57620	+	(CTC)n	Simple_repeat	1	53	0	1601	18	25.4	0.0	1.9
Sbre-contig00041	84054	84090	-56294	+	(CCT)n	Simple_repeat	1	37	0	1602	20	14.9	0.0	0.0
Sbre-contig00041	84147	84214	-56170	+	(CCT)n	Simple_repeat	1	68	0	1602	21	30.4	0.0	0.0
Sbre-contig00041	84337	84370	-56014	+	(CTTCT)n	Simple_repeat	1	35	0	1603	13	14.3	2.9	2.9
Sbre-contig00041	88107	88136	-52248	+	(GGGAG)n	Simple_repeat	1	30	0	1604	14	11.5	0.0	3.3
Sbre-contig00041	88686	88723	-51661	+	G-rich	Low_complexity	1	39	0	1605	12	18.8	2.6	2.6
Sbre-contig00041	88796	88837	-51547	+	(TACTACTA)n	Simple_repeat	1	45	0	1606	12	11.4	7.1	4.4
Sbre-contig00041	91661	91807	-48577	+	(GCCTCC)n	Simple_repeat	1	148	0	1607	29	30.9	0.7	4.7
Sbre-contig00041	92050	92105	-48279	+	(AGCGGA)n	Simple_repeat	1	59	0	1608	15	15.3	5.4	5.1
Sbre-contig00041	93106	93125	-47259	+	(CGG)n	Simple_repeat	1	20	0	1609	13	5.2	0.0	0.0
Sbre-contig00041	103669	103695	-36689	+	(GT)n	Simple_repeat	1	27	0	1610	20	7.9	0.0	0.0
Sbre-contig00041	109954	109994	-30390	+	(CCTCCC)n	Simple_repeat	1	41	0	1611	12	24.5	0.0	2.4
Sbre-contig00041	120766	120808	-19576	+	(AT)n	Simple_repeat	1	43	0	1612	24	13.3	0.0	2.3
Sbre-contig00042	1317	1349	-138576	+	(CAG)n	Simple_repeat	1	33	0	1613	21	9.7	0.0	0.0
Sbre-contig00042	6097	6131	-133794	+	(CGA)n	Simple_repeat	1	35	0	1614	18	15.9	0.0	0.0
Sbre-contig00042	6159	6210	-133715	+	(CGTGGCT)n	Simple_repeat	1	58	0	1615	12	11.2	11.5	3.5
Sbre-contig00042	8611	8637	-131288	+	GA-rich	Low_complexity	1	28	0	1616	13	12.2	3.7	0.0
Sbre-contig00042	26312	26361	-113564	+	(TCCTCA)n	Simple_repeat	1	50	0	1617	12	32.0	0.0	0.0
Sbre-contig00042	27877	27909	-112016	+	(CTCCG)n	Simple_repeat	1	36	0	1618	20	0.0	9.1	0.0
Sbre-contig00042	28152	28213	-111712	+	(CTCC)n	Simple_repeat	1	63	0	1619	18	18.6	1.6	6.3
Sbre-contig00042	28519	28736	-111189	+	(CTCCTG)n	Simple_repeat	1	223	0	1620	64	26.1	2.3	2.2
Sbre-contig00042	39039	39072	-100853	+	(TGGTGT)n	Simple_repeat	1	35	0	1621	12	10.7	2.9	5.7
Sbre-contig00042	48911	48938	-90987	+	(GCCCC)n	Simple_repeat	1	28	0	1622	13	4.3	0.0	7.1
Sbre-contig00042	49242	49271	-90654	+	(AAC)n	Simple_repeat	1	30	0	1623	20	7.0	0.0	0.0
Sbre-contig00042	50814	50866	-89059	+	(CTTTT)n	Simple_repeat	1	53	0	1624	17	19.1	0.0	5.7
Sbre-contig00042	54779	54858	-85067	+	GA-rich	Low_complexity	1	85	0	1625	12	21.0	6.2	5.9
Sbre-contig00042	65553	65586	-74339	+	(TCCCGT)n	Simple_repeat	1	34	0	1626	11	24.8	0.0	0.0
Sbre-contig00042	73538	73571	-66354	+	GA-rich	Low_complexity	1	35	0	1627	12	20.2	2.9	0.0
Sbre-contig00042	75907	75977	-63948	+	(CTT)n	Simple_repeat	1	71	0	1628	16	13.5	4.4	4.3
Sbre-contig00042	77221	77255	-62670	+	(ACGCTCG)n	Simple_repeat	1	36	0	1629	12	19.6	2.9	0.0
Sbre-contig00042	82700	82735	-57190	+	(ACGTCG)n	Simple_repeat	1	36	0	1630	13	22.5	0.0	0.0
Sbre-contig00042	82958	83014	-56911	+	GA-rich	Low_complexity	1	60	0	1631	18	16.8	5.3	3.3
Sbre-contig00042	89274	89305	-50620	+	(ATCTAC)n	Simple_repeat	1	32	0	1632	12	21.7	0.0	0.0
Sbre-contig00042	92835	92873	-47052	C	Copia-4_SCH-I	LTR/Copia	-4668	582	544	1633	232	15.4	0.0	0.0
Sbre-contig00042	109270	109292	-30633	+	(T)n	Simple_repeat	1	23	0	1634	16	9.6	0.0	0.0
Sbre-contig00042	111804	111854	-28071	+	(CGAGAA)n	Simple_repeat	1	51	0	1635	18	27.5	0.0	0.0
Sbre-contig00042	111910	111986	-27939	+	(GAGGAC)n	Simple_repeat	1	78	0	1636	16	33.2	1.3	1.3
Sbre-contig00042	113306	113353	-26572	+	(AGGACG)n	Simple_repeat	1	48	0	1637	13	32.1	0.0	0.0
Sbre-contig00042	116701	116734	-23191	+	G-rich	Low_complexity	1	36	0	1638	14	12.8	5.9	0.0
Sbre-contig00042	116909	116950	-22975	+	(GGCTCC)n	Simple_repeat	1	40	0	1639	16	13.2	0.0	2.9
Sbre-contig00042	117166	117194	-22731	+	(GGTGCG)n	Simple_repeat	1	31	0	1640	11	11.1	6.9	0.0
Sbre-contig00042	136087	136123	-3802	+	(TCGCCA)n	Simple_repeat	1	39	0	1641	13	12.4	5.4	2.6
Sbre-contig00043	2	24	-139590	+	(C)n	Simple_repeat	1	23	0	1642	19	4.5	0.0	0.0
Sbre-contig00043	769	792	-138822	+	(CACC)n	Simple_repeat	1	25	0	1643	12	9.1	4.2	0.0
Sbre-contig00043	11847	11864	-127750	+	(A)n	Simple_repeat	1	18	0	1644	16	0.0	0.0	0.0
Sbre-contig00043	12787	12813	-126801	+	(AAGA)n	Simple_repeat	1	27	0	1645	16	4.1	0.0	3.7
Sbre-contig00043	12872	12903	-126711	+	(TCCTG)n	Simple_repeat	1	32	0	1646	13	11.4	0.0	6.2
Sbre-contig00043	18981	19019	-120595	+	(AC)n	Simple_repeat	1	40	0	1647	41	0.0	2.6	0.0
Sbre-contig00043	44427	44448	-95166	+	(AAG)n	Simple_repeat	1	22	0	1648	18	0.0	0.0	0.0
Sbre-contig00043	44701	44736	-94878	+	(TTTTTTA)n	Simple_repeat	1	36	0	1649	13	22.6	0.0	0.0
Sbre-contig00043	45566	45594	-94020	+	(TCC)n	Simple_repeat	1	29	0	1650	13	8.4	0.0	6.9
Sbre-contig00043	46069	46168	-93446	+	(GGTGA)n	Simple_repeat	1	109	0	1651	19	20.5	9.0	2.8
Sbre-contig00043	49394	49424	-90190	+	(C)n	Simple_repeat	1	31	0	1652	17	18.2	0.0	0.0
Sbre-contig00043	53072	53115	-86499	+	A-rich	Low_complexity	1	45	0	1653	11	27.2	2.3	0.0
Sbre-contig00043	63812	63866	-75748	+	G-rich	Low_complexity	1	56	0	1654	12	23.5	1.8	5.4
Sbre-contig00043	68479	68542	-71072	+	(GAGGAT)n	Simple_repeat	1	65	0	1655	19	23.4	1.6	3.1
Sbre-contig00043	68558	68618	-70996	+	(TTTTC)n	Simple_repeat	1	62	0	1656	19	22.6	1.6	3.2
Sbre-contig00043	84538	84589	-55025	+	(TTCTCTC)n	Simple_repeat	1	55	0	1657	11	16.8	5.8	5.5
Sbre-contig00043	90986	91025	-48589	+	(CGAGCTG)n	Simple_repeat	1	43	0	1658	12	16.8	7.5	0.0
Sbre-contig00043	113080	113123	-26491	+	(GAC)n	Simple_repeat	1	44	0	1659	17	24.2	0.0	0.0
Sbre-contig00043	114011	114122	-25492	+	GA-rich	Low_complexity	1	113	0	1660	39	26.0	0.9	0.9
Sbre-contig00043	114212	114249	-25365	+	GA-rich	Low_complexity	1	38	0	1661	14	24.7	0.0	0.0
Sbre-contig00043	114991	115042	-24572	+	(CGAGGA)n	Simple_repeat	1	53	0	1662	19	22.2	1.9	0.0
Sbre-contig00043	115146	115171	-24443	+	(AGG)n	Simple_repeat	1	26	0	1663	14	12.7	0.0	0.0
Sbre-contig00043	115450	115484	-24130	+	(GAGGAC)n	Simple_repeat	1	36	0	1664	14	13.4	2.9	2.8
Sbre-contig00043	115530	115555	-24059	+	(AGA)n	Simple_repeat	1	26	0	1665	14	12.7	0.0	0.0
Sbre-contig00043	115723	115805	-23809	+	GA-rich	Low_complexity	1	85	0	1666	21	27.4	2.4	2.4
Sbre-contig00043	125397	125450	-14164	+	(TCATCT)n	Simple_repeat	1	54	0	1667	11	34.7	0.0	0.0
Sbre-contig00043	125811	125879	-13735	+	(TTT)n	Simple_repeat	1	69	0	1668	29	24.2	0.0	0.0
Sbre-contig00043	135553	135589	-4025	+	(GGCCAA)n	Simple_repeat	1	37	0	1669	12	25.6	0.0	0.0
Sbre-contig00043	136317	136376	-3238	+	(CGG)n	Simple_repeat	1	60	0	1670	16	34.0	0.0	0.0
Sbre-contig00044	1470	1506	-135814	+	(GCCGGCG)n	Simple_repeat	1	38	0	1671	12	22.1	2.7	0.0
Sbre-contig00044	2418	2452	-134868	+	(CTCGTC)n	Simple_repeat	1	38	0	1672	12	12.4	8.6	0.0
Sbre-contig00044	9139	9182	-128138	+	(CACAGA)n	Simple_repeat	1	46	0	1673	14	20.9	4.5	0.0
Sbre-contig00044	9555	9581	-127739	+	GA-rich	Low_complexity	1	27	0	1674	12	16.6	0.0	0.0
Sbre-contig00044	12265	12348	-124972	+	(CTGGCG)n	Simple_repeat	1	81	0	1675	17	10.0	0.0	2.9
Sbre-contig00044	12460	12488	-124832	+	(GTACG)n	Simple_repeat	1	29	0	1676	13	12.0	0.0	3.5
Sbre-contig00044	16114	16153	-121167	+	(TCCTCC)n	Simple_repeat	1	41	0	1677	17	17.0	2.5	0.0
Sbre-contig00044	24194	24257	-113063	+	(CGGCGA)n	Simple_repeat	1	69	0	1678	13	22.6	7.8	1.4
Sbre-contig00044	28936	28979	-108341	+	(CCGTCG)n	Simple_repeat	1	45	0	1679	14	16.5	2.9	0.0
Sbre-contig00044	28942	28973	-108347	+	(CGT)n	Simple_repeat	1	32	0	1680	15	17.7	0.0	0.0
Sbre-contig00044	31154	31205	-106115	+	(GGC)n	Simple_repeat	1	52	0	1681	13	18.4	0.0	9.6
Sbre-contig00044	34765	34807	-102513	+	(TCG)n	Simple_repeat	1	44	0	1682	13	22.5	2.3	2.3
Sbre-contig00044	34853	34888	-102432	+	(CTCCAT)n	Simple_repeat	1	37	0	1683	11	13.7	2.8	5.4
Sbre-contig00044	38799	38843	-98477	+	(CATGGGCGG)n	Simple_repeat	1	45	0	1684	44	2.3	0.0	0.0
Sbre-contig00044	39507	39550	-97770	+	(TTC)n	Simple_repeat	1	44	0	1685	22	19.1	0.0	0.0
Sbre-contig00044	48995	49026	-88294	+	(GGT)n	Simple_repeat	1	32	0	1686	35	0.0	0.0	0.0
Sbre-contig00044	52851	52874	-84446	+	(AGTTG)n	Simple_repeat	1	26	0	1687	12	4.3	8.3	0.0
Sbre-contig00044	54673	54726	-82594	+	(CCT)n	Simple_repeat	1	54	0	1688	17	29.4	0.0	0.0
Sbre-contig00044	60180	60223	-77097	+	(TGGATGA)n	Simple_repeat	1	49	0	1689	11	15.1	11.4	0.0
Sbre-contig00044	61372	61408	-75912	+	(GCCCCA)n	Simple_repeat	1	37	0	1690	14	21.8	0.0	0.0
Sbre-contig00044	61486	61732	-75588	+	(CAG)n	Simple_repeat	1	237	0	1691	266	32.3	0.0	4.0
Sbre-contig00044	61739	61814	-75506	+	(CCTCAG)n	Simple_repeat	1	77	0	1692	17	25.8	1.3	5.2
Sbre-contig00044	70382	70400	-66920	+	(GAC)n	Simple_repeat	1	19	0	1693	12	5.6	0.0	0.0
Sbre-contig00044	70595	70620	-66700	+	(GATGAC)n	Simple_repeat	1	26	0	1694	27	0.0	0.0	0.0
Sbre-contig00044	70873	70910	-66410	+	(GGCCGA)n	Simple_repeat	1	39	0	1695	12	19.1	2.6	2.6
Sbre-contig00044	71016	71066	-66254	+	GA-rich	Low_complexity	1	51	0	1696	15	26.6	0.0	2.0
Sbre-contig00044	71813	71851	-65469	+	(GCGGCA)n	Simple_repeat	1	39	0	1697	21	14.1	0.0	0.0
Sbre-contig00044	81599	81682	-55638	+	G-rich	Low_complexity	1	87	0	1698	17	24.5	3.6	4.6
Sbre-contig00044	83944	84024	-53296	+	(CCTCCTT)n	Simple_repeat	1	84	0	1699	16	27.8	3.7	2.4
Sbre-contig00044	86506	86573	-50747	+	G-rich	Low_complexity	1	70	0	1700	16	20.7	2.9	5.7
Sbre-contig00044	93233	93258	-44062	+	(CGC)n	Simple_repeat	1	26	0	1701	13	8.8	0.0	3.9
Sbre-contig00044	97797	97815	-39505	+	(GGC)n	Simple_repeat	1	19	0	1702	15	0.0	0.0	0.0
Sbre-contig00044	120279	120297	-17023	+	(TCT)n	Simple_repeat	1	19	0	1703	12	5.6	0.0	0.0
Sbre-contig00044	127129	127161	-10159	+	G-rich	Low_complexity	1	34	0	1704	13	17.0	3.0	0.0
Sbre-contig00044	135107	135175	-2145	+	(GGACGA)n	Simple_repeat	1	70	0	1705	12	27.2	1.4	5.7
Sbre-contig00045	1672	1695	-135241	+	(CAT)n	Simple_repeat	1	24	0	1706	12	13.9	0.0	0.0
Sbre-contig00045	7379	7434	-129502	+	(GAC)n	Simple_repeat	1	56	0	1707	14	33.4	0.0	0.0
Sbre-contig00045	12406	12445	-124491	+	(GAGGAC)n	Simple_repeat	1	41	0	1708	16	14.4	2.5	2.4
Sbre-contig00045	19289	19457	-117479	+	(CCG)n	Simple_repeat	1	154	0	1709	258	26.2	0.0	9.7
Sbre-contig00045	19480	19528	-117408	+	(GGCCAC)n	Simple_repeat	1	52	0	1710	18	16.0	6.1	0.0
Sbre-contig00045	20879	20984	-115952	+	(GCC)n	Simple_repeat	1	108	0	1711	29	28.2	1.9	1.9
Sbre-contig00045	25022	25063	-111873	+	(CGGAGG)n	Simple_repeat	1	43	0	1712	14	22.0	2.4	0.0
Sbre-contig00045	25295	25332	-111604	+	(CCTACA)n	Simple_repeat	1	38	0	1713	12	22.6	0.0	2.6
Sbre-contig00045	34659	34690	-102246	+	GA-rich	Low_complexity	1	33	0	1714	13	18.1	3.1	0.0
Sbre-contig00045	35877	35914	-101022	+	(GACGCC)n	Simple_repeat	1	38	0	1715	13	24.8	0.0	0.0
Sbre-contig00045	41421	41454	-95482	+	(CGCCCT)n	Simple_repeat	1	35	0	1716	13	13.7	2.9	2.9
Sbre-contig00045	43454	43493	-93443	+	(TCGGCG)n	Simple_repeat	1	41	0	1717	11	21.1	2.5	2.4
Sbre-contig00045	44373	44407	-92529	+	(CCTTGC)n	Simple_repeat	1	36	0	1718	19	9.4	2.9	0.0
Sbre-contig00045	49478	49502	-87434	+	(TC)n	Simple_repeat	1	25	0	1719	16	13.2	0.0	0.0
Sbre-contig00045	49624	49664	-87272	+	(CGTCGT)n	Simple_repeat	1	41	0	1720	16	22.6	0.0	0.0
Sbre-contig00045	64085	64108	-72828	+	(AAG)n	Simple_repeat	1	24	0	1721	12	13.9	0.0	0.0
Sbre-contig00045	69111	69154	-67782	+	(GGC)n	Simple_repeat	1	44	0	1722	15	27.1	0.0	0.0
Sbre-contig00045	72376	72408	-64528	+	(GACCGC)n	Simple_repeat	1	34	0	1723	12	14.1	3.0	2.9
Sbre-contig00045	77469	77517	-59419	+	GA-rich	Low_complexity	1	49	0	1724	16	16.0	0.0	8.2
Sbre-contig00045	81616	81666	-55270	+	(AGCTTCA)n	Simple_repeat	1	52	0	1725	13	14.8	5.1	2.4
Sbre-contig00045	83196	83259	-53677	+	(GAAGAT)n	Simple_repeat	1	68	0	1726	15	22.6	6.2	1.5
Sbre-contig00045	101602	101670	-35266	+	(CCCTCC)n	Simple_repeat	1	69	0	1727	16	28.9	0.0	4.3
Sbre-contig00045	103136	103166	-33770	+	(AGG)n	Simple_repeat	1	32	0	1728	16	7.3	3.2	3.1
Sbre-contig00045	103333	103414	-33522	+	G-rich	Low_complexity	1	83	0	1729	25	26.7	1.2	1.2
Sbre-contig00045	104649	104685	-32251	+	G-rich	Low_complexity	1	37	0	1730	11	14.1	0.0	8.1
Sbre-contig00045	112073	112107	-24829	+	(CCTTCGG)n	Simple_repeat	1	37	0	1731	12	15.9	5.7	0.0
Sbre-contig00045	115783	115832	-21104	+	G-rich	Low_complexity	1	52	0	1732	18	16.2	4.0	1.9
Sbre-contig00045	118113	118161	-18775	+	GA-rich	Low_complexity	1	50	0	1733	14	26.2	2.0	2.0
Sbre-contig00045	120837	120884	-16052	+	(TCCCCC)n	Simple_repeat	1	50	0	1734	12	22.6	4.2	2.0
Sbre-contig00045	121702	121762	-15174	+	(CTT)n	Simple_repeat	1	61	0	1735	19	30.0	0.0	0.0
Sbre-contig00045	135050	135106	-1830	+	(GGC)n	Simple_repeat	1	57	0	1736	13	37.6	0.0	0.0
Sbre-contig00045	135313	135351	-1585	+	(CGG)n	Simple_repeat	1	39	0	1737	17	20.6	0.0	0.0
Sbre-contig00045	135719	135745	-1191	+	(CCG)n	Simple_repeat	1	27	0	1738	13	16.6	0.0	0.0
Sbre-contig00046	2461	2521	-134334	+	(CTCCCC)n	Simple_repeat	1	59	0	1739	14	28.2	0.0	1.9
Sbre-contig00046	5474	5513	-131342	+	(CCTCGC)n	Simple_repeat	1	44	0	1740	14	8.4	10.0	2.3
Sbre-contig00046	8986	9035	-127820	+	(AGGCGG)n	Simple_repeat	1	50	0	1741	22	20.6	0.0	0.0
Sbre-contig00046	12406	12447	-124408	+	(GAGCGG)n	Simple_repeat	1	42	0	1742	12	28.8	0.0	0.0
Sbre-contig00046	12580	12613	-124242	+	(GGGTGA)n	Simple_repeat	1	34	0	1743	18	12.8	0.0	0.0
Sbre-contig00046	25090	25130	-111725	+	(GACGGC)n	Simple_repeat	1	44	0	1744	13	16.4	7.3	0.0
Sbre-contig00046	30121	30149	-106706	+	(CCCT)n	Simple_repeat	1	31	0	1745	12	11.2	6.9	0.0
Sbre-contig00046	33645	33678	-103177	+	(GAAT)n	Simple_repeat	1	34	0	1746	13	17.6	0.0	2.9
Sbre-contig00046	42433	42464	-94391	+	(GGTCCC)n	Simple_repeat	1	32	0	1747	21	6.5	0.0	0.0
Sbre-contig00046	43180	43211	-93644	+	(GGTCGT)n	Simple_repeat	1	32	0	1748	12	21.6	0.0	0.0
Sbre-contig00046	45003	45021	-91834	+	(GCA)n	Simple_repeat	1	19	0	1749	12	5.5	0.0	0.0
Sbre-contig00046	45118	45149	-91706	+	(GAC)n	Simple_repeat	1	32	0	1750	20	10.0	0.0	0.0
Sbre-contig00046	45223	45258	-91597	+	GA-rich	Low_complexity	1	36	0	1751	19	15.8	0.0	0.0
Sbre-contig00046	46814	46867	-89988	+	(TGCCGC)n	Simple_repeat	1	57	0	1752	23	14.2	5.6	0.0
Sbre-contig00046	47153	47188	-89667	+	G-rich	Low_complexity	1	36	0	1753	18	15.4	0.0	0.0
Sbre-contig00046	52750	52837	-84018	+	(CACCT)n	Simple_repeat	1	92	0	1754	19	24.1	4.5	3.3
Sbre-contig00046	53509	53547	-83308	+	(CCACTC)n	Simple_repeat	1	39	0	1755	11	27.6	0.0	0.0
Sbre-contig00046	54975	55011	-81844	+	G-rich	Low_complexity	1	37	0	1756	11	13.9	0.0	8.1
Sbre-contig00046	58312	58356	-78499	+	G-rich	Low_complexity	1	46	0	1757	13	21.3	2.2	2.2
Sbre-contig00046	58743	58769	-78086	+	(CCT)n	Simple_repeat	1	28	0	1758	14	4.1	3.7	3.6
Sbre-contig00046	59634	59694	-77161	+	(GCCTTG)n	Simple_repeat	1	61	0	1759	20	20.7	0.0	4.9
Sbre-contig00046	59824	59863	-76992	+	(CGTCCT)n	Simple_repeat	1	43	0	1760	12	16.8	7.5	0.0
Sbre-contig00046	59846	59893	-76962	+	(CTCTGG)n	Simple_repeat	1	44	0	1761	18	3.3	0.0	8.1
Sbre-contig00046	59975	60007	-76848	+	(CTC)n	Simple_repeat	1	33	0	1762	21	9.7	0.0	0.0
Sbre-contig00046	60078	60161	-76694	+	(TCATCC)n	Simple_repeat	1	87	0	1763	22	26.1	3.6	1.1
Sbre-contig00046	62641	62658	-74197	+	(CTC)n	Simple_repeat	1	18	0	1764	14	0.0	0.0	0.0
Sbre-contig00046	63161	63210	-73645	+	(TCGTCC)n	Simple_repeat	1	52	0	1765	11	24.3	4.0	1.9
Sbre-contig00046	63733	63782	-73073	+	(GAGTCGC)n	Simple_repeat	1	51	0	1766	12	20.7	2.0	5.9
Sbre-contig00046	67244	67322	-69533	+	(CCAGAA)n	Simple_repeat	1	82	0	1767	16	31.2	3.8	0.0
Sbre-contig00046	79186	79238	-57617	+	(CTTGTA)n	Simple_repeat	1	53	0	1768	15	21.9	0.0	5.7
Sbre-contig00046	79550	79581	-57274	+	(GGTCGC)n	Simple_repeat	1	35	0	1769	14	6.7	9.4	0.0
Sbre-contig00046	99914	99935	-36920	+	(CCTG)n	Simple_repeat	1	22	0	1770	12	9.8	0.0	0.0
Sbre-contig00046	100396	100428	-36427	+	(CTT)n	Simple_repeat	1	34	0	1771	14	7.2	3.0	5.9
Sbre-contig00046	103002	103054	-33801	+	(ACCACCACA)n	Simple_repeat	1	53	0	1772	59	0.0	0.0	0.0
Sbre-contig00046	103143	103178	-33677	+	(CCCTT)n	Simple_repeat	1	36	0	1773	13	22.6	0.0	0.0
Sbre-contig00046	105817	105853	-31002	+	(TCTT)n	Simple_repeat	1	38	0	1774	13	13.1	2.7	5.3
Sbre-contig00046	106224	106260	-30595	+	(CTTCTT)n	Simple_repeat	1	37	0	1775	18	12.4	0.0	2.7
Sbre-contig00046	106311	106365	-30490	+	(CTCCTT)n	Simple_repeat	1	55	0	1776	15	31.4	0.0	0.0
Sbre-contig00046	106534	106601	-30254	+	(TCCTTC)n	Simple_repeat	1	71	0	1777	14	27.0	4.4	1.4
Sbre-contig00046	111915	111935	-24920	+	(AGC)n	Simple_repeat	1	21	0	1778	14	4.9	0.0	0.0
Sbre-contig00046	120988	121026	-15829	+	(AAGACCA)n	Simple_repeat	1	39	0	1779	12	19.6	0.0	5.1
Sbre-contig00046	129978	130021	-6834	+	(CCCCAA)n	Simple_repeat	1	44	0	1780	11	12.5	0.0	11.4
Sbre-contig00046	136793	136812	-43	+	(C)n	Simple_repeat	1	20	0	1781	16	5.2	0.0	0.0
Sbre-contig00046	136821	136855	0	+	(ACG)n	Simple_repeat	1	35	0	1782	38	0.0	0.0	0.0
Sbre-contig00047	1299	1336	-135245	+	(AATAAA)n	Simple_repeat	1	39	0	1783	19	8.8	2.6	2.6
Sbre-contig00047	9872	9913	-126668	+	(AGAGTC)n	Simple_repeat	1	42	0	1784	17	22.8	0.0	0.0
Sbre-contig00047	10840	10878	-125703	+	(CGG)n	Simple_repeat	1	39	0	1785	15	24.0	0.0	0.0
Sbre-contig00047	15122	15151	-121430	+	(TA)n	Simple_repeat	1	30	0	1786	16	19.1	0.0	0.0
Sbre-contig00047	21335	21397	-115184	+	(ACGGCA)n	Simple_repeat	1	64	0	1787	12	32.1	1.6	1.6
Sbre-contig00047	28640	28676	-107905	+	(CCTTC)n	Simple_repeat	1	38	0	1788	13	15.8	2.7	2.6
Sbre-contig00047	30720	30794	-105787	+	(ACC)n	Simple_repeat	1	76	0	1789	12	36.3	1.3	1.3
Sbre-contig00047	32435	32484	-104097	+	(TTTGCTGT)n	Simple_repeat	1	53	0	1790	16	16.2	6.0	1.9
Sbre-contig00047	43003	43065	-93516	+	(GAGGAC)n	Simple_repeat	1	63	0	1791	20	28.7	0.0	0.0
Sbre-contig00047	43481	43532	-93049	+	(GGACGC)n	Simple_repeat	1	55	0	1792	17	19.9	5.8	0.0
Sbre-contig00047	49914	49942	-86639	+	(CGA)n	Simple_repeat	1	29	0	1793	12	20.0	0.0	0.0
Sbre-contig00047	51572	51669	-84912	+	G-rich	Low_complexity	1	99	0	1794	18	22.7	1.0	9.1
Sbre-contig00047	51851	51889	-84692	+	G-rich	Low_complexity	1	40	0	1795	12	24.0	2.6	0.0
Sbre-contig00047	52104	52122	-84459	+	(T)n	Simple_repeat	1	19	0	1796	17	0.0	0.0	0.0
Sbre-contig00047	53357	53388	-83193	+	(GGC)n	Simple_repeat	1	32	0	1797	13	21.7	0.0	0.0
Sbre-contig00047	61334	61387	-75194	+	G-rich	Low_complexity	1	55	0	1798	16	18.6	1.9	5.5
Sbre-contig00047	64570	64632	-71949	+	A-rich	Low_complexity	1	65	0	1799	14	22.1	3.2	4.6
Sbre-contig00047	67082	67128	-69453	+	(CCA)n	Simple_repeat	1	48	0	1800	15	25.8	2.1	0.0
Sbre-contig00047	69541	69566	-67015	+	(GAGAG)n	Simple_repeat	1	26	0	1801	27	0.0	0.0	0.0
Sbre-contig00047	72661	72742	-63839	+	(CCTCAC)n	Simple_repeat	1	85	0	1802	12	35.9	3.7	0.0
Sbre-contig00047	74252	74301	-62280	+	(CCCCG)n	Simple_repeat	1	51	0	1803	12	21.6	2.0	5.9
Sbre-contig00047	79744	79777	-56804	+	G-rich	Low_complexity	1	34	0	1804	20	16.7	0.0	0.0
Sbre-contig00047	83470	83515	-53066	+	(CAG)n	Simple_repeat	1	46	0	1805	26	14.3	0.0	0.0
Sbre-contig00047	83514	83573	-53008	+	(GCCCGC)n	Simple_repeat	1	62	0	1806	15	22.6	3.3	3.2
Sbre-contig00047	84261	84308	-52273	+	(TTTTTC)n	Simple_repeat	1	43	0	1807	15	9.2	0.0	9.5
Sbre-contig00047	88442	88473	-48108	+	(GGCTCG)n	Simple_repeat	1	32	0	1808	29	3.2	0.0	0.0
Sbre-contig00047	95526	95563	-41018	+	(CCCG)n	Simple_repeat	1	40	0	1809	12	15.3	5.3	2.5
Sbre-contig00047	97452	97501	-39080	+	(GCCCC)n	Simple_repeat	1	51	0	1810	13	22.5	2.0	3.9
Sbre-contig00047	98147	98197	-38384	+	(CAG)n	Simple_repeat	1	51	0	1811	235	13.7	0.0	0.0
Sbre-contig00047	100115	100159	-36422	+	(GGGGA)n	Simple_repeat	1	45	0	1812	22	10.5	0.0	4.4
Sbre-contig00047	100268	100332	-36249	+	(TTTCCT)n	Simple_repeat	1	65	0	1813	16	30.9	0.0	1.5
Sbre-contig00047	100407	100462	-36119	+	(TGGAGGT)n	Simple_repeat	1	58	0	1814	15	25.9	3.6	0.0
Sbre-contig00047	103821	103849	-32732	+	(AGCAT)n	Simple_repeat	1	29	0	1815	16	11.6	0.0	0.0
Sbre-contig00047	104095	104123	-32458	+	(CCAAC)n	Simple_repeat	1	29	0	1816	16	11.3	0.0	0.0
Sbre-contig00047	114839	114863	-21718	+	(T)n	Simple_repeat	1	25	0	1817	18	8.5	0.0	0.0
Sbre-contig00047	121168	121207	-15374	+	(CCAGAT)n	Simple_repeat	1	42	0	1818	11	17.6	5.0	2.4
Sbre-contig00047	129442	129482	-7099	+	(TTCCTTC)n	Simple_repeat	1	44	0	1819	12	14.1	7.3	2.3
Sbre-contig00047	129565	129621	-6960	+	(CCCGCG)n	Simple_repeat	1	57	0	1820	11	27.8	0.0	5.3
Sbre-contig00047	133491	133536	-3045	+	(GAGCAG)n	Simple_repeat	1	51	0	1821	16	11.8	10.9	0.0
Sbre-contig00047	133634	133712	-2869	+	G-rich	Low_complexity	1	80	0	1822	18	27.9	1.3	3.8
Sbre-contig00047	134439	134490	-2091	+	(CCCAAC)n	Simple_repeat	1	52	0	1823	18	23.5	0.0	1.9
Sbre-contig00048	36856	36907	-95205	+	(GCGTCG)n	Simple_repeat	1	52	0	1824	14	22.9	0.0	5.8
Sbre-contig00048	39303	39389	-92723	+	(TCC)n	Simple_repeat	1	88	0	1825	23	25.4	1.1	4.5
Sbre-contig00048	39585	39650	-92462	+	(TCG)n	Simple_repeat	1	67	0	1826	16	30.3	1.5	1.5
Sbre-contig00048	41910	41942	-90170	+	(CGC)n	Simple_repeat	1	34	0	1827	14	16.9	3.0	0.0
Sbre-contig00048	48862	48899	-83213	+	(GGATTGG)n	Simple_repeat	1	38	0	1828	13	16.4	0.0	5.3
Sbre-contig00048	80927	80981	-51131	+	(CACTTCA)n	Simple_repeat	1	57	0	1829	12	14.3	3.6	8.8
Sbre-contig00048	104147	104164	-27948	+	(T)n	Simple_repeat	1	18	0	1830	16	0.0	0.0	0.0
Sbre-contig00048	119555	119600	-12512	+	(GTGAGCT)n	Simple_repeat	1	48	0	1831	11	19.1	4.3	4.2
Sbre-contig00048	124320	124355	-7757	+	(ATT)n	Simple_repeat	1	36	0	1832	12	17.5	0.0	5.6
Sbre-contig00048	131921	131961	-151	+	(GCG)n	Simple_repeat	1	42	0	1833	14	22.8	2.4	0.0
Sbre-contig00049	12746	12793	-119098	+	G-rich	Low_complexity	1	49	0	1834	16	18.1	2.1	4.1
Sbre-contig00049	15303	15346	-116545	+	(GAC)n	Simple_repeat	1	45	0	1835	16	18.8	2.3	2.2
Sbre-contig00049	17930	17967	-113924	+	(CAG)n	Simple_repeat	1	38	0	1836	31	5.5	0.0	0.0
Sbre-contig00049	20745	20797	-111094	+	(GTCGG)n	Simple_repeat	1	55	0	1837	12	17.2	3.8	7.3
Sbre-contig00049	28310	28346	-103545	+	(GGCGGA)n	Simple_repeat	1	38	0	1838	12	21.8	2.7	0.0
Sbre-contig00049	32940	32962	-98929	+	(A)n	Simple_repeat	1	23	0	1839	16	9.6	0.0	0.0
Sbre-contig00049	36944	36997	-94894	+	(GGCGTGA)n	Simple_repeat	1	57	0	1840	13	23.9	5.6	0.0
Sbre-contig00049	48187	48224	-83667	+	A-rich	Low_complexity	1	39	0	1841	14	15.3	2.6	2.6
Sbre-contig00049	51372	51430	-80461	+	(CGAGGA)n	Simple_repeat	1	60	0	1842	13	29.6	1.7	1.7
Sbre-contig00049	52932	53014	-78877	+	(CCG)n	Simple_repeat	1	85	0	1843	20	30.0	2.4	1.2
Sbre-contig00049	60268	60331	-71560	+	(CGCCCC)n	Simple_repeat	1	66	0	1844	17	23.1	3.1	3.0
Sbre-contig00049	60702	60751	-71140	+	(CGC)n	Simple_repeat	1	52	0	1845	15	21.5	4.0	1.9
Sbre-contig00049	61204	61232	-70659	+	GA-rich	Low_complexity	1	32	0	1846	12	7.3	10.3	0.0
Sbre-contig00049	64388	64426	-67465	+	GA-rich	Low_complexity	1	40	0	1847	13	18.3	2.6	2.5
Sbre-contig00049	75085	75123	-56768	+	(CTCCACG)n	Simple_repeat	1	40	0	1848	13	18.2	2.6	2.5
Sbre-contig00049	77088	77134	-54757	+	(GGCAGA)n	Simple_repeat	1	51	0	1849	13	12.5	8.5	3.9
Sbre-contig00049	78841	78909	-52982	+	(CCTCCT)n	Simple_repeat	1	70	0	1850	22	24.8	1.4	1.4
Sbre-contig00049	85401	85480	-46411	+	GA-rich	Low_complexity	1	82	0	1851	15	31.0	2.5	2.4
Sbre-contig00049	85532	85551	-46340	+	(AGA)n	Simple_repeat	1	20	0	1852	13	5.3	0.0	0.0
Sbre-contig00049	86476	86516	-45375	+	(GGCGGTGCA)n	Simple_repeat	1	41	0	1853	34	5.0	0.0	0.0
Sbre-contig00049	96421	96484	-35407	+	(CTC)n	Simple_repeat	1	64	0	1854	18	29.5	0.0	1.6
Sbre-contig00049	97102	97149	-34742	+	(CTTGTCCTT)n	Simple_repeat	1	48	0	1855	37	6.6	0.0	0.0
Sbre-contig00049	97168	97194	-34697	+	(CTT)n	Simple_repeat	1	27	0	1856	18	8.0	0.0	0.0
Sbre-contig00049	107356	107393	-24498	+	A-rich	Low_complexity	1	39	0	1857	15	18.1	2.6	0.0
Sbre-contig00049	113704	113742	-18149	+	(CTTGTC)n	Simple_repeat	1	39	0	1858	18	17.5	0.0	0.0
Sbre-contig00049	116864	116903	-14988	+	(AAGACG)n	Simple_repeat	1	41	0	1859	11	21.2	2.5	2.4
Sbre-contig00049	126340	126424	-5467	+	G-rich	Low_complexity	1	90	0	1860	13	24.0	5.9	4.4
Sbre-contig00050	2970	2999	-128310	+	(GTGACG)n	Simple_repeat	1	30	0	1861	32	0.0	0.0	0.0
Sbre-contig00050	6844	6876	-124433	+	(CGTCCC)n	Simple_repeat	1	34	0	1862	20	6.4	3.0	0.0
Sbre-contig00050	8554	8590	-122719	+	(GGC)n	Simple_repeat	1	39	0	1863	19	5.9	5.4	2.6
Sbre-contig00050	8684	8769	-122540	+	(TCTTCG)n	Simple_repeat	1	87	0	1864	17	29.1	1.2	4.6
Sbre-contig00050	17174	17214	-114095	+	G-rich	Low_complexity	1	43	0	1865	14	10.8	7.9	2.4
Sbre-contig00050	17314	17364	-113945	+	G-rich	Low_complexity	1	51	0	1866	12	29.6	0.0	2.0
Sbre-contig00050	17405	17442	-113867	+	G-rich	Low_complexity	1	40	0	1866	15	14.9	5.3	0.0
Sbre-contig00050	21919	21977	-109332	+	(TGCTGATAG)n	Simple_repeat	1	59	0	1867	66	0.0	0.0	0.0
Sbre-contig00050	25689	25737	-105572	+	(GAGCCG)n	Simple_repeat	1	51	0	1868	13	15.3	4.1	5.9
Sbre-contig00050	25796	25838	-105471	+	G-rich	Low_complexity	1	46	0	1869	15	15.5	7.0	0.0
Sbre-contig00050	32499	32545	-98764	+	(CTC)n	Simple_repeat	1	47	0	1870	18	25.8	0.0	0.0
Sbre-contig00050	49593	49634	-81675	+	(GT)n	Simple_repeat	1	40	0	1871	17	20.2	0.0	2.7
Sbre-contig00050	49596	49633	-81676	+	(GCGTGT)n	Simple_repeat	1	38	0	1872	21	8.9	0.0	2.6
Sbre-contig00050	50369	50404	-80905	+	(T)n	Simple_repeat	1	36	0	1873	20	16.9	0.0	0.0
Sbre-contig00050	53491	53518	-77791	+	(CCG)n	Simple_repeat	1	29	0	1874	14	11.7	3.6	0.0
Sbre-contig00050	53558	53628	-77681	+	GA-rich	Low_complexity	1	74	0	1875	15	26.4	4.2	2.7
Sbre-contig00050	54263	54317	-76992	+	(GCAGCA)n	Simple_repeat	1	58	0	1876	17	15.2	5.5	3.5
Sbre-contig00050	55930	56006	-75303	+	(GCGCG)n	Simple_repeat	1	82	0	1877	16	20.8	6.5	3.7
Sbre-contig00050	86760	86812	-44497	+	(CGT)n	Simple_repeat	1	56	0	1878	16	14.0	5.7	5.4
Sbre-contig00050	87400	87509	-43800	+	(CGCGAC)n	Simple_repeat	1	115	0	1879	31	23.5	4.5	1.7
Sbre-contig00050	91070	91137	-40172	+	GA-rich	Low_complexity	1	69	0	1880	14	25.4	1.5	5.8
Sbre-contig00050	91763	91785	-39524	+	(GAG)n	Simple_repeat	1	23	0	1881	14	9.3	0.0	0.0
Sbre-contig00050	101057	101115	-30194	+	(GAC)n	Simple_repeat	1	60	0	1882	14	29.6	1.7	1.7
Sbre-contig00050	103639	103698	-27611	+	(TGGTGTT)n	Simple_repeat	1	61	0	1883	12	20.1	1.7	8.2
Sbre-contig00050	105903	105938	-25371	+	(CCCG)n	Simple_repeat	1	36	0	1884	16	6.9	0.0	8.3
Sbre-contig00050	123409	123433	-7876	+	(TACA)n	Simple_repeat	1	25	0	1885	12	9.2	0.0	4.0
Sbre-contig00050	129972	130022	-1287	+	(ATA)n	Simple_repeat	1	52	0	1886	19	16.8	2.0	3.9
Sbre-contig00050	130073	130142	-1167	+	(TAT)n	Simple_repeat	1	70	0	1887	19	24.2	0.0	5.7
Sbre-contig00050	130270	130322	-987	+	(AT)n	Simple_repeat	1	56	0	1888	16	16.6	5.7	5.4
Sbre-contig00050	130301	130365	-944	+	(ATTATA)n	Simple_repeat	1	68	0	1889	14	14.4	4.6	8.8
Sbre-contig00050	130598	130649	-660	+	A-rich	Low_complexity	1	54	0	1890	17	13.4	7.3	3.0
Sbre-contig00050	130795	130835	-474	+	(TAA)n	Simple_repeat	1	41	0	1891	14	15.7	0.0	7.3
Sbre-contig00051	378	405	-129391	+	(GCCAA)n	Simple_repeat	1	28	0	1892	13	16.1	0.0	0.0
Sbre-contig00051	6888	6940	-122856	+	(CGCTCG)n	Simple_repeat	1	56	0	1893	13	12.9	9.1	2.1
Sbre-contig00051	10485	10510	-119286	+	(CAGTCC)n	Simple_repeat	1	26	0	1894	27	0.0	0.0	0.0
Sbre-contig00051	11936	11965	-117831	+	(GCTGCG)n	Simple_repeat	1	31	0	1895	12	14.7	3.3	0.0
Sbre-contig00051	29969	30012	-99784	+	(CCACCG)n	Simple_repeat	1	45	0	1896	14	23.9	2.3	0.0
Sbre-contig00051	43967	44024	-85772	+	(GGCGAG)n	Simple_repeat	1	59	0	1897	17	26.6	1.7	0.0
Sbre-contig00051	50609	50628	-79168	+	(G)n	Simple_repeat	1	20	0	1898	16	5.2	0.0	0.0
Sbre-contig00051	51712	51740	-78056	+	A-rich	Low_complexity	1	29	0	1899	17	15.6	0.0	0.0
Sbre-contig00051	51779	51817	-77979	+	GA-rich	Low_complexity	1	41	0	1900	15	17.3	5.1	0.0
Sbre-contig00051	64485	64514	-65282	+	(CTCCC)n	Simple_repeat	1	31	0	1901	12	11.6	3.3	3.2
Sbre-contig00051	68926	68999	-60797	+	(CCACAA)n	Simple_repeat	1	74	0	1902	29	18.1	0.0	4.0
Sbre-contig00051	70097	70133	-59663	+	(CGGGCT)n	Simple_repeat	1	37	0	1903	30	5.6	0.0	0.0
Sbre-contig00051	70471	70516	-59280	+	G-rich	Low_complexity	1	46	0	1904	13	29.0	0.0	0.0
Sbre-contig00051	78980	79004	-50792	+	(CGC)n	Simple_repeat	1	25	0	1905	26	0.0	0.0	0.0
Sbre-contig00051	87650	87690	-42106	+	(TCATCA)n	Simple_repeat	1	42	0	1906	12	20.4	2.4	2.4
Sbre-contig00051	87840	87891	-41905	+	(CCTTGC)n	Simple_repeat	1	52	0	1907	32	10.3	0.0	0.0
Sbre-contig00051	94379	94440	-35356	+	(CCT)n	Simple_repeat	1	62	0	1908	16	28.9	0.0	3.2
Sbre-contig00051	98466	98490	-31306	+	(TCA)n	Simple_repeat	1	25	0	1909	26	0.0	0.0	0.0
Sbre-contig00051	109096	109127	-20669	+	(CACCCC)n	Simple_repeat	1	32	0	1910	14	17.6	0.0	0.0
Sbre-contig00051	117138	117201	-12595	+	(TCCCCC)n	Simple_repeat	1	65	0	1911	20	24.6	1.6	1.5
Sbre-contig00051	121699	121731	-8065	+	(GGC)n	Simple_repeat	1	34	0	1912	18	9.7	3.0	0.0
Sbre-contig00051	128452	128489	-1307	+	(CAGCCGC)n	Simple_repeat	1	38	0	1913	16	15.4	0.0	2.6
Sbre-contig00052	1034	1081	-128614	+	(CCTTG)n	Simple_repeat	1	51	0	1914	14	17.1	6.2	2.0
Sbre-contig00052	1119	1158	-128537	+	(GAGGACG)n	Simple_repeat	1	40	0	1915	13	18.7	0.0	5.0
Sbre-contig00052	7631	7669	-122026	+	(GA)n	Simple_repeat	1	40	0	1916	24	11.2	2.6	0.0
Sbre-contig00052	8296	8347	-121348	+	(GTGA)n	Simple_repeat	1	56	0	1917	19	6.8	7.7	5.4
Sbre-contig00052	16239	16301	-113394	+	GA-rich	Low_complexity	1	64	0	1918	15	24.4	1.6	4.7
Sbre-contig00052	20750	20807	-108888	+	(TCC)n	Simple_repeat	1	58	0	1919	21	28.0	0.0	0.0
Sbre-contig00052	45074	45108	-84587	+	GA-rich	Low_complexity	1	35	0	1920	15	17.4	0.0	2.9
Sbre-contig00052	46093	46131	-83564	+	G-rich	Low_complexity	1	39	0	1921	11	27.7	0.0	0.0
Sbre-contig00052	46292	46312	-83383	+	(T)n	Simple_repeat	1	21	0	1922	19	0.0	0.0	0.0
Sbre-contig00052	52357	52383	-77312	+	(TGC)n	Simple_repeat	1	29	0	1923	13	7.9	7.4	0.0
Sbre-contig00052	57117	57157	-72538	+	(GGGGCATCA)n	Simple_repeat	1	41	0	1924	34	5.0	0.0	0.0
Sbre-contig00052	57171	57220	-72475	+	G-rich	Low_complexity	1	51	0	1925	15	19.7	2.0	3.9
Sbre-contig00052	58812	58874	-70821	+	(CCG)n	Simple_repeat	1	63	0	1926	13	29.4	0.0	4.8
Sbre-contig00052	63230	63269	-66426	+	G-rich	Low_complexity	1	40	0	1927	13	18.8	0.0	5.0
Sbre-contig00052	64309	64338	-65357	+	(ACCTC)n	Simple_repeat	1	32	0	1928	13	10.7	6.7	0.0
Sbre-contig00052	66518	66558	-63137	+	G-rich	Low_complexity	1	41	0	1929	14	20.6	0.0	2.4
Sbre-contig00052	75603	75645	-54050	+	(GACAAG)n	Simple_repeat	1	43	0	1930	13	27.9	0.0	0.0
Sbre-contig00052	76052	76125	-53570	+	G-rich	Low_complexity	1	71	0	1931	14	22.1	1.8	5.3
Sbre-contig00052	78548	78610	-51085	+	(GCCCTT)n	Simple_repeat	1	66	0	1932	15	20.0	4.8	4.5
Sbre-contig00052	78744	78801	-50894	+	(GGC)n	Simple_repeat	1	59	0	1933	18	25.2	1.7	1.7
Sbre-contig00052	79055	79103	-50592	+	G-rich	Low_complexity	1	49	0	1934	12	26.5	0.0	4.1
Sbre-contig00052	89526	89561	-40134	+	(CGA)n	Simple_repeat	1	36	0	1935	17	18.9	0.0	0.0
Sbre-contig00052	90529	90562	-39133	+	G-rich	Low_complexity	1	35	0	1936	15	10.1	2.9	2.9
Sbre-contig00052	90903	90974	-38721	+	(ACCATAC)n	Simple_repeat	1	80	0	1937	12	18.1	11.1	2.5
Sbre-contig00052	92113	92157	-37538	+	G-rich	Low_complexity	1	45	0	1938	13	22.5	0.0	4.4
Sbre-contig00052	122611	122647	-7048	+	(CATCAC)n	Simple_repeat	1	38	0	1939	13	15.8	2.7	2.6
Sbre-contig00052	122819	122874	-6821	+	(GGCGCC)n	Simple_repeat	1	59	0	1940	11	22.1	5.4	3.4
Sbre-contig00052	128647	128677	-1018	+	(ACC)n	Simple_repeat	1	33	0	1941	14	10.5	6.5	0.0
Sbre-contig00052	129052	129118	-577	+	GA-rich	Low_complexity	1	68	0	1942	17	29.9	1.5	1.5
Sbre-contig00052	129636	129679	-16	+	GA-rich	Low_complexity	1	48	0	1943	12	18.0	9.1	0.0
Sbre-contig00053	2685	2722	-124780	+	(GGAGGTGA)n	Simple_repeat	1	38	0	1944	36	2.7	0.0	0.0
Sbre-contig00053	5859	5899	-121603	+	(CTT)n	Simple_repeat	1	42	0	1945	13	21.0	2.4	2.4
Sbre-contig00053	15168	15240	-112262	+	G-rich	Low_complexity	1	73	0	1946	13	29.1	1.8	1.8
Sbre-contig00053	27431	27476	-100026	+	(CTCGCCG)n	Simple_repeat	1	47	0	1947	12	6.0	2.2	12.8
Sbre-contig00053	28769	28800	-98702	+	(GGCGC)n	Simple_repeat	1	32	0	1948	13	11.6	0.0	6.2
Sbre-contig00053	30662	30690	-96812	+	GA-rich	Low_complexity	1	29	0	1949	12	19.9	0.0	0.0
Sbre-contig00053	36485	36517	-90985	+	GA-rich	Low_complexity	1	33	0	1950	13	21.8	0.0	0.0
Sbre-contig00053	37190	37235	-90267	+	(CTGCCC)n	Simple_repeat	1	46	0	1951	14	14.2	0.0	8.7
Sbre-contig00053	45857	45904	-81598	+	(CGGCAC)n	Simple_repeat	1	48	0	1952	13	23.9	0.0	4.2
Sbre-contig00053	48484	48558	-78944	+	(CCACCT)n	Simple_repeat	1	76	0	1953	17	28.6	1.3	2.6
Sbre-contig00053	60252	60286	-67216	+	(GTGGTG)n	Simple_repeat	1	35	0	1954	11	20.7	0.0	2.9
Sbre-contig00053	61483	61528	-65974	+	G-rich	Low_complexity	1	46	0	1955	18	23.2	0.0	0.0
Sbre-contig00053	67961	67991	-59511	+	(GCA)n	Simple_repeat	1	31	0	1956	16	11.1	0.0	3.2
Sbre-contig00053	71559	71591	-55911	+	(CTCCCC)n	Simple_repeat	1	34	0	1957	13	16.9	3.0	0.0
Sbre-contig00053	77515	77547	-49955	+	(CATATC)n	Simple_repeat	1	33	0	1958	20	9.8	0.0	0.0
Sbre-contig00053	77576	77614	-49888	+	A-rich	Low_complexity	1	39	0	1959	13	13.0	0.0	7.7
Sbre-contig00053	78084	78127	-49375	+	G-rich	Low_complexity	1	45	0	1960	17	13.6	2.3	4.4
Sbre-contig00053	83013	83052	-44450	+	GA-rich	Low_complexity	1	41	0	1961	12	21.5	2.5	2.4
Sbre-contig00053	83818	83847	-43655	+	(CCGAAA)n	Simple_repeat	1	30	0	1962	27	3.5	0.0	0.0
Sbre-contig00053	84143	84181	-43321	+	(CTCTCAA)n	Simple_repeat	1	42	0	1963	12	9.1	7.7	4.8
Sbre-contig00053	84490	84521	-42981	+	GA-rich	Low_complexity	1	32	0	1964	13	21.7	0.0	0.0
Sbre-contig00053	98422	98457	-29045	+	(CTGCTG)n	Simple_repeat	1	36	0	1965	23	8.8	0.0	0.0
Sbre-contig00053	98799	98832	-28670	+	GA-rich	Low_complexity	1	36	0	1966	12	16.7	5.9	0.0
Sbre-contig00053	102560	102609	-24893	+	A-rich	Low_complexity	1	50	0	1967	18	19.7	0.0	4.0
Sbre-contig00053	102823	103043	-24459	+	(CTCCAC)n	Simple_repeat	1	227	0	1968	34	27.7	2.7	6.6
Sbre-contig00053	109409	109441	-18061	+	(TCG)n	Simple_repeat	1	33	0	1969	18	13.3	0.0	0.0
Sbre-contig00053	112194	112234	-15268	+	(CCACCAC)n	Simple_repeat	1	41	0	1970	12	24.1	0.0	2.4
Sbre-contig00053	114518	114604	-12898	+	(AGAGTGG)n	Simple_repeat	1	88	0	1971	17	28.9	1.1	4.5
Sbre-contig00053	114976	115006	-12496	+	(ACAC)n	Simple_repeat	1	31	0	1972	14	18.2	0.0	0.0
Sbre-contig00053	115507	115540	-11962	+	(CGTCCG)n	Simple_repeat	1	34	0	1973	11	24.1	0.0	0.0
Sbre-contig00053	115539	115572	-11930	+	(TCGCAC)n	Simple_repeat	1	34	0	1974	11	24.3	0.0	0.0
Sbre-contig00053	116011	116060	-11442	+	(TTCTC)n	Simple_repeat	1	51	0	1975	14	17.6	2.0	5.9
Sbre-contig00053	117657	117687	-9815	+	(CCTC)n	Simple_repeat	1	32	0	1976	12	7.8	3.2	6.2
Sbre-contig00053	119622	119663	-7839	+	(ATTCCG)n	Simple_repeat	1	42	0	1977	14	25.2	0.0	0.0
Sbre-contig00053	119846	119903	-7599	+	(CCT)n	Simple_repeat	1	59	0	1978	13	24.6	1.7	5.1
Sbre-contig00053	122885	122934	-4568	+	(TGC)n	Simple_repeat	1	52	0	1979	12	24.3	4.0	1.9
Sbre-contig00054	1504	1527	-121198	+	(G)n	Simple_repeat	1	24	0	1980	17	9.1	0.0	0.0
Sbre-contig00054	8386	8426	-114299	+	(TCCTC)n	Simple_repeat	1	43	0	1981	13	19.4	4.9	0.0
Sbre-contig00054	17509	17541	-105184	+	(CTCGAC)n	Simple_repeat	1	34	0	1982	13	17.2	3.0	0.0
Sbre-contig00054	27165	27203	-95522	+	(GATAACC)n	Simple_repeat	1	41	0	1983	18	11.2	5.1	0.0
Sbre-contig00054	27411	27441	-95284	+	(CGCCGA)n	Simple_repeat	1	31	0	1984	13	18.2	0.0	0.0
Sbre-contig00054	31475	31505	-91220	+	(A)n	Simple_repeat	1	31	0	1985	18	12.0	0.0	0.0
Sbre-contig00054	50889	50923	-71802	+	(CCTGGT)n	Simple_repeat	1	35	0	1986	12	23.6	0.0	0.0
Sbre-contig00054	75031	75154	-47571	C	5SrRNA_AN	rRNA	0	129	6	1987	485	18.9	1.6	1.6
Sbre-contig00054	85723	85784	-36941	+	(AC)n	Simple_repeat	1	62	0	1988	30	19.2	0.0	1.6
Sbre-contig00055	69	1454	-120358	+	FLIPPER	DNA/TcMar-Pogo	305	1683	-153	1989	1273	38.0	1.9	2.5
Sbre-contig00055	1534	1625	-120187	+	POT2	DNA/TcMar-Pogo	1775	1861	0	1990	227	26.9	1.1	6.9
Sbre-contig00055	22546	22575	-99237	+	GA-rich	Low_complexity	1	31	0	1991	12	11.6	3.3	3.2
Sbre-contig00055	24829	24871	-96941	+	(CTC)n	Simple_repeat	1	43	0	1992	15	22.7	0.0	2.3
Sbre-contig00055	24929	24980	-96832	+	(TCGCTGG)n	Simple_repeat	1	55	0	1993	12	18.8	5.8	3.6
Sbre-contig00055	38181	38218	-83594	+	(ACCCCGC)n	Simple_repeat	1	38	0	1994	13	16.4	0.0	5.3
[truncated: 4,527 more rows]
