# Supplementary material for: De Novo Assembly and Genome Analyses of the Marine-Derived Scopulariopsis brevicaulis Strain LF580 Unravels Life-Style Traits and Anticancerous Scopularide Biosynthetic Gene Cluster
Source: PLoS One. 2015 Oct 27;10(10):e0140398. doi: 10.1371/journal.pone.0140398 (PMC4624724; doi:10.1371/journal.pone.0140398)
Supplement: S2 Table — (XLSX) [file pone.0140398.s005.xlsx]

## Sheet: Gene Annotation
Gene Name	Gene Annotation	Protein Sequence Length	mean Similarity	#Gos	GOs	Enzyme Codes
g1.t1	sugar transporter	410	0.6015	4	F:substrate-specific transmembrane transporter activity; C:integral to membrane; P:transmembrane transport; P:carbohydrate transport	-
g10.t1	sulfite oxidase	287	0.6605	4	P:oxidation reduction; F:molybdenum ion binding; F:electron carrier activity; F:sulfite oxidase activity	EC:1.8.3.1
g100.t1	Not Available	352		0	-
g1000.t1	mannosylphosphate transferase	291	0.7405	1	F:transferase activity	-
g10000.t1	Not Available	525		0	-
g10001.t1	chitin synthase activator	1257	0.6565	3	P:ascospore formation; F:binding; P:pathogenesis	-
g10002.t1	udp-glucose:glycoprotein glucosyltransferase	1505	0.719	2	P:protein amino acid glycosylation; F:UDP-glucose:glycoprotein glucosyltransferase activity	-
g10003.t1	Not Available	244		0	-
g10004.t1	hypothetical protein BC1G_15740 [Botryotinia fuckeliana B05.10]	430	0.551	3	F:molecular_function; P:biological_process; C:cellular_component
g10005.t1	Not Available	222		0	-
g10006.t1	white collar 1 protein	995	0.6705	9	F:zinc ion binding; P:regulation of transcription, DNA-dependent; P:protein-chromophore linkage; P:detection of visible light; F:sequence-specific DNA binding; F:G-protein coupled photoreceptor activity; F:transcription factor activity; P:signal transduction; C:nucleus	-
g10007.t1	Not Available	1266		0	-
g10008.t1	importin subunit beta-3	1095	0.862	3	P:intracellular protein transport; F:binding; F:protein transporter activity	-
g10009.t1	sds23 moc1	505	0.735	4	C:nucleus; P:metabolic process; C:cytoplasm; F:catalytic activity	-
g1001.t1	Not Available	291		0	-
g10010.t1	Not Available	240		0	-
g10011.t1	Not Available	378		0	-
g10012.t1	ribosome assembly protein 3	71	0.7225	1	F:molecular_function
g10013.t1	integral membrane protein	593	0.688	0	-
g10014.t1	Not Available	241		0	-
g10015.t1	Not Available	365		0	-
g10016.t1	metallo-beta-lactamase domain	276	0.7275	1	F:hydrolase activity	-
g10017.t1	ubiquitin carboxyl-terminal hydrolase-like protein	567	0.7155	4	P:ubiquitin-dependent protein catabolic process; F:ubiquitin thiolesterase activity; F:zinc ion binding; F:cysteine-type peptidase activity	EC:3.1.2.15
g10018.t1	n -adenine-specific dna methyltransferase	779	0.5725	3	F:nucleic acid binding; F:methyltransferase activity; P:methylation	EC:2.1.1.0
g10019.t1	Not Available	511		0	-
g1002.t1	ubiquitin metalloprotease fusion protein	343	0.6255	1	F:metallopeptidase activity	-
g10020.t1	nadh-ubiquinone oxidoreductase 40 kda subunit	374	0.889	6	F:binding; C:respiratory chain; C:mitochondrial matrix; P:transport; F:catalytic activity; P:electron transport chain	-
g10021.t1	gpi transamidase component gaa1	1143	0.7395	1	C:GPI-anchor transamidase complex	-
g10022.t1	26s proteasome regulatory subunit rpn9	1078	0.84	1	C:proteasome complex	-
g10023.t1	aconitate mitochondrial precursor	773	0.55	0	-
g10024.t1	aconitate hydratase	771	0.904	5	; ; F:aconitate hydratase activity; P:tricarboxylic acid cycle; F:4 iron, 4 sulfur cluster binding	EC:4.2.1.3
g10025.t1	zinc finger protein	144	0.755	3	F:zinc ion binding; F:nucleic acid binding; C:intracellular	-
g10026.t1	dash complex component	289	0.7215	1	F:molecular_function
g10027.t1	phosphatidylinositol transfer protein csr1	734	0.704	0	-
g10028.t1	hit domain protein	507	0.8575	7	F:kinase activity; P:nucleotide metabolic process; C:cytoplasm; F:hydrolase activity; P:phosphorylation; C:nucleus; F:nucleotide binding	-
g10029.t1	hmg box-containing protein	800	0.698	1	F:DNA binding	-
g1003.t1	Not Available	192		0	-
g10030.t1	ran-interacting mog1 protein	520	0.8525	0	-
g10031.t1	Not Available	357		0	-
g10032.t1	glycosyltransferase family 48 protein	1911	0.8685	3	F:1,3-beta-glucan synthase activity; P:1,3-beta-glucan biosynthetic process; C:1,3-beta-glucan synthase complex	EC:2.4.1.34
g10033.t1	hypothetical protein CLUG_01701 [Clavispora lusitaniae ATCC 42720]	1466	0.65	0	-
g10034.t1	Not Available	323		0	-
g10035.t1	aminotransferase class i and ii	509	0.867	3	F:pyridoxal phosphate binding; P:biosynthetic process; F:transaminase activity	EC:2.6.1.0
g10036.t1	Not Available	157		0	-
g10037.t1	Not Available	221		0	-
g10038.t1	rnase z	332	0.718	1	F:hydrolase activity	-
g10039.t1	Not Available	127		0	-
g1004.t1	hypothetical protein [Podospora anserina S mat+]	361	0.574	4	P:transposition, DNA-mediated; F:transposase activity; F:DNA binding; P:DNA integration	-
g10040.t1	protein	866	0.427	3	P:oxidation reduction; F:oxidoreductase activity; F:binding	-
g10041.t1	hypothetical protein CH063_01763, partial [Colletotrichum higginsianum]	75	0.62	0	-
g10042.t1	Not Available	131		0	-
g10043.t1	helix-loop-helix dna-binding domain containing protein	389	0.601	3	C:nucleus; F:transcription regulator activity; F:DNA binding	-
g10044.t1	Not Available	225		0	-
g10045.t1	Not Available	282		0	-
g10046.t1	Not Available	204		0	-
g10047.t1	Not Available	475		0	-
g10048.t1	alcohol dehydrogenase	358	0.605	3	F:zinc ion binding; F:alcohol dehydrogenase (NAD) activity; P:oxidation reduction	EC:1.1.1.1
g10049.t1	hypothetical protein GLRG_05313 [Glomerella graminicola M1.001]	715	0.445	3	F:molecular_function; P:biological_process; C:cellular_component
g1005.t1	Not Available	266		0	-
g10050.t1	Not Available	109		0	-
g10051.t1	gtpase activating protein	1157	0.7375	6	F:Rab GTPase activator activity; P:actin filament organization; C:cellular bud tip; P:exocytosis; C:incipient cellular bud site; P:positive regulation of Rab GTPase activity	-
g10052.t1	Not Available	1046		0	-
g10053.t1	af357910_1 microneme protein partial	544	0.43	0	-
g10054.t1	Not Available	288		0	-
g10055.t1	hir3_chagb ame: full=histone transcription regulator 3 homolog	2484	0.668	4	P:chromosome segregation; F:binding; C:nucleus; P:regulation of transcription, DNA-dependent	-
g10056.t1	Not Available	186		0	-
g10057.t1	Not Available	807		0	-
g10058.t1	Not Available	413		0	-
g10059.t1	mpr-like gpcr protein	317	0.7675	2	F:receptor activity; C:integral to membrane	-
g1006.t1	er lumen protein retaining receptor	270	0.8675	7	F:receptor activity; F:ER retention sequence binding; P:protein retention in ER lumen; P:pathogenesis; C:integral to membrane; C:endoplasmic reticulum; P:protein transport	-
g10060.t1	Not Available	457		0	-
g10061.t1	translation machinery-associated protein 7	68	0.857	1	F:hydrolase activity	-
g10062.t1	serine threonine-protein kinase prp4	814	0.823	3	F:ATP binding; P:protein amino acid phosphorylation; F:protein serine/threonine kinase activity	EC:2.7.11.0
g10063.t1	Not Available	423		0	-
g10064.t1	Not Available	212		0	-
g10065.t1	Not Available	384		0	-
g10066.t1	ran1-like protein kinase	866	0.7935	3	F:ATP binding; P:protein amino acid phosphorylation; F:protein serine/threonine kinase activity	EC:2.7.11.0
g10067.t1	Not Available	469		0	-
g10068.t1	ankyrin repeat containing protein	1810	0.583	0	-
g10069.t1	Not Available	403		0	-
g1007.t1	mitochondrial ribosomal protein s19	494	0.871	4	C:ribosome; F:structural constituent of ribosome; F:RNA binding; P:translation	-
g10070.t1	Not Available	453		0	-
g10071.t1	Not Available	120		0	-
g10072.t1	hypothetical protein FG03099.1 [Gibberella zeae PH-1]	480	0.6745	0	-
g10073.t1	Not Available	315		0	-
g10074.t1	d-alanyl-d-alanine carboxypeptidase d-alanyl-d-alanine-endopeptidase	481	0.5205	9	P:cell cycle; P:response to antibiotic; P:regulation of cell shape; P:cellular cell wall organization; F:serine-type D-Ala-D-Ala carboxypeptidase activity; P:cell division; P:proteolysis; P:peptidoglycan biosynthetic process; C:extracellular region	EC:3.4.16.4
g10075.t1	Not Available	394		0	-
g10076.t1	protein	624	0.4775	0	-
g10077.t1	aaa family atpase	1240	0.548	2	F:ATP binding; F:nucleoside-triphosphatase activity	EC:3.6.1.15
g10078.t1	beta-glucuronidase precursor	641	0.7555	3	F:beta-glucuronidase activity; P:carbohydrate metabolic process; F:cation binding	EC:3.2.1.31
g10079.t1	polymerase [rice ragged stunt virus]	496	0.53	0	-
g1008.t1	transcription initiation factor tfiid subunit 10	330	0.812	5	P:translational initiation; F:RNA polymerase II transcription factor activity; P:transcription initiation; F:translation initiation factor activity; C:nucleus	-
g10080.t1	hydroxyacid oxidase	385	0.7495	4	F:FMN binding; P:response to cAMP; F:oxidoreductase activity; P:oxidation reduction	-
g10081.t1	Not Available	342		0	-
g10082.t1	Not Available	183		0	-
g10083.t1	Not Available	126		0	-
g10084.t1	gmc oxidoreductase	550	0.4815	3	F:FAD binding; P:oxidation reduction; F:oxidoreductase activity, acting on CH-OH group of donors	-
g10085.t1	Not Available	342		0	-
g10086.t1	Not Available	153		0	-
g10087.t1	glutathionylspermidine synthase	476	0.5965	3	F:glutathionylspermidine synthase activity; P:metabolic process; F:ATP binding	EC:6.3.1.8
g10088.t1	salicylate hydroxylase	507	0.4385	3	F:zinc ion binding; P:oxidation reduction; F:salicylate 1-monooxygenase activity	EC:1.14.13.1
g10089.t1	Not Available	556		0	-
g1009.t1	Not Available	1244		0	-
g10090.t1	cap22 protein	222	0.5225	3	C:extracellular region; C:cell wall; P:mycelium development	-
g10091.t1	hypothetical protein FOXB_14286 [Fusarium oxysporum Fo5176]	815	0.542	0	-
g10092.t1	dopa -dioxygenase	187	0.7815	1	F:oxidoreductase activity, acting on single donors with incorporation of molecular oxygen, incorporation of two atoms of oxygen	EC:1.13.11.0
g10093.t1	Not Available	89		0	-
g10094.t1	hypothetical protein FOXB_12993 [Fusarium oxysporum Fo5176]	1182	0.4195	0	-
g10095.t1	Not Available	157		0	-
g10096.t1	Not Available	135		0	-
g10097.t1	duf636 domain-containing protein	398	0.502	3	P:rRNA methylation; F:carbon-sulfur lyase activity; F:rRNA (adenine-N6,N6-)-dimethyltransferase activity	-
g10098.t1	hypothetical protein TRIATDRAFT_31330 [Trichoderma atroviride IMI 206040]	466	0.38125	0	-
g10099.t1	hypothetical protein MYCTH_94484 [Myceliophthora thermophila ATCC 42464]	414	0.401538	0	-
g101.t1	nadp-dependent l-serine l-allo-threonine dehydrogenase ydfg	722	0.8975	3	P:oxidation reduction; F:oxidoreductase activity; F:binding	-
g1010.t1	wd40 repeat-like-containing domain	1676	0.652	1	F:molecular_function
g10100.t1	f-box domain-containing protein	370	0.8075	2	F:molecular_function; C:cellular_component
g10101.t1	Not Available	262		0	-
g10102.t1	Not Available	251		0	-
g10103.t1	succinate fumarate mitochondrial transporter	323	0.88	4	C:mitochondrial inner membrane; C:integral to membrane; F:binding; P:transmembrane transport	-
g10104.t1	Not Available	198		0	-
g10105.t1	Not Available	164		0	-
g10106.t1	Not Available	512		0	-
g10107.t1	sulfur controller 2	669	0.7315	1	P:regulation of transcription, DNA-dependent	-
g10108.t1	Not Available	468		0	-
g10109.t1	clavaminate synthase-like protein	380	0.859	2	P:oxidation reduction; F:oxidoreductase activity, acting on single donors with incorporation of molecular oxygen, incorporation of two atoms of oxygen	EC:1.13.11.0
g1011.t1	Not Available	149		0	-
g10110.t1	Not Available	1187		0	-
g10111.t1	kinase activator	489	0.6805	5	F:kinase activity; C:membrane; C:cytoplasm; P:autophagy; P:phosphorylation	-
g10112.t1	hsp90 co-chaperone cdc37	518	0.679	0	-
g10113.t1	tata-binding protein-associated factor mot1	1895	0.856	3	F:ATP binding; F:helicase activity; F:DNA binding	-
g10114.t1	Not Available	87		0	-
g10115.t1	Not Available	730		0	-
g10116.t1	Not Available	790		0	-
g10117.t1	chromosome segregation protein	1195	0.8135	3	F:ATP binding; P:chromosome organization; C:chromosome	-
g10118.t1	Not Available	230		0	-
g10119.t1	hypothetical protein GLRG_03625 [Glomerella graminicola M1.001]	1152	0.6565	3	P:carbohydrate metabolic process; F:cation binding; F:catalytic activity	-
g1012.t1	predicted protein [Nectria haematococca mpVI 77-13-4]	433	0.7335	0	-
g10120.t1	Not Available	731		0	-
g10121.t1	hmg box protein	489	0.7105	1	F:DNA binding	-
g10122.t1	saccharopine dehydrogenase	406	0.627	3	F:catalytic activity; P:metabolic process; F:binding	-
g10123.t1	Not Available	203		0	-
g10124.t1	t-complex protein 1 subunit theta	547	0.921	4	P:protein folding; C:cytoplasm; F:unfolded protein binding; F:ATP binding	-
g10125.t1	Not Available	503		0	-
g10126.t1	phd and ring finger domain	792	0.558	4	C:ribosome; F:structural constituent of ribosome; F:zinc ion binding; P:translation	-
g10127.t1	Not Available	1483		0	-
g10128.t1	50s ribosomal subunit l30	553	0.7295	1	F:hydrolase activity	-
g10129.t1	ran exchange factor prp20 pim1	477	0.558	0	-
g1013.t1	Not Available	225		0	-
g10130.t1	ran exchange factor prp20	882	0.637	0	-
g10131.t1	Not Available	597		0	-
g10132.t1	tripeptidyl peptidase a	582	0.601	5	F:metal ion binding; C:extracellular space; P:proteolysis; F:serine-type endopeptidase activity; P:pathogenesis	EC:3.4.21.0
g10133.t1	Not Available	1487		0	-
g10134.t1	multidrug resistance-associated protein 1	1459	0.811	5	P:transmembrane transport; C:integral to membrane; F:ATPase activity, coupled to transmembrane movement of substances; P:ATP catabolic process; F:ATP binding	-
g10135.t1	Not Available	311		0	-
g10136.t1	ferric-chelate reductase	726	0.601	6	F:FAD binding; C:integral to membrane; F:oxidoreductase activity; F:iron ion binding; F:electron carrier activity; P:oxidation reduction	-
g10137.t1	Not Available	291		0	-
g10138.t1	isoeugenol monooxygenase	546	0.567	2	F:oxidoreductase activity, acting on single donors with incorporation of molecular oxygen, incorporation of two atoms of oxygen; F:monooxygenase activity	EC:1.13.11.0
g10139.t1	Not Available	244		0	-
g1014.t1	c4-dicarboxylate transporter malic acid transport	361	0.5625	2	P:transmembrane transport; C:integral to membrane	-
g10140.t1	polyketide synthase	336	0.472	2	F:serine-type peptidase activity; P:proteolysis	-
g10141.t1	acetolactate synthase	702	0.7505	4	P:metabolic process; F:lyase activity; F:magnesium ion binding; F:thiamin pyrophosphate binding	-
g10142.t1	x-pro dipeptidyl-peptidase c-terminal non-catalytic domain-containing protein	599	0.5905	3	F:dipeptidyl-peptidase activity; F:aminopeptidase activity; P:proteolysis	EC:3.4.11.0
g10143.t1	fungal specific transcription factor domain-containing protein	922	0.413	7	F:transcription factor activity; F:protein kinase regulator activity; F:DNA binding; C:protein kinase CK2 complex; C:nucleus; F:zinc ion binding; P:regulation of transcription, DNA-dependent	-
g10144.t1	Not Available	632		0	-
g10145.t1	cytochrome p450	541	0.5955	5	F:heme binding; C:membrane; F:monooxygenase activity; F:electron carrier activity; P:oxidation reduction	-
g10146.t1	pisatin demethylase	499	0.613	6	F:heme binding; F:monooxygenase activity; P:methylation; F:electron carrier activity; P:oxidation reduction; F:methyltransferase activity	EC:2.1.1.0
g10147.t1	Not Available	364		0	-
g10148.t1	Not Available	265		0	-
g10149.t1	tpr domain protein	571	0.7265	1	F:identical protein binding	-
g1015.t1	Not Available	134		0	-
g10150.t1	Not Available	101		0	-
g10151.t1	hypothetical protein VDAG_04875 [Verticillium dahliae VdLs.17]	225	0.484	0	-
g10152.t1	Not Available	153		0	-
g10153.t1	hypothetical protein CTHT_0004000 [Chaetomium thermophilum var. thermophilum DSM 1495]	547	0.623	0	-
g10154.t1	Not Available	291		0	-
g10155.t1	integral membrane protein	737	0.4915	3	F:molecular_function; P:biological_process; C:cellular_component
g10156.t1	Not Available	550		0	-
g10157.t1	u-box domain-containing protein	511	0.432	0	-
g10158.t1	o-methyltransferase	914	0.6105	2	F:O-methyltransferase activity; P:methylation	-
g10159.t1	hypothetical protein TRIATDRAFT_308164 [Trichoderma atroviride IMI 206040]	760	0.426667	0	-
g1016.t1	aspartic proteinase	425	0.484	2	F:aspartic-type endopeptidase activity; P:proteolysis	EC:3.4.23.0
g10160.t1	sam domain	381	0.679	2	F:methyltransferase activity; P:methylation	EC:2.1.1.0
g10161.t1	Not Available	181		0	-
g10162.t1	hypothetical protein MYCTH_2307822 [Myceliophthora thermophila ATCC 42464]	162	0.6285	3	F:molecular_function; P:biological_process; C:cellular_component
g10163.t1	copper amine oxidase	780	0.5995	7	F:amine oxidase activity; P:translational initiation; F:copper ion binding; F:quinone binding; P:amine metabolic process; F:translation initiation factor activity; P:oxidation reduction	EC:1.4.3.21
g10164.t1	fmn dependent	434	0.738	5	C:cytosol; F:lactate 2-monooxygenase activity; C:nucleus; P:oxidation reduction; F:FMN binding	EC:1.13.12.4
g10165.t1	taurine dioxygenase family protein	371	0.7675	2	P:oxidation reduction; F:oxidoreductase activity, acting on single donors with incorporation of molecular oxygen, incorporation of two atoms of oxygen	EC:1.13.11.0
g10166.t1	Not Available	280		0	-
g10167.t1	hypothetical protein NECHADRAFT_28303 [Nectria haematococca mpVI 77-13-4]	294	0.54	0	-
g10168.t1	Not Available	119		0	-
g10169.t1	hypothetical protein TRIATDRAFT_308164 [Trichoderma atroviride IMI 206040]	518	0.377	0	-
g1017.t1	Not Available	256		0	-
g10170.t1	Not Available	218		0	-
g10171.t1	Not Available	513		0	-
g10172.t1	adenylosuccinate lyase	482	0.8135	2	P:purine ribonucleotide biosynthetic process; F:N6-(1,2-dicarboxyethyl)AMP AMP-lyase (fumarate-forming) activity	EC:4.3.2.2
g10173.t1	Not Available	295		0	-
g10174.t1	Not Available	534		0	-
g10175.t1	nuclear distribution protein nudf	458	0.8315	6	C:cytoplasm; P:mitosis; P:transport; C:spindle pole; P:cell division; C:microtubule	-
g10176.t1	Not Available	83		0	-
g10177.t1	gnat family	195	0.539	6	C:ribosome; F:N-acetyltransferase activity; F:structural constituent of ribosome; F:RNA binding; P:translation; P:RNA processing	-
g10178.t1	Not Available	97		0	-
g10179.t1	Not Available	697		0	-
g1018.t1	hypothetical protein FG10817.1 [Gibberella zeae PH-1]	161	0.6625	3	F:molecular_function; P:biological_process; C:cellular_component
g10180.t1	telomere silencing protein	1080	0.6395	1	P:mycelium development	-
g10181.t1	Not Available	310		0	-
g10182.t1	hypothetical protein GLRG_09566 [Glomerella graminicola M1.001]	914	0.588	3	F:molecular_function; P:biological_process; C:cellular_component
g10183.t1	Not Available	728		0	-
g10184.t1	exocyst component sec3	1498	0.65	1	F:molecular_function
g10185.t1	l-xylulose reductase	375	0.86	3	F:mannitol 2-dehydrogenase (NADP+) activity; P:oxidation reduction; F:binding	EC:1.1.1.138
g10186.t1	Not Available	345		0	-
g10187.t1	c6 transcription	759	0.5645	5	F:transcription factor activity; F:DNA binding; C:nucleus; F:zinc ion binding; P:regulation of transcription, DNA-dependent	-
g10188.t1	Not Available	135		0	-
g10189.t1	Not Available	169		0	-
g1019.t1	wd domain containing protein	2675	0.6055	0	-
g10190.t1	sugar transporter	627	0.76	4	F:substrate-specific transmembrane transporter activity; C:integral to membrane; P:transmembrane transport; P:carbohydrate transport	-
g10191.t1	Not Available	499		0	-
g10192.t1	predicted protein [Verticillium albo-atrum VaMs.102]	207	0.61	0	-
g10193.t1	Not Available	266		0	-
g10194.t1	Not Available	404		0	-
g10195.t1	carboxylesterase family protein	601	0.567	6	F:cholinesterase activity; P:acetylcholine catabolic process; P:regulation of synaptic transmission; P:synaptic transmission, cholinergic; F:acetylcholinesterase activity; P:choline metabolic process	EC:3.1.1.8; EC:3.1.1.7
g10196.t1	Not Available	600		0	-
g10197.t1	hypothetical protein GLRG_09549 [Glomerella graminicola M1.001]	497	0.5525	0	-
g10198.t1	Not Available	891		0	-
g10199.t1	serine threonine protein kinase	898	0.6745	5	F:kinase activity; C:membrane; P:phosphorylation; F:calcium ion binding; P:transmembrane transport	-
g102.t1	endoglucanase ii	105	0.67125	12	P:lipid metabolic process; F:hydrolase activity, hydrolyzing O-glycosyl compounds; F:cellulose binding; F:hydrolase activity, acting on ester bonds; F:hydrolase activity; P:carbohydrate metabolic process; C:extracellular region; P:carbohydrate catabolic process; F:carbohydrate binding; F:FAD binding; F:catalytic activity; F:oxidoreductase activity, acting on CH-OH group of donors
g1020.t1	dead box atp-dependent rna	1436	0.661	3	F:nucleic acid binding; F:ATP binding; F:ATP-dependent helicase activity	-
g10200.t1	hypothetical protein GLRG_09550 [Glomerella graminicola M1.001]	1407	0.655	2	F:molecular_function; P:biological_process
g10201.t1	Not Available	473		0	-
g10202.t1	toxin biosynthesis	726	0.618	0	-
g10203.t1	Not Available	1168		0	-
g10204.t1	p type cation copper-transporter	1131	0.733	6	F:copper ion binding; P:copper ion transport; C:integral to membrane; F:ATPase activity, coupled to transmembrane movement of ions, phosphorylative mechanism; P:ATP biosynthetic process; F:ATP binding	-
g10205.t1	isoflavone reductase family protein	331	0.642	3	P:oxidation reduction; F:oxidoreductase activity; F:binding	-
g10206.t1	Not Available	86		0	-
g10207.t1	cyclin domain-containing protein	354	0.623	3	P:regulation of cell division; F:protein kinase binding; P:regulation of cyclin-dependent protein kinase activity	-
g10208.t1	Not Available	323		0	-
g10209.t1	regulatory protein abaa	880	0.526	3	F:transcription factor activity; C:nucleus; P:regulation of transcription, DNA-dependent	-
g1021.t1	phosphate-repressible phosphate permease	595	0.765	4	C:integral to membrane; F:inorganic phosphate transmembrane transporter activity; P:phosphate transport; F:symporter activity	-
g10210.t1	hypothetical protein NECHADRAFT_26479 [Nectria haematococca mpVI 77-13-4]	1022	0.6015	1	P:mycelium development	-
g10211.t1	Not Available	233		0	-
g10212.t1	peptidyl-prolyl cis-trans isomerase	953	0.902	4	P:protein folding; P:protein peptidyl-prolyl isomerization; F:peptidyl-prolyl cis-trans isomerase activity; C:nucleus	EC:5.2.1.8
g10213.t1	hypothetical protein AOR_1_378094 [Aspergillus oryzae RIB40]	432	0.615	0	-
g10214.t1	ring-8 protein	473	0.654	1	F:zinc ion binding	-
g10215.t1	Not Available	384		0	-
g10216.t1	Not Available	140		0	-
g10217.t1	hypothetical protein FG00882.1 [Gibberella zeae PH-1]	394	0.5315	0	-
g10218.t1	golgi complex component	2525	0.772	1	F:zinc ion binding	-
g10219.t1	Not Available	1300		0	-
g1022.t1	Not Available	132		0	-
g10220.t1	Not Available	324		0	-
g10221.t1	Not Available	382		0	-
g10222.t1	adenine phosphoribosyltransferase	240	0.8035	4	C:cytoplasm; F:adenine phosphoribosyltransferase activity; P:nucleoside metabolic process; P:adenine salvage	EC:2.4.2.7
g10223.t1	Not Available	168		0	-
g10224.t1	glycoside hydrolase family 47 protein	1043	0.632	3	C:membrane; F:mannosyl-oligosaccharide 1,2-alpha-mannosidase activity; F:calcium ion binding	EC:3.2.1.113
g10225.t1	Not Available	745		0	-
g10226.t1	peroxisomal biogenesis factor 2	457	0.818	4	C:peroxisomal membrane; C:integral to membrane; P:peroxisome organization; F:zinc ion binding	-
g10227.t1	importin-beta domain-containing protein	1233	0.73	3	P:intracellular protein transport; F:binding; F:protein transporter activity	-
g10228.t1	Not Available	410		0	-
g10229.t1	Not Available	835		0	-
g1023.t1	Not Available	395		0	-
g10230.t1	deubiquitination-protection protein dph1	428	0.712	2	F:molecular_function; C:cellular_component
g10231.t1	tumor suppressor candidate 4	1136	0.746	5	P:proline transport; C:cytosol; P:urea transport; C:nucleus; P:regulation of transport	-
g10232.t1	Not Available	278		0	-
g10233.t1	tyrosyl-trna synthetase	613	0.7145	5	F:ATP binding; P:tyrosyl-tRNA aminoacylation; C:mitochondrial matrix; P:mRNA processing; F:tyrosine-tRNA ligase activity	EC:6.1.1.1
g10234.t1	Not Available	222		0	-
g10235.t1	succinate dehydrogenase membrane anchor subunit	612	0.7235	7	F:heme binding; P:transport; C:mitochondrial respiratory chain complex II; P:tricarboxylic acid cycle; C:integral to membrane; F:ubiquinone binding; P:electron transport chain	-
g10236.t1	iq calmodulin-binding motif protein	652	0.6565	3	P:oxidation reduction; F:oxidoreductase activity; F:binding	-
g10237.t1	px domain-containing protein	200	0.77	2	P:cell communication; F:phosphoinositide binding	-
g10238.t1	ser thr protein phosphatase	289	0.647	1	F:hydrolase activity	-
g10239.t1	ubiquitin-protein ligase sel1	463	0.7375	2	F:ligase activity; F:binding	-
g1024.t1	Not Available	725		0	-
g10240.t1	Not Available	209		0	-
g10241.t1	com1 regulatory protein	685	0.5425	0	-
g10242.t1	Not Available	421		0	-
g10243.t1	glucose-inducible sam-dependent methyltransferase	339	0.667	2	F:methyltransferase activity; P:methylation	EC:2.1.1.0
g10244.t1	Not Available	305		0	-
g10245.t1	Not Available	565		0	-
g10246.t1	upf0052 domain protein	773	0.7235	0	-
g10247.t1	Not Available	436		0	-
g10248.t1	oxidoreductase domain-containing protein	375	0.647	3	F:oxidoreductase activity; P:oxidation reduction; F:binding	-
g10249.t1	Not Available	85		0	-
g1025.t1	striatin pro11	841	0.7085	5	P:sporocarp development involved in sexual reproduction; C:membrane; C:membrane fraction; F:calmodulin binding; P:cell differentiation	-
g10250.t1	Not Available	200		0	-
g10251.t1	pig-p domain-containing protein	330	0.724	1	F:transferase activity	-
g10252.t1	Not Available	662		0	-
g10253.t1	amidase signature enzyme	613	0.6675	1	F:carbon-nitrogen ligase activity, with glutamine as amido-N-donor	EC:6.3.5.0
g10254.t1	beta-flanking protein	211	0.657	2	F:molecular_function; C:cellular_component
g10255.t1	Not Available	203		0	-
g10256.t1	cutinase gene palindrome-binding protein	620	0.6795	7	F:transcription factor activity; F:sequence-specific DNA binding; F:signal transducer activity; P:signal transduction; C:nucleus; F:zinc ion binding; P:regulation of transcription, DNA-dependent	-
g10257.t1	Not Available	518		0	-
g10258.t1	dna repair protein rad50	2577	0.7525	10	P:transmembrane transport; P:DNA repair; F:zinc ion binding; P:response to antibiotic; C:integral to membrane; C:Mre11 complex; F:tetracycline:hydrogen antiporter activity; F:ATP binding; P:tetracycline transport; F:nuclease activity	-
g10259.t1	Not Available	355		0	-
g1026.t1	hypothetical protein CLUG_02201 [Clavispora lusitaniae ATCC 42720]	431	0.63	0	-
g10260.t1	Not Available	454		0	-
g10261.t1	hypothetical protein FOXB_11134 [Fusarium oxysporum Fo5176]	407	0.563	2	F:molecular_function; C:cellular_component
g10262.t1	Not Available	580		0	-
g10263.t1	peptidyl-prolyl cis-trans isomerase	180	0.889	5	P:protein folding; P:protein peptidyl-prolyl isomerization; F:peptide binding; F:peptidyl-prolyl cis-trans isomerase activity; C:mitochondrion	EC:5.2.1.8
g10264.t1	Not Available	515		0	-
g10265.t1	golgi to endosome transport protein	525	0.9605	0	-
g10266.t1	ctr copper transporter family protein	195	0.6585	3	P:copper ion transmembrane transport; C:integral to membrane; F:copper ion transmembrane transporter activity	-
g10267.t1	Not Available	233		0	-
g10268.t1	hemerythrin hhe cation binding domain-containing protein	294	0.778	0	-
g10269.t1	Not Available	186		0	-
g1027.t1	dna repair protein rad14	383	0.717	4	F:damaged DNA binding; P:nucleotide-excision repair; C:nucleus; F:nucleotide binding	-
g10270.t1	zip zinc transporter	447	0.6825	4	P:metal ion transport; C:membrane; F:metal ion transmembrane transporter activity; P:transmembrane transport	-
g10271.t1	Not Available	496		0	-
g10272.t1	Not Available	272		0	-
g10273.t1	stb2 protein	1188	0.6535	0	-
g10274.t1	Not Available	520		0	-
g10275.t1	mitochondrial import inner membrane translocase subunit tim10	711	0.7965	5	F:metal ion binding; P:protein import into mitochondrial inner membrane; C:mitochondrial inner membrane; C:mitochondrial intermembrane space protein transporter complex; P:transmembrane transport	-
g10276.t1	predicted protein [Ajellomyces capsulatus NAm1]	597	0.78	0	-
g10277.t1	26s proteasome regulatory subunit	1152	0.9395	1	C:proteasome complex	-
g10278.t1	histone deacetylase rpd3	638	0.8245	2	F:histone deacetylase activity; P:histone deacetylation	-
g10279.t1	alcohol dehydrogenase	347	0.5945	5	P:ascospore formation; P:pathogenesis; F:alcohol dehydrogenase (NAD) activity; F:zinc ion binding; P:oxidation reduction	EC:1.1.1.1
g1028.t1	phosphate transporter	191	0.835	3	C:membrane; C:endoplasmic reticulum; P:phosphate transport	-
g10280.t1	Not Available	175		0	-
g10281.t1	methyltransferase domain-containing protein	440	0.564	2	F:methyltransferase activity; P:methylation	EC:2.1.1.0
g10282.t1	hypothetical protein AFUA_4G08860 [Aspergillus fumigatus Af293]	348	0.73	0	-
g10283.t1	amidohydrolase family protein	864	0.7495	3	F:hydrolase activity; P:metabolic process; F:o-pyrocatechuate decarboxylase activity	EC:4.1.1.46
g10284.t1	duf1479 domain protein	499	0.723	1	P:biological_process
g10285.t1	Not Available	217		0	-
g10286.t1	fungal specific transcription	628	0.4935	5	F:transcription factor activity; F:DNA binding; C:nucleus; F:zinc ion binding; P:regulation of transcription, DNA-dependent	-
g10287.t1	Not Available	417		0	-
g10288.t1	Not Available	712		0	-
g10289.t1	dihydroxyacid dehydratase	909	0.5225	1	F:zinc ion binding	-
g1029.t1	heat shock protein 70-like protein	951	0.713	2	F:ATP binding; P:response to stress	-
g10290.t1	set domain protein	628	0.608	3	F:nucleic acid binding; F:ATP binding; F:ATP-dependent helicase activity	-
g10291.t1	Not Available	314		0	-
g10292.t1	glycoside hydrolase family 63 protein	846	0.6205	2	P:oligosaccharide metabolic process; F:mannosyl-oligosaccharide glucosidase activity	EC:3.2.1.106
g10293.t1	Not Available	116		0	-
g10294.t1	integral membrane protein	897	0.5615	3	F:molecular_function; P:biological_process; C:cellular_component
g10295.t1	hypothetical protein MGG_09720 [Magnaporthe oryzae 70-15]	809	0.58	3	F:molecular_function; P:biological_process; C:cellular_component
g10296.t1	hypothetical protein MGG_09109 [Magnaporthe oryzae 70-15]	369	0.785	3	F:molecular_function; P:biological_process; C:cellular_component
g10297.t1	Not Available	211		0	-
g10298.t1	Not Available	188		0	-
g10299.t1	carboxylesterase family protein	553	0.6435	1	F:triglyceride lipase activity	EC:3.1.1.3
g103.t1	Not Available	247		0	-
g1030.t1	Not Available	841		0	-
g10300.t1	mynd finger	370	0.483	1	F:zinc ion binding	-
g10301.t1	Not Available	281		0	-
g10302.t1	Not Available	115		0	-
g10303.t1	methyltransferase domain-containing protein	350	0.5785	2	F:methyltransferase activity; P:methylation	EC:2.1.1.0
g10304.t1	methyltransferase domain-containing protein	362	0.6805	2	F:methyltransferase activity; P:methylation	EC:2.1.1.0
g10305.t1	beta-xylosidase	552	0.6145	3	P:carbohydrate metabolic process; F:alpha-N-arabinofuranosidase activity; F:xylan 1,4-beta-xylosidase activity	EC:3.2.1.55; EC:3.2.1.37
g10306.t1	cell wall glycosyl hydrolase	387	0.7325	3	P:metabolic process; F:hydrolase activity; F:transferase activity	-
g10307.t1	glycoside hydrolase family 28 protein	438	0.6895	5	F:polygalacturonase activity; F:galacturan 1,4-alpha-galacturonidase activity; P:cellular cell wall organization; C:extracellular region; P:pectin catabolic process	EC:3.2.1.15; EC:3.2.1.67
g10308.t1	Not Available	269		0	-
g10309.t1	c6 finger domain	446	0.5065	5	F:transcription factor activity; F:DNA binding; C:nucleus; F:zinc ion binding; P:regulation of transcription, DNA-dependent	-
g1031.t1	Not Available	381		0	-
g10310.t1	Not Available	286		0	-
g10311.t1	rta1 domain	303	0.648	2	C:integral to membrane; P:response to stress	-
g10312.t1	dj-1 family protein	244	0.627	1	P:mycelium development	-
g10313.t1	cyclopropane-fatty-acyl-phospholipid synthase	895	0.814	3	F:cyclopropane-fatty-acyl-phospholipid synthase activity; P:lipid biosynthetic process; P:methylation	EC:2.1.1.79
g10314.t1	Not Available	651		0	-
g10315.t1	duf636 domain protein	865	0.5285	2	F:carbon-sulfur lyase activity; P:metabolic process	-
g10316.t1	het domain-containing protein	524	0.609	1	F:zinc ion binding	-
g10317.t1	Not Available	425		0	-
g10318.t1	hypothetical protein MAA_05352 [Metarhizium anisopliae ARSEF 23]	212	0.685	2	F:molecular_function; P:biological_process
g10319.t1	hypothetical protein [Podospora anserina S mat+]	110	0.61	0	-
g1032.t1	phosphatidylinositol n-acetylglucosaminyltransferase gpi3 subunit	480	0.8275	2	P:GPI anchor biosynthetic process; F:phosphatidylinositol N-acetylglucosaminyltransferase activity	EC:2.4.1.198
g10320.t1	hypothetical protein NECHADRAFT_47830 [Nectria haematococca mpVI 77-13-4]	435	0.4325	0	-
g10321.t1	pp-loop family protein	921	0.5165	5	C:cytoplasm; F:ligase activity, forming carbon-nitrogen bonds; P:tRNA modification; F:ATP binding; P:translation	-
g10322.t1	Not Available	398		0	-
g10323.t1	s-adenosylmethionine mitochondrial carrier protein	454	0.6855	5	F:binding; C:mitochondrial inner membrane; P:mycelium development; P:transmembrane transport; C:integral to membrane	-
g10324.t1	Not Available	238		0	-
g10325.t1	Not Available	793		0	-
g10326.t1	wd repeat protein	1005	0.6695	0	-
g10327.t1	hypothetical protein CH063_02862 [Colletotrichum higginsianum]	271	0.410714	0	-
g10328.t1	Not Available	133		0	-
g10329.t1	Not Available	243		0	-
g1033.t1	peptidase family m1	1548	0.815	4	F:metallopeptidase activity; P:proteolysis; F:zinc ion binding; F:aminopeptidase activity	EC:3.4.11.0
g10330.t1	hypothetical protein AKAW_04135 [Aspergillus kawachii IFO 4308]	334	0.67	0	-
g10331.t1	aspartate aminotransferase	633	0.842	5	F:pyridoxal phosphate binding; P:cellular amino acid metabolic process; P:mycelium development; P:biosynthetic process; F:L-aspartate:2-oxoglutarate aminotransferase activity	EC:2.6.1.1
g10332.t1	hypothetical protein MAA_02670 [Metarhizium anisopliae ARSEF 23]	731	0.582	2	F:tryptophan synthase activity; P:tryptophan biosynthetic process	EC:4.2.1.20
g10333.t1	50s ribosomal protein l24	927	0.647	3	C:ribosome; F:structural constituent of ribosome; P:translation	-
g10334.t1	tryptophan synthase	967	0.8595	4	F:tryptophan synthase activity; F:pyridoxal phosphate binding; P:mycelium development; P:tryptophan biosynthetic process	EC:4.2.1.20
g10335.t1	aspartic proteinase	449	0.6525	2	F:aspartic-type endopeptidase activity; P:proteolysis	EC:3.4.23.0
g10336.t1	indole-diterpene biosynthesis protein	1558	0.479	3	F:molecular_function; P:biological_process; C:cellular_component
g10337.t1	domain-containing protein	1777	0.7275	1	F:DNA binding	-
g10338.t1	4-hydroxybenzoate polyprenyl transferase	640	0.8245	7	P:cell redox homeostasis; C:integral to membrane; F:prenyltransferase activity; F:electron carrier activity; F:protein disulfide oxidoreductase activity; P:biosynthetic process; F:DNA binding	-
g10339.t1	40s ribosomal protein s23	801	0.9645	4	F:structural constituent of ribosome; C:small ribosomal subunit; P:translation; C:mitochondrion	-
g1034.t1	3-deoxy-d-manno-octulosonic acid 8-phosphate synthase	1113	0.483333	1	F:aminopeptidase activity	EC:3.4.11.0
g10340.t1	hypothetical protein CH063_11235 [Colletotrichum higginsianum]	481	0.6675	3	F:molecular_function; P:biological_process; C:cellular_component
g10341.t1	endopeptidase inhibitor-like protein	98	0.5935	3	P:negative regulation of catalytic activity; F:identical protein binding; F:serine-type endopeptidase activity	EC:3.4.21.0
g10342.t1	Not Available	855		0	-
g10343.t1	microtubule binding protein	936	0.521	3	P:microtubule cytoskeleton organization; C:cytoplasm; F:microtubule binding	-
g10344.t1	autophagy protein 8	118	1	4	C:autophagic vacuole membrane; C:CVT vesicle membrane; P:autophagy; P:protein transport	-
g10345.t1	Not Available	138		0	-
g10346.t1	26s proteasome regulatory subunit rpn-8	1689	0.914	1	C:proteasome complex	-
g10347.t1	coproporphyrinogen iii oxidase	359	0.83	3	F:coproporphyrinogen oxidase activity; P:porphyrin biosynthetic process; P:oxidation reduction	EC:1.3.3.3
g10348.t1	hypothetical protein GLRG_08056 [Glomerella graminicola M1.001]	304	0.564118	1	F:zinc ion binding	-
g10349.t1	Not Available	183		0	-
g1035.t1	tyrosine-protein phosphatase non-receptor	981	0.6185	3	F:protein tyrosine phosphatase activity; F:receptor activity; P:peptidyl-tyrosine dephosphorylation	EC:3.1.3.48
g10350.t1	adenylate kinase	261	0.8755	7	C:mitochondrial intermembrane space; F:adenylate kinase activity; P:mycelium development; P:nucleotide biosynthetic process; F:ATP binding; C:cytosol; P:nucleotide phosphorylation	EC:2.7.4.3
g10351.t1	integral membrane protein	217	0.7785	0	-
g10352.t1	Not Available	372		0	-
g10353.t1	Not Available	410		0	-
g10354.t1	allantoate permease	509	0.8275	1	P:transmembrane transport	-
g10355.t1	Not Available	1042		0	-
g10356.t1	abc drug exporter	1560	0.7765	5	P:transport; C:integral to membrane; F:ATPase activity, coupled to transmembrane movement of substances; P:ATP catabolic process; F:ATP binding	-
g10357.t1	Not Available	455		0	-
g10358.t1	heterokaryon incompatibility protein	667	0.4875	0	-
g10359.t1	mfs transporter	2036	0.564	0	-
g1036.t1	Not Available	206		0	-
g10360.t1	mfs transporter	490	0.681	2	P:transmembrane transport; F:metal ion binding	-
g10361.t1	Not Available	146		0	-
g10362.t1	Not Available	128		0	-
g10363.t1	hypothetical protein NCU00873 [Neurospora crassa OR74A]	243	0.591	0	-
g10364.t1	nacht and wd domain protein	1620	0.497	4	P:GPI anchor metabolic process; F:hydrolase activity, acting on ester bonds; P:intracellular protein transport; C:intrinsic to endoplasmic reticulum membrane	-
g10365.t1	short-chain dehydrogenase reductase	334	0.6645	3	P:oxidation reduction; F:oxidoreductase activity; F:binding	-
g10366.t1	Not Available	190		0	-
g10367.t1	protein rds1	503	0.8355	3	C:endoplasmic reticulum; P:response to stress; P:mycelium development	-
g10368.t1	Not Available	328		0	-
g10369.t1	hhe domain protein	225	0.7215	0	-
g1037.t1	Not Available	357		0	-
g10370.t1	f-box domain containing protein	1186	0.3765	0	-
g10371.t1	Not Available	147		0	-
g10372.t1	Not Available	787		0	-
g10373.t1	Not Available	99		0	-
g10374.t1	phosphate-repressible phosphate permease	581	0.8025	8	F:pyridoxal phosphate binding; P:phosphate transport; F:L-aspartate:2-oxoglutarate aminotransferase activity; P:biosynthetic process; F:inorganic phosphate transmembrane transporter activity; P:cellular amino acid metabolic process; C:integral to membrane; F:symporter activity	EC:2.6.1.1
g10375.t1	chitin binding protein 1	321	0.493	1	F:chitin binding	-
g10376.t1	ferric-chelate reductase	579	0.6105	6	F:FAD binding; C:integral to membrane; F:iron ion binding; F:electron carrier activity; P:oxidation reduction; F:ferric-chelate reductase activity	EC:1.16.1.7
g10377.t1	heterokaryon incompatibility protein	633	0.4975	0	-
g10378.t1	Not Available	132		0	-
g10379.t1	Not Available	81		0	-
g1038.t1	Not Available	90		0	-
g10380.t1	Not Available	569		0	-
g10381.t1	glycoside hydrolase family 5 protein	759	0.7585	3	P:carbohydrate metabolic process; F:hydrolase activity, hydrolyzing O-glycosyl compounds; F:cation binding	EC:3.2.1.0
g10382.t1	Not Available	133		0	-
g10383.t1	2-oxoisovalerate dehydrogenase subunit beta	845	0.882	2	F:catalytic activity; P:metabolic process	-
g10384.t1	2-nitropropane dioxygenase family	596	0.895	3	F:2-nitropropane dioxygenase activity; P:oxidation reduction; F:oxidoreductase activity, acting on single donors with incorporation of molecular oxygen, incorporation of two atoms of oxygen	EC:1.13.12.16; EC:1.13.11.0
g10385.t1	Not Available	333		0	-
g10386.t1	hypothetical protein CH063_09038 [Colletotrichum higginsianum]	141	0.789474	2	C:intracellular; F:double-stranded RNA binding	-
g10387.t1	Not Available	92		0	-
g10388.t1	Not Available	201		0	-
g10389.t1	hypothetical protein GLRG_08839 [Glomerella graminicola M1.001]	1048	0.7115	3	F:molecular_function; P:biological_process; C:cellular_component
g1039.t1	hypothetical protein MAP1839 [Mycobacterium avium subsp. paratuberculosis K-10]	534	0.46	0	-
g10390.t1	30s ribosomal protein s7	310	0.6925	3	C:ribosome; F:structural constituent of ribosome; P:translation	-
g10391.t1	Not Available	386		0	-
g10392.t1	usp domain-containing protein	645	0.5115	1	P:response to stress	-
g10393.t1	Not Available	568		0	-
g10394.t1	Not Available	957		0	-
g10395.t1	polyadenylate-binding protein	756	0.883	8	C:cytoplasm; P:mycelium development; F:RNA binding; P:mRNA transport; P:mRNA processing; P:regulation of translation; C:nucleus; F:nucleotide binding	-
g10396.t1	e3 ubiquitin-protein ligase	1146	0.599	3	P:protein ubiquitination during ubiquitin-dependent protein catabolic process; C:intracellular; F:ubiquitin-protein ligase activity	EC:6.3.2.19
g10397.t1	Not Available	425		0	-
g10398.t1	Not Available	272		0	-
g10399.t1	glycoside hydrolase family 92 protein	837	0.6865	4	P:carbohydrate metabolic process; P:response to cAMP; F:hydrolase activity; P:mycelium development	-
g104.t1	Not Available	320		0	-
g1040.t1	26s protease regulatory subunit 8	461	0.978	6	F:nucleoside-triphosphatase activity; C:cytoplasm; F:ATP binding; C:proteasome complex; P:protein catabolic process; F:peptidase activity	EC:3.6.1.15
g10400.t1	Not Available	529		0	-
g10401.t1	electron transfer flavoprotein-ubiquinone oxidoreductase	621	0.8815	3	F:monooxygenase activity; P:oxidation reduction; F:electron-transferring-flavoprotein dehydrogenase activity	EC:1.5.5.1
g10402.t1	phage spo1 dna polymerase-related protein	497	0.530714	0	-
g10403.t1	Not Available	440		0	-
g10404.t1	tata-box binding protein	291	0.787	7	F:transcription factor activity; P:translational initiation; F:DNA binding; F:RNA polymerase II transcription factor activity; P:transcription initiation from RNA polymerase II promoter; F:translation initiation factor activity; P:regulation of transcription, DNA-dependent	-
g10405.t1	Not Available	1087		0	-
g10406.t1	fructosyl-amino acid oxidase	475	0.6315	3	F:oxidoreductase activity; P:oxidation reduction; F:binding	-
g10407.t1	coatamer subunit protein	797	0.6595	0	-
g10408.t1	grisea protein	668	0.5005	5	F:transcription factor activity; F:copper ion binding; F:DNA binding; C:nucleus; P:regulation of transcription, DNA-dependent	-
g10409.t1	Not Available	373		0	-
g1041.t1	calcium permease	1137	0.7025	2	P:transmembrane transport; C:integral to membrane	-
g10410.t1	Not Available	198		0	-
g10411.t1	Not Available	797		0	-
g10412.t1	hypothetical protein HMPREF1120_01973 [Exophiala dermatitidis NIH/UT8656]	354	0.741	0	-
g10413.t1	nicotinamide n-methyltransferase	257	0.721	4	F:nicotinamide N-methyltransferase activity; C:cytoplasm; F:oxidoreductase activity, acting on single donors with incorporation of molecular oxygen, incorporation of two atoms of oxygen; P:methylation	EC:2.1.1.1; EC:1.13.11.0
g10414.t1	phytanoyl- dioxygenase	306	0.7265	4	F:nicotinamide N-methyltransferase activity; C:cytoplasm; F:oxidoreductase activity, acting on single donors with incorporation of molecular oxygen, incorporation of two atoms of oxygen; P:methylation	EC:2.1.1.1; EC:1.13.11.0
g10415.t1	mfs transporter	471	0.6875	3	P:transmembrane transport; C:membrane; F:transporter activity	-
g10416.t1	beta-glucosidase 2	820	0.753	3	C:extracellular region; F:beta-glucosidase activity; P:cellulose catabolic process	EC:3.2.1.21
g10417.t1	Not Available	265		0	-
g10418.t1	mfs transporter	498	0.737	1	P:transmembrane transport	-
g10419.t1	Not Available	136		0	-
g1042.t1	Not Available	901		0	-
g10420.t1	Not Available	166		0	-
g10421.t1	Not Available	497		0	-
g10422.t1	Not Available	141		0	-
g10423.t1	Not Available	380		0	-
g10424.t1	casein kinase i	518	0.927	3	F:ATP binding; P:protein amino acid phosphorylation; F:protein serine/threonine kinase activity	EC:2.7.11.0
g10425.t1	ankyrin repeat protein	545	0.495	1	F:transferase activity	-
g10426.t1	pectin lyase a precursor	379	0.79	4	F:pectin lyase activity; C:extracellular region; P:cellular cell wall organization; P:pectin catabolic process	EC:4.2.2.10
g10427.t1	Not Available	276		0	-
g10428.t1	Not Available	391		0	-
g10429.t1	Not Available	612		0	-
g1043.t1	Not Available	153		0	-
g10430.t1	hypothetical protein [Podospora anserina S mat+]	298	0.556667	3	F:molecular_function; P:biological_process; C:cellular_component
g10431.t1	peptidoglycan binding domain-containing protein	843	0.5155	2	F:molecular_function; C:cellular_component
g10432.t1	Not Available	299		0	-
g10433.t1	polyunsaturated fatty acid conjugated linoleic acid-producing	466	0.449	4	F:monooxygenase activity; P:oxidation reduction; F:isomerase activity; F:nucleotide binding	-
g10434.t1	Not Available	425		0	-
g10435.t1	histidine acid	482	0.642	1	F:acid phosphatase activity	EC:3.1.3.2
g10436.t1	Not Available	131		0	-
g10437.t1	Not Available	597		0	-
g10438.t1	high-affinity glucose transporter ght2	538	0.799	5	F:substrate-specific transmembrane transporter activity; C:integral to membrane; P:mycelium development; P:transmembrane transport; P:carbohydrate transport	-
g10439.t1	nucleoside-diphosphate-sugar epimerase	236	0.6175	6	P:steroid biosynthetic process; P:lysine biosynthetic process via diaminopimelate; F:binding; F:3-beta-hydroxy-delta5-steroid dehydrogenase activity; F:dihydrodipicolinate reductase activity; P:oxidation reduction	EC:1.1.1.145; EC:1.3.1.26
g1044.t1	cytidylyltransferase family protein	386	0.548	2	P:biosynthetic process; F:nucleotidyltransferase activity	EC:2.7.7.0
g10440.t1	c6 transcription factor	642	0.491	5	F:transcription factor activity; F:DNA binding; C:nucleus; F:zinc ion binding; P:regulation of transcription, DNA-dependent	-
g10441.t1	cupin 2 domain-containing protein	558	0.7825	2	P:oxidation reduction; F:2,4'-dihydroxyacetophenone dioxygenase activity	EC:1.13.11.41
g10442.t1	Not Available	117		0	-
g10443.t1	neutral amino acid permease	479	0.7525	1	C:integral to membrane	-
g10444.t1	lactam utilization protein	252	0.747	2	F:catalytic activity; P:carbohydrate metabolic process	-
g10445.t1	ornithine aminotransferase	460	0.621	3	P:metabolic process; F:pyridoxal phosphate binding; F:transaminase activity	EC:2.6.1.0
g10446.t1	Not Available	267		0	-
g10447.t1	urea	1244	0.712	10	F:urea carboxylase activity; P:protein folding; F:transcription factor activity; F:ATP binding; F:biotin carboxylase activity; F:propionyl-CoA carboxylase activity; F:lyase activity; P:protein peptidyl-prolyl isomerization; F:peptidyl-prolyl cis-trans isomerase activity; P:regulation of transcription, DNA-dependent	EC:6.3.4.6; EC:6.3.4.14; EC:6.4.1.3; EC:5.2.1.8
g10448.t1	methyltransferase domain-containing protein	579	0.7525	2	F:methyltransferase activity; P:methylation	EC:2.1.1.0
g10449.t1	Not Available	158		0	-
g1045.t1	Not Available	233		0	-
g10450.t1	hypothetical protein FG09457.1 [Gibberella zeae PH-1]	646	0.5995	2	F:molecular_function; P:biological_process
g10451.t1	Not Available	388		0	-
g10452.t1	Not Available	134		0	-
g10453.t1	kinase-like protein	350	0.664167	0	-
g10454.t1	Not Available	110		0	-
g10455.t1	Not Available	218		0	-
g10456.t1	Not Available	296		0	-
g10457.t1	Not Available	543		0	-
g10458.t1	t-complex protein 1 subunit epsilon	551	0.9615	4	P:protein folding; C:cytoplasm; F:unfolded protein binding; F:ATP binding	-
g10459.t1	mfs monocarboxylate transporter	444	0.6855	4	F:pyridoxal phosphate binding; P:metabolic process; F:transaminase activity; P:transmembrane transport	EC:2.6.1.0
g1046.t1	Not Available	78		0	-
g10460.t1	Not Available	181		0	-
g10461.t1	elongation factor 1-alpha	880	0.6865	5	F:translation elongation factor activity; P:translational elongation; P:GTP catabolic process; F:GTPase activity; F:GTP binding	-
g10462.t1	elongation factor 1-alpha	206	0.52	2	F:translation elongation factor activity; P:translational elongation	-
g10463.t1	Not Available	139		0	-
g10464.t1	glucose-regulated protein	661	0.9195	3	F:ATP binding; P:response to stress; C:endoplasmic reticulum lumen	-
g10465.t1	nad-specific glutamate dehydrogenase encoded in antisense gene pair with dnakj	697	0.5655	5	P:oxidation reduction; F:oxidoreductase activity; P:metabolic process; F:catalytic activity; F:glutamate dehydrogenase activity
g10466.t1	snare domain-containing protein	422	0.6625	3	P:mycelium development; C:membrane; P:vesicle-mediated transport	-
g10467.t1	Not Available	307		0	-
g10468.t1	ubiquitin carboxyl-terminal hydrolase 2	1753	0.5275	2	P:ubiquitin-dependent protein catabolic process; F:ubiquitin thiolesterase activity	EC:3.1.2.15
g10469.t1	Not Available	111		0	-
g1047.t1	Not Available	187		0	-
g10470.t1	Not Available	590		0	-
g10471.t1	chy zinc finger domain protein	718	0.6775	1	F:zinc ion binding	-
g10472.t1	Not Available	194		0	-
g10473.t1	Not Available	175		0	-
g10474.t1	Not Available	99		0	-
g10475.t1	Not Available	134		0	-
g10476.t1	glycerol kinase	959	0.816	3	F:glycerol kinase activity; P:glycerol-3-phosphate metabolic process; P:phosphorylation	EC:2.7.1.30
g10477.t1	Not Available	577		0	-
g10478.t1	Not Available	351		0	-
g10479.t1	mannose-1-phosphate guanyltransferase	364	0.9195	5	P:cell cycle; F:mannose-1-phosphate guanylyltransferase activity; C:cytoplasm; P:biosynthetic process; F:GTP binding	EC:2.7.7.13
g1048.t1	Not Available	1773		0	-
g10480.t1	hypothetical protein CMQ_2599 [Grosmannia clavigera kw1407]	436	0.904	0	-
g10481.t1	Not Available	250		0	-
g10482.t1	Not Available	265		0	-
g10483.t1	beta subunit of hypothetical caax farnesyltransferase	476	0.7265	2	P:metabolic process; F:transferase activity	-
g10484.t1	Not Available	108		0	-
g10485.t1	hypothetical protein SS1G_07220 [Sclerotinia sclerotiorum 1980]	336	0.5925	4	F:metal ion binding; F:nucleic acid binding; F:zinc ion binding; C:intracellular
g10486.t1	Not Available	88		0	-
g10487.t1	Not Available	179		0	-
g10488.t1	Not Available	280		0	-
g10489.t1	fungal transcriptional regulatory protein	871	0.6605	4	F:transcription factor activity; C:nucleus; F:zinc ion binding; P:regulation of transcription, DNA-dependent	-
g1049.t1	conserved leucine-rich repeat protein	1919	0.6185	2	P:biological_process; C:cellular_component
g10490.t1	Not Available	295		0	-
g10491.t1	Not Available	203		0	-
g10492.t1	cytochrome c mitochondrial import factor	415	0.4785	2	P:oxidation reduction; F:oxidoreductase activity	-
g10493.t1	anaphase-promoting complex subunit cut9	1520	0.8135	2	P:cell division; F:identical protein binding	-
g10494.t1	centromere microtubule binding protein cbf5	1099	0.9075	10	C:cytoplasm; F:pseudouridine synthase activity; C:nucleolus; F:DNA binding; F:RNA binding; P:pseudouridine synthesis; P:rRNA processing; C:ribonucleoprotein complex; C:chromosome, centromeric region; C:microtubule	EC:5.4.99.12
g10495.t1	centromere microtubule binding protein cbf5-like protein	403	0.5765	1	P:mycelium development	-
g10496.t1	Not Available	326		0	-
g10497.t1	protein	1192	0.5075	2	P:proteolysis; F:metalloendopeptidase activity
g10498.t1	carbon-nitrogen family protein	944	0.7755	2	F:hydrolase activity, acting on carbon-nitrogen (but not peptide) bonds; P:nitrogen compound metabolic process	-
g10499.t1	Not Available	970		0	-
g105.t1	finger protein	707	0.656	5	F:transcription factor activity; F:DNA binding; C:nucleus; F:zinc ion binding; P:regulation of transcription, DNA-dependent	-
g1050.t1	protamine p1	1026	0.497895	0	-
g10500.t1	Not Available	437		0	-
g10501.t1	Not Available	150		0	-
g10502.t1	lpxtg-domain-containing protein	753	0.577	3	F:molecular_function; P:biological_process; C:cellular_component
g10503.t1	centromere microtubule-binding protein cbf5	548	0.6355	1	P:mycelium development	-
g10504.t1	hypothetical protein FG07201.1 [Gibberella zeae PH-1]	115	0.7075	3	F:molecular_function; P:biological_process; C:cellular_component
g10505.t1	replication factor c subunit 4	353	0.9375	4	P:DNA replication; F:DNA clamp loader activity; C:DNA replication factor C complex; F:ATP binding	-
g10506.t1	hypothetical protein [Paramecium tetraurelia strain d4-2]	278	0.69	0	-
g10507.t1	Not Available	1029		0	-
g10508.t1	phospholipid-translocating p-type atpase	1312	0.8165	7	C:integral to membrane; F:ATPase activity, coupled to transmembrane movement of ions, phosphorylative mechanism; P:ATP biosynthetic process; F:ATP binding; P:phospholipid transport; F:magnesium ion binding; F:phospholipid-translocating ATPase activity	EC:3.6.3.1
g10509.t1	lpxtg-domain-containing protein	435	0.423333	0	-
g1051.t1	Not Available	221		0	-
g10510.t1	80 kd mcm3-associated protein	1425	0.724	0	-
g10511.t1	Not Available	248		0	-
g10512.t1	Not Available	804		0	-
g10513.t1	low temperature viability protein	929	0.731	5	P:ribosome biogenesis; F:ATP binding; C:nucleus; C:cytosol; C:preribosome, small subunit precursor	-
g10514.t1	nucleolar gtp-binding protein	641	0.796	2	C:intracellular; F:GTP binding	-
g10515.t1	acyl- dehydrogenase family member 11	462	0.8565	3	F:FAD binding; P:oxidation reduction; F:acyl-CoA dehydrogenase activity	EC:1.3.99.3
g10516.t1	atp-dependent dna ligase domain-containing protein	1410	0.592	7	F:DNA binding; C:intracellular; F:ATP binding; F:zinc ion binding; F:DNA ligase (ATP) activity; P:DNA recombination; P:DNA repair	EC:6.5.1.1
g10517.t1	Not Available	509		0	-
g10518.t1	Not Available	205		0	-
g10519.t1	mynd finger	347	0.505	3	F:nucleic acid binding; F:ribonuclease H activity; F:zinc ion binding	EC:3.1.26.4
g1052.t1	inositol hexakisphosphate kinase	1373	0.576	2	F:inositol trisphosphate 3-kinase activity; P:phosphorylation	EC:2.7.1.127
g10520.t1	Not Available	147		0	-
g10521.t1	Not Available	442		0	-
g10522.t1	flavin-containing monooxygenase	632	0.7515	4	F:FAD binding; P:oxidation reduction; F:NADP or NADPH binding; F:flavin-containing monooxygenase activity	EC:1.14.13.8
g10523.t1	Not Available	169		0	-
g10524.t1	Not Available	88		0	-
g10525.t1	lactose permease	539	0.743	3	F:substrate-specific transmembrane transporter activity; C:integral to membrane; P:transmembrane transport	-
g10526.t1	Not Available	362		0	-
g10527.t1	cation diffusion facilitator 1	417	0.7495	4	C:membrane; F:cation transmembrane transporter activity; P:cation transport; P:transmembrane transport	-
g10528.t1	Not Available	1521		0	-
g10529.t1	coatomer beta subunit	915	0.9115	5	F:structural molecule activity; P:vesicle-mediated transport; P:intracellular protein transport; F:binding; C:membrane coat	-
g1053.t1	glycosyltransferase family 4 protein	867	0.7495	4	C:integral to membrane; C:endoplasmic reticulum membrane; P:biosynthetic process; F:transferase activity, transferring glycosyl groups	-
g10530.t1	mannitol-1-phosphate 5-dehydrogenase	391	0.8145	3	F:mannitol-1-phosphate 5-dehydrogenase activity; P:oxidation reduction; F:coenzyme binding	EC:1.1.1.17
g10531.t1	Not Available	247		0	-
g10532.t1	Not Available	173		0	-
g10533.t1	glucose-6-phosphate isomerase	1180	0.9175	4	C:cytoplasm; P:gluconeogenesis; F:glucose-6-phosphate isomerase activity; P:glycolysis	EC:5.3.1.9
g10534.t1	helicase a859l	1460	0.447333	0	-
g10535.t1	Not Available	262		0	-
g10536.t1	serine threonine-protein kinase gad8	912	0.8745	3	F:ATP binding; P:protein amino acid phosphorylation; F:protein serine/threonine kinase activity	EC:2.7.11.0
g10537.t1	Not Available	269		0	-
g10538.t1	quinone oxidoreductase	363	0.666	4	F:zinc ion binding; F:oxidoreductase activity; P:oxidation reduction; F:lyase activity	-
g10539.t1	Not Available	100		0	-
g1054.t1	enoyl- hydratase isomerase family protein	972	0.7355	2	F:isomerase activity; P:metabolic process	-
g10540.t1	hypothetical protein NECHADRAFT_85121 [Nectria haematococca mpVI 77-13-4]	305	0.733	0	-
g10541.t1	Not Available	135		0	-
g10542.t1	arsenic resistance protein	289	0.8245	2	P:biological_process; C:cellular_component
g10543.t1	Not Available	395		0	-
g10544.t1	siderophore iron	631	0.6315	9	P:transmembrane transport; P:L-methionine biosynthetic process from L-homoserine via cystathionine; C:integral to membrane; P:siderophore transport; F:cystathionine beta-lyase activity; C:cytoplasm; F:pyridoxal phosphate binding; F:siderophore-iron transmembrane transporter activity; C:nucleus	EC:4.4.1.8
g10545.t1	Not Available	182		0	-
g10546.t1	protein	703	0.521	4	P:metal ion transport; C:membrane; F:metal ion transmembrane transporter activity; P:transmembrane transport	-
g10547.t1	Not Available	395		0	-
g10548.t1	conserved hypothetical protein [Verticillium albo-atrum VaMs.102]	336	0.568	3	F:ATP binding; P:protein amino acid phosphorylation; F:protein kinase activity	-
g10549.t1	conserved hypothetical protein [Aspergillus terreus NIH2624]	103	0.515	11	F:cation binding; F:chitinase activity; F:hydrolase activity; F:chitin binding; P:cell wall macromolecule catabolic process; P:carbohydrate metabolic process; F:catalytic activity; F:hydrolase activity, hydrolyzing O-glycosyl compounds; P:metabolic process; P:chitin catabolic process; F:hydrolase activity, acting on glycosyl bonds
g1055.t1	serine threonine protein	1374	0.685	3	F:ATP binding; P:protein amino acid phosphorylation; F:protein serine/threonine kinase activity	EC:2.7.11.0
g10550.t1	hypothetical protein CH063_02122 [Colletotrichum higginsianum]	798	0.6195	4	P:mRNA processing; F:molecular_function; P:biological_process; C:cellular_component
g10551.t1	hypothetical protein CHGG_04235 [Chaetomium globosum CBS 148.51]	1807	0.583	9	C:membrane; C:plasma membrane; F:hydrolase activity, hydrolyzing O-glycosyl compounds; F:molecular_function; F:cellulose binding; P:carbohydrate metabolic process; P:biological_process; C:extracellular region; C:cellular_component
g10552.t1	u1 snrnp-associated protein usp107	971	0.712	4	F:nucleic acid binding; P:mRNA processing; F:catalytic activity; F:nucleotide binding	-
g10553.t1	Not Available	105		0	-
g10554.t1	ubiquinol-cytochrome-c reductase cytochrome c1	298	0.5035	0	-
g10555.t1	protein	733	0.5475	7	F:DNA binding; P:nucleoside metabolic process; F:zinc ion binding; C:kinesin complex; P:DNA integration; P:DNA recombination; F:microtubule motor activity	-
g10556.t1	Not Available	262		0	-
g10557.t1	hypothetical protein MAC_03273 [Metarhizium acridum CQMa 102]	680	0.4585	0	-
g10558.t1	protein	1618	0.613	5	F:ribonuclease H activity; F:RNA-directed DNA polymerase activity; P:RNA-dependent DNA replication; F:RNA binding; F:zinc ion binding	EC:3.1.26.4; EC:2.7.7.49
g10559.t1	Not Available	192		0	-
g1056.t1	Not Available	770		0	-
g10560.t1	Not Available	159		0	-
g10561.t1	protein	153	0.625	2	F:nucleic acid binding; F:ribonuclease H activity	EC:3.1.26.4
g10562.t1	Not Available	170		0	-
g10563.t1	Not Available	127		0	-
g10564.t1	ankyrin repeat protein	481	0.415	2	P:nucleoside metabolic process; F:catalytic activity	-
g10565.t1	fad-binding domain-containing protein	575	0.455	6	F:FAD binding; C:integral to membrane; F:oxidoreductase activity; F:iron ion binding; F:electron carrier activity; P:oxidation reduction	-
g10566.t1	Not Available	686		0	-
g10567.t1	casein kinase i	1486	0.6305	3	F:ATP binding; P:protein amino acid phosphorylation; F:protein serine/threonine kinase activity	EC:2.7.11.0
g10568.t1	Not Available	212		0	-
g10569.t1	hypothetical protein FOXB_16525 [Fusarium oxysporum Fo5176]	525	0.436667	0	-
g1057.t1	Not Available	174		0	-
g10570.t1	Not Available	174		0	-
g10571.t1	Not Available	340		0	-
g10572.t1	non-ribosomal peptide synthetase	1570	0.582	4	F:cofactor binding; P:metabolic process; F:acyl carrier activity; F:catalytic activity	-
g10573.t1	Not Available	726		0	-
g10574.t1	abc transporter transmembrane region 2	858	0.8955	5	P:transmembrane transport; C:integral to membrane; F:ATPase activity, coupled to transmembrane movement of substances; P:ATP catabolic process; F:ATP binding	-
g10575.t1	diphthamide biosynthesis protein 3	1146	0.844	3	C:nucleus; F:metal ion binding; C:cytoplasm	-
g10576.t1	leucyl-trna synthetase	1102	0.7995	4	C:cytoplasm; F:leucine-tRNA ligase activity; P:leucyl-tRNA aminoacylation; F:ATP binding	EC:6.1.1.4
g10577.t1	ap-3 complex subunit sigma	631	0.8345	2	P:protein transport; F:protein transporter activity	-
g10578.t1	hypothetical protein GLRG_06822 [Glomerella graminicola M1.001]	1108	0.679	2	F:molecular_function; C:cellular_component
g10579.t1	cytochrome-c oxidase chain viic	328	0.687	2	F:cytochrome-c oxidase activity; P:oxidation reduction	EC:1.9.3.1
g1058.t1	Not Available	389		0	-
g10580.t1	pentatricopeptide repeat protein	1287	0.69	1	P:mycelium development	-
g10581.t1	37s ribosomal protein rsm25	241	0.7135	3	C:mitochondrial small ribosomal subunit; F:structural constituent of ribosome; P:translation	-
g10582.t1	Not Available	315		0	-
g10583.t1	hypothetical protein NECHADRAFT_89660 [Nectria haematococca mpVI 77-13-4]	836	0.5165	0	-
g10584.t1	Not Available	134		0	-
g10585.t1	Not Available	279		0	-
g10586.t1	tyrosine phosphatase	294	0.676	2	F:protein tyrosine phosphatase activity; P:peptidyl-tyrosine dephosphorylation	EC:3.1.3.48
g10587.t1	hypothetical protein CH063_13430 [Colletotrichum higginsianum]	371	0.7085	0	-
g10588.t1	Not Available	620		0	-
g10589.t1	kelch repeat protein	712	0.553	0	-
g1059.t1	related to lipoyltransferase	412	0.6435	2	F:transferase activity; P:protein modification process	-
g10590.t1	Not Available	362		0	-
g10591.t1	er associated chaperone	346	0.693	3	P:protein folding; F:heat shock protein binding; F:unfolded protein binding	-
g10592.t1	duf544 domain-containing protein	822	0.6315	4	C:integral to membrane; C:cytoplasm; F:oxidoreductase activity, acting on the CH-CH group of donors; P:lipid metabolic process	-
g10593.t1	Not Available	554		0	-
g10594.t1	steroid 5 alpha-reductase	526	0.755	9	C:cytoplasm; F:3-oxo-5-alpha-steroid 4-dehydrogenase activity; F:ATP-dependent helicase activity; F:nucleic acid binding; P:steroid metabolic process; F:ATP binding; C:integral to membrane; P:DNA recombination; P:oxidation reduction	EC:1.3.99.5
g10595.t1	kynurenine-oxoglutarate transaminase	575	0.9125	3	F:pyridoxal phosphate binding; P:biosynthetic process; F:transaminase activity	EC:2.6.1.0
g10596.t1	Not Available	188		0	-
g10597.t1	hormone-sensitive lipase	719	0.718	2	P:metabolic process; F:hydrolase activity	-
g10598.t1	Not Available	558		0	-
g10599.t1	transcription factor	1015	0.6755	5	F:transcription factor activity; F:DNA binding; C:nucleus; F:zinc ion binding; P:regulation of transcription, DNA-dependent	-
g106.t1	dihydrodipicolinate synthetase	314	0.8195	2	F:lyase activity; P:metabolic process	-
g1060.t1	chorismate synthase	1152	0.7965	4	F:oxidoreductase activity; P:aromatic amino acid family biosynthetic process; F:chorismate synthase activity; P:oxidation reduction	EC:4.2.3.5
g10600.t1	Not Available	820		0	-
g10601.t1	Not Available	152		0	-
g10602.t1	Not Available	218		0	-
g10603.t1	Not Available	267		0	-
g10604.t1	Not Available	369		0	-
g10605.t1	Not Available	228		0	-
g10606.t1	hypothetical protein GLRG_06526 [Glomerella graminicola M1.001]	506	0.631	0	-
g10607.t1	mediator of rna polymerase ii transcription subunit 7	319	0.6775	2	C:mediator complex; P:regulation of transcription from RNA polymerase II promoter	-
g10608.t1	eukaryotic membrane protein family	1547	0.6685	2	F:receptor activity; C:integral to membrane	-
g10609.t1	Not Available	726		0	-
g1061.t1	Not Available	420		0	-
g10610.t1	Not Available	334		0	-
g10611.t1	Not Available	231		0	-
g10612.t1	dienelactone hydrolase	253	0.791	1	F:hydrolase activity	-
g10613.t1	Not Available	712		0	-
g10614.t1	wd repeat containing protein pop1	1021	0.7065	2	F:molecular_function; C:cellular_component
g10615.t1	Not Available	431		0	-
g10616.t1	Not Available	319		0	-
g10617.t1	hypothetical protein GLRG_06516 [Glomerella graminicola M1.001]	553	0.582	3	F:molecular_function; P:biological_process; C:cellular_component
g10618.t1	filament-forming protein	2726	0.768	3	C:nuclear pore; P:protein import into nucleus; P:mycelium development	-
g10619.t1	formylmethionine deformylase-like protein	2826	0.6225	2	F:molecular_function; C:cellular_component
g1062.t1	pathway-specific nitrogen regulator	1154	0.67	2	F:molecular_function; C:cellular_component
g10620.t1	Not Available	344		0	-
g10621.t1	Not Available	193		0	-
g10622.t1	u1 zinc finger domain-containing protein	297	0.6675	2	F:zinc ion binding; F:nucleic acid binding	-
g10623.t1	Not Available	243		0	-
g10624.t1	covalently-linked cell wall protein	287	0.5425	7	C:cellular bud tip; C:plasma membrane; C:fungal-type cell wall; P:cellular cell wall organization; C:extracellular region; C:endoplasmic reticulum; F:structural constituent of cell wall	-
g10625.t1	Not Available	203		0	-
g10626.t1	tol protein	383	0.48	0	-
g10627.t1	heterokaryon incompatibility protein	392	0.5475	0	-
g10628.t1	Not Available	78		0	-
g10629.t1	major facilitator superfamily protein	490	0.605	1	P:transmembrane transport	-
g1063.t1	mitochondrial phosphate carrier protein	548	0.898	4	C:mitochondrial inner membrane; C:integral to membrane; F:binding; P:transmembrane transport	-
g10630.t1	Not Available	90		0	-
g10631.t1	Not Available	179		0	-
g10632.t1	c2h2 transcription factor	795	0.512	3	C:nucleus; F:DNA binding; F:zinc ion binding	-
g10633.t1	glycerate dehydrogenase	323	0.5865	4	F:NAD or NADH binding; C:cytoplasm; P:oxidation reduction; F:glycerate dehydrogenase activity	EC:1.1.1.29
g10634.t1	Not Available	99		0	-
g10635.t1	Not Available	225		0	-
g10636.t1	class ii aldolase adducin domain containing protein	300	0.7375	1	F:metal ion binding	-
g10637.t1	glycoside hydrolase family 78 protein	825	0.685	2	P:metabolic process; F:alpha-L-rhamnosidase activity	EC:3.2.1.40
g10638.t1	Not Available	411		0	-
g10639.t1	hypothetical protein GLRG_00460 [Glomerella graminicola M1.001]	287	0.44	0	-
g1064.t1	Not Available	459		0	-
g10640.t1	Not Available	246		0	-
g10641.t1	u6 small nuclear ribonucleoprotein	96	0.875	1	F:molecular_function
g10642.t1	nudix domain-containing protein	215	0.5815	1	F:hydrolase activity	-
g10643.t1	arrestin domain-containing protein	903	0.67	0	-
g10644.t1	Not Available	637		0	-
g10645.t1	Not Available	525		0	-
g10646.t1	gtp-binding protein 1	615	0.8095	5	F:translation elongation factor activity; P:translational elongation; P:GTP catabolic process; F:GTPase activity; F:GTP binding	-
g10647.t1	dna binding regulatory protein	1343	0.709	3	C:nucleus; F:DNA binding; F:zinc ion binding	-
g10648.t1	Not Available	735		0	-
g10649.t1	Not Available	167		0	-
g1065.t1	vacuolar membrane protein	1847	0.772	1	F:zinc ion binding	-
g10650.t1	Not Available	559		0	-
g10651.t1	catabolic 3-dehydroquinase	1298	0.6185	0	-
g10652.t1	eukaryotic aspartyl protease	750	0.6955	2	F:aspartic-type endopeptidase activity; P:proteolysis	EC:3.4.23.0
g10653.t1	Not Available	406		0	-
g10654.t1	Not Available	316		0	-
g10655.t1	Not Available	247		0	-
g10656.t1	Not Available	91		0	-
g10657.t1	Not Available	382		0	-
g10658.t1	Not Available	657		0	-
g10659.t1	dna repair protein rad5	3347	0.7615	7	C:cytoplasm; F:helicase activity; F:DNA binding; F:ATP binding; C:nucleus; F:zinc ion binding; P:DNA repair	-
g1066.t1	Not Available	811		0	-
g10660.t1	squalene phytoene synthase	362	0.7455	5	C:ribosome; F:structural constituent of ribosome; F:transferase activity; P:translation; F:rRNA binding	-
g10661.t1	37s ribosomal protein mrp17	351	0.789	4	C:ribosome; F:structural constituent of ribosome; P:translation; F:rRNA binding	-
g10662.t1	Not Available	141		0	-
g10663.t1	Not Available	134		0	-
g10664.t1	brca1 c terminus domain-containing protein	786	0.579	2	C:intracellular; F:hydrolase activity	-
g10665.t1	Not Available	333		0	-
g10666.t1	amidase family protein	554	0.6655	5	F:amidase activity; C:cytosol; C:nucleomorph; F:carbon-nitrogen ligase activity, with glutamine as amido-N-donor; F:transferase activity	EC:3.5.1.4; EC:6.3.5.0
g10667.t1	Not Available	425		0	-
g10668.t1	hypothetical protein VDAG_04725 [Verticillium dahliae VdLs.17]	274	0.4945	3	F:molecular_function; P:biological_process; C:cellular_component
g10669.t1	Not Available	142		0	-
g1067.t1	tbc domain-containing protein	1627	0.704	3	F:Rab GTPase activator activity; C:intracellular; P:positive regulation of Rab GTPase activity	-
g10670.t1	Not Available	504		0	-
g10671.t1	biotrophy-associated secreted protein 2	101	0.7105	3	F:molecular_function; P:biological_process; C:cellular_component
g10672.t1	short chain dehydrogenase family protein	254	0.6915	3	P:oxidation reduction; F:oxidoreductase activity; F:binding	-
g10673.t1	bifunctional p-450:nadph-p450 reductase	1398	0.7345	9	P:lipid metabolic process; F:electron carrier activity; F:NADPH-hemoprotein reductase activity; F:FMN binding; F:heme binding; P:transport; C:membrane; F:aromatase activity; P:electron transport chain	EC:1.6.2.4; EC:1.14.14.1
g10674.t1	Not Available	620		0	-
g10675.t1	mfs transporter	784	0.797	1	P:transmembrane transport	-
g10676.t1	pisatin demethylase	510	0.693	6	F:heme binding; F:monooxygenase activity; P:methylation; F:electron carrier activity; P:oxidation reduction; F:methyltransferase activity	EC:2.1.1.0
g10677.t1	endo- -beta-xylanase	582	0.6975	4	P:xylan catabolic process; C:extracellular region; F:cellulose binding; F:endo-1,4-beta-xylanase activity	EC:3.2.1.8
g10678.t1	Not Available	189		0	-
g10679.t1	hypothetical protein FG02964.1 [Gibberella zeae PH-1]	176	0.54	0	-
g1068.t1	Not Available	351		0	-
g10680.t1	Not Available	583		0	-
g10681.t1	sugar transporter	522	0.7735	4	F:substrate-specific transmembrane transporter activity; C:integral to membrane; P:transmembrane transport; P:carbohydrate transport	-
g10682.t1	hypothetical protein GLRG_01121 [Glomerella graminicola M1.001]	312	0.441579	3	F:molecular_function; C:cellular_component; P:biological_process
g10683.t1	Not Available	241		0	-
g10684.t1	monocarboxylate	535	0.6695	1	P:transmembrane transport	-
g10685.t1	vacuolar protein sorting-associated protein	3564	0.807	1	P:protein localization	-
g10686.t1	Not Available	680		0	-
g10687.t1	Not Available	2104		0	-
g10688.t1	sit4 phosphatase-associated protein	1540	0.7415	5	C:cytosol; P:signal transduction; C:nucleus; P:chromosome segregation; C:centromeric heterochromatin	-
g10689.t1	Not Available	894		0	-
g1069.t1	carbon-nitrogen hydrolase	511	0.722	2	P:nitrogen compound metabolic process; F:hydrolase activity, acting on carbon-nitrogen (but not peptide) bonds	-
g10690.t1	Not Available	681		0	-
g10691.t1	major allergen asp f2	256	0.753	1	C:extracellular region	-
g10692.t1	alcohol dehydrogenase zinc-binding domain protein	1087	0.6775	3	F:zinc ion binding; F:oxidoreductase activity; P:oxidation reduction	-
g10693.t1	predicted protein [Trichoderma reesei QM6a]	256	0.496	2	F:carbon-sulfur lyase activity; P:metabolic process	-
g10694.t1	oxalate decarboxylase	425	0.8135	4	P:lipopolysaccharide biosynthetic process; F:nutrient reservoir activity; F:dTDP-4-dehydrorhamnose 3,5-epimerase activity; F:isomerase activity
g10695.t1	mitochondrial 54s ribosomal protein l51	136	0.842	1	C:ribosome	-
g10696.t1	general alpha-glucoside permease	536	0.5785	0	-
g10697.t1	Not Available	196		0	-
g10698.t1	Not Available	252		0	-
g10699.t1	predicted protein [Trichoderma reesei QM6a]	318	0.4645	0	-
g107.t1	Not Available	278		0	-
g1070.t1	Not Available	356		0	-
g10700.t1	Not Available	97		0	-
g10701.t1	Not Available	145		0	-
g10702.t1	protein	575	0.5335	3	F:molecular_function; P:biological_process; C:cellular_component
g10703.t1	Not Available	363		0	-
g10704.t1	mfs transporter	454	0.728	2	P:transmembrane transport; F:transferase activity	-
g10705.t1	Not Available	580		0	-
g10706.t1	carbohydrate-binding module family 1 protein	520	0.807	4	C:extracellular region; P:carbohydrate metabolic process; F:cellulose binding; F:hydrolase activity, hydrolyzing O-glycosyl compounds	EC:3.2.1.0
g10707.t1	membrane protein	363	0.5975	3	P:cellular metabolic process; F:coenzyme binding; F:catalytic activity	-
g10708.t1	phosphoglycerate mutase	314	0.683	1	F:phosphoglycerate mutase activity	EC:5.4.2.1
g10709.t1	multidrug resistance protein 3 (p glycoprotein 3)	1285	0.8015	5	P:transmembrane transport; C:integral to membrane; F:ATPase activity, coupled to transmembrane movement of substances; P:ATP catabolic process; F:ATP binding	-
g1071.t1	dna mismatch repair protein	1345	0.56	9	F:mismatched DNA binding; P:ATP catabolic process; C:synaptonemal complex; C:chiasma; C:MutLbeta complex; F:ATP binding; P:mismatch repair; F:ATPase activity; P:reciprocal meiotic recombination	EC:3.6.1.3
g10710.t1	hypothetical protein AZA_76900 [Azospirillum amazonense Y2]	287	0.51	0	-
g10711.t1	Not Available	163		0	-
g10712.t1	fungal specific transcription	1545	0.6265	5	F:transcription factor activity; F:DNA binding; C:nucleus; F:zinc ion binding; P:regulation of transcription, DNA-dependent	-
g10713.t1	na+ h+ antiporter cnh1	1010	0.713	4	F:sodium:hydrogen antiporter activity; P:transmembrane transport; C:integral to membrane; P:sodium ion transport	-
g10714.t1	Not Available	192		0	-
g10715.t1	Not Available	192		0	-
g10716.t1	Not Available	193		0	-
g10717.t1	mitochondrial import receptor subunit tom-22	151	0.7145	5	F:receptor activity; P:transmembrane transport; P:intracellular protein transport; C:integral to membrane; C:mitochondrial outer membrane	-
g10718.t1	prolipoprotein diacylglyceryl transferase	1235	0.602	1	F:transferase activity	-
g10719.t1	Not Available	607		0	-
g1072.t1	hypothetical protein GLRG_10255 [Glomerella graminicola M1.001]	1066	0.63	3	F:molecular_function; P:biological_process; C:cellular_component
g10720.t1	Not Available	246		0	-
g10721.t1	Not Available	1011		0	-
g10722.t1	protein phosphatase 2c	523	0.7525	4	P:protein amino acid dephosphorylation; F:metal ion binding; F:protein serine/threonine phosphatase activity; C:protein serine/threonine phosphatase complex	-
g10723.t1	snf7 family protein	970	0.881	2	P:protein transport; P:mycelium development	-
g10724.t1	Not Available	232		0	-
g10725.t1	casein kinase i isoform delta	392	0.617	3	F:ATP binding; P:protein amino acid phosphorylation; F:protein serine/threonine kinase activity	EC:2.7.11.0
g10726.t1	Not Available	222		0	-
g10727.t1	hypothetical protein CH063_13917 [Colletotrichum higginsianum]	469	0.671	0	-
g10728.t1	Not Available	374		0	-
g10729.t1	mapkkk cascade protein kinase regulator ste50	645	0.726	3	F:kinase activity; P:signal transduction; P:phosphorylation	-
g1073.t1	pathway-specific nitrogen regulator	930	0.5735	5	F:transcription factor activity; F:DNA binding; C:nucleus; F:zinc ion binding; P:regulation of transcription, DNA-dependent	-
g10730.t1	Not Available	449		0	-
g10731.t1	Not Available	638		0	-
g10732.t1	ribosomal protein s17	653	0.795	1	C:ribosome	-
g10733.t1	Not Available	299		0	-
g10734.t1	nuclease s1	304	0.7715	3	F:endonuclease activity; F:nucleic acid binding; P:DNA catabolic process	-
g10735.t1	Not Available	469		0	-
g10736.t1	vacuolar membrane pq loop repeat protein	312	0.6605	0	-
g10737.t1	Not Available	419		0	-
g10738.t1	nascent polypeptide-associated complex subunit alpha	203	0.8085	4	C:cytoplasm; C:nucleus; P:regulation of transcription, DNA-dependent; P:protein transport	-
g10739.t1	ribosomal protein l14	147	0.7745	3	C:ribosome; F:structural constituent of ribosome; P:translation	-
g1074.t1	Not Available	997		0	-
g10740.t1	duf1687 domain containing protein	146	0.673	4	F:oxidoreductase activity; C:mitochondrion; P:oxidation reduction; P:lipid metabolic process	-
g10741.t1	aldehyde dehydrogenase	1387	0.8885	2	P:oxidation reduction; F:oxidoreductase activity	-
g10742.t1	fumarate hydratase	1073	0.9215	4	C:tricarboxylic acid cycle enzyme complex; P:fumarate metabolic process; P:tricarboxylic acid cycle; F:fumarate hydratase activity	EC:4.2.1.2
g10743.t1	Not Available	128		0	-
g10744.t1	aspartate-semialdehyde dehydrogenase	483	0.8695	8	C:cytoplasm; P:threonine biosynthetic process; F:NAD or NADH binding; F:aspartate-semialdehyde dehydrogenase activity; F:NADP or NADPH binding; F:protein dimerization activity; P:methionine biosynthetic process; P:oxidation reduction	EC:1.2.1.11
g10745.t1	Not Available	335		0	-
g10746.t1	Not Available	264		0	-
g10747.t1	Not Available	463		0	-
g10748.t1	Not Available	191		0	-
g10749.t1	Not Available	200		0	-
g1075.t1	fungal zn binuclear cluster domain containing protein	998	0.6335	4	F:transcription factor activity; C:nucleus; F:zinc ion binding; P:regulation of transcription, DNA-dependent	-
g10750.t1	Not Available	158		0	-
g10751.t1	pigment biosynthesis protein ayg1	1303	0.7025	0	-
g10752.t1	Not Available	225		0	-
g10753.t1	Not Available	243		0	-
g10754.t1	2-deoxy-d-gluconate 3-dehydrogenase	383	0.7935	3	F:oxidoreductase activity; P:oxidation reduction; F:binding	-
g10755.t1	Not Available	126		0	-
g10756.t1	gcy protein	712	0.7535	2	P:oxidation reduction; F:oxidoreductase activity	-
g10757.t1	sorbitol dehydrogenase	2075	0.7265	3	F:zinc ion binding; F:oxidoreductase activity; P:oxidation reduction	-
g10758.t1	syntaxin 5	740	0.821	2	C:membrane; P:vesicle-mediated transport	-
g10759.t1	c6 finger domain	633	0.512	4	F:transcription factor activity; C:nucleus; F:zinc ion binding; P:regulation of transcription, DNA-dependent	-
g1076.t1	Not Available	639		0	-
g10760.t1	Not Available	207		0	-
g10761.t1	Not Available	449		0	-
g10762.t1	f-box wd repeat-containing protein 1a	1605	0.668	2	F:molecular_function; C:cellular_component
g10763.t1	snf7 family protein	212	0.856	1	P:protein transport	-
g10764.t1	Not Available	269		0	-
g10765.t1	Not Available	543		0	-
g10766.t1	nacht and wd domain protein	1763	0.4885	4	P:GPI anchor metabolic process; F:hydrolase activity, acting on ester bonds; P:intracellular protein transport; C:intrinsic to endoplasmic reticulum membrane	-
g10767.t1	Not Available	84		0	-
g10768.t1	Not Available	568		0	-
g10769.t1	hypothetical protein THITE_2118142 [Thielavia terrestris NRRL 8126]	356	0.5035	0	-
g1077.t1	hypothetical protein NECHADRAFT_89646 [Nectria haematococca mpVI 77-13-4]	843	0.568	0	-
g10770.t1	Not Available	1163		0	-
g10771.t1	cdc24 calponin	1346	0.702	3	P:regulation of Rho protein signal transduction; C:intracellular; F:Rho guanyl-nucleotide exchange factor activity	-
g10772.t1	Not Available	219		0	-
g10773.t1	protein	281	0.535	0	-
g10774.t1	hypothetical protein MAC_06005 [Metarhizium acridum CQMa 102]	243	0.5935	3	F:molecular_function; P:biological_process; C:cellular_component
g10775.t1	37s ribosomal protein mrp10	90	0.694	1	C:ribosome	-
g10776.t1	Not Available	1386		0	-
g10777.t1	Not Available	393		0	-
g10778.t1	Not Available	407		0	-
g10779.t1	Not Available	265		0	-
g1078.t1	Not Available	153		0	-
g10780.t1	hypothetical protein [Podospora anserina S mat+]	242	0.668571	3	F:molecular_function; P:biological_process; C:cellular_component
g10781.t1	artemis protein	744	0.6685	1	F:hydrolase activity	-
g10782.t1	-dichlorophenol 6-monooxygenase	604	0.755	2	P:oxidation reduction; F:monooxygenase activity	-
g10783.t1	Not Available	386		0	-
g10784.t1	carboxypeptidase s	588	0.709	2	P:proteolysis; F:metallocarboxypeptidase activity	EC:3.4.17.0
g10785.t1	Not Available	637		0	-
g10786.t1	dual specificity phosphatase	391	0.577	5	F:protein tyrosine phosphatase activity; F:protein tyrosine/serine/threonine phosphatase activity; C:intracellular; P:peptidyl-tyrosine dephosphorylation; F:zinc ion binding	EC:3.1.3.48
g10787.t1	Not Available	134		0	-
g10788.t1	c2h2 finger domain	1355	0.567	3	F:zinc ion binding; F:nucleic acid binding; C:intracellular	-
g10789.t1	Not Available	285		0	-
g1079.t1	Not Available	665		0	-
g10790.t1	Not Available	584		0	-
g10791.t1	Not Available	177		0	-
g10792.t1	Not Available	146		0	-
g10793.t1	initiation-specific alpha- -mannosyltransferase	159	0.8385	1	F:transferase activity, transferring glycosyl groups	-
g10794.t1	homoserine o-acetyltransferase	1088	0.8435	3	C:cytoplasm; P:methionine biosynthetic process; F:homoserine O-acetyltransferase activity	EC:2.3.1.31
g10795.t1	copper amine oxidase	1215	0.6755	5	F:copper ion binding; P:oxidation reduction; F:quinone binding; F:amine oxidase activity; P:amine metabolic process	EC:1.4.3.21
g10796.t1	nudix family protein	829	0.705	1	F:hydrolase activity	-
g10797.t1	hypothetical protein FOXB_00480 [Fusarium oxysporum Fo5176]	316	0.5345	3	F:molecular_function; P:biological_process; C:cellular_component
g10798.t1	nudix domain-containing protein	415	0.7255	1	F:hydrolase activity	-
g10799.t1	tata-binding protein-associated phosphoprotein	137	0.893	2	C:nucleus; F:sequence-specific DNA binding	-
g108.t1	ketopantoate reductase family	325	0.763	7	C:cytoplasm; F:oxidoreductase activity; F:NADP or NADPH binding; F:FMN binding; P:pantothenate biosynthetic process; F:heme binding; P:oxidation reduction	-
g1080.t1	sda1 domain-containing protein	732	0.8665	5	C:nucleolus; F:binding; P:traversing start control point of mitotic cell cycle; P:ribosome assembly; P:actin cytoskeleton organization	-
g10800.t1	Not Available	197		0	-
g10801.t1	short-chain dehydrogenase	250	0.7345	3	P:oxidation reduction; F:oxidoreductase activity; F:binding	-
g10802.t1	Not Available	231		0	-
g10803.t1	hypothetical protein CH063_11837 [Colletotrichum higginsianum]	228	0.63	0	-
g10804.t1	Not Available	382		0	-
g10805.t1	cytochrome c oxidase-assembly factor cox16	973	0.809	4	P:protein complex assembly; P:aerobic respiration; C:mitochondrial inner membrane; C:integral to membrane	-
g10806.t1	Not Available	252		0	-
g10807.t1	prp38 family protein	397	0.8735	0	-
g10808.t1	hypothetical protein CH063_12558, partial [Colletotrichum higginsianum]	331	0.74	0	-
g10809.t1	glutamyl-trna a subunit	523	0.7265	3	P:translation; F:glutaminyl-tRNA synthase (glutamine-hydrolyzing) activity; F:transferase activity	EC:6.3.5.7
g1081.t1	Not Available	378		0	-
g10810.t1	mannose-6-phosphate isomerase-like protein	429	0.464	1	F:binding	-
g10811.t1	transmembrane bax inhibitor motif-containing protein	273	0.828	1	C:integral to membrane	-
g10812.t1	Not Available	253		0	-
g10813.t1	Not Available	448		0	-
g10814.t1	septin	523	0.9545	3	F:GTP binding; P:cell cycle; C:septin complex	-
g10815.t1	phosphatidylinositol -bisphosphate-binding	1099	0.77	0	-
g10816.t1	u2 snrnp component ist3	782	0.8225	2	F:nucleic acid binding; F:nucleotide binding	-
g10817.t1	Not Available	214		0	-
g10818.t1	dynein light intermediate chain	1558	0.6915	1	F:motor activity	-
g10819.t1	26s proteasome regulatory subunit rpn5	919	0.887	1	C:proteasome complex	-
g1082.t1	pyridoxine	240	0.705	3	F:transferase activity, transferring glycosyl groups; P:glutamine catabolic process; P:pyridoxal phosphate biosynthetic process	-
g10820.t1	sugar -lactone	523	0.7315	5	F:FAD binding; P:biosynthetic process; F:D-arabinono-1,4-lactone oxidase activity; C:mitochondrial membrane; P:oxidation reduction	EC:1.1.3.37
g10821.t1	molybdenum cofactor synthesis protein 2b	471	0.823	3	C:cytoplasm; P:Mo-molybdopterin cofactor biosynthetic process; F:transferase activity	-
g10822.t1	rna-binding protein	792	0.552	4	F:zinc ion binding; F:nucleic acid binding; C:intracellular; F:nucleotide binding	-
g10823.t1	Not Available	265		0	-
g10824.t1	Not Available	327		0	-
g10825.t1	urea active transporter	384	0.7585	5	P:cellular nitrogen compound biosynthetic process; C:integral to membrane; P:sodium ion transport; P:transmembrane transport; F:transporter activity	-
g10826.t1	integral membrane	205	0.6805	0	-
g10827.t1	protein	329	0.505	4	F:metalloendopeptidase activity; P:proteolysis; C:extracellular matrix; F:zinc ion binding	EC:3.4.24.0
g10828.t1	Not Available	105		0	-
g10829.t1	Not Available	916		0	-
g1083.t1	Not Available	1477		0	-
g10830.t1	c2h2 transcription	1489	0.5735	5	F:transcription factor activity; F:DNA binding; C:nucleus; F:zinc ion binding; P:regulation of transcription, DNA-dependent	-
g10831.t1	alcohol dehydrogenase	369	0.7035	3	F:zinc ion binding; P:oxidation reduction; F:aryl-alcohol dehydrogenase activity	EC:1.1.1.90
g10832.t1	cytochrome p450	544	0.839	4	F:heme binding; F:monooxygenase activity; P:oxidation reduction; F:electron carrier activity	-
g10833.t1	a g-specific adenine glycosylase	666	0.637	4	F:endonuclease activity; P:base-excision repair; F:4 iron, 4 sulfur cluster binding; F:DNA binding	-
g10834.t1	Not Available	459		0	-
g10835.t1	Not Available	319		0	-
g10836.t1	plac8 family protein	189	0.6165	1	C:cellular_component
g10837.t1	Not Available	324		0	-
g10838.t1	Not Available	126		0	-
g10839.t1	phosphoribosylaminoimidazole carboxylase	689	0.721	4	F:ligase activity; F:phosphoribosylaminoimidazole carboxylase activity; P:'de novo' IMP biosynthetic process; F:ATP binding	EC:4.1.1.21
g1084.t1	pyridoxine biosynthesis protein	310	0.8765	5	P:pyridoxine biosynthetic process; P:pyridoxal phosphate biosynthetic process; F:catalytic activity; P:mycelium development; P:pathogenesis	-
g10840.t1	Not Available	580		0	-
g10841.t1	siderophore esterase -	322	0.5485	1	F:hydrolase activity	-
g10842.t1	siderophore iron transporter mira	603	0.6855	1	P:transmembrane transport	-
g10843.t1	Not Available	336		0	-
g10844.t1	hypothetical protein FOXB_03141 [Fusarium oxysporum Fo5176]	96	0.63	0	-
g10845.t1	hypothetical protein TRIATDRAFT_78918 [Trichoderma atroviride IMI 206040]	174	0.6675	0	-
g10846.t1	Not Available	162		0	-
g10847.t1	Not Available	486		0	-
g10848.t1	allergen asp f4-	295	0.5345	3	F:molecular_function; P:biological_process; C:cellular_component
g10849.t1	Not Available	830		0	-
g1085.t1	vacuolar atp synthase subunit b	992	0.897	6	P:plasma membrane ATP synthesis coupled proton transport; F:hydrogen ion transporting ATP synthase activity, rotational mechanism; F:ATP binding; F:proton-transporting ATPase activity, rotational mechanism; P:ATP hydrolysis coupled proton transport; C:proton-transporting V-type ATPase, V1 domain	-
g10850.t1	major facilitator superfamily transporter	500	0.7485	4	P:transmembrane transport; C:cytoplasm; C:membrane; F:transmembrane transporter activity	-
g10851.t1	Not Available	377		0	-
g10852.t1	guanine nucleotide exchange factor	1235	0.7005	3	F:guanyl-nucleotide exchange factor activity; C:intracellular; P:regulation of small GTPase mediated signal transduction	-
g10853.t1	Not Available	128		0	-
g10854.t1	Not Available	422		0	-
g10855.t1	Not Available	154		0	-
g10856.t1	hypothetical protein FOXB_14199 [Fusarium oxysporum Fo5176]	875	0.683	0	-
g10857.t1	Not Available	1021		0	-
g10858.t1	fad binding domain-containing protein	619	0.589	3	F:FAD binding; F:oxidoreductase activity; P:oxidation reduction	-
g10859.t1	Not Available	209		0	-
g1086.t1	Not Available	1067		0	-
g10860.t1	Not Available	185		0	-
g10861.t1	Not Available	599		0	-
g10862.t1	serine threonine-protein kinase mak	776	0.8075	3	F:ATP binding; P:protein amino acid phosphorylation; F:protein serine/threonine kinase activity	EC:2.7.11.0
g10863.t1	hsp70 family chaperone	1022	0.873	1	F:ATP binding	-
g10864.t1	Not Available	410		0	-
g10865.t1	pyruvate dehydrogenase kinase	450	0.8325	5	P:two-component signal transduction system (phosphorelay); F:two-component sensor activity; P:peptidyl-histidine phosphorylation; F:ATP binding; F:pyruvate dehydrogenase (acetyl-transferring) kinase activity	EC:2.7.11.2
g10866.t1	Not Available	387		0	-
g10867.t1	Not Available	509		0	-
g10868.t1	hypothetical protein GLRG_05238 [Glomerella graminicola M1.001]	796	0.6565	3	F:molecular_function; P:biological_process; C:cellular_component
g10869.t1	mfs sugar transporter	618	0.7555	3	F:substrate-specific transmembrane transporter activity; C:integral to membrane; P:transmembrane transport	-
g1087.t1	bzip transcription factor	582	0.631	5	F:transcription factor activity; F:sequence-specific DNA binding; F:protein dimerization activity; C:nucleus; P:regulation of transcription, DNA-dependent	-
g10870.t1	Not Available	270		0	-
g10871.t1	hypothetical protein GLRG_05241 [Glomerella graminicola M1.001]	545	0.595	0	-
g10872.t1	Not Available	162		0	-
g10873.t1	Not Available	1048		0	-
g10874.t1	sphingosine-1-phosphate lyase	567	0.8685	3	F:pyridoxal phosphate binding; P:carboxylic acid metabolic process; F:carboxy-lyase activity	EC:4.1.1.0
g10875.t1	glycosyltransferase family 34 protein	314	0.7025	2	F:transferase activity, transferring hexosyl groups; C:integral to membrane	EC:2.4.1.0
g10876.t1	ring finger domain-containing protein	324	0.672	1	F:zinc ion binding	-
g10877.t1	Not Available	147		0	-
g10878.t1	golgi matrix protein	1420	0.748	2	P:biological_process; C:cellular_component
g10879.t1	hypothetical protein TRIVIDRAFT_68297 [Trichoderma virens Gv29-8]	581	0.6765	0	-
g1088.t1	Not Available	231		0	-
g10880.t1	chd5 domain-containing protein	215	0.7225	8	C:integral to membrane; P:retrograde vesicle-mediated transport, Golgi to ER; P:cellular calcium ion homeostasis; C:GET complex; P:mitochondrion organization; P:endoplasmic reticulum unfolded protein response; P:protein amino acid glycosylation; C:endoplasmic reticulum membrane	-
g10881.t1	Not Available	186		0	-
g10882.t1	aspartic-type endopeptidase	525	0.5965	3	C:integral to membrane; P:proteolysis; F:aspartic-type endopeptidase activity	EC:3.4.23.0
g10883.t1	Not Available	474		0	-
g10884.t1	vacuolar amino acid transporter 2	594	0.7405	1	C:integral to membrane	-
g10885.t1	Not Available	271		0	-
g10886.t1	Not Available	321		0	-
g10887.t1	Not Available	338		0	-
g10888.t1	Not Available	242		0	-
g10889.t1	snf7 family protein	228	0.8015	1	P:protein transport	-
g1089.t1	hypothetical protein NCU07661 [Neurospora crassa OR74A]	261	0.4925	3	F:molecular_function; P:biological_process; C:cellular_component
g10890.t1	translation machinery-associated protein	1263	0.894	2	F:zinc ion binding; F:DNA binding	-
g10891.t1	rna annealing protein	533	0.7305	2	F:nucleic acid binding; F:nucleotide binding	-
g10892.t1	hypothetical protein FG05204.1 [Gibberella zeae PH-1]	688	0.5815	3	F:molecular_function; P:biological_process; C:cellular_component
g10893.t1	betaine aldehyde dehydrogenase	489	0.618	3	F:betaine-aldehyde dehydrogenase activity; P:betaine biosynthetic process; P:oxidation reduction	EC:1.2.1.8
g10894.t1	Not Available	218		0	-
g10895.t1	Not Available	405		0	-
g10896.t1	protein phosphatase 2c	942	0.7785	4	P:hyphal growth; P:metabolic process; F:catalytic activity; P:pathogenesis	-
g10897.t1	c4-dicarboxylate transporter	467	0.677	2	P:transmembrane transport; C:integral to membrane	-
g10898.t1	Not Available	1197		0	-
g10899.t1	denn domain-containing protein	1018	0.865	0	-
g109.t1	Not Available	244		0	-
g1090.t1	extracellular dipeptidyl-peptidase dpp4	778	0.7625	6	C:membrane; C:extracellular region; P:proteolysis; F:serine-type endopeptidase activity; F:aminopeptidase activity; P:pathogenesis	EC:3.4.21.0; EC:3.4.11.0
g10900.t1	Not Available	677		0	-
g10901.t1	wd repeat domain-containing protein	662	0.837	6	C:protein complex; C:actomyosin contractile ring; F:actin binding; P:actin filament bundle assembly; C:actin cortical patch; P:actin filament polymerization	-
g10902.t1	int1 protein	1424	0.686	2	F:molecular_function; C:cellular_component
g10903.t1	Not Available	860		0	-
g10904.t1	Not Available	150		0	-
g10905.t1	atp-dependent rna helicase dbp9	594	0.8065	5	C:nucleolus; F:ATP-dependent helicase activity; F:RNA binding; F:ATP binding; P:rRNA processing	-
g10906.t1	Not Available	643		0	-
g10907.t1	catalase	1247	0.767	4	P:hydrogen peroxide catabolic process; F:heme binding; F:catalase activity; P:oxidation reduction	EC:1.11.1.6
g10908.t1	Not Available	656		0	-
g10909.t1	Not Available	443		0	-
g1091.t1	Not Available	666		0	-
g10910.t1	high-affinity nicotinic acid transporter	494	0.756	1	P:transmembrane transport	-
g10911.t1	c2h2 transcription factor	858	0.5665	3	C:nucleus; F:DNA binding; F:zinc ion binding	-
g10912.t1	aminotransferase class-iii	456	0.568	4	F:pyridoxal phosphate binding; F:2,2-dialkylglycine decarboxylase (pyruvate) activity; P:metabolic process; F:4-aminobutyrate transaminase activity	EC:4.1.1.64; EC:2.6.1.19
g10913.t1	Not Available	194		0	-
g10914.t1	Not Available	589		0	-
g10915.t1	protein	860	0.5375	0	-
g10916.t1	endo-beta- -d-xylanase precursor	227	0.7875	4	P:xylan catabolic process; C:extracellular region; F:cellulose binding; F:endo-1,4-beta-xylanase activity	EC:3.2.1.8
g10917.t1	mfs transporter	630	0.641	1	P:transmembrane transport	-
g10918.t1	pyroglutamyl peptidase type i	214	0.4575	1	P:proteolysis	-
g10919.t1	Not Available	349		0	-
g1092.t1	Not Available	794		0	-
g10920.t1	proline-specific permease	611	0.804	3	C:integral to membrane; F:amino acid transmembrane transporter activity; P:amino acid transmembrane transport	-
g10921.t1	glycoside hydrolase family 61 protein	236	0.816	5	F:hydrolase activity, hydrolyzing O-glycosyl compounds; P:carbohydrate metabolic process; C:extracellular region; P:interaction with host via protein secreted by type II secretion system; F:cellulose binding	EC:3.2.1.0
g10922.t1	Not Available	206		0	-
g10923.t1	Not Available	262		0	-
g10924.t1	mfs sugar	544	0.7965	4	C:integral to membrane; F:substrate-specific transmembrane transporter activity; P:transmembrane transport; P:carbohydrate transport	-
g10925.t1	Not Available	356		0	-
g10926.t1	Not Available	235		0	-
g10927.t1	sulfate permease 2	798	0.6695	4	C:integral to membrane; F:secondary active sulfate transmembrane transporter activity; P:sulfate transport; P:transmembrane transport	-
g10928.t1	Not Available	68		0	-
g10929.t1	dna-binding protein	320	0.7835	1	F:DNA binding	-
g1093.t1	quinate repressor	884	0.6905	9	P:quinate metabolic process; F:3-dehydroquinate dehydratase activity; F:shikimate kinase activity; P:oxidation reduction; F:shikimate 5-dehydrogenase activity; P:regulation of transcription, DNA-dependent; F:DNA binding; F:ATP binding; C:cytoplasm	EC:4.2.1.10; EC:2.7.1.71; EC:1.1.1.25
g10930.t1	flavin-binding monooxygenase-like protein	621	0.656	4	F:flavin-containing monooxygenase activity; F:FAD binding; P:oxidation reduction; F:NADP or NADPH binding	EC:1.14.13.8
g10931.t1	Not Available	156		0	-
g10932.t1	lathosterol oxidase	293	0.842	5	P:fatty acid biosynthetic process; F:oxidoreductase activity; F:iron ion binding; C:integral to membrane; P:oxidation reduction	-
g10933.t1	alanine racemase	358	0.523	3	F:transcription factor activity; F:sequence-specific DNA binding; P:regulation of transcription, DNA-dependent	-
g10934.t1	tam domain methyltransferase	341	0.675	2	F:methyltransferase activity; P:methylation	EC:2.1.1.0
g10935.t1	Not Available	833		0	-
g10936.t1	cytochrome p450	520	0.697	4	F:heme binding; F:monooxygenase activity; P:oxidation reduction; F:electron carrier activity	-
g10937.t1	uracil phosphoribosyltransferase	805	0.6095	1	F:transferase activity, transferring glycosyl groups	-
g10938.t1	Not Available	383		0	-
g10939.t1	palmitoyltransferase swf1	415	0.7135	4	C:endoplasmic reticulum membrane; F:acyltransferase activity; C:integral to membrane; F:zinc ion binding	-
g1094.t1	Not Available	639		0	-
g10940.t1	hsp90 co-chaperone aha1	608	0.837	7	C:cytosol; F:heat shock protein binding; P:protein folding; F:chaperone binding; P:positive regulation of ATPase activity; F:ATPase activator activity; P:response to stress	-
g10941.t1	Not Available	250		0	-
g10942.t1	hypothetical protein GLRG_08790 [Glomerella graminicola M1.001]	1169	0.6525	3	F:molecular_function; P:biological_process; C:cellular_component
g10943.t1	ras guanyl-nucleotide exchange factor	469	0.6995	3	F:molecular_function; P:biological_process; C:cellular_component
g10944.t1	poly polymerase	593	0.7035	4	P:RNA polyadenylation; F:RNA binding; F:polynucleotide adenylyltransferase activity; C:nucleus	EC:2.7.7.19
g10945.t1	Not Available	297		0	-
g10946.t1	Not Available	166		0	-
g10947.t1	Not Available	149		0	-
g10948.t1	misato segment ii myosin-like domain-containing protein	478	0.5595	4	C:protein complex; F:GTP binding; P:protein polymerization; C:mitochondrion	-
g10949.t1	Not Available	146		0	-
g1095.t1	quinic acid utilization activator	725	0.467	6	F:transcription factor activity; F:DNA binding; P:quinate metabolic process; C:nucleus; F:zinc ion binding; P:regulation of transcription, DNA-dependent	-
g10950.t1	fork head domain-containing protein	651	0.6505	11	F:RNA polymerase II transcription factor activity, enhancer binding; F:double-stranded DNA binding; F:promoter binding; C:nuclear chromatin; C:transcription factor complex; F:sequence-specific DNA binding; F:transcription activator activity; F:transcription factor binding; F:specific transcriptional repressor activity; F:specific RNA polymerase II transcription factor activity; P:regulation of tr…	-
g10951.t1	Not Available	1543		0	-
g10952.t1	eukaryotic translation initiation factor 3 subunit clu1	1290	0.7425	2	P:translational initiation; F:translation initiation factor activity	-
g10953.t1	hypothetical protein FOXB_16052 [Fusarium oxysporum Fo5176]	783	0.4375	3	F:molecular_function; P:biological_process; C:cellular_component
g10954.t1	Not Available	302		0	-
g10955.t1	Not Available	598		0	-
g10956.t1	ferric reductase like transmembrane component	705	0.771	6	F:FAD binding; C:integral to membrane; F:oxidoreductase activity; F:iron ion binding; F:electron carrier activity; P:oxidation reduction	-
g10957.t1	yippee zinc-binding protein	868	0.9085	0	-
g10958.t1	integral membrane protein	408	0.7805	4	C:Golgi membrane; F:sugar:hydrogen symporter activity; P:carbohydrate transport; C:integral to membrane	-
g10959.t1	hypothetical protein FOXB_16048 [Fusarium oxysporum Fo5176]	475	0.6795	0	-
g1096.t1	quinate dehydrogenase	945	0.785	6	F:quinate 5-dehydrogenase activity; C:cytoplasm; P:quinate metabolic process; F:binding; P:oxidation reduction; F:shikimate 5-dehydrogenase activity	EC:1.1.1.24; EC:1.1.1.25
g10960.t1	Not Available	362		0	-
g10961.t1	Not Available	236		0	-
g10962.t1	nuclear pore complex protein an-nup82	1310	0.7	0	-
g10963.t1	Not Available	586		0	-
g10964.t1	nuclear cap binding protein subunit 2	251	0.848	2	F:nucleic acid binding; F:nucleotide binding	-
g10965.t1	trafficking protein particle complex subunit 2	805	0.6285	2	C:intracellular; P:ER to Golgi vesicle-mediated transport	-
g10966.t1	Not Available	259		0	-
g10967.t1	histone h4	103	0.992	5	C:nucleosome; P:mycelium development; F:DNA binding; P:nucleosome assembly; C:nucleus	-
g10968.t1	20s cyclosome subunit ( nuc2 cdc27)	822	0.5595	1	F:binding	-
g10969.t1	duf788 domain-containing protein	291	0.6975	2	F:molecular_function; P:biological_process
g1097.t1	quinate permease	897	0.82	4	F:substrate-specific transmembrane transporter activity; C:integral to membrane; P:quinate metabolic process; P:transmembrane transport	-
g10970.t1	Not Available	202		0	-
g10971.t1	phosphatidylinositol 4-kinase pik1a	296	0.9235	5	P:phosphoinositide phosphorylation; F:inositol or phosphatidylinositol kinase activity; F:binding; F:phosphotransferase activity, alcohol group as acceptor; P:phosphoinositide-mediated signaling	EC:2.7.1.0
g10972.t1	cation efflux family protein	393	0.6695	5	C:membrane; P:mycelium development; F:cation transmembrane transporter activity; P:cation transport; P:transmembrane transport	-
g10973.t1	Not Available	332		0	-
g10974.t1	Not Available	704		0	-
g10975.t1	hypothetical protein VDAG_08803 [Verticillium dahliae VdLs.17]	869	0.5525	3	F:molecular_function; P:biological_process; C:cellular_component
g10976.t1	Not Available	482		0	-
g10977.t1	histone acetyltransferase subunit 4	1815	0.6445	2	P:mRNA processing; F:transferase activity	-
g10978.t1	prolyl oligopeptidase	707	0.72	2	F:serine-type peptidase activity; P:proteolysis	-
g10979.t1	dimethyl-8-ribityllumazine synthase+B7	200	0.83	3	F:riboflavin synthase activity; P:riboflavin biosynthetic process; C:riboflavin synthase complex	EC:2.5.1.9
g1098.t1	3-dehydroshikimate dehydratase	348	0.688	3	P:quinate metabolic process; F:isomerase activity; F:lyase activity	-
g10980.t1	calcium-binding protein precursor cnx1	561	0.848	4	P:protein folding; C:endoplasmic reticulum; F:unfolded protein binding; F:calcium ion binding	-
g10981.t1	Not Available	214		0	-
g10982.t1	hypothetical protein MAA_04216 [Metarhizium anisopliae ARSEF 23]	203	0.605	1	P:mycelium development	-
g10983.t1	Not Available	527		0	-
g10984.t1	dynamin central region	811	0.8555	3	F:GTP binding; P:GTP catabolic process; F:GTPase activity	-
g10985.t1	cytochrome c oxidase assembly protein cox19	103	0.705	1	F:molecular_function
g10986.t1	lim domain-containing protein	877	0.6035	1	F:zinc ion binding	-
g10987.t1	ubiquitin-like modifier	294	0.835	2	F:molecular_function; C:cellular_component
g10988.t1	nuclear pore complex protein nup107	1420	0.6325	2	C:nuclear pore; P:transport	-
g10989.t1	Not Available	189		0	-
g1099.t1	3-dehydroquinate dehydratase	338	0.8005	3	P:quinate metabolic process; F:3-dehydroquinate dehydratase activity; P:aromatic amino acid family biosynthetic process	EC:4.2.1.10
g10990.t1	hypothetical protein [Podospora anserina S mat+]	541	0.5275	3	F:molecular_function; P:biological_process; C:cellular_component
g10991.t1	f-box domain-containing protein	531	0.7	0	-
g10992.t1	Not Available	226		0	-
g10993.t1	v-atpase subunit c	1305	0.7785	3	F:hydrolase activity, acting on acid anhydrides, catalyzing transmembrane movement of substances; P:ATP hydrolysis coupled proton transport; C:proton-transporting V-type ATPase, V1 domain	EC:3.6.3.0
g10994.t1	adenylyl-sulfate kinase	210	0.875	4	F:adenylylsulfate kinase activity; F:ATP binding; P:sulfate assimilation; P:phosphorylation	EC:2.7.1.25
g10995.t1	thioesterase family protein	294	0.7425	0	-
g10996.t1	ribosome biogenesis protein mak21	1006	0.671	5	F:hydrolase activity, hydrolyzing O-glycosyl compounds; P:carbohydrate metabolic process; F:binding; C:Noc1p-Noc2p complex; P:ribosomal large subunit assembly	EC:3.2.1.0
g10997.t1	prolyl-trna synthetase	761	0.6455	4	C:cytoplasm; F:proline-tRNA ligase activity; P:prolyl-tRNA aminoacylation; F:ATP binding	EC:6.1.1.15
g10998.t1	Not Available	136		0	-
g10999.t1	prolyl-trna synthetase	149	0.7495	3	P:protein folding; C:prefoldin complex; F:unfolded protein binding	-
g11.t1	amino acid	565	0.5545	1	C:integral to membrane	-
g110.t1	glucarate dehydratase	424	0.8525	3	F:metal ion binding; P:metabolic process; F:glucarate dehydratase activity	EC:4.2.1.40
g1100.t1	Not Available	112		0	-
g11000.t1	mfs sugar	391	0.69	4	C:integral to membrane; F:substrate-specific transmembrane transporter activity; P:transmembrane transport; P:carbohydrate transport	-
g11001.t1	glucan -beta-glucosidase	471	0.699	3	P:carbohydrate metabolic process; F:cation binding; F:cellulase activity	EC:3.2.1.4
g11002.t1	glycoside hydrolase family 61 protein	1065	0.764	1	F:hydrolase activity	-
g11003.t1	Not Available	749		0	-
g11004.t1	nadh-ubiquinone oxidoreductase	338	0.9105	6	P:photosynthesis, light reaction; F:iron ion binding; F:4 iron, 4 sulfur cluster binding; P:oxidation reduction; F:quinone binding; F:NADH dehydrogenase (ubiquinone) activity	EC:1.6.5.3
g11005.t1	fungal transcriptional regulatory protein	479	0.4695	5	F:transcription factor activity; F:DNA binding; C:nucleus; F:zinc ion binding; P:regulation of transcription, DNA-dependent	-
g11006.t1	choline dehydrogenase	630	0.592	3	F:FAD binding; F:oxidoreductase activity, acting on CH-OH group of donors; P:alcohol metabolic process	-
g11007.t1	Not Available	301		0	-
g11008.t1	biotrophy-associated secreted protein 2	230	0.652222	1	F:ATP citrate synthase activity	EC:2.3.3.8
g11009.t1	arsenate reductase	516	0.801	2	P:oxidation reduction; F:oxidoreductase activity	-
g1101.t1	Not Available	261		0	-
g11010.t1	acetyltransferase	187	0.6505	4	P:metabolic process; F:hydrolase activity; F:N-acetyltransferase activity; P:mycelium development	-
g11011.t1	arsenical-resistance protein	403	0.835	3	F:bile acid:sodium symporter activity; C:integral to membrane; P:sodium ion transport	-
g11012.t1	Not Available	175		0	-
g11013.t1	dynamin family protein	467	0.456	3	F:GTP binding; P:GTP catabolic process; F:GTPase activity	-
g11014.t1	o-methyltransferase	241	0.743	2	F:O-methyltransferase activity; P:methylation	-
g11015.t1	cellulose-binding family ii	555	0.6025	5	F:hydrolase activity, acting on ester bonds; F:hydrolase activity, hydrolyzing O-glycosyl compounds; P:xylan catabolic process; F:polysaccharide binding; P:lipid metabolic process	EC:3.2.1.0
g11016.t1	sam dependent	289	0.687	2	F:methyltransferase activity; P:methylation	EC:2.1.1.0
g11017.t1	mfs transporter	872	0.789	1	P:transmembrane transport	-
g11018.t1	Not Available	568		0	-
g11019.t1	acetyl xylan esterase	286	0.7565	6	F:hydrolase activity, hydrolyzing O-glycosyl compounds; C:extracellular region; F:cellulose binding; F:carboxylesterase activity; F:acetylxylan esterase activity; P:cellulose catabolic process	EC:3.2.1.0; EC:3.1.1.1; EC:3.1.1.72
g1102.t1	sterol desaturase family	331	0.654	5	P:fatty acid biosynthetic process; F:oxidoreductase activity; F:iron ion binding; C:integral to membrane; P:oxidation reduction	-
g11020.t1	hypothetical protein THITE_2076806 [Thielavia terrestris NRRL 8126]	387	0.6175	5	F:ATP binding; F:DNA binding; F:molecular_function; P:biological_process; C:cellular_component
g11021.t1	Not Available	307		0	-
g11022.t1	fungal specific transcription factor domain-containing protein	712	0.678	6	F:transcription factor activity; F:copper ion binding; F:DNA binding; C:nucleus; F:zinc ion binding; P:regulation of transcription, DNA-dependent	-
g11023.t1	Not Available	386		0	-
g11024.t1	kynureninase	499	0.795	6	P:mycelium development; P:NAD biosynthetic process; F:kynureninase activity; P:tryptophan catabolic process; C:cytoplasm; F:pyridoxal phosphate binding	EC:3.7.1.3
g11025.t1	Not Available	233		0	-
g11026.t1	indoleamine -dioxygenase pyrrole -dioxygenase	509	0.714	4	F:tryptophan 2,3-dioxygenase activity; F:heme binding; P:oxidation reduction; F:2,4'-dihydroxyacetophenone dioxygenase activity	EC:1.13.11.11; EC:1.13.11.41
g11027.t1	predicted protein [Nectria haematococca mpVI 77-13-4]	442	0.435	0	-
g11028.t1	het domain-containing protein	693	0.4525	0	-
g11029.t1	Pc20g12930 [Penicillium chrysogenum Wisconsin 54-1255]	327	0.524444	0	-
g1103.t1	flavin-nucleotide-binding protein	578	0.713	1	F:FMN binding	-
g11030.t1	hypothetical protein GLRG_06007 [Glomerella graminicola M1.001]	439	0.5095	3	F:molecular_function; P:biological_process; C:cellular_component
g11031.t1	guanyl-specific ribonuclease f1	179	0.6205	3	F:endoribonuclease activity; F:RNA binding; F:ribonuclease T1 activity	EC:3.1.27.3
g11032.t1	kinesin light	136	0.7775	13	P:apoptosis; F:ATP binding; C:kinesin complex; F:binding; F:microtubule motor activity; F:nucleotide binding; F:nucleoside-triphosphatase activity; P:nucleoside metabolic process; F:catalytic activity; P:cellular amino acid metabolic process; F:pyridoxal phosphate binding; F:lyase activity; F:identical protein binding
g11033.t1	Not Available	247		0	-
g11034.t1	arginase agmatinase formiminoglutamase	292	0.622	3	P:arginine metabolic process; F:metal ion binding; F:arginase activity	EC:3.5.3.1
g11035.t1	hypothetical protein AOR_1_926114 [Aspergillus oryzae RIB40]	534	0.56	0	-
g11036.t1	thioesterase thiol ester dehydrase-isomerase	295	0.6155	0	-
g11037.t1	bactericidal permeability-increasing protein	730	0.6905	1	F:lipid binding	-
g11038.t1	Not Available	241		0	-
g11039.t1	Not Available	285		0	-
g1104.t1	carboxylesterase family protein	559	0.5355	1	F:hydrolase activity	-
g11040.t1	hypothetical protein NECHADRAFT_93895 [Nectria haematococca mpVI 77-13-4]	392	0.7165	6	P:photosynthetic electron transport in photosystem II; F:electron transporter, transferring electrons within the cyclic electron transport pathway of photosynthesis activity; P:protein amino acid phosphorylation; F:ATP binding; C:plasma membrane light-harvesting complex; F:protein serine/threonine kinase activity	EC:2.7.11.0
g11041.t1	glucose-methanol-choline oxidoreductase	662	0.812	3	F:FAD binding; F:oxidoreductase activity, acting on CH-OH group of donors; P:alcohol metabolic process	-
g11042.t1	Not Available	491		0	-
g11043.t1	protein	375	0.473333	0	-
g11044.t1	glycoside hydrolase family 3	645	0.7315	3	C:extracellular region; F:beta-glucosidase activity; P:cellulose catabolic process	EC:3.2.1.21
g11045.t1	Not Available	455		0	-
g11046.t1	mip transporter	397	0.5885	3	P:transport; C:integral to membrane; F:transporter activity	-
g11047.t1	methyltransferase type 11	259	0.6645	2	F:methyltransferase activity; P:methylation	EC:2.1.1.0
g11048.t1	methyltransferase domain-containing protein	341	0.635	2	F:methyltransferase activity; P:methylation	EC:2.1.1.0
g11049.t1	allantoate permease of the major facilitator superfamily	527	0.642	3	C:integral to membrane; C:endoplasmic reticulum; P:transmembrane transport	-
g1105.t1	c6 transcription	393	0.488	4	F:transcription factor activity; C:nucleus; F:zinc ion binding; P:regulation of transcription, DNA-dependent	-
g11050.t1	Not Available	90		0	-
g11051.t1	tam domain methyltransferase	373	0.67	2	F:methyltransferase activity; P:methylation	EC:2.1.1.0
g11052.t1	glycoside hydrolase family 61 protein	246	0.772	1	F:hydrolase activity	-
g11053.t1	galacturan -alpha-galacturonidase b	422	0.7255	5	F:galacturan 1,4-alpha-galacturonidase activity; C:extracellular region; F:polygalacturonase activity; P:cellular cell wall organization; P:polysaccharide catabolic process	EC:3.2.1.67; EC:3.2.1.15
g11054.t1	cytochrome p450 pisatin	662	0.6555	6	F:heme binding; F:monooxygenase activity; P:methylation; F:electron carrier activity; P:oxidation reduction; F:methyltransferase activity	EC:2.1.1.0
g11055.t1	mfs transporter	507	0.6965	1	P:transmembrane transport	-
g11056.t1	Not Available	237		0	-
g11057.t1	Not Available	530		0	-
g11058.t1	c6 transcription	787	0.493	5	F:transcription factor activity; F:DNA binding; C:nucleus; F:zinc ion binding; P:regulation of transcription, DNA-dependent	-
g11059.t1	Not Available	234		0	-
g1106.t1	Not Available	161		0	-
g11060.t1	cell surface protein	642	0.8455	1	P:pathogenesis	-
g11061.t1	mfs alpha-glucoside	545	0.7695	4	C:integral to membrane; F:substrate-specific transmembrane transporter activity; P:transmembrane transport; P:carbohydrate transport	-
g11062.t1	sodium phosphate	615	0.77	3	C:membrane; F:inorganic phosphate transmembrane transporter activity; P:phosphate transport	-
g11063.t1	Not Available	592		0	-
g11064.t1	Not Available	387		0	-
g11065.t1	sugar transporter	1301	0.789	5	F:substrate-specific transmembrane transporter activity; C:integral to membrane; F:hydrolase activity; P:transmembrane transport; P:carbohydrate transport	-
g11066.t1	cytochrome p450	538	0.731	4	F:heme binding; F:monooxygenase activity; P:oxidation reduction; F:electron carrier activity	-
g11067.t1	Not Available	306		0	-
g11068.t1	Not Available	291		0	-
g11069.t1	cutinase	229	0.7435	5	C:extracellular region; P:metabolic process; F:carboxylesterase activity; P:pathogenesis; F:cutinase activity	EC:3.1.1.1; EC:3.1.1.74
g1107.t1	like family protein	330	0.6415	3	F:catalytic activity; P:metabolic process; F:binding	-
g11070.t1	Not Available	854		0	-
g11071.t1	nitrate reductase	1048	0.6755	6	F:heme binding; F:nitrate reductase (NADH) activity; F:molybdenum ion binding; F:electron carrier activity; F:nitrate reductase [NAD(P)H] activity; P:oxidation reduction	EC:1.7.1.1; EC:1.7.1.2
g11072.t1	methyltransferase domain-containing protein	698	0.7355	2	F:methyltransferase activity; P:methylation	EC:2.1.1.0
g11073.t1	ribosomal protein l32	514	0.447143	1	C:ribosome	-
g11074.t1	tam domain methyltransferase	378	0.6845	2	F:methyltransferase activity; P:methylation	EC:2.1.1.0
g11075.t1	actin-binding protein	793	0.724	1	F:actin binding	-
g11076.t1	haloalkanoic acid	242	0.824	2	P:metabolic process; F:hydrolase activity, acting on acid halide bonds, in C-halide compounds	EC:3.8.1.0
g11077.t1	Not Available	287		0	-
g11078.t1	Not Available	107		0	-
g11079.t1	glutamate-1-semialdehyde -	571	0.6505	5	F:pyridoxal phosphate binding; P:metabolic process; C:mitochondrion; F:isomerase activity; F:transaminase activity	EC:2.6.1.0
g1108.t1	fad binding domain protein	511	0.5625	3	F:FAD binding; P:oxidation reduction; F:(R)-6-hydroxynicotine oxidase activity	EC:1.5.3.6
g11080.t1	Not Available	256		0	-
g11081.t1	beta-lactamase-like protein	302	0.559	1	F:hydrolase activity	-
g11082.t1	cupin domain-containing protein	182	0.7355	1	F:nutrient reservoir activity	-
g11083.t1	het domain protein	554	0.622	0	-
g11084.t1	Not Available	105		0	-
g11085.t1	rna binding protein ligatin	817	0.6505	2	P:translational initiation; F:translation initiation factor activity	-
g11086.t1	Not Available	320		0	-
g11087.t1	d-glycerate 3-kinase	711	0.6015	6	F:GTP binding; F:phosphotransferase activity, alcohol group as acceptor; F:kinase activity; P:phosphorylation; P:SRP-dependent cotranslational protein targeting to membrane; F:ATP binding	EC:2.7.1.0
g11088.t1	tartrate	392	0.8465	5	F:NAD or NADH binding; F:tartrate dehydrogenase activity; P:oxidation reduction; F:magnesium ion binding; F:tartrate decarboxylase activity	EC:1.1.1.93; EC:4.1.1.73
g11089.t1	a-pheromone processing metallopeptidase ste23	1177	0.794	3	F:metalloendopeptidase activity; P:proteolysis; F:zinc ion binding	EC:3.4.24.0
g1109.t1	Not Available	191		0	-
g11090.t1	Not Available	893		0	-
g11091.t1	Not Available	146		0	-
g11092.t1	long chain fatty alcohol oxidase	740	0.6685	3	F:FAD binding; F:long-chain-alcohol oxidase activity; P:oxidation reduction	EC:1.1.3.20
g11093.t1	Not Available	122		0	-
g11094.t1	Not Available	358		0	-
g11095.t1	Not Available	181		0	-
g11096.t1	Not Available	95		0	-
g11097.t1	zinc finger protein	1275	0.6115	1	F:zinc ion binding	-
g11098.t1	fatty acid elongase-like protein	473	0.673	1	C:integral to membrane	-
g11099.t1	Not Available	258		0	-
g111.t1	mfs monosaccharide transporter	568	0.566	4	F:substrate-specific transmembrane transporter activity; C:integral to membrane; P:transmembrane transport; P:carbohydrate transport	-
g1110.t1	Not Available	221		0	-
g11100.t1	Not Available	433		0	-
g11101.t1	unnamed protein product [Salinispora tropica CNB-440]	506	0.54	1	F:transferase activity, transferring hexosyl groups
g11102.t1	molybdenum cofactor biosynthesis protein c	197	0.7675	5	F:metal ion binding; P:Mo-molybdopterin cofactor biosynthetic process; F:4 iron, 4 sulfur cluster binding; C:molybdopterin synthase complex; F:catalytic activity	-
g11103.t1	molybdenum cofactor biosynthesis protein 1 b	443	0.879	5	F:metal ion binding; P:Mo-molybdopterin cofactor biosynthetic process; F:4 iron, 4 sulfur cluster binding; C:molybdopterin synthase complex; F:catalytic activity	-
g11104.t1	wd40 domain-containing protein	532	0.6245	0	-
g11105.t1	protein	361	0.452308	2	F:nucleic acid binding; F:nucleotide binding	-
g11106.t1	Not Available	632		0	-
g11107.t1	heat repeat protein	2065	0.81	1	F:binding	-
g11108.t1	Not Available	185		0	-
g11109.t1	Not Available	529		0	-
g1111.t1	Not Available	240		0	-
g11110.t1	duf28 domain-containing protein	607	0.5335	0	-
g11111.t1	mitochondrial cytochrome c oxidase assembly factor	248	0.796	0	-
g11112.t1	Not Available	512		0	-
g11113.t1	conserved hypothetical protein [Verticillium albo-atrum VaMs.102]	738	0.5825	3	F:molecular_function; P:biological_process; C:cellular_component
g11114.t1	Not Available	647		0	-
g11115.t1	Not Available	214		0	-
g11116.t1	Not Available	256		0	-
g11117.t1	hypothetical protein CH063_08140, partial [Colletotrichum higginsianum]	771	0.57	0	-
g11118.t1	bifunctional purine biosynthetic protein	786	0.8015	6	C:cytoplasm; F:phosphoribosylamine-glycine ligase activity; F:phosphoribosylformylglycinamidine cyclo-ligase activity; P:'de novo' IMP biosynthetic process; P:purine base biosynthetic process; F:ATP binding	EC:6.3.4.13; EC:6.3.3.1
g11119.t1	mitogen-activated protein kinase kinase kinase	857	0.769	4	P:protein amino acid phosphorylation; F:ATP binding; F:MAP kinase kinase kinase activity; P:signal transduction	EC:2.7.11.25
g1112.t1	2og-fe oxygenase family	362	0.5135	2	P:oxidation reduction; F:oxidoreductase activity	-
g11120.t1	Not Available	887		0	-
g11121.t1	hypothetical protein MGG_12870 [Magnaporthe oryzae 70-15]	553	0.45	3	F:molecular_function; P:biological_process; C:cellular_component
g11122.t1	pdt domain-containing protein	466	0.674	3	F:amino acid binding; P:L-phenylalanine biosynthetic process; F:prephenate dehydratase activity	EC:4.2.1.51
g11123.t1	conserved hypothetical protein [Ajellomyces capsulatus G186AR]	303	0.485	0	-
g11124.t1	chromate transporter	570	0.787	4	F:chromate transmembrane transporter activity; P:chromate transport; P:mycelium development; C:cellular_component
g11125.t1	phosphate-repressible phosphate permease	586	0.75	3	C:membrane; F:inorganic phosphate transmembrane transporter activity; P:phosphate transport	-
g11126.t1	chromate transport protein	95	0.838	4	F:chromate transmembrane transporter activity; P:chromate transport; P:mycelium development; C:cellular_component
g11127.t1	Not Available	483		0	-
g11128.t1	calcium-transporting atpase 3	1085	0.825	5	C:integral to membrane; F:ATPase activity, coupled to transmembrane movement of ions, phosphorylative mechanism; P:ATP biosynthetic process; F:ATP binding; P:cation transport	-
g11129.t1	potassium transporter	296	0.6155	3	F:potassium ion transmembrane transporter activity; ; C:integral to membrane	-
g1113.t1	hypothetical protein [Podospora anserina S mat+]	472	0.530526	9	F:hydrolase activity, hydrolyzing O-glycosyl compounds; F:molecular_function; F:cellulose binding; P:carbohydrate metabolic process; P:biological_process; C:extracellular region; C:cellular_component; C:membrane; C:plasma membrane
g11130.t1	aorsin endoprotease precursor	428	0.508	5	C:extracellular space; P:proteolysis; F:calcium ion binding; F:serine-type endopeptidase activity; P:pathogenesis	EC:3.4.21.0
g11131.t1	Not Available	248		0	-
g11132.t1	catalase a	747	0.8495	4	P:hydrogen peroxide catabolic process; F:heme binding; F:catalase activity; P:oxidation reduction	EC:1.11.1.6
g11133.t1	erg4 erg24 ergosterol biosynthesis-like protein	936	0.614	5	C:integral to membrane; C:cytoplasm; F:oxidoreductase activity, acting on the CH-CH group of donors; F:binding; P:lipid metabolic process	-
g11134.t1	like family protein	392	0.643	5	C:integral to membrane; C:cytoplasm; F:oxidoreductase activity, acting on the CH-CH group of donors; F:binding; P:lipid metabolic process	-
g11135.t1	c6 transcription factor	944	0.502	5	F:transcription factor activity; F:DNA binding; C:nucleus; F:zinc ion binding; P:regulation of transcription, DNA-dependent	-
g11136.t1	Not Available	235		0	-
g11137.t1	oligopeptide transporter	726	0.75	3	C:integral to membrane; P:oligopeptide transport; F:transporter activity	-
g11138.t1	Not Available	102		0	-
g11139.t1	Not Available	414		0	-
g1114.t1	Not Available	187		0	-
g11140.t1	carbohydrate esterase family 3 protein	349	0.659	6	F:hydrolase activity, acting on ester bonds; F:hydrolase activity, hydrolyzing O-glycosyl compounds; P:carbohydrate metabolic process; C:extracellular region; F:cellulose binding; P:lipid metabolic process	EC:3.2.1.0
g11141.t1	Not Available	205		0	-
g11142.t1	protein	539	0.4155	0	-
g11143.t1	Not Available	224		0	-
g11144.t1	hypothetical protein NFIA_026080 [Neosartorya fischeri NRRL 181]	397	0.38	0	-
g11145.t1	fungal specific transcription	837	0.463	5	F:transcription factor activity; F:DNA binding; C:nucleus; F:zinc ion binding; P:regulation of transcription, DNA-dependent	-
g11146.t1	Not Available	162		0	-
g11147.t1	prp 6 c domain-containing protein	749	0.57	0	-
g11148.t1	hypothetical protein CH063_08218 [Colletotrichum higginsianum]	315	0.65	3	F:catalytic activity; P:metabolic process; F:binding	-
g11149.t1	glycoside hydrolase family 75 protein	550	0.7495	1	F:hydrolase activity	-
g1115.t1	c6 zinc finger domain protein	1301	0.6145	5	F:transcription factor activity; F:DNA binding; C:nucleus; F:zinc ion binding; P:regulation of transcription, DNA-dependent	-
g11150.t1	Not Available	270		0	-
g11151.t1	tpa: gpi anchored (afu_orthologue afua_6g02800)	261	0.6435	0	-
g11152.t1	Not Available	594		0	-
g11153.t1	dynactin arp1 p25 subunit	260	0.628	3	F:molecular_function; P:biological_process; C:cellular_component
g11154.t1	glyoxalase family protein	127	0.6155	1	F:oxidoreductase activity, acting on single donors with incorporation of molecular oxygen, incorporation of two atoms of oxygen	EC:1.13.11.0
g11155.t1	l-xylulose reductase	139	0.841	7	F:binding; P:D-xylose metabolic process; P:glucose metabolic process; F:L-xylulose reductase (NADP+) activity; P:xylulose metabolic process; P:oxidation reduction; P:protein homotetramerization	EC:1.1.1.10
g11156.t1	Not Available	120		0	-
g11157.t1	integral membrane protein	761	0.571	0	-
g11158.t1	haloacid dehalogenase	261	0.5965	3	P:metabolic process; F:phosphoglycolate phosphatase activity; F:hydrolase activity, acting on acid halide bonds, in C-halide compounds	EC:3.1.3.18; EC:3.8.1.0
g11159.t1	Not Available	254		0	-
g1116.t1	neutral alpha-glucosidase ab precursor	1278	0.78	3	F:carbohydrate binding; P:carbohydrate metabolic process; F:hydrolase activity, hydrolyzing O-glycosyl compounds	EC:3.2.1.0
g11160.t1	nuclear migration protein	1394	0.6385	2	F:molecular_function; C:cellular_component
g11161.t1	Not Available	513		0	-
g11162.t1	nedd8-conjugating enzyme ubc12	218	0.896	3	F:ATP binding; F:acid-amino acid ligase activity; P:post-translational protein modification	EC:6.3.2.0
g11163.t1	Not Available	279		0	-
g11164.t1	ketol-acid reductoisomerase	429	0.8595	8	F:ketol-acid reductoisomerase activity; F:metal ion binding; P:mycelium development; P:branched chain family amino acid biosynthetic process; F:isomerase activity; F:coenzyme binding; C:mitochondrion; P:oxidation reduction	EC:1.1.1.86
g11165.t1	mfs multidrug resistance	1263	0.7235	1	P:transmembrane transport	-
g11166.t1	pyridoxal-phosphate dependent enzyme	363	0.735	3	P:metabolic process; F:pyridoxal phosphate binding; F:catalytic activity	-
g11167.t1	Not Available	119		0	-
g11168.t1	Not Available	158		0	-
g11169.t1	gamma-glutamyl phosphate reductase	648	0.8295	4	F:NADP or NADPH binding; P:proline biosynthetic process; F:glutamate-5-semialdehyde dehydrogenase activity; P:oxidation reduction	EC:1.2.1.41
g1117.t1	allantoate permease	673	0.7265	1	P:transmembrane transport	-
g11170.t1	Not Available	449		0	-
g11171.t1	Not Available	399		0	-
g11172.t1	Not Available	163		0	-
g11173.t1	Not Available	251		0	-
g11174.t1	Not Available	310		0	-
g11175.t1	Not Available	177		0	-
g11176.t1	Not Available	151		0	-
g11177.t1	Not Available	113		0	-
g11178.t1	apses transcription factor	1029	0.7105	3	F:transcription factor activity; F:DNA binding; P:regulation of transcription, DNA-dependent	-
g11179.t1	unknown [Neurospora crassa]	291	0.7	0	-
g1118.t1	Not Available	129		0	-
g11180.t1	Not Available	78		0	-
g11181.t1	Not Available	468		0	-
g11182.t1	brca1 c terminus domain containing protein	261	0.611	1	C:intracellular	-
g11183.t1	ankyrin repeat-containing protein	572	0.433	7	F:oxidoreductase activity; P:protein ubiquitination; F:ubiquitin-protein ligase activity; P:cellular amino acid metabolic process; F:zinc ion binding; P:oxidation reduction; C:ubiquitin ligase complex	EC:6.3.2.19
g11184.t1	Not Available	255		0	-
g11185.t1	zinc-binding dehydrogenase	333	0.782	3	F:zinc ion binding; F:oxidoreductase activity; P:oxidation reduction	-
g11186.t1	hypothetical protein VDAG_08588 [Verticillium dahliae VdLs.17]	650	0.684	3	F:molecular_function; P:biological_process; C:cellular_component
g11187.t1	Not Available	286		0	-
g11188.t1	Not Available	408		0	-
g11189.t1	cephalosporin c regulator 1	807	0.7055	2	F:DNA binding; P:regulation of transcription, DNA-dependent	-
g1119.t1	prostacyclin synthase	1022	0.5755	3	F:heme binding; F:monooxygenase activity; F:electron carrier activity	-
g11190.t1	Not Available	267		0	-
g11191.t1	membrane biogenesis protein	169	0.821	1	C:integral to membrane	-
g11192.t1	calcium influx-promoting protein ehs1	634	0.56	3	P:oxidation reduction; F:oxidoreductase activity; F:binding	-
g11193.t1	serine threonine-protein kinase	1792	0.8135	3	F:ATP binding; P:protein amino acid phosphorylation; F:protein serine/threonine kinase activity	EC:2.7.11.0
g11194.t1	frag1 dram sfk1 family protein	742	0.7455	0	-
g11195.t1	Not Available	639		0	-
g11196.t1	tyrosine serine protein phosphatase	364	0.5545	2	F:protein tyrosine phosphatase activity; P:peptidyl-tyrosine dephosphorylation	EC:3.1.3.48
g11197.t1	Not Available	215		0	-
g11198.t1	actin binding protein	344	0.8145	2	F:methyltransferase activity; P:methylation	EC:2.1.1.0
g11199.t1	tetratricopeptide repeat domain-containing protein	1408	0.7565	1	F:binding	-
g112.t1	Not Available	414		0	-
g1120.t1	nad -binding domain	155	0.7355	3	F:catalytic activity; P:metabolic process; F:binding	-
g11200.t1	Not Available	259		0	-
g11201.t1	Not Available	270		0	-
g11202.t1	cyclase dehydrase family protein	285	0.6245	2	F:molecular_function; C:cellular_component
g11203.t1	Not Available	117		0	-
g11204.t1	ap-3 complex subunit delta	1053	0.7465	6	F:binding; C:Golgi apparatus; C:membrane coat; F:protein transporter activity; P:vesicle-mediated transport; P:intracellular protein transport	-
g11205.t1	Not Available	415		0	-
g11206.t1	rho-gtpase-activating protein 8	863	0.7835	2	C:intracellular;	-
g11207.t1	Not Available	431		0	-
g11208.t1	Not Available	252		0	-
g11209.t1	membrane dipeptidase	470	0.7935	4	F:dipeptidase activity; P:proteolysis; F:dipeptidyl-peptidase activity; F:metalloexopeptidase activity	EC:3.4.13.0
g1121.t1	Not Available	1317		0	-
g11210.t1	actin lateral binding protein	1580	0.8385	0	-
g11211.t1	peptidyl-prolyl cis-trans isomerase b precursor	301	0.8815	6	P:protein folding; C:endoplasmic reticulum lumen; F:peptide binding; C:integral to membrane; P:protein peptidyl-prolyl isomerization; F:peptidyl-prolyl cis-trans isomerase activity	EC:5.2.1.8
g11212.t1	trm112p-like protein	635	0.7965	4	C:cytoplasm; P:methylation; C:nucleus; F:methyltransferase activity	EC:2.1.1.0
g11213.t1	hypothetical protein CHGG_07702 [Chaetomium globosum CBS 148.51]	629	0.5455	0	-
g11214.t1	Not Available	432		0	-
g11215.t1	histone-lysine n-methyltransferase	1261	0.6755	5	P:histone lysine methylation; C:Set1C/COMPASS complex; F:histone-lysine N-methyltransferase activity; F:nucleotide binding; C:chromosome	EC:2.1.1.43
g11216.t1	Not Available	185		0	-
g11217.t1	Not Available	342		0	-
g11218.t1	flavin-binding monooxygenase	100	0.659	9	F:monooxygenase activity; P:oxidation reduction; F:flavin-containing monooxygenase activity; F:NADP or NADPH binding; F:FAD binding; F:oxidoreductase activity; F:binding; P:metabolic process; F:catalytic activity
g11219.t1	dienelactone hydrolase domain-containing protein	305	0.7205	2	F:aminopeptidase activity; P:proteolysis	EC:3.4.11.0
g1122.t1	hypothetical protein MYCTH_74446 [Myceliophthora thermophila ATCC 42464]	1012	0.497778	0	-
g11220.t1	Not Available	131		0	-
g11221.t1	Not Available	428		0	-
g11222.t1	cytochrome p450	540	0.722	4	F:heme binding; F:steroid 17-alpha-monooxygenase activity; F:electron carrier activity; P:oxidation reduction	EC:1.14.99.9
g11223.t1	Not Available	578		0	-
g11224.t1	mandelate racemase muconate lactonizing protein	371	0.7425	3	F:metal ion binding; P:metabolic process; F:catalytic activity	-
g11225.t1	alcohol dehydrogenase	350	0.7435	3	F:zinc ion binding; F:oxidoreductase activity; P:oxidation reduction	-
g11226.t1	general amino acid permease agp2	552	0.758	3	C:integral to membrane; F:amino acid transmembrane transporter activity; P:amino acid transmembrane transport	-
g11227.t1	Not Available	123		0	-
g11228.t1	hypothetical protein MAA_05251 [Metarhizium anisopliae ARSEF 23]	108	0.46	0	-
g11229.t1	hypothetical protein [Magnaporthe oryzae 70-15]	186	0.53	3	F:molecular_function; P:biological_process; C:cellular_component
g1123.t1	protein	374	0.5615	0	-
g11230.t1	hypothetical protein NECHADRAFT_79831 [Nectria haematococca mpVI 77-13-4]	409	0.433889	3	F:molecular_function; P:biological_process; C:cellular_component
g11231.t1	Not Available	196		0	-
g11232.t1	hypothetical protein GLRG_10229 [Glomerella graminicola M1.001]	100	0.67	0	-
g11233.t1	high-affinity nicotinic acid transporter	921	0.7205	1	P:transmembrane transport	-
g11234.t1	4-coumarate- ligase	557	0.652	3	F:ligase activity; P:metabolic process; C:integral to membrane	-
g11235.t1	Not Available	192		0	-
g11236.t1	peroxisomal dehydratase	306	0.7	3	P:oxidation reduction; F:isomerase activity; F:oxidoreductase activity	-
g11237.t1	Not Available	179		0	-
g11238.t1	acetyl- acetyltransferase	1000	0.648	2	F:transferase activity, transferring acyl groups other than amino-acyl groups; P:metabolic process	EC:2.3.1.0
g11239.t1	2-nitropropane dioxygenase	361	0.7305	4	F:2-nitropropane dioxygenase activity; F:oxidoreductase activity, acting on single donors with incorporation of molecular oxygen, incorporation of two atoms of oxygen; F:enoyl-[acyl-carrier-protein] reductase (NADH) activity; P:oxidation reduction	EC:1.13.12.16; EC:1.13.11.0; EC:1.3.1.9
g1124.t1	Not Available	181		0	-
g11240.t1	alcohol dehydrogenase	491	0.7685	3	F:zinc ion binding; F:oxidoreductase activity; P:oxidation reduction	-
g11241.t1	metallo-beta-lactamase superfamily protein	790	0.611	1	F:hydrolase activity	-
g11242.t1	fungal specific transcription	858	0.5345	5	F:transcription factor activity; F:DNA binding; C:nucleus; F:zinc ion binding; P:regulation of transcription, DNA-dependent	-
g11243.t1	monooxygenase	528	0.6375	4	F:FAD binding; P:oxidation reduction; F:NADP or NADPH binding; F:flavin-containing monooxygenase activity	EC:1.14.13.8
g11244.t1	Not Available	219		0	-
g11245.t1	nucleoside-diphosphate-sugar epimerase	254	0.6995	3	F:catalytic activity; P:metabolic process; F:binding	-
g11246.t1	protein	239	0.566	3	F:ATP binding; P:protein amino acid phosphorylation; F:protein tyrosine kinase activity	EC:2.7.10.0
g11247.t1	formamidase	335	0.6925	3	F:formamidase activity; P:nitrogen compound metabolic process; F:acyltransferase activity	EC:3.5.1.49
g11248.t1	Not Available	307		0	-
g11249.t1	hypothetical protein LEMA_uP054970.1 [Leptosphaeria maculans JN3]	111	0.752	0	-
g1125.t1	Not Available	249		0	-
g11250.t1	Not Available	318		0	-
g11251.t1	Not Available	269		0	-
g11252.t1	Not Available	280		0	-
g11253.t1	duf124 domain-containing protein	447	0.803	1	C:cellular_component
g11254.t1	Not Available	245		0	-
g11255.t1	duf907 domain-containing protein	974	0.7545	1	F:receptor activity	-
g11256.t1	Not Available	521		0	-
g11257.t1	Not Available	93		0	-
g11258.t1	Not Available	577		0	-
g11259.t1	hypothetical protein CH063_06569 [Colletotrichum higginsianum]	935	0.679	0	-
g1126.t1	ubiquitin-conjugating enzyme e2	324	0.725	3	F:ATP binding; F:acid-amino acid ligase activity; P:post-translational protein modification	EC:6.3.2.0
g11260.t1	ras- family member a	272	0.4425	7	P:small GTPase mediated signal transduction; C:intracellular; P:GTP catabolic process; F:GTPase activity; P:protein transport; F:GTP binding; C:plasma membrane	-
g11261.t1	integral membrane protein	296	0.6695	2	C:tight junction; F:structural molecule activity	-
g11262.t1	Not Available	191		0	-
g11263.t1	Not Available	247		0	-
g11264.t1	tat pathway signal sequence	451	0.73	2	P:lipid metabolic process; F:phosphoric diester hydrolase activity	EC:3.1.4.0
g11265.t1	Not Available	498		0	-
g11266.t1	Not Available	352		0	-
g11267.t1	gtp-binding protein	259	0.695	3	F:molecular_function; P:biological_process; C:cellular_component
g11268.t1	hd domain-containing protein	667	0.71	2	P:metabolic process; F:hydrolase activity	-
g11269.t1	amidohydrolase family protein	340	0.7075	2	P:metabolic process; F:hydrolase activity	-
g1127.t1	c2h2 finger domain	775	0.7745	2	F:zinc ion binding; C:intracellular	-
g11270.t1	hypothetical protein CH063_00080 [Colletotrichum higginsianum]	1050	0.5135	2	F:molecular_function; C:cellular_component
g11271.t1	Not Available	251		0	-
g11272.t1	u1 small nuclear ribonucleoprotein	948	0.9715	3	F:nucleic acid binding; F:zinc ion binding; C:U1 snRNP	-
g11273.t1	erv25 protein	423	0.8115	6	C:Golgi membrane; F:receptor activity; C:endoplasmic reticulum membrane; P:vesicle-mediated transport; C:integral to membrane; P:protein transport	-
g11274.t1	tpr repeat protein	198	0.6055	0	-
g11275.t1	Not Available	352		0	-
g11276.t1	kinetochore protein mis13	728	0.7135	0	-
g11277.t1	Not Available	270		0	-
g11278.t1	bzip transcription factor	524	0.6555	5	F:transcription factor activity; F:sequence-specific DNA binding; F:protein dimerization activity; C:nucleus; P:regulation of transcription, DNA-dependent	-
g11279.t1	Not Available	215		0	-
g1128.t1	diphthine synthase	489	0.8865	4	P:peptidyl-diphthamide biosynthetic process from peptidyl-histidine; C:cytoplasm; F:diphthine synthase activity; P:methylation	EC:2.1.1.98
g11280.t1	c2h2 type zinc finger domain protein	1137	0.636	3	C:nucleus; F:DNA binding; F:zinc ion binding	-
g11281.t1	Not Available	152		0	-
g11282.t1	short-chain dehydrogenase reductase family	688	0.7825	3	F:3-oxoacyl-[acyl-carrier-protein] reductase activity; F:ATP binding; P:oxidation reduction	EC:1.1.1.100
g11283.t1	amidase	553	0.7535	3	F:carbon-nitrogen ligase activity, with glutamine as amido-N-donor; F:transferase activity; F:amidase activity	EC:6.3.5.0; EC:3.5.1.4
g11284.t1	alcohol dehydrogenase	362	0.703	3	F:zinc ion binding; F:oxidoreductase activity; P:oxidation reduction	-
g11285.t1	polysaccharide deacetylase family protein	311	0.9165	2	F:hydrolase activity, acting on carbon-nitrogen (but not peptide) bonds; P:carbohydrate metabolic process	-
g11286.t1	transmembrane amino acid transporter	469	0.8035	2	P:response to cAMP; C:integral to membrane	-
g11287.t1	Not Available	288		0	-
g11288.t1	6-phosphogluconate decarboxylating	807	0.6605	3	F:NADP or NADPH binding; P:pentose-phosphate shunt; F:phosphogluconate dehydrogenase (decarboxylating) activity	EC:1.1.1.44
g11289.t1	Not Available	126		0	-
g1129.t1	protein bli-3	213	0.7315	1	F:FMN binding	-
g11290.t1	Not Available	141		0	-
g11291.t1	3-dehydroshikimate dehydratase	349	0.767	2	F:isomerase activity; F:lyase activity	-
g11292.t1	alcohol dehydrogenase	351	0.7035	3	F:zinc ion binding; F:oxidoreductase activity; P:oxidation reduction	-
g11293.t1	Not Available	156		0	-
g11294.t1	cfem domain-containing protein	1070	0.623	3	F:molecular_function; P:biological_process; C:cellular_component
g11295.t1	sugar transporter	530	0.7435	4	F:substrate-specific transmembrane transporter activity; C:integral to membrane; P:transmembrane transport; P:carbohydrate transport	-
g11296.t1	Not Available	293		0	-
g11297.t1	Not Available	182		0	-
g11298.t1	short-chain dehydrogenase reductase family protein	343	0.616	3	F:oxidoreductase activity; P:oxidation reduction; F:binding	-
g11299.t1	Not Available	304		0	-
g113.t1	duf862-domain-containing protein	329	0.6645	0	-
g1130.t1	binding domain-containing protein	134	0.582	3	F:catalytic activity; P:metabolic process; F:binding	-
g11300.t1	purine transporter	584	0.821	3	P:transmembrane transport; C:membrane; F:transporter activity	-
g11301.t1	Not Available	391		0	-
g11302.t1	Not Available	85		0	-
g11303.t1	hypothetical protein MAA_08198 [Metarhizium anisopliae ARSEF 23]	117	0.5225	0	-
g11304.t1	Not Available	136		0	-
g11305.t1	hypothetical protein FG02964.1 [Gibberella zeae PH-1]	179	0.474	0	-
g11306.t1	molybdenum cofactor biosynthesis protein c	227	0.5285	4	C:cytoplasm; F:GTP binding; P:Mo-molybdopterin cofactor biosynthetic process; F:catalytic activity	-
g11307.t1	molybdenum cofactor biosynthesis protein	447	0.5565	5	P:mycelium development; P:Mo-molybdopterin cofactor biosynthetic process; P:vesicle-mediated transport; P:intracellular protein transport; C:clathrin adaptor complex	-
g11308.t1	Not Available	376		0	-
g11309.t1	periplasmic nitrate	969	0.7765	5	F:nitrate reductase activity; F:molybdenum ion binding; F:electron carrier activity; F:iron-sulfur cluster binding; P:oxidation reduction	EC:1.7.99.4
g1131.t1	conserved hypothetical protein [Aspergillus clavatus NRRL 1]	155	0.5655	3	F:catalytic activity; P:metabolic process; F:binding	-
g11310.t1	hypothetical protein SacpaDRAFT_0770 [Saccharomonospora paurometabolica YIM 90007]	798	0.48	0	-
g11311.t1	carr	1219	0.5305	0	-
g11312.t1	aldehyde dehydrogenase aldh	500	0.801	2	P:oxidation reduction; F:aldehyde dehydrogenase (NAD) activity	EC:1.2.1.3
g11313.t1	2-nitropropane dioxygenase precursor	764	0.7245	3	F:2-nitropropane dioxygenase activity; P:oxidation reduction; F:oxidoreductase activity, acting on single donors with incorporation of molecular oxygen, incorporation of two atoms of oxygen	EC:1.13.12.16; EC:1.13.11.0
g11314.t1	hypothetical protein MAA_05177 [Metarhizium anisopliae ARSEF 23]	83	0.574286	3	P:metabolic process; C:cytoplasm; F:thiopurine S-methyltransferase activity	EC:2.1.1.67
g11315.t1	sin3 binding protein	351	0.725	0	-
g11316.t1	Not Available	288		0	-
g11317.t1	protein	517	0.431	0	-
g11318.t1	Not Available	369		0	-
g11319.t1	dna topoisomerase iii	650	0.8085	4	P:DNA unwinding involved in replication; F:DNA topoisomerase type I activity; C:chromosome; P:DNA topological change	EC:5.99.1.2
g1132.t1	Not Available	80		0	-
g11320.t1	Not Available	211		0	-
g11321.t1	duf1295 domain-containing protein	397	0.7205	0	-
g11322.t1	4-nitrophenylphosphatase	433	0.8275	2	P:dephosphorylation; F:phosphatase activity	EC:3.1.3.0
g11323.t1	Not Available	232		0	-
g11324.t1	hypothetical protein GLRG_02370 [Glomerella graminicola M1.001]	178	0.7345	0	-
g11325.t1	Not Available	157		0	-
g11326.t1	mitochondrial import inner membrane translocase subunit tim-14	105	0.9215	5	C:mitochondrial inner membrane; F:heat shock protein binding; P:transmembrane transport; C:integral to membrane; P:protein transport	-
g11327.t1	Not Available	167		0	-
g11328.t1	ribosomal protein l24e	1414	0.7095	4	C:ribosome; F:nucleic acid binding; F:structural constituent of ribosome; P:translation	-
g11329.t1	ku70 ku80 n-terminal alpha beta domain-containing protein	968	0.706	7	P:double-strand break repair via nonhomologous end joining; F:DNA binding; F:ATP-dependent DNA helicase activity; C:chromosome, telomeric region; F:ATP binding; C:nucleus; P:DNA recombination	-
g1133.t1	hypothetical protein FOXB_00704 [Fusarium oxysporum Fo5176]	543	0.523	3	F:transcription factor activity; F:sequence-specific DNA binding; P:regulation of transcription, DNA-dependent	-
g11330.t1	Not Available	196		0	-
g11331.t1	hypothetical protein GLRG_02365 [Glomerella graminicola M1.001]	146	0.58	0	-
g11332.t1	Not Available	155		0	-
g11333.t1	Not Available	489		0	-
g11334.t1	c2h2 finger domain	436	0.6725	3	F:zinc ion binding; F:nucleic acid binding; C:intracellular	-
g11335.t1	Not Available	237		0	-
g11336.t1	hypothetical protein GLRG_02363 [Glomerella graminicola M1.001]	379	0.608	0	-
g11337.t1	hypothetical protein TRIVIDRAFT_40931 [Trichoderma virens Gv29-8]	176	0.6835	0	-
g11338.t1	Not Available	153		0	-
g11339.t1	Not Available	98		0	-
g1134.t1	retinol dehydrogenase	304	0.678	3	P:oxidation reduction; F:oxidoreductase activity; F:binding	-
g11340.t1	fungal specific transcription	1921	0.595	5	F:transcription factor activity; F:DNA binding; C:nucleus; F:zinc ion binding; P:regulation of transcription, DNA-dependent	-
g11341.t1	Not Available	606		0	-
g11342.t1	deoxyribose-phosphate aldolase	262	0.8535	4	C:cytoplasm; F:deoxyribose-phosphate aldolase activity; P:deoxyribonucleotide catabolic process; P:carbohydrate catabolic process	EC:4.1.2.4
g11343.t1	hypothetical protein THITE_2109822 [Thielavia terrestris NRRL 8126]	467	0.491	3	F:molecular_function; P:biological_process; C:cellular_component
g11344.t1	tetratricopeptide repeat domain-containing protein	911	0.434	4	F:nucleoside-triphosphatase activity; P:apoptosis; F:ATP binding; F:identical protein binding	EC:3.6.1.15
g11345.t1	Not Available	338		0	-
g11346.t1	conserved hypothetical protein [Verticillium albo-atrum VaMs.102]	984	0.5315	0	-
g11347.t1	Not Available	321		0	-
g11348.t1	Not Available	307		0	-
g11349.t1	nacht domain protein	2053	0.6795	2	F:nucleoside-triphosphatase activity; F:ATP binding	EC:3.6.1.15
g1135.t1	glutamine synthetase	586	0.7465	3	F:glutamate-ammonia ligase activity; F:ATP binding; P:glutamine biosynthetic process	EC:6.3.1.2
g11350.t1	Not Available	81		0	-
g11351.t1	Not Available	186		0	-
g11352.t1	vacuolar protein sorting targeting protein pep1	2398	0.683	5	F:receptor activity; C:Golgi apparatus; C:late endosome membrane; C:integral to membrane; P:protein transport	-
g11353.t1	Not Available	1239		0	-
g11354.t1	hypothetical protein THITE_2121683 [Thielavia terrestris NRRL 8126]	583	0.5965	3	F:molecular_function; P:biological_process; C:cellular_component
g11355.t1	Not Available	318		0	-
g11356.t1	Not Available	162		0	-
g11357.t1	general amino-acid permease gap1	615	0.775	3	C:integral to membrane; F:amino acid transmembrane transporter activity; P:amino acid transmembrane transport	-
g11358.t1	hypothetical protein CHGG_10043 [Chaetomium globosum CBS 148.51]	460	0.71	0	-
g11359.t1	zinc-binding dehydrogenase	369	0.6775	3	F:zinc ion binding; F:oxidoreductase activity; P:oxidation reduction	-
g1136.t1	short-chain dehydrogenase reductase family	654	0.884	3	P:oxidation reduction; F:glucose 1-dehydrogenase activity; F:binding	EC:1.1.1.47
g11360.t1	Not Available	184		0	-
g11361.t1	sphingosine n-acyltransferase lac1	420	0.752	2	C:integral to membrane; F:acyltransferase activity	-
g11362.t1	Not Available	324		0	-
g11363.t1	ypr170w-b-like protein	355	0.5585	1	C:integral to membrane	-
g11364.t1	Not Available	73		0	-
g11365.t1	Not Available	314		0	-
g11366.t1	predicted protein [Coccidioides immitis RS]	452	0.5	0	-
g11367.t1	superoxide dismutase	278	0.722	4	F:metal ion binding; P:superoxide metabolic process; F:superoxide dismutase activity; P:oxidation reduction	EC:1.15.1.1
g11368.t1	transcription factor cys6	419	0.601	4	F:transcription factor activity; C:nucleus; F:zinc ion binding; P:regulation of transcription, DNA-dependent	-
g11369.t1	Not Available	128		0	-
g1137.t1	nad dependent epimerase	355	0.6605	5	P:transmembrane transport; F:oxidoreductase activity; P:oxidation reduction; P:cellular metabolic process; F:coenzyme binding	-
g11370.t1	eukaryotic translation initiation factor subunit eif-	1541	0.6635	3	P:RNA metabolic process; P:translational initiation; F:translation initiation factor activity	-
g11371.t1	Not Available	1079		0	-
g11372.t1	ph domain-containing protein	402	0.666	0	-
g11373.t1	Not Available	385		0	-
g11374.t1	Not Available	104		0	-
g11375.t1	protein	782	0.59	0	-
g11376.t1	cellulase family protein	795	0.631	3	P:carbohydrate metabolic process; F:hydrolase activity, hydrolyzing O-glycosyl compounds; F:cation binding	EC:3.2.1.0
g11377.t1	gcn5-related n-acetyltransferase	260	0.6345	4	F:N-acetyltransferase activity; F:iron ion binding; P:iron-sulfur cluster assembly; F:iron-sulfur cluster binding	-
g11378.t1	Not Available	269		0	-
g11379.t1	nuclear and cytoplasmic polyadenylated rna-binding protein pub1	475	0.881	2	F:nucleic acid binding; F:nucleotide binding	-
g1138.t1	fad dependent oxidoreductase	402	0.7475	2	P:oxidation reduction; F:monooxygenase activity	-
g11380.t1	dual specificity protein kinase yak1	951	0.8335	3	F:ATP binding; P:protein amino acid phosphorylation; F:protein serine/threonine kinase activity	EC:2.7.11.0
g11381.t1	hypothetical protein TRIVIDRAFT_52156 [Trichoderma virens Gv29-8]	855	0.5725	2	F:nucleic acid binding; F:nucleotide binding	-
g11382.t1	Not Available	307		0	-
g11383.t1	Not Available	544		0	-
g11384.t1	Not Available	178		0	-
g11385.t1	thiouridylase subunit 2	829	0.5815	4	P:tRNA thio-modification; C:cytosol; P:tRNA wobble uridine modification; F:tRNA binding	-
g11386.t1	Not Available	128		0	-
g11387.t1	mitochondrial oxaloacetate transport protein	777	0.8555	4	C:mitochondrial inner membrane; C:integral to membrane; F:binding; P:transmembrane transport	-
g11388.t1	wd repeat containing protein 82	544	0.7875	2	F:methyltransferase activity; P:methylation	EC:2.1.1.0
g11389.t1	Not Available	207		0	-
g1139.t1	Not Available	266		0	-
g11390.t1	ribonucleoside-diphosphate reductase small chain	401	0.862	4	F:transition metal ion binding; P:oxidation reduction; F:ribonucleoside-diphosphate reductase activity; P:deoxyribonucleoside diphosphate metabolic process	EC:1.17.4.1
g11391.t1	Not Available	318		0	-
g11392.t1	Not Available	495		0	-
g11393.t1	Not Available	173		0	-
g11394.t1	ph domain-containing protein	265	0.7475	0	-
g11395.t1	Not Available	579		0	-
g11396.t1	decapping enzyme	803	0.777	3	F:hydrolase activity; F:manganese ion binding; F:RNA binding	-
g11397.t1	Not Available	219		0	-
g11398.t1	spp30 protein	810	0.871	9	C:cytosol; F:guanylate cyclase activity; C:TRAPP complex; P:ER to Golgi vesicle-mediated transport; F:heme binding; P:intracellular protein transport; C:nuclear envelope; C:endoplasmic reticulum; P:cGMP biosynthetic process	EC:4.6.1.2
g11399.t1	apc13 domain-containing protein	623	0.8465	2	F:kinase activity; P:phosphorylation	-
g114.t1	Not Available	184		0	-
g1140.t1	triacylglycerol lipase	347	0.772	3	F:hydrolase activity; P:cellular metabolic process; F:coenzyme binding	-
g11400.t1	cral trio domain-containing protein	365	0.759	1	C:cellular_component
g11401.t1	h aca ribonucleoprotein complex subunit 3	66	0.9325	2	F:nucleic acid binding; C:ribonucleoprotein complex	-
g11402.t1	Not Available	315		0	-
g11403.t1	proteasome maturation ans ribosome synthesis protein	470	0.6535	1	C:proteasome complex	-
g11404.t1	Not Available	119		0	-
g11405.t1	Not Available	314		0	-
g11406.t1	fungal specific transcription factor domain-containing protein	991	0.61	5	F:transcription factor activity; F:DNA binding; C:nucleus; F:zinc ion binding; P:regulation of transcription, DNA-dependent	-
g11407.t1	Not Available	283		0	-
g11408.t1	Not Available	325		0	-
g11409.t1	trna isopentenyltransferase	1078	0.664	7	; F:nucleic acid binding; C:intracellular; F:ATP binding; F:nucleotidyltransferase activity; F:zinc ion binding; P:tRNA processing	EC:2.5.1.75; EC:2.7.7.0
g1141.t1	fungal transcriptional regulatory protein	702	0.623	5	F:transcription factor activity; F:hydrolase activity; C:nucleus; F:zinc ion binding; P:regulation of transcription, DNA-dependent	-
g11410.t1	protein transport protein sec61 alpha subunit	476	0.97	6	C:endoplasmic reticulum membrane; F:P-P-bond-hydrolysis-driven protein transmembrane transporter activity; P:mycelium development; P:transmembrane transport; C:integral to membrane; P:protein transport	-
g11411.t1	atp-dependent bile acid permease	1696	0.785	5	P:transmembrane transport; C:integral to membrane; F:ATPase activity, coupled to transmembrane movement of substances; P:ATP catabolic process; F:ATP binding	-
g11412.t1	Not Available	1427		0	-
g11413.t1	hypothetical protein THITE_2170697 [Thielavia terrestris NRRL 8126]	392	0.561	3	F:molecular_function; P:biological_process; C:cellular_component
g11414.t1	Not Available	384		0	-
g11415.t1	alpha and gamma adaptin binding protein p34	438	0.625	2	F:molecular_function; C:cellular_component
g11416.t1	Not Available	209		0	-
g11417.t1	Not Available	151		0	-
g11418.t1	Not Available	502		0	-
g11419.t1	homeobox domain-containing protein	641	0.7215	6	F:transcription factor activity; F:transcription regulator activity; F:sequence-specific DNA binding; P:mycelium development; C:nucleus; P:regulation of transcription, DNA-dependent	-
g1142.t1	salicylate hydroxylase (salicylate 1-monooxygenase)	413	0.7735	3	P:oxidation reduction; F:salicylate 1-monooxygenase activity; F:electron carrier activity	EC:1.14.13.1
g11420.t1	Not Available	1451		0	-
g11421.t1	p-type atpase	1579	0.714	7	C:integral to membrane; F:ATPase activity, coupled to transmembrane movement of ions, phosphorylative mechanism; P:ATP biosynthetic process; F:ATP binding; P:phospholipid transport; F:magnesium ion binding; F:phospholipid-translocating ATPase activity	EC:3.6.3.1
g11422.t1	Not Available	303		0	-
g11423.t1	hypothetical protein LEMA_P064950.1 [Leptosphaeria maculans JN3]	285	0.8125	0	-
g11424.t1	protein	627	0.4255	2	F:catalytic activity; P:metabolic process	-
g11425.t1	predicted protein [Chaetomium globosum CBS 148.51]	195	0.4625	0	-
g11426.t1	duf250 domain membrane protein	386	0.749	1	C:integral to membrane	-
g11427.t1	Not Available	309		0	-
g11428.t1	Not Available	157		0	-
g11429.t1	Not Available	644		0	-
g1143.t1	allantoate permease	487	0.7345	4	P:transmembrane transport; P:cellular metabolic process; F:coenzyme binding; F:catalytic activity	-
g11430.t1	Not Available	312		0	-
g11431.t1	septum-promoting gtp-binding protein	931	0.956	2	F:GTP binding; P:small GTPase mediated signal transduction	-
g11432.t1	Hypothetical protein GL50803_97052 [Giardia lamblia ATCC 50803]	485	0.64	0	-
g11433.t1	glycine cleavage system h protein	177	0.7245	2	C:glycine cleavage complex; P:glycine decarboxylation via glycine cleavage system	-
g11434.t1	beta antigen, putative [Toxoplasma gondii ME49]	1624	0.57	0	-
g11435.t1	multiple banded antigen	2973	0.441	6	F:molecular_function; P:biological_process; C:cellular_component; F:hydrolase activity, hydrolyzing O-glycosyl compounds; C:cell surface; P:carbohydrate metabolic process
g11436.t1	nad transhydrogenase	2861	0.8665	3	F:NAD(P)+ transhydrogenase (AB-specific) activity; P:oxidation reduction; P:proton transport	EC:1.6.1.2
g11437.t1	nadh:ubiquinone oxidoreductase subunit	150	0.6735	3	F:electron carrier activity; F:NADH dehydrogenase (ubiquinone) activity; C:membrane	EC:1.6.5.3
g11438.t1	hypothetical protein CMQ_584 [Grosmannia clavigera kw1407]	420	0.55	0	-
g11439.t1	ribosomal protein 35	440	0.74	1	C:ribosome	-
g1144.t1	Not Available	318		0	-
g11440.t1	Not Available	354		0	-
g11441.t1	60s ribosomal protein mitochondrial precursor	308	0.693	3	C:ribosome; F:structural constituent of ribosome; P:translation	-
g11442.t1	bzip transcription factor	560	0.782	5	F:transcription factor activity; F:sequence-specific DNA binding; F:protein dimerization activity; C:nucleus; P:regulation of transcription, DNA-dependent	-
g11443.t1	Not Available	177		0	-
g11444.t1	hypothetical protein CHGG_07819 [Chaetomium globosum CBS 148.51]	185	0.701	3	F:molecular_function; P:biological_process; C:cellular_component
g11445.t1	Not Available	179		0	-
g11446.t1	porphobilinogen deaminase	330	0.7475	3	F:hydroxymethylbilane synthase activity; P:porphyrin biosynthetic process; P:peptidyl-pyrromethane cofactor linkage	EC:2.5.1.61
g11447.t1	dna replication factor a subunit ssb3	683	0.842	0	-
g11448.t1	group protein	947	0.624	2	C:intracellular; P:signal transduction	-
g11449.t1	nuclear protein snf4	310	0.8985	2	F:catalytic activity; P:metabolic process	-
g1145.t1	stress responsive a b barrel domain-containing protein	106	0.7545	0	-
g11450.t1	Not Available	183		0	-
g11451.t1	Not Available	84		0	-
g11452.t1	Not Available	350		0	-
g11453.t1	Not Available	361		0	-
g11454.t1	Not Available	223		0	-
g11455.t1	snare-dependent exocytosis protein	982	0.746	2	F:molecular_function; C:cellular_component
g11456.t1	Not Available	515		0	-
g11457.t1	Not Available	299		0	-
g11458.t1	zinc finger protein	357	0.568	3	F:zinc ion binding; F:nucleic acid binding; C:intracellular	-
g11459.t1	Not Available	236		0	-
g1146.t1	hypothetical protein NECHADRAFT_84111 [Nectria haematococca mpVI 77-13-4]	734	0.4975	3	F:ARF GTPase activator activity; P:regulation of ARF GTPase activity; F:zinc ion binding
g11460.t1	piwi domain-containing protein	976	0.6055	2	P:translational initiation; F:translation initiation factor activity	-
g11461.t1	Not Available	218		0	-
g11462.t1	Not Available	854		0	-
g11463.t1	cfia complex component rna14	980	0.717	4	C:cytoplasm; P:mRNA processing; F:binding; C:nucleus	-
g11464.t1	histone chaperone	275	0.936	4	P:chromatin modification; P:chromatin assembly or disassembly; C:nucleus; P:regulation of transcription, DNA-dependent	-
g11465.t1	Not Available	257		0	-
g11466.t1	Not Available	246		0	-
g11467.t1	Not Available	168		0	-
g11468.t1	gtpase activating protein	1147	0.942	7	P:transmembrane transport; F:Ras GTPase activator activity; P:positive regulation of Ras GTPase activity; C:intracellular; F:metal ion transmembrane transporter activity; P:metal ion transport; C:membrane	-
g11469.t1	Not Available	634		0	-
g1147.t1	salicylate hydroxylase	456	0.5225	2	P:oxidation reduction; F:monooxygenase activity	-
g11470.t1	tsa family protein	1510	0.8	3	P:cell redox homeostasis; F:oxidoreductase activity; P:oxidation reduction	-
g11471.t1	ring-5 like protein	911	0.8665	1	F:zinc ion binding	-
g11472.t1	hypothetical protein VDAG_02158 [Verticillium dahliae VdLs.17]	180	0.717	0	-
g11473.t1	exonuclease 1	826	0.6285	4	F:exonuclease activity; F:DNA binding; C:nucleus; P:DNA repair	-
g11474.t1	Not Available	575		0	-
g11475.t1	mitochondrial acidic protein mam33	776	0.659	1	C:mitochondrial matrix	-
g11476.t1	oxysterol binding protein	659	0.8185	0	-
g11477.t1	scf e3 ubiquitin ligase complex f-box protein grra	710	0.768	1	F:ligase activity	-
g11478.t1	Not Available	458		0	-
g11479.t1	Not Available	197		0	-
g1148.t1	Not Available	310		0	-
g11480.t1	chalcone-flavanone isomerase	367	0.702	2	P:cellular amino acid derivative biosynthetic process; F:intramolecular lyase activity	-
g11481.t1	Not Available	362		0	-
g11482.t1	Not Available	81		0	-
g11483.t1	glutaredoxin	106	0.762	3	P:cell redox homeostasis; F:electron carrier activity; F:protein disulfide oxidoreductase activity	-
g11484.t1	upf0187 domain membrane protein	467	0.69	1	P:mycelium development	-
g11485.t1	Not Available	414		0	-
g11486.t1	phospholipase d	820	0.5865	2	F:catalytic activity; P:metabolic process	-
g11487.t1	zinc metalloprotease mde10	1115	0.5815	4	F:metalloendopeptidase activity; P:proteolysis; F:zinc ion binding; P:integrin-mediated signaling pathway	EC:3.4.24.0
g11488.t1	tam domain methyltransferase	356	0.6815	2	F:methyltransferase activity; P:methylation	EC:2.1.1.0
g11489.t1	ligninase h2 precursor	400	0.5885	5	F:heme binding; P:response to cAMP; F:peroxidase activity; P:oxidation reduction; P:response to oxidative stress	EC:1.11.1.7
g1149.t1	predicted protein [Trichoderma reesei QM6a]	241	0.55	0	-
g11490.t1	Not Available	147		0	-
g11491.t1	hypothetical protein GLRG_02632 [Glomerella graminicola M1.001]	329	0.6085	0	-
g11492.t1	carbonic	483	0.8195	3	F:zinc ion binding; F:carbonate dehydratase activity; P:carbon utilization	EC:4.2.1.1
g11493.t1	Not Available	201		0	-
g11494.t1	Not Available	115		0	-
g11495.t1	Not Available	165		0	-
g11496.t1	60s ribosomal protein l16	402	0.948	4	P:mycelium development; F:structural constituent of ribosome; C:large ribosomal subunit; P:translation	-
g11497.t1	conserved hypothetical protein [Meyerozyma guilliermondii ATCC 6260]	715	0.58	0	-
g11498.t1	swi5-domain-containing protein	526	0.7725	1	F:DNA binding
g11499.t1	Not Available	365		0	-
g115.t1	Not Available	605		0	-
g1150.t1	aldehyde dehydrogenase	479	0.6775	2	F:betaine-aldehyde dehydrogenase activity; P:oxidation reduction	EC:1.2.1.8
g11500.t1	mfs transporter	556	0.5565	1	P:transmembrane transport	-
g11501.t1	phosphatase family protein	954	0.664	3	F:endonuclease activity; F:inositol or phosphatidylinositol phosphatase activity; F:exonuclease activity	-
g11502.t1	Not Available	755		0	-
g11503.t1	bag domain-containing protein	438	0.5635	1	P:apoptosis	-
g11504.t1	Not Available	111		0	-
g11505.t1	g-protein coupled receptor	657	0.723	3	P:G-protein coupled receptor protein signaling pathway; C:integral to membrane; F:G-protein coupled receptor activity	-
g11506.t1	Not Available	369		0	-
g11507.t1	protein phosphatase methylesterase	818	0.762	2	C:ribosome; F:carboxylesterase activity	EC:3.1.1.1
g11508.t1	glycoside hydrolase family 5 protein	419	0.7745	3	P:carbohydrate metabolic process; F:hydrolase activity, hydrolyzing O-glycosyl compounds; F:cation binding	EC:3.2.1.0
g11509.t1	Not Available	881		0	-
g1151.t1	toxin biosynthesis protein	326	0.4945	0	-
g11510.t1	atp-dependent dna helicase mph1	1038	0.7265	5	F:ATP-dependent helicase activity; F:DNA binding; F:ATP binding; C:nucleus; P:DNA repair	-
g11511.t1	Not Available	157		0	-
g11512.t1	Not Available	521		0	-
g11513.t1	mrna export factor mex67	694	0.6075	2	P:mRNA transport; C:nucleus	-
g11514.t1	Not Available	268		0	-
g11515.t1	pre-mrna splicing factor clf1	737	0.6435	2	F:molecular_function; C:cellular_component
g11516.t1	Not Available	310		0	-
g11517.t1	Not Available	158		0	-
g11518.t1	atp binding	498	0.8515	4	F:nucleoside-triphosphatase activity; F:ATP binding; P:mycelium development; F:GTP binding	EC:3.6.1.15
g11519.t1	Not Available	168		0	-
g1152.t1	Not Available	667		0	-
g11520.t1	s-adenosylmethionine synthetase	396	0.9305	5	C:cytoplasm; F:ATP binding; P:one-carbon metabolic process; F:methionine adenosyltransferase activity; F:magnesium ion binding	EC:2.5.1.6
g11521.t1	Not Available	397		0	-
g11522.t1	Not Available	655		0	-
g11523.t1	predicted protein [Trichoderma reesei QM6a]	137	0.681429	3	F:molecular_function; P:biological_process; C:cellular_component
g11524.t1	1-phosphatidylinositol phosphodiesterase	848	0.651	3	F:phospholipase C activity; ; P:lipid metabolic process	-
g11525.t1	methylenetetrahydrofolate dehydrogenase	329	0.8695	3	F:hydrolase activity; P:folic acid and derivative biosynthetic process; F:binding	-
g11526.t1	dna repair transcription protein	1668	0.524	1	F:binding	-
g11527.t1	Not Available	310		0	-
g11528.t1	dna-directed rna polymerase iii polypeptide	965	0.811	3	F:DNA-directed RNA polymerase activity; F:DNA binding; P:transcription, DNA-dependent	EC:2.7.7.6
g11529.t1	nuclear fragile x mental retardation-interacting protein 1	648	0.722	2	F:zinc ion binding; F:nucleic acid binding	-
g1153.t1	protein	1076	0.5275	5	F:transcription factor activity; F:DNA binding; C:nucleus; F:zinc ion binding; P:regulation of transcription, DNA-dependent	-
g11530.t1	Not Available	501		0	-
g11531.t1	Not Available	373		0	-
g11532.t1	Not Available	366		0	-
g11533.t1	calcineurin-like phosphoesterase	722	0.6075	4	C:vacuolar membrane; C:integral to membrane; P:mycelium development; F:endopolyphosphatase activity	EC:3.6.1.10
g11534.t1	Not Available	575		0	-
g11535.t1	metalloprotease 1	197	0.678	6	P:interaction with host via protein secreted by type II secretion system; C:extracellular region; F:metallopeptidase activity; P:proteolysis; F:zinc ion binding; P:pathogenesis	-
g11536.t1	Not Available	164		0	-
g11537.t1	Not Available	1594		0	-
g11538.t1	guanyl-nucleotide exchange factor	2594	0.7765	5	C:cytoplasm; F:binding; F:ARF guanyl-nucleotide exchange factor activity; P:regulation of ARF protein signal transduction; P:vesicle-mediated transport	-
g11539.t1	dihydrolipoamide acetyltransferase component	461	0.803	5	C:pyruvate dehydrogenase complex; P:pyruvate metabolic process; F:dihydrolipoyllysine-residue acetyltransferase activity; C:mitochondrial matrix; P:glycolysis	EC:2.3.1.12
g1154.t1	4-coumarate: ligase	568	0.545	2	F:ligase activity; P:metabolic process	-
g11540.t1	Not Available	125		0	-
g11541.t1	Not Available	454		0	-
g11542.t1	c6 zinc finger domain-containing protein	727	0.5145	5	F:transcription factor activity; F:DNA binding; C:nucleus; F:zinc ion binding; P:regulation of transcription, DNA-dependent	-
g11543.t1	Not Available	654		0	-
g11544.t1	cytochrome p450	565	0.683	4	F:heme binding; F:monooxygenase activity; P:oxidation reduction; F:electron carrier activity	-
g11545.t1	cfem domain-containing protein	437	0.5655	3	F:molecular_function; P:biological_process; C:cellular_component
g11546.t1	Not Available	417		0	-
g11547.t1	hypothetical protein NECHADRAFT_70112 [Nectria haematococca mpVI 77-13-4]	851	0.4355	3	F:molecular_function; P:biological_process; C:cellular_component
g11548.t1	pre-mrna polyadenylation factor fip1	418	0.733	2	P:mRNA processing; C:nucleus	-
g11549.t1	nucleoporin nup49 nsp49	479	0.539	1	P:biological_process
g1155.t1	nad-dependent epimerase dehydratase	436	0.67	3	P:cellular metabolic process; F:coenzyme binding; F:catalytic activity	-
g11550.t1	Not Available	445		0	-
g11551.t1	dna-directed rna polymerase iii subunit	247	0.56	2	F:DNA-directed RNA polymerase activity; P:transcription, DNA-dependent	EC:2.7.7.6
g11552.t1	Not Available	206		0	-
g11553.t1	sulfate permease 2	805	0.6325	4	C:integral to membrane; F:secondary active sulfate transmembrane transporter activity; P:sulfate transport; P:transmembrane transport	-
g11554.t1	Not Available	500		0	-
g11555.t1	Not Available	230		0	-
g11556.t1	chloride channel	746	0.666	4	F:voltage-gated chloride channel activity; P:transmembrane transport; C:integral to membrane; P:chloride transport	-
g11557.t1	Not Available	181		0	-
g11558.t1	hypothetical protein NECHADRAFT_101132 [Nectria haematococca mpVI 77-13-4]	178	0.551	0	-
g11559.t1	Not Available	155		0	-
g1156.t1	cytochrome p450	545	0.659	6	F:heme binding; F:monooxygenase activity; P:methylation; F:electron carrier activity; P:oxidation reduction; F:methyltransferase activity	EC:2.1.1.0
g11560.t1	hypothetical protein TRIVIDRAFT_221764 [Trichoderma virens Gv29-8]	294	0.37	0	-
g11561.t1	family protein	239	0.6345	1	C:integral to membrane	-
g11562.t1	Not Available	168		0	-
g11563.t1	Not Available	298		0	-
g11564.t1	protein	318	0.489	0	-
g11565.t1	Not Available	189		0	-
g11566.t1	Not Available	281		0	-
g11567.t1	glycosyltransferase family 34 protein	175	0.571	2	F:transferase activity, transferring hexosyl groups; C:integral to membrane	EC:2.4.1.0
g11568.t1	Not Available	137		0	-
g11569.t1	glycoprotease family protein	1512	0.608	2	F:metalloendopeptidase activity; P:proteolysis	EC:3.4.24.0
g1157.t1	acyl- dehydrogenase	663	0.652	4	F:heme binding; F:FAD binding; F:long-chain-acyl-CoA dehydrogenase activity; P:oxidation reduction	EC:1.3.99.13
g11570.t1	Not Available	806		0	-
g11571.t1	molybdopterin synthase small subunit	184	0.7095	6	P:sulfur metabolic process; C:ribosome; F:structural constituent of ribosome; P:Mo-molybdopterin cofactor biosynthetic process; P:translation; F:nucleotide binding	-
g11572.t1	40s ribosomal protein s28	68	0.955	5	P:sulfur metabolic process; F:structural constituent of ribosome; P:rRNA export from nucleus; C:cytosolic small ribosomal subunit; P:translation	-
g11573.t1	hypothetical protein CHGG_01830 [Chaetomium globosum CBS 148.51]	1050	0.6355	3	F:molecular_function; P:biological_process; C:cellular_component
g11574.t1	tpa: dynamitin homolog (p50 subunit of dynactin)	1126	0.649	3	C:dynactin complex; P:microtubule-based process; P:sulfur metabolic process	-
g11575.t1	Not Available	161		0	-
g11576.t1	adenylate cyclase	2235	0.748	5	F:adenylate cyclase activity; P:cAMP biosynthetic process; F:magnesium ion binding; P:pathogenesis; P:cAMP-mediated signaling	EC:4.6.1.1
g11577.t1	predicted protein [Verticillium albo-atrum VaMs.102]	323	0.59	0	-
g11578.t1	predicted protein [Verticillium albo-atrum VaMs.102]	819	0.64	0	-
g11579.t1	serine threonine protein ste pak ste20-related	714	0.7775	3	F:ATP binding; P:protein amino acid phosphorylation; F:protein serine/threonine kinase activity	EC:2.7.11.0
g1158.t1	nad dependent epimerase	299	0.5895	4	P:response to cAMP; P:metabolic process; F:binding; F:catalytic activity	-
g11580.t1	26s proteasome regulatory subunit multiubiquitin chain binding protein	3103	0.8205	3	P:DNA repair; C:proteasome complex; F:zinc ion binding	-
g11581.t1	proteasome component	1824	0.658	2	C:proteasome complex; F:binding	-
g11582.t1	sybindin-like family protein	410	0.7695	2	P:ER to Golgi vesicle-mediated transport; C:cis-Golgi network	-
g11583.t1	hypothetical protein CCM_06879 [Cordyceps militaris CM01]	533	0.5855	3	F:molecular_function; P:biological_process; C:cellular_component
g11584.t1	translation machinery-associated protein 22	245	0.7015	3	C:ribosome; P:translational initiation; F:translation initiation factor activity	-
g11585.t1	hypothetical protein TRIVIDRAFT_175383 [Trichoderma virens Gv29-8]	487	0.767	3	F:molecular_function; P:biological_process; C:cellular_component
g11586.t1	nadph dehydrogenase	429	0.7165	9	P:mycelium development; F:electron carrier activity; P:cell redox homeostasis; P:glycerol ether metabolic process; F:FMN binding; F:isomerase activity; F:protein disulfide oxidoreductase activity; C:endoplasmic reticulum; P:oxidation reduction	-
g11587.t1	yos1-like protein	120	0.77	1	F:molecular_function
g11588.t1	Not Available	712		0	-
g11589.t1	ubiquitin carboxyl-terminal partial	904	0.788	3	P:ubiquitin-dependent protein catabolic process; F:cysteine-type peptidase activity; F:ubiquitin thiolesterase activity	EC:3.1.2.15
g1159.t1	cytochrome p450 phenylacetate	519	0.843	4	F:heme binding; F:monooxygenase activity; P:oxidation reduction; F:electron carrier activity	-
g11590.t1	Not Available	150		0	-
g11591.t1	hypothetical protein CIMG_07311 [Coccidioides immitis RS]	370	0.54	0	-
g11592.t1	mfs	481	0.802	1	P:transmembrane transport	-
g11593.t1	glucokinase regulator family	380	0.4995	5	F:kinase activity; F:carbon-oxygen lyase activity; P:phosphorylation; P:amino sugar catabolic process; F:sugar binding	-
g11594.t1	glucokinase regulator family	416	0.707	5	F:kinase activity; P:phosphorylation; P:amino sugar catabolic process; F:sugar binding; F:hydro-lyase activity	EC:4.2.1.0
g11595.t1	Not Available	165		0	-
g11596.t1	zinc finger transcription factor 1	681	0.4835	5	F:transcription factor activity; F:DNA binding; C:nucleus; F:zinc ion binding; P:regulation of transcription, DNA-dependent	-
g11597.t1	protein	647	0.4295	3	P:oxidation reduction; F:oxidoreductase activity; F:binding	-
g11598.t1	Not Available	139		0	-
g11599.t1	tpr domain protein	678	0.6425	1	F:binding	-
g116.t1	high-affinity nicotinic acid transporter	507	0.73	1	P:transmembrane transport	-
g1160.t1	Not Available	182		0	-
g11600.t1	Not Available	526		0	-
g11601.t1	bzip transcription factor (ap-1)	210	0.5975	7	P:regulation of transcription, DNA-dependent; P:transcription, DNA-dependent; F:sequence-specific DNA binding; F:protein dimerization activity; C:nucleus; F:transcription factor activity; F:DNA binding
g11602.t1	protein	162	0.466	0	-
g11603.t1	Not Available	186		0	-
g11604.t1	Not Available	384		0	-
g11605.t1	glycoside hydrolase family 61 protein	358	0.6835	4	C:extracellular region; F:cellulase activity; F:cellulose binding; P:cellulose catabolic process	EC:3.2.1.4
g11606.t1	hypothetical protein NECHADRAFT_78398 [Nectria haematococca mpVI 77-13-4]	322	0.445	3	F:molecular_function; P:biological_process; C:cellular_component
g11607.t1	Not Available	221		0	-
g11608.t1	hypothetical protein GLRG_05993 [Glomerella graminicola M1.001]	185	0.66	0	-
g11609.t1	Not Available	96		0	-
g1161.t1	thimet oligopeptidase	929	0.8285	2	F:metalloendopeptidase activity; P:proteolysis	EC:3.4.24.0
g11610.t1	Not Available	261		0	-
g11611.t1	fad binding domain containing protein	495	0.6165	3	F:FAD binding; P:oxidation reduction; F:(R)-6-hydroxynicotine oxidase activity	EC:1.5.3.6
g11612.t1	integral membrane protein	384	0.585	3	F:molecular_function; P:biological_process; C:cellular_component
g11613.t1	Not Available	359		0	-
g11614.t1	methyltransferase domain-containing protein	266	0.644	2	F:methyltransferase activity; P:methylation	EC:2.1.1.0
g11615.t1	Not Available	92		0	-
g11616.t1	c6 zinc finger domain-containing protein	621	0.449	4	F:transcription factor activity; C:nucleus; F:zinc ion binding; P:regulation of transcription, DNA-dependent	-
g11617.t1	glycoside hydrolase family 3 protein	866	0.602	2	P:carbohydrate metabolic process; F:hydrolase activity, hydrolyzing O-glycosyl compounds	EC:3.2.1.0
g11618.t1	Not Available	414		0	-
g11619.t1	lactose permease	462	0.666	4	F:substrate-specific transmembrane transporter activity; C:integral to membrane; P:transmembrane transport; P:carbohydrate transport	-
g1162.t1	Not Available	129		0	-
g11620.t1	Not Available	260		0	-
g11621.t1	gpr fun34 family protein	277	0.687	1	C:membrane	-
g11622.t1	hypothetical protein VDAG_09542 [Verticillium dahliae VdLs.17]	267	0.6925	0	-
g11623.t1	Not Available	118		0	-
g11624.t1	Not Available	437		0	-
g11625.t1	fad binding domain protein	520	0.6725	3	F:FAD binding; F:oxidoreductase activity; P:oxidation reduction	-
g11626.t1	ankyrin repeat-containing	343	0.5815	1	F:DNA binding	-
g11627.t1	Not Available	167		0	-
g11628.t1	protein kinase domain-containing protein	190	0.682	3	F:ATP binding; P:protein amino acid phosphorylation; F:protein kinase activity	-
g11629.t1	tam domain methyltransferase	359	0.6625	2	F:methyltransferase activity; P:methylation	EC:2.1.1.0
g1163.t1	unnamed protein product [Sorangium cellulosum 'So ce 56']	551	0.55	1	F:binding
g11630.t1	hypothetical protein GLRG_01038 [Glomerella graminicola M1.001]	983	0.7955	0	-
g11631.t1	Not Available	885		0	-
g11632.t1	Not Available	1033		0	-
g11633.t1	ubiquitination network signaling protein	979	0.574	0	-
g11634.t1	Not Available	250		0	-
g11635.t1	thioesterase domain containing protein	262	0.4875	2	P:biosynthetic process; F:hydrolase activity, acting on ester bonds	-
g11636.t1	atp-dependent clp protease proteolytic subunit	780	0.8585	2	F:serine-type endopeptidase activity; P:proteolysis	EC:3.4.21.0
g11637.t1	esterase-like protein	352	0.496	2	P:biosynthetic process; F:hydrolase activity, acting on ester bonds	-
g11638.t1	conserved hypothetical protein [Paracoccidioides brasiliensis Pb01]	124	0.5	0	-
g11639.t1	Not Available	441		0	-
g1164.t1	chromosome segregation protein	2559	0.6475	2	C:intracellular; F:DNA binding	-
g11640.t1	Not Available	547		0	-
g11641.t1	Not Available	281		0	-
g11642.t1	c6 zinc finger domain containing protein	892	0.6905	5	F:transcription factor activity; F:DNA binding; C:nucleus; F:zinc ion binding; P:regulation of transcription, DNA-dependent	-
g11643.t1	Not Available	309		0	-
g11644.t1	transcription factor cys6	823	0.661	4	F:transcription factor activity; C:nucleus; F:zinc ion binding; P:regulation of transcription, DNA-dependent	-
g11645.t1	Not Available	168		0	-
g11646.t1	Not Available	278		0	-
g11647.t1	hypothetical protein GLRG_00970 [Glomerella graminicola M1.001]	350	0.551	3	F:molecular_function; P:biological_process; C:cellular_component
g11648.t1	Not Available	307		0	-
g11649.t1	hypothetical protein VDAG_05670 [Verticillium dahliae VdLs.17]	344	0.52	0	-
g1165.t1	integral membrane protein	1471	0.5455	3	F:molecular_function; P:biological_process; C:cellular_component
g11650.t1	Not Available	227		0	-
g11651.t1	delta-1-pyrroline-5-carboxylate dehydrogenase	785	0.816	6	F:1-pyrroline-5-carboxylate dehydrogenase activity; F:binding; F:pyrroline-5-carboxylate reductase activity; C:mitochondrial matrix; P:proline biosynthetic process; P:oxidation reduction	EC:1.5.1.12; EC:1.5.1.2
g11652.t1	Not Available	284		0	-
g11653.t1	Not Available	90		0	-
g11654.t1	conserved hypothetical protein [Aspergillus flavus NRRL3357]	438	0.5675	0	-
g11655.t1	proline oxidase	468	0.6805	6	P:glutamate biosynthetic process; F:pyridoxal phosphate binding; P:proline catabolic process; F:transaminase activity; F:proline dehydrogenase activity; P:oxidation reduction	EC:2.6.1.0; EC:1.5.99.8
g11656.t1	proline utilization protein -	364	0.5695	5	F:receptor activity; F:binding; P:protein amino acid glycosylation; F:glycolipid 2-alpha-mannosyltransferase activity; C:membrane	EC:2.4.1.131
g11657.t1	Not Available	198		0	-
g11658.t1	proline racemase	346	0.7695	1	F:proline racemase activity	EC:5.1.1.4
g11659.t1	Not Available	561		0	-
g1166.t1	glycoside hydrolase family 61 protein	232	0.6935	4	C:extracellular region; P:carbohydrate metabolic process; F:cellulose binding; F:hydrolase activity, hydrolyzing O-glycosyl compounds	EC:3.2.1.0
g11660.t1	amino acid transporter	490	0.8045	1	C:integral to membrane	-
g11661.t1	thermoresistant gluconokinase family protein	198	0.6745	5	P:carbohydrate metabolic process; F:ATP binding; F:gluconokinase activity; P:phosphorylation; F:shikimate kinase activity	EC:2.7.1.12; EC:2.7.1.71
g11662.t1	transcriptional regulatory protein	1008	0.567	5	F:transcription factor activity; F:DNA binding; C:nucleus; F:zinc ion binding; P:regulation of transcription, DNA-dependent	-
g11663.t1	nad binding rossmann fold oxidoreductase	366	0.757	3	P:oxidation reduction; F:binding; F:inositol 2-dehydrogenase activity	EC:1.1.1.18
g11664.t1	flavin-containing monooxygenase	643	0.778	4	F:FAD binding; P:oxidation reduction; F:NADP or NADPH binding; F:flavin-containing monooxygenase activity	EC:1.14.13.8
g11665.t1	glycerol dehydrogenase	764	0.8165	2	P:oxidation reduction; F:oxidoreductase activity	-
g11666.t1	Not Available	252		0	-
g11667.t1	hypothetical protein NECHADRAFT_43788 [Nectria haematococca mpVI 77-13-4]	784	0.576	1	F:6-phosphogluconolactonase activity	EC:3.1.1.31
g11668.t1	Not Available	177		0	-
g11669.t1	mfs monosaccharide transporter	590	0.7195	4	F:substrate-specific transmembrane transporter activity; C:integral to membrane; P:transmembrane transport; P:carbohydrate transport	-
g1167.t1	extracellular serine-rich protein	588	0.5575	3	F:molecular_function; P:biological_process; C:cellular_component
g11670.t1	alpha-l-rhamnosidase a	888	0.687	2	P:metabolic process; F:alpha-L-rhamnosidase activity	EC:3.2.1.40
g11671.t1	Not Available	380		0	-
g11672.t1	Not Available	140		0	-
g11673.t1	aaa family	832	0.6135	5	F:serine-type endopeptidase activity; P:mycelium development; F:ATP binding; P:proteolysis; F:ATP-dependent peptidase activity	EC:3.4.21.0
g11674.t1	Not Available	169		0	-
g11675.t1	Not Available	96		0	-
g11676.t1	hypothetical protein VDAG_06158 [Verticillium dahliae VdLs.17]	320	0.663846	3	F:molecular_function; P:biological_process; C:cellular_component
g11677.t1	oxidoreductase	416	0.695	2	P:oxidation reduction; F:monooxygenase activity	-
g11678.t1	Not Available	184		0	-
g11679.t1	aspartic-type	403	0.528	4	C:extracellular region; P:proteolysis; F:aspartic-type endopeptidase activity; P:pathogenesis	EC:3.4.23.0
g1168.t1	hypothetical protein VDAG_07948 [Verticillium dahliae VdLs.17]	698	0.46	0	-
g11680.t1	glycosyl hydrolases family 32 superfamily	824	0.583	2	F:sucrose alpha-glucosidase activity; P:carbohydrate metabolic process	EC:3.2.1.26; EC:3.2.1.48
g11681.t1	Not Available	356		0	-
g11682.t1	atp-dependent rna helicase mss116	580	0.7635	7	F:RNA binding; P:regulation of translation; F:ATP-dependent helicase activity; P:RNA splicing; F:ATP binding; C:mitochondrial matrix; P:mRNA processing	-
g11683.t1	gluconolactonase-like protein	465	0.7645	1	F:hydrolase activity	-
g11684.t1	Not Available	284		0	-
g11685.t1	maltose permease	554	0.5725	4	F:substrate-specific transmembrane transporter activity; C:integral to membrane; P:transmembrane transport; P:carbohydrate transport	-
g11686.t1	Not Available	621		0	-
g11687.t1	domain-containing protein	1302	0.885	4	P:protein folding; F:unfolded protein binding; P:response to stress; F:heat shock protein binding	-
g11688.t1	Not Available	266		0	-
g11689.t1	arm-like repeat-containing protein	660	0.68	1	F:binding	-
g1169.t1	integral membrane protein	569	0.408	0	-
g11690.t1	Not Available	105		0	-
g11691.t1	hypothetical protein CH063_10608 [Colletotrichum higginsianum]	640	0.602	3	F:molecular_function; P:biological_process; C:cellular_component
g11692.t1	Not Available	542		0	-
g11693.t1	at hook domain-containing protein	1873	0.7045	1	F:DNA binding	-
g11694.t1	Not Available	458		0	-
g11695.t1	Not Available	99		0	-
g11696.t1	Not Available	199		0	-
g11697.t1	dna-directed rna polymerase i subunit rpa12	467	0.6965	5	F:DNA-directed RNA polymerase activity; P:transcription, DNA-dependent; F:transcription regulator activity; F:DNA binding; F:zinc ion binding	EC:2.7.7.6
g11698.t1	deoxyhypusine hydroxylase	333	0.8385	7	C:cytoplasm; F:metal ion binding; P:peptidyl-lysine modification to hypusine; F:deoxyhypusine monooxygenase activity; F:hydrolase activity; C:nucleus; P:oxidation reduction	EC:1.14.99.29
g11699.t1	gmf family protein	592	0.8885	2	F:actin binding; C:intracellular	-
g117.t1	nitrite reductase	1086	0.7865	7	F:heme binding; F:FAD binding; P:nitrate assimilation; F:2 iron, 2 sulfur cluster binding; P:oxidation reduction; F:nitrite reductase [NAD(P)H] activity; F:NADP or NADPH binding	EC:1.7.1.4
g1170.t1	hypothetical protein PMAA_027720 [Penicillium marneffei ATCC 18224]	106	0.633333	0	-
g11700.t1	protein nbp35	342	0.895	4	F:metal ion binding; C:cytoplasm; F:ATP binding; F:4 iron, 4 sulfur cluster binding	-
g11701.t1	ras-like protein	606	0.867	6	P:small GTPase mediated signal transduction; C:intracellular; P:GTP catabolic process; F:GTPase activity; F:GTP binding; C:plasma membrane	-
g11702.t1	hypothetical protein FOXB_04689 [Fusarium oxysporum Fo5176]	1808	0.413	4	F:transcription factor activity; C:nucleus; F:zinc ion binding; P:regulation of transcription, DNA-dependent	-
g11703.t1	Not Available	592		0	-
g11704.t1	Not Available	324		0	-
g11705.t1	interferon-induced gtp-binding protein mx2	705	0.568	3	F:GTP binding; P:GTP catabolic process; F:GTPase activity	-
g11706.t1	Not Available	372		0	-
g11707.t1	hypothetical protein LEMA_P002320.1 [Leptosphaeria maculans JN3]	474	0.508333	0	-
g11708.t1	glycoprotein x	1094	0.544	3	F:molecular_function; P:biological_process; C:cellular_component
g11709.t1	Not Available	929		0	-
g1171.t1	rta1 domain-containing protein	329	0.601	2	C:integral to membrane; P:response to stress	-
g11710.t1	transcription factor c2h2	231	0.637	3	F:zinc ion binding; F:nucleic acid binding; C:intracellular	-
g11711.t1	Not Available	77		0	-
g11712.t1	hypothetical protein FOXB_06697 [Fusarium oxysporum Fo5176]	350	0.517143	3	F:molecular_function; P:biological_process; C:cellular_component
g11713.t1	duf221 domain protein	1143	0.6245	1	C:membrane	-
g11714.t1	hypothetical protein THITE_158168 [Thielavia terrestris NRRL 8126]	373	0.6205	0	-
g11715.t1	Not Available	404		0	-
g11716.t1	serine threonine-protein kinase eg2	182	0.621	3	F:ATP binding; P:protein amino acid phosphorylation; F:protein serine/threonine kinase activity	EC:2.7.11.0
g11717.t1	Not Available	234		0	-
g11718.t1	Not Available	230		0	-
g11719.t1	Not Available	157		0	-
g1172.t1	Not Available	247		0	-
g11720.t1	Not Available	77		0	-
g11721.t1	chitinase 1 precursor	492	0.7205	4	P:interaction with host via protein secreted by type II secretion system; F:chitinase activity; P:chitin catabolic process; F:cation binding	EC:3.2.1.14
g11722.t1	tol protein	569	0.523	0	-
g11723.t1	Not Available	253		0	-
g11724.t1	Not Available	225		0	-
g11725.t1	extracellular membrane 8-cysteine cfem	74	0.636364	0	-
g11726.t1	hexose transporter protein	545	0.7055	4	F:substrate-specific transmembrane transporter activity; C:integral to membrane; P:transmembrane transport; P:carbohydrate transport	-
g11727.t1	Not Available	233		0	-
g11728.t1	Not Available	210		0	-
g11729.t1	unsaturated glucuronyl hydrolase	494	0.701	2	P:metabolic process; F:hydrolase activity	-
g1173.t1	fungal zn binuclear cluster domain-containing protein	388	0.4905	4	F:transcription factor activity; C:nucleus; F:zinc ion binding; P:regulation of transcription, DNA-dependent	-
g11730.t1	Not Available	93		0	-
g11731.t1	mfs quinate	1239	0.753	3	F:substrate-specific transmembrane transporter activity; C:integral to membrane; P:transmembrane transport	-
g11732.t1	hypothetical protein CCM_07161 [Cordyceps militaris CM01]	461	0.47	0	-
g11733.t1	Not Available	95		0	-
g11734.t1	Not Available	78		0	-
g11735.t1	pisatin demethylase	514	0.5705	6	F:heme binding; F:monooxygenase activity; P:methylation; F:electron carrier activity; P:oxidation reduction; F:methyltransferase activity	EC:2.1.1.0
g11736.t1	aldehyde	497	0.761	2	P:oxidation reduction; F:aldehyde dehydrogenase (NAD) activity	EC:1.2.1.3
g11737.t1	ethanolamine utilization protein	118	0.6015	0	-
g11738.t1	Not Available	218		0	-
g11739.t1	salicylate hydroxylase	448	0.609	3	F:monooxygenase activity; P:oxidation reduction; F:electron carrier activity	-
g1174.t1	Not Available	152		0	-
g11740.t1	Not Available	152		0	-
g11741.t1	gaba	878	0.528	3	C:integral to membrane; F:amino acid transmembrane transporter activity; P:amino acid transmembrane transport	-
g11742.t1	homogentisate -dioxygenase	443	0.779	4	F:homogentisate 1,2-dioxygenase activity; P:L-phenylalanine catabolic process; P:oxidation reduction; P:tyrosine metabolic process	EC:1.13.11.5
g11743.t1	fumarylacetoacetate hydrolase	434	0.737	2	F:fumarylacetoacetase activity; P:aromatic amino acid family metabolic process	EC:3.7.1.2
g11744.t1	stress responsive a b barrel domain-containing protein	106	0.722	0	-
g11745.t1	like family protein	337	0.5755	3	P:oxidation reduction; F:binding; F:2'-hydroxyisoflavone reductase activity	EC:1.3.1.45
g11746.t1	c6 transcription	773	0.457	5	F:transcription factor activity; F:DNA binding; C:nucleus; F:zinc ion binding; P:regulation of transcription, DNA-dependent	-
g11747.t1	hypothetical protein HMPREF1120_03193 [Exophiala dermatitidis NIH/UT8656]	738	0.43	0	-
g11748.t1	Not Available	204		0	-
g11749.t1	monoamine oxidase n	514	0.608	3	C:peroxisome; F:oxidoreductase activity; P:oxidation reduction	-
g1175.t1	Not Available	476		0	-
g11750.t1	Not Available	606		0	-
g11751.t1	cytochrome p450 oxidoreductase	512	0.5365	6	F:heme binding; F:monooxygenase activity; P:methylation; F:electron carrier activity; P:oxidation reduction; F:methyltransferase activity	EC:2.1.1.0
g11752.t1	endoribonuclease l-psp	152	0.5225	1	C:integral to membrane	-
g11753.t1	amino acid	510	0.5325	3	C:integral to membrane; F:amino acid transmembrane transporter activity; P:amino acid transmembrane transport	-
g11754.t1	salicylate hydroxylase	467	0.6135	3	F:monooxygenase activity; P:oxidation reduction; F:electron carrier activity	-
g11755.t1	Not Available	224		0	-
g11756.t1	cytochrome p450	450	0.6445	6	F:heme binding; F:monooxygenase activity; P:methylation; F:electron carrier activity; P:oxidation reduction; F:methyltransferase activity	EC:2.1.1.0
g11757.t1	cytochrome p450 oxidoreductase	505	0.563	6	F:heme binding; F:monooxygenase activity; P:methylation; F:electron carrier activity; P:oxidation reduction; F:methyltransferase activity	EC:2.1.1.0
g11758.t1	calcium dependent mitochondrial carrier protein	1342	0.6975	6	C:mitochondrial inner membrane; P:transmembrane transport; F:calcium ion binding; P:signal transduction; C:integral to membrane; C:proteinaceous extracellular matrix	-
g11759.t1	rna polymerase ii holoenzyme cyclin-like subunit	319	0.735	2	C:nucleus; P:regulation of transcription, DNA-dependent	-
g1176.t1	f-box domain protein	291	0.464	2	P:response to cAMP; P:mycelium development	-
g11760.t1	Not Available	487		0	-
g11761.t1	fructose- -bisphosphatase	1239	0.884	6	F:fructose-2,6-bisphosphate 2-phosphatase activity; P:mycelium development; F:6-phosphofructo-2-kinase activity; P:phosphorylation; P:fructose 2,6-bisphosphate metabolic process; F:ATP binding	EC:3.1.3.46; EC:2.7.1.105
g11762.t1	atp-dependent rna helicase has1	589	0.887	5	C:nucleolus; F:ATP-dependent helicase activity; F:RNA binding; F:ATP binding; P:rRNA processing	-
g11763.t1	Not Available	403		0	-
g11764.t1	Not Available	426		0	-
g11765.t1	kh domain-containing protein	611	0.66	1	F:RNA binding	-
g11766.t1	Not Available	697		0	-
g11767.t1	key lime pathogenicity protein	686	0.564	2	F:zinc ion binding; C:intracellular	-
g11768.t1	Not Available	908		0	-
g11769.t1	glucosidase ii beta subunit-like protein	516	0.597	2	C:endoplasmic reticulum membrane; F:sugar binding	-
g1177.t1	major facilitator superfamily transporter	796	0.586	2	P:transmembrane transport; P:mycelium development	-
g11770.t1	hypothetical protein NECHADRAFT_101424 [Nectria haematococca mpVI 77-13-4]	830	0.536	0	-
g11771.t1	Not Available	183		0	-
g11772.t1	Not Available	430		0	-
g11773.t1	Not Available	188		0	-
g11774.t1	Not Available	522		0	-
g11775.t1	amino-acid permease inda1	575	0.798	5	P:amino acid transmembrane transport; P:cellular nitrogen compound biosynthetic process; P:mycelium development; F:amino acid transmembrane transporter activity; C:integral to membrane	-
g11776.t1	Not Available	327		0	-
g11777.t1	Not Available	427		0	-
g11778.t1	Not Available	648		0	-
g11779.t1	fungal specific transcription factor domain-containing protein	904	0.595	5	F:transcription factor activity; F:DNA binding; C:nucleus; F:zinc ion binding; P:regulation of transcription, DNA-dependent	-
g1178.t1	Not Available	184		0	-
g11780.t1	nudix family	1165	0.609	2	F:DNA binding; F:hydrolase activity	-
g11781.t1	tartrate dehydrogenase	364	0.858	6	F:NAD or NADH binding; F:tartrate dehydrogenase activity; F:D-malate dehydrogenase (decarboxylating) activity; P:oxidation reduction; F:magnesium ion binding; F:tartrate decarboxylase activity	EC:1.1.1.93; EC:1.1.1.83; EC:4.1.1.73
g11782.t1	hypothetical protein NECHADRAFT_82696 [Nectria haematococca mpVI 77-13-4]	286	0.486667	0	-
g11783.t1	l-xylulose reductase	437	0.8435	3	P:oxidation reduction; F:oxidoreductase activity; F:binding	-
g11784.t1	Not Available	141		0	-
g11785.t1	mfs sugar transporter	552	0.6535	4	F:substrate-specific transmembrane transporter activity; C:integral to membrane; P:transmembrane transport; P:carbohydrate transport	-
g11786.t1	Not Available	149		0	-
g11787.t1	fungal specific transcription factor domain-containing protein	953	0.5285	7	F:transcription factor activity; F:DNA binding; F:aspartic-type endopeptidase activity; P:proteolysis; C:nucleus; F:zinc ion binding; P:regulation of transcription, DNA-dependent	EC:3.4.23.0
g11788.t1	Not Available	214		0	-
g11789.t1	Not Available	165		0	-
g1179.t1	hd family	297	0.7595	2	P:metabolic process; F:hydrolase activity	-
g11790.t1	Not Available	249		0	-
g11791.t1	short chain dehydrogenase reductase family	303	0.756	3	P:oxidation reduction; F:oxidoreductase activity; F:binding	-
g11792.t1	fungal specific transcription	709	0.52	3	C:nucleus; F:DNA binding; F:zinc ion binding	-
g11793.t1	hypothetical protein BamMEX5DRAFT_6816 [Burkholderia ambifaria MEX-5]	418	0.4575	0	-
g11794.t1	alpha beta hydrolase	299	0.7245	2	P:metabolic process; F:hydrolase activity	-
g11795.t1	Not Available	119		0	-
g11796.t1	Not Available	97		0	-
g11797.t1	Not Available	160		0	-
[truncated: 14,299 more rows]
