# Supplementary material for: De Novo Assembly and Genome Analyses of the Marine-Derived Scopulariopsis brevicaulis Strain LF580 Unravels Life-Style Traits and Anticancerous Scopularide Biosynthetic Gene Cluster
Source: PLoS One. 2015 Oct 27;10(10):e0140398. doi: 10.1371/journal.pone.0140398 (PMC4624724; doi:10.1371/journal.pone.0140398)
Supplement: S3 Table — (XLS) [file pone.0140398.s006.xls]

## Sheet: Pfam results
Protein sequence in Scopulariopsis genome	Start in the protein	End in the protein	Pfam protein domain	Description of protein domains	Pfam Accession Id	Score	E-value
Sbre-contig00001.g1.t1	1	371	Sugar_tr	Sugar (and other) transporter	PF00083.19	272.3	5.7e-81
Sbre-contig00001.g2.t1	185	313	ADH_zinc_N	Zinc-binding dehydrogenase	PF00107.21	89.8	9.5e-26
Sbre-contig00001.g2.t1	33	145	ADH_N	Alcohol dehydrogenase GroES-like domain	PF08240.7	68.3	4.1e-19
Sbre-contig00001.g3.t1	11	370	DUF1446	Protein of unknown function (DUF1446)	PF07287.6	411.1	2.6e-123
Sbre-contig00001.g5.t1	350	472	DUF3425	Domain of unknown function (DUF3425)	PF11905.3	92.4	2.1e-26
Sbre-contig00001.g6.t1	59	152	EthD	EthD domain	PF07110.6	70.4	1.8e-19
Sbre-contig00001.g8.t1	69	251	DJ-1_PfpI	DJ-1/PfpI family	PF01965.19	83.2	1.2e-23
Sbre-contig00001.g9.t1	90	258	HhH-GPD	HhH-GPD superfamily base excision DNA repair protein	PF00730.20	31	2.3e-07
Sbre-contig00001.g10.t1	2	131	Oxidored_molyb	Oxidoreductase molybdopterin binding domain	PF00174.14	116.5	7.4e-34
Sbre-contig00001.g10.t1	154	282	Mo-co_dimer	Mo-co oxidoreductase dimerisation domain	PF03404.11	74.3	6.6e-21
Sbre-contig00001.g11.t1	120	496	Aa_trans	Transmembrane amino acid transporter protein	PF01490.13	83.3	1.1e-23
Sbre-contig00001.g12.t1	60	428	MFS_1	Major Facilitator Superfamily	PF07690.11	123.6	7.2e-36
Sbre-contig00001.g13.t1	170	407	Fungal_trans	Fungal specific transcription factor domain	PF04082.13	93.5	9e-27
Sbre-contig00001.g14.t1	733	1279	Hydantoinase_B	Hydantoinase B/oxoprolinase	PF02538.9	598.7	6.7e-180
Sbre-contig00001.g14.t1	239	530	Hydantoinase_A	Hydantoinase/oxoprolinase	PF01968.13	265.7	4e-79
Sbre-contig00001.g14.t1	7	221	Hydant_A_N	Hydantoinase/oxoprolinase N-terminal region	PF05378.8	178.2	9.9e-53
Sbre-contig00001.g16.t1	15	279	DUF1593	Protein of unknown function (DUF1593)	PF07632.6	291.4	5e-87
Sbre-contig00001.g17.t1	57	424	MFS_1	Major Facilitator Superfamily	PF07690.11	126.8	7.4e-37
Sbre-contig00001.g18.t1	17	289	Aldo_ket_red	Aldo/keto reductase family	PF00248.16	196.8	3e-58
Sbre-contig00001.g20.t1	232	350	MR_MLE_C	Enolase C-terminal domain-like	PF13378.1	112.5	9.1e-33
Sbre-contig00001.g20.t1	610	869	Fungal_trans	Fungal specific transcription factor domain	PF04082.13	89.6	1.5e-25
Sbre-contig00001.g20.t1	13	108	MR_MLE_N	Mandelate racemase / muconate lactonizing enzyme, N-terminal domain	PF02746.11	60.4	1.5e-16
Sbre-contig00001.g20.t1	164	232	MR_MLE	Mandelate racemase / muconate lactonizing enzyme, C-terminal domain	PF01188.16	27.9	2.4e-06
Sbre-contig00001.g21.t1	674	934	NAD_binding_4	Male sterility protein	PF07993.7	139.8	6.8e-41
Sbre-contig00001.g21.t1	33	429	AMP-binding	AMP-binding enzyme	PF00501.23	119.9	8.6e-35
Sbre-contig00001.g21.t1	559	629	PP-binding	Phosphopantetheine attachment site	PF00550.20	25.3	1.3e-05
Sbre-contig00001.g22.t1	497	715	Peptidase_S9	Prolyl oligopeptidase family	PF00326.16	152.4	9.6e-45
Sbre-contig00001.g24.t1	166	339	Methyltransf_23	Methyltransferase domain	PF13489.1	79.3	2.4e-22
Sbre-contig00001.g27.t1	220	474	E1-E2_ATPase	E1-E2 ATPase	PF00122.15	196.2	3.8e-58
Sbre-contig00001.g27.t1	883	1063	Cation_ATPase_C	Cation transporting ATPase, C-terminus	PF00689.16	153.3	4.8e-45
Sbre-contig00001.g27.t1	478	811	Hydrolase	haloacid dehalogenase-like hydrolase	PF00702.21	106.8	1.9e-30
Sbre-contig00001.g27.t1	120	192	Cation_ATPase_N	Cation transporter/ATPase, N-terminus	PF00690.21	36.2	3e-09
Sbre-contig00001.g29.t1	24	492	Sugar_tr	Sugar (and other) transporter	PF00083.19	407.2	6.8e-122
Sbre-contig00001.g32.t1	1011	1312	Amidohydro_2	Amidohydrolase	PF04909.9	130.8	6.3e-38
Sbre-contig00001.g32.t1	385	548	Fungal_trans	Fungal specific transcription factor domain	PF04082.13	42.8	2.7e-11
Sbre-contig00001.g35.t1	30	265	Abhydrolase_6	Alpha/beta hydrolase family	PF12697.2	107.2	1.1e-30
Sbre-contig00001.g37.t1	729	889	CoA_transf_3	CoA-transferase family III	PF02515.12	98	3.7e-28
Sbre-contig00001.g38.t1	113	294	Dioxygenase_C	Dioxygenase	PF00775.16	166.4	3.8e-49
Sbre-contig00001.g38.t1	31	105	Dioxygenase_N	Catechol dioxygenase N terminus	PF04444.9	45.8	4.4e-12
Sbre-contig00001.g39.t1	191	486	Fungal_trans	Fungal specific transcription factor domain	PF04082.13	88.5	3e-25
Sbre-contig00001.g40.t1	283	448	Fungal_trans	Fungal specific transcription factor domain	PF04082.13	37	1.6e-09
Sbre-contig00001.g41.t1	70	440	MFS_1	Major Facilitator Superfamily	PF07690.11	114.5	4e-33
Sbre-contig00001.g47.t1	1	200	DUF1349	Protein of unknown function (DUF1349)	PF07081.6	58.2	6.5e-16
Sbre-contig00001.g48.t1	15	113	adh_short	short chain dehydrogenase	PF00106.20	31.2	1.7e-07
Sbre-contig00001.g50.t1	41	170	COesterase	Carboxylesterase family	PF00135.23	67.8	7.5e-19
Sbre-contig00001.g51.t1	1	334	p450	Cytochrome P450	PF00067.17	173.8	4.5e-51
Sbre-contig00001.g53.t1	26	130	adh_short	short chain dehydrogenase	PF00106.20	32	9.9e-08
Sbre-contig00001.g54.t1	33	234	Sulfotransfer_3	Sulfotransferase family	PF13469.1	31.3	3.2e-07
Sbre-contig00001.g56.t1	104	389	Arylsulfotran_2	Arylsulfotransferase (ASST)	PF14269.1	178	2.2e-52
Sbre-contig00001.g57.t1	89	575	MFS_1	Major Facilitator Superfamily	PF07690.11	57.4	9.6e-16
Sbre-contig00001.g59.t1	16	379	FAD_binding_3	FAD binding domain	PF01494.14	63.7	1.5e-17
Sbre-contig00001.g62.t1	57	512	Sugar_tr	Sugar (and other) transporter	PF00083.19	290.2	2.1e-86
Sbre-contig00001.g65.t1	67	518	Sugar_tr	Sugar (and other) transporter	PF00083.19	221	2.1e-65
Sbre-contig00001.g66.t1	32	450	p450	Cytochrome P450	PF00067.17	218	1.7e-64
Sbre-contig00001.g68.t1	38	347	Zip	ZIP Zinc transporter	PF02535.17	172.3	1.2e-50
Sbre-contig00001.g70.t1	124	401	SGL	SMP-30/Gluconolaconase/LRE-like region	PF08450.7	60.8	1.2e-16
Sbre-contig00001.g72.t1	20	175	Methyltransf_6	Demethylmenaquinone methyltransferase	PF03737.10	107.1	7.1e-31
Sbre-contig00001.g73.t1	20	316	Amidohydro_2	Amidohydrolase	PF04909.9	56.3	3.4e-15
Sbre-contig00001.g74.t1	195	286	Mito_carr	Mitochondrial carrier protein	PF00153.22	83.8	5.1e-24
Sbre-contig00001.g76.t1	243	524	Fungal_trans	Fungal specific transcription factor domain	PF04082.13	50.9	8.9e-14
Sbre-contig00001.g76.t1	20	57	Zn_clus	Fungal Zn(2)-Cys(6) binuclear cluster domain	PF00172.13	37.5	1.6e-09
Sbre-contig00001.g78.t1	68	517	Aconitase	Aconitase family (aconitate hydratase)	PF00330.15	478.2	2.1e-143
Sbre-contig00001.g78.t1	601	736	Aconitase_C	Aconitase C-terminal domain	PF00694.14	119.4	1.1e-34
Sbre-contig00001.g80.t1	66	440	MFS_1	Major Facilitator Superfamily	PF07690.11	119.8	1e-34
Sbre-contig00001.g82.t1	46	417	MFS_1	Major Facilitator Superfamily	PF07690.11	119.1	1.7e-34
Sbre-contig00001.g83.t1	49	328	Metallophos	Calcineurin-like phosphoesterase	PF00149.23	41.4	9.3e-11
Sbre-contig00001.g84.t1	51	234	Lipase_GDSL_2	GDSL-like Lipase/Acylhydrolase family	PF13472.1	53.9	2.3e-14
Sbre-contig00001.g86.t1	150	393	Peptidase_S8	Subtilase family	PF00082.17	149	1.5e-43
Sbre-contig00001.g86.t1	35	114	Inhibitor_I9	Peptidase inhibitor I9	PF05922.11	64.8	7.9e-18
Sbre-contig00001.g87.t1	15	127	DUF4440	Domain of unknown function (DUF4440)	PF14534.1	37.9	1.5e-09
Sbre-contig00001.g89.t1	53	164	ADH_N	Alcohol dehydrogenase GroES-like domain	PF08240.7	102.3	1.1e-29
Sbre-contig00001.g89.t1	204	343	ADH_zinc_N	Zinc-binding dehydrogenase	PF00107.21	51.9	5.1e-14
Sbre-contig00001.g90.t1	208	543	Transketolase_N	Transketolase, thiamine diphosphate binding domain	PF00456.16	387.5	3.8e-116
Sbre-contig00001.g90.t1	560	744	Transket_pyr	Transketolase, pyrimidine binding domain	PF02779.19	146	7.7e-43
Sbre-contig00001.g90.t1	757	868	Transketolase_C	Transketolase, C-terminal domain	PF02780.15	26.4	4.9e-06
Sbre-contig00001.g92.t1	104	318	Fungal_trans_2	Fungal specific transcription factor domain	PF11951.3	46.1	2.4e-12
Sbre-contig00001.g95.t1	41	345	GMC_oxred_N	GMC oxidoreductase	PF00732.14	188.4	1.5e-55
Sbre-contig00001.g95.t1	470	611	GMC_oxred_C	GMC oxidoreductase	PF05199.8	112.5	1.9e-32
Sbre-contig00001.g98.t1	141	168	CBM_1	Fungal cellulose binding domain	PF00734.13	42.6	3.3e-11
Sbre-contig00001.g101.t1	12	190	adh_short	short chain dehydrogenase	PF00106.20	118.1	3.5e-34
Sbre-contig00001.g102.t1	30	57	CBM_1	Fungal cellulose binding domain	PF00734.13	43.4	1.8e-11
Sbre-contig00001.g105.t1	200	461	Fungal_trans	Fungal specific transcription factor domain	PF04082.13	123.8	5.2e-36
Sbre-contig00001.g105.t1	33	69	Zn_clus	Fungal Zn(2)-Cys(6) binuclear cluster domain	PF00172.13	36.7	2.7e-09
Sbre-contig00001.g106.t1	7	307	DHDPS	Dihydrodipicolinate synthetase family	PF00701.17	154.1	2.8e-45
Sbre-contig00001.g108.t1	8	160	ApbA	Ketopantoate reductase PanE/ApbA	PF02558.11	116.7	5.6e-34
Sbre-contig00001.g108.t1	191	315	ApbA_C	Ketopantoate reductase PanE/ApbA C terminal	PF08546.6	102.1	1.9e-29
Sbre-contig00001.g110.t1	269	383	MR_MLE_C	Enolase C-terminal domain-like	PF13378.1	71	7.2e-20
Sbre-contig00001.g110.t1	205	269	MR_MLE	Mandelate racemase / muconate lactonizing enzyme, C-terminal domain	PF01188.16	55	8.4e-15
Sbre-contig00001.g111.t1	86	535	Sugar_tr	Sugar (and other) transporter	PF00083.19	287.2	1.7e-85
Sbre-contig00001.g116.t1	65	433	MFS_1	Major Facilitator Superfamily	PF07690.11	115.8	1.7e-33
Sbre-contig00001.g117.t1	698	843	NIR_SIR	Nitrite and sulphite reductase 4Fe-4S domain	PF01077.17	103.8	5.2e-30
Sbre-contig00001.g117.t1	49	340	Pyr_redox_2	Pyridine nucleotide-disulphide oxidoreductase	PF07992.9	93.6	1.4e-26
Sbre-contig00001.g117.t1	919	1025	Rieske_2	Rieske-like [2Fe-2S] domain	PF13806.1	64.5	5.9e-18
Sbre-contig00001.g117.t1	485	538	Fer2_BFD	BFD-like [2Fe-2S] binding domain	PF04324.10	54.9	6.5e-15
Sbre-contig00001.g117.t1	625	690	NIR_SIR_ferr	Nitrite/Sulfite reductase ferredoxin-like half domain	PF03460.12	44.7	7.2e-12
Sbre-contig00001.g119.t1	66	113	F-box-like	F-box-like	PF12937.2	29	6.1e-07
Sbre-contig00001.g120.t1	65	248	Methyltransf_23	Methyltransferase domain	PF13489.1	59.8	2.4e-16
Sbre-contig00001.g123.t1	248	803	Glyco_hydro_31	Glycosyl hydrolases family 31	PF01055.21	582.8	4e-175
Sbre-contig00001.g123.t1	158	224	Gal_mutarotas_2	Galactose mutarotase-like	PF13802.1	45.1	6.4e-12
Sbre-contig00001.g124.t1	57	342	Alpha-amylase	Alpha amylase, catalytic domain	PF00128.19	222.4	8.6e-66
Sbre-contig00001.g125.t1	52	248	Fig1	Ca2+ regulator and membrane fusion protein Fig1	PF12351.3	155.5	1.3e-45
Sbre-contig00001.g127.t1	168	254	Ank_2	Ankyrin repeats (3 copies)	PF12796.2	58.3	7.1e-16
Sbre-contig00001.g127.t1	103	159	Ank_5	Ankyrin repeats (many copies)	PF13857.1	36.3	4.2e-09
Sbre-contig00001.g127.t1	852	1087	CorA	CorA-like Mg2+ transporter protein	PF01544.13	34.7	9e-09
Sbre-contig00001.g127.t1	52	84	Ank	Ankyrin repeat	PF00023.25	15.6	0.01
Sbre-contig00001.g129.t1	172	251	DUF946	Plant protein of unknown function (DUF946)	PF06101.6	39.6	1.5e-10
Sbre-contig00001.g133.t1	341	431	fn3_3	Polysaccharide lyase family 4, domain II	PF14686.1	42.8	4.1e-11
Sbre-contig00001.g133.t1	439	645	CBM-like	Polysaccharide lyase family 4, domain III	PF14683.1	42	7.1e-11
Sbre-contig00001.g135.t1	323	632	Glyco_hydro_2_C	Glycosyl hydrolases family 2, TIM barrel domain	PF02836.12	328.5	2.8e-98
Sbre-contig00001.g135.t1	761	1046	Bgal_small_N	Beta galactosidase small chain	PF02929.12	203.1	4.1e-60
Sbre-contig00001.g135.t1	43	212	Glyco_hydro_2_N	Glycosyl hydrolases family 2, sugar binding domain	PF02837.13	163.5	3e-48
Sbre-contig00001.g135.t1	214	321	Glyco_hydro_2	Glycosyl hydrolases family 2	PF00703.16	65	7.4e-18
Sbre-contig00001.g136.t1	50	501	Sugar_tr	Sugar (and other) transporter	PF00083.19	303.6	1.9e-90
Sbre-contig00001.g138.t1	285	539	Fungal_trans	Fungal specific transcription factor domain	PF04082.13	41.1	9.1e-11
Sbre-contig00001.g138.t1	109	146	Zn_clus	Fungal Zn(2)-Cys(6) binuclear cluster domain	PF00172.13	36.8	2.6e-09
Sbre-contig00001.g139.t1	66	248	Methyltransf_23	Methyltransferase domain	PF13489.1	63.2	2.1e-17
Sbre-contig00001.g140.t1	72	258	Methyltransf_23	Methyltransferase domain	PF13489.1	59.5	3e-16
Sbre-contig00001.g141.t1	74	248	Methyltransf_23	Methyltransferase domain	PF13489.1	56.7	2.2e-15
Sbre-contig00001.g142.t1	54	308	ComA	(2R)-phospho-3-sulfolactate synthase (ComA)	PF02679.10	272.6	2e-81
Sbre-contig00001.g144.t1	314	389	GFA	Glutathione-dependent formaldehyde-activating enzyme	PF04828.9	37	2.4e-09
Sbre-contig00001.g146.t1	10	156	Lipocalin_5	Lipocalin-like domain	PF13924.1	48	9.2e-13
Sbre-contig00001.g148.t1	87	261	Methyltransf_23	Methyltransferase domain	PF13489.1	68	7.5e-19
Sbre-contig00001.g152.t1	116	263	Dioxygenase_C	Dioxygenase	PF00775.16	42.8	3.1e-11
Sbre-contig00001.g155.t1	60	254	Tyrosinase	Common central domain of tyrosinase	PF00264.15	101.7	6e-29
Sbre-contig00001.g156.t1	65	167	AIG2	AIG2-like family	PF06094.7	36.6	4.8e-09
Sbre-contig00001.g157.t1	56	263	PhyH	Phytanoyl-CoA dioxygenase (PhyH)	PF05721.8	41.7	1.3e-10
Sbre-contig00001.g158.t1	31	65	Zn_clus	Fungal Zn(2)-Cys(6) binuclear cluster domain	PF00172.13	35.2	8.4e-09
Sbre-contig00001.g160.t1	307	722	Cu_amine_oxid	Copper amine oxidase, enzyme domain	PF01179.15	300.1	2.1e-89
Sbre-contig00001.g160.t1	225	296	DUF1965	Domain of unknown function (DUF1965)	PF09248.5	34.4	1.4e-08
Sbre-contig00001.g162.t1	84	397	tRNA-synt_1c	tRNA synthetases class I (E and Q), catalytic domain	PF00749.16	301.4	4.6e-90
Sbre-contig00001.g162.t1	399	571	tRNA-synt_1c_C	tRNA synthetases class I (E and Q), anti-codon binding domain	PF03950.13	112.8	1.3e-32
Sbre-contig00001.g164.t1	38	603	RPE65	Retinal pigment epithelial membrane protein	PF03055.10	352.9	2.3e-105
Sbre-contig00001.g167.t1	37	164	NifU_N	NifU-like N terminal domain	PF01592.11	176.1	2.4e-52
Sbre-contig00001.g168.t1	1102	1524	Rft-1	Rft protein	PF04506.8	169.5	9e-50
Sbre-contig00001.g168.t1	304	785	UCH	Ubiquitin carboxyl-terminal hydrolase	PF00443.24	135.5	1.7e-39
Sbre-contig00001.g168.t1	178	252	zf-UBP	Zn-finger in ubiquitin-hydrolases and other protein	PF02148.14	64.4	7e-18
Sbre-contig00001.g168.t1	655	691	UBA	UBA/TS-N domain	PF00627.26	39.3	3.8e-10
Sbre-contig00001.g168.t1	2334	2374	Zn_clus	Fungal Zn(2)-Cys(6) binuclear cluster domain	PF00172.13	23.7	3.2e-05
Sbre-contig00001.g170.t1	243	417	DEAD	DEAD/DEAH box helicase	PF00270.24	159.1	6.7e-47
Sbre-contig00001.g170.t1	495	572	Helicase_C	Helicase conserved C-terminal domain	PF00271.26	95.9	9.1e-28
Sbre-contig00001.g171.t1	46	242	HORMA	HORMA domain	PF02301.13	145.7	1.2e-42
Sbre-contig00001.g172.t1	52	503	AA_permease_2	Amino acid permease	PF13520.1	158.5	1.8e-46
Sbre-contig00001.g173.t1	469	793	DUF221	Domain of unknown function DUF221	PF02714.10	340.1	9.5e-102
Sbre-contig00001.g173.t1	46	195	RSN1_TM	Late exocytosis, associated with Golgi transport	PF13967.1	147.4	2.3e-43
Sbre-contig00001.g173.t1	949	1044	DUF3779	Phosphate metabolism protein	PF12621.3	83.2	8.9e-24
Sbre-contig00001.g173.t1	249	448	DUF4463	Domain of unknown function (DUF4463)	PF14703.1	42	9.8e-11
Sbre-contig00002.g181.t1	531	676	RGS	Regulator of G protein signaling domain	PF00615.14	125.6	1e-36
Sbre-contig00002.g181.t1	412	493	DEP	Domain found in Dishevelled, Egl-10, and Pleckstrin (DEP)	PF00610.16	69.6	1.3e-19
Sbre-contig00002.g185.t1	662	995	DUF221	Domain of unknown function DUF221	PF02714.10	325.2	3.2e-97
Sbre-contig00002.g185.t1	61	223	RSN1_TM	Late exocytosis, associated with Golgi transport	PF13967.1	136.3	6e-40
Sbre-contig00002.g185.t1	1159	1259	DUF3779	Phosphate metabolism protein	PF12621.3	60	1.5e-16
Sbre-contig00002.g187.t1	33	400	FAD_binding_3	FAD binding domain	PF01494.14	59.6	2.5e-16
Sbre-contig00002.g189.t1	14	366	FAD_binding_3	FAD binding domain	PF01494.14	64	1.2e-17
Sbre-contig00002.g190.t1	33	253	RibD_C	RibD C-terminal domain	PF01872.12	114.2	5.7e-33
Sbre-contig00002.g191.t1	129	429	Peptidase_M24	Metallopeptidase family M24	PF00557.19	153.4	5.7e-45
Sbre-contig00002.g192.t1	194	529	SNF2_N	SNF2 family N-terminal domain	PF00176.18	178.6	1.1e-52
Sbre-contig00002.g192.t1	808	869	VIGSSK	Helicase-associated putative binding domain, C-terminal	PF14773.1	87.6	3.6e-25
Sbre-contig00002.g192.t1	609	688	Helicase_C	Helicase conserved C-terminal domain	PF00271.26	52	4.5e-14
Sbre-contig00002.g194.t1	304	496	p450	Cytochrome P450	PF00067.17	81.4	4.6e-23
Sbre-contig00002.g195.t1	17	160	PRELI	PRELI-like family	PF04707.9	58.9	3.9e-16
Sbre-contig00002.g198.t1	124	386	TauD	Taurine catabolism dioxygenase TauD, TfdA family	PF02668.11	89.2	3.2e-25
Sbre-contig00002.g199.t1	1	124	Ten1	Telomere capping, CST complex subunit	PF12658.2	79.6	1.5e-22
Sbre-contig00002.g200.t1	22	200	Snf7	Snf7	PF03357.16	117.6	3.5e-34
Sbre-contig00002.g207.t1	52	424	Peptidase_M1	Peptidase family M1	PF01433.15	257.1	2.8e-76
Sbre-contig00002.g207.t1	504	643	Leuk-A4-hydro_C	Leukotriene A4 hydrolase, C-terminal	PF09127.6	137.4	2.5e-40
Sbre-contig00002.g208.t1	399	522	Uds1	Up-regulated During Septation	PF15456.1	119.8	6.5e-35
Sbre-contig00002.g210.t1	14	360	Kinesin	Kinesin motor domain	PF00225.18	365.8	1.5e-109
Sbre-contig00002.g210.t1	1180	1332	DUF3694	Kinesin protein	PF12473.3	126.2	6.9e-37
Sbre-contig00002.g210.t1	2591	2705	RF-1	RF-1 domain	PF00472.15	108.5	1.5e-31
Sbre-contig00002.g210.t1	2424	2548	PCRF	PCRF domain	PF03462.13	71.3	5.1e-20
Sbre-contig00002.g214.t1	36	152	Cu-oxidase_3	Multicopper oxidase	PF07732.10	134.4	1.4e-39
Sbre-contig00002.g214.t1	457	596	Cu-oxidase_2	Multicopper oxidase	PF07731.9	79.6	1.5e-22
Sbre-contig00002.g214.t1	254	384	Cu-oxidase	Multicopper oxidase	PF00394.17	34.6	1.6e-08
Sbre-contig00002.g221.t1	378	410	Ank	Ankyrin repeat	PF00023.25	28.1	1.1e-06
Sbre-contig00002.g221.t1	489	540	Ank_5	Ankyrin repeats (many copies)	PF13857.1	27.8	2e-06
Sbre-contig00002.g221.t1	147	224	KilA-N	KilA-N domain	PF04383.8	26.8	2.9e-06
Sbre-contig00002.g222.t1	6	502	FMO-like	Flavin-binding monooxygenase-like	PF00743.14	292.6	4e-87
Sbre-contig00002.g224.t1	213	332	EamA	EamA-like transporter family	PF00892.15	29.9	4.5e-07
Sbre-contig00002.g225.t1	19	135	Cerato-platanin	Cerato-platanin	PF07249.7	170.2	1.5e-50
Sbre-contig00002.g227.t1	11	320	Aldo_ket_red	Aldo/keto reductase family	PF00248.16	174.4	2.1e-51
Sbre-contig00002.g228.t1	54	121	Glutaredoxin	Glutaredoxin	PF00462.19	50	2e-13
Sbre-contig00002.g230.t1	53	604	G_glu_transpept	Gamma-glutamyltranspeptidase	PF01019.16	473.4	7.1e-142
Sbre-contig00002.g231.t1	54	401	PK	Pyruvate kinase, barrel domain	PF00224.16	552.1	3.2e-166
Sbre-contig00002.g231.t1	416	540	PK_C	Pyruvate kinase, alpha/beta domain	PF02887.11	102.5	9.6e-30
Sbre-contig00002.g232.t1	1335	1427	PRP38_assoc	Pre-mRNA-splicing factor 38-associated hydrophilic C-term	PF12871.2	23.4	6.3e-05
Sbre-contig00002.g234.t1	225	387	Chitin_synth_1	Chitin synthase	PF01644.12	267.5	3.5e-80
Sbre-contig00002.g234.t1	147	224	Chitin_synth_1N	Chitin synthase N-terminal	PF08407.6	105.9	5.9e-31
Sbre-contig00002.g235.t1	56	698	Sec1	Sec1 family	PF00995.18	506.6	8.7e-152
Sbre-contig00002.g239.t1	1088	1303	Seipin	Putative adipose-regulatory protein (Seipin)	PF06775.9	149.6	7.2e-44
Sbre-contig00002.g239.t1	17	103	FCH	Fes/CIP4, and EFC/F-BAR homology domain	PF00611.18	73.7	9.9e-21
Sbre-contig00002.g239.t1	961	1004	SH3_1	SH3 domain	PF00018.23	41.6	5.6e-11
Sbre-contig00002.g245.t1	1779	2154	Not1	CCR4-Not complex component, Not1	PF04054.10	331.9	4.4e-99
Sbre-contig00002.g245.t1	1162	1305	DUF3819	Domain of unknown function (DUF3819)	PF12842.2	163.6	2.2e-48
Sbre-contig00002.g247.t1	133	373	Methyltransf_23	Methyltransferase domain	PF13489.1	32.8	4.9e-08
Sbre-contig00002.g248.t1	809	960	Pro_CA	Carbonic anhydrase	PF00484.14	117.6	4.6e-34
Sbre-contig00002.g251.t1	72	440	G-alpha	G-protein alpha subunit	PF00503.15	351	6.5e-105
Sbre-contig00002.g255.t1	45	243	HET	Heterokaryon incompatibility protein (HET)	PF06985.6	113.7	6.8e-33
Sbre-contig00002.g257.t1	90	298	Spermine_synth	Spermine/spermidine synthase	PF01564.12	265.5	2.7e-79
Sbre-contig00002.g258.t1	318	498	CN_hydrolase	Carbon-nitrogen hydrolase	PF00795.17	105.9	1.5e-30
Sbre-contig00002.g259.t1	1	59	Spermine_synth	Spermine/spermidine synthase	PF01564.12	31.3	8.8e-08
Sbre-contig00002.g261.t1	361	415	HEAT_EZ	HEAT-like repeat	PF13513.1	31.4	1.8e-07
Sbre-contig00002.g263.t1	18	277	PhyH	Phytanoyl-CoA dioxygenase (PhyH)	PF05721.8	197.8	2e-58
Sbre-contig00002.g263.t1	678	864	Proteasome	Proteasome subunit	PF00227.21	158.2	1.3e-46
Sbre-contig00002.g263.t1	653	673	Proteasome_A_N	Proteasome subunit A N-terminal signature	PF10584.4	37.5	1e-09
Sbre-contig00002.g264.t1	400	464	DUF2373	Uncharacterised conserved protein (DUF2373)	PF10180.4	71.3	3.4e-20
Sbre-contig00002.g267.t1	14	142	UPF0546	Uncharacterised protein family UPF0546	PF10639.4	122.3	7.6e-36
Sbre-contig00002.g268.t1	31	112	C2	C2 domain	PF00168.25	49.7	2.4e-13
Sbre-contig00002.g270.t1	709	883	Methyltransf_23	Methyltransferase domain	PF13489.1	68.6	5e-19
Sbre-contig00002.g273.t1	4	380	Actin	Actin	PF00022.14	449	9e-135
Sbre-contig00002.g276.t1	109	292	PIG-F	GPI biosynthesis protein family Pig-F	PF06699.6	161	3e-47
Sbre-contig00002.g278.t1	36	102	Pmp3	Proteolipid membrane potential modulator	PF01679.12	50.2	1.5e-13
Sbre-contig00002.g279.t1	224	341	MMR_HSR1_C	GTPase of unknown function C-terminal	PF08438.5	107.5	3.7e-31
Sbre-contig00002.g279.t1	6	151	MMR_HSR1	50S ribosome-binding GTPase	PF01926.18	51.9	6.3e-14
Sbre-contig00002.g281.t1	210	450	Fungal_trans	Fungal specific transcription factor domain	PF04082.13	110.3	6.7e-32
Sbre-contig00002.g281.t1	22	61	Zn_clus	Fungal Zn(2)-Cys(6) binuclear cluster domain	PF00172.13	38.4	8.3e-10
Sbre-contig00002.g283.t1	38	269	GDPD	Glycerophosphoryl diester phosphodiesterase family	PF03009.12	108.3	4.3e-31
Sbre-contig00002.g285.t1	255	364	Plus-3	Plus-3 domain	PF03126.13	70.1	1.4e-19
Sbre-contig00002.g288.t1	54	236	COQ7	Ubiquinone biosynthesis protein COQ7	PF03232.8	205.1	5.1e-61
Sbre-contig00002.g289.t1	436	647	PX	PX domain	PF00787.19	36.8	2.7e-09
Sbre-contig00002.g289.t1	1095	1272	PLDc_2	PLD-like domain	PF13091.1	30.4	2.6e-07
Sbre-contig00002.g289.t1	918	945	PLDc	Phospholipase D Active site motif	PF00614.17	25.1	1.1e-05
Sbre-contig00002.g292.t1	309	526	Tubulin	Tubulin/FtsZ family, GTPase domain	PF00091.20	217.3	2e-64
Sbre-contig00002.g292.t1	563	692	Tubulin_C	Tubulin C-terminal domain	PF03953.12	153.4	2.8e-45
Sbre-contig00002.g293.t1	37	238	DUF1814	Nucleotidyl transferase of unknown function (DUF1814)	PF08843.6	37.8	1.7e-09
Sbre-contig00002.g303.t1	37	114	FHA	FHA domain	PF00498.21	42.8	3.9e-11
Sbre-contig00002.g304.t1	65	103	WD40	WD domain, G-beta repeat	PF00400.27	42.7	3e-11
Sbre-contig00002.g305.t1	56	155	zf-3CxxC	Zinc-binding domain	PF13695.1	86.7	8.9e-25
Sbre-contig00002.g306.t1	70	530	Aconitase	Aconitase family (aconitate hydratase)	PF00330.15	512.1	1e-153
Sbre-contig00002.g306.t1	610	739	Aconitase_C	Aconitase C-terminal domain	PF00694.14	126.5	6.4e-37
Sbre-contig00002.g311.t1	173	347	COPIIcoated_ERV	Endoplasmic reticulum vesicle transporter	PF07970.7	124.8	3.6e-36
Sbre-contig00002.g311.t1	21	114	ERGIC_N	Endoplasmic Reticulum-Golgi Intermediate Compartment (ERGIC)	PF13850.1	73	1.4e-20
Sbre-contig00002.g313.t1	445	490	ZZ	Zinc finger, ZZ type	PF00569.12	29	5.4e-07
Sbre-contig00002.g315.t1	130	264	Btz	CASC3/Barentsz eIF4AIII binding	PF09405.5	94	6.8e-27
Sbre-contig00003.g317.t1	850	1040	Proteasome	Proteasome subunit	PF00227.21	180.5	1.9e-53
Sbre-contig00003.g317.t1	829	849	Proteasome_A_N	Proteasome subunit A N-terminal signature	PF10584.4	39.2	2.9e-10
Sbre-contig00003.g318.t1	1389	1864	Spc97_Spc98	Spc97 / Spc98 family	PF04130.8	314.7	8.6e-94
Sbre-contig00003.g318.t1	324	487	Fungal_trans_2	Fungal specific transcription factor domain	PF11951.3	43.9	1.1e-11
Sbre-contig00003.g318.t1	43	79	Zn_clus	Fungal Zn(2)-Cys(6) binuclear cluster domain	PF00172.13	32.9	4.3e-08
Sbre-contig00003.g324.t1	170	376	Methyltransf_8	Hypothetical methyltransferase	PF05148.10	176.8	4.4e-52
Sbre-contig00003.g325.t1	300	423	Asp_protease	Aspartyl protease	PF09668.5	193.7	6.3e-58
Sbre-contig00003.g325.t1	521	557	UBA	UBA/TS-N domain	PF00627.26	33.1	3.2e-08
Sbre-contig00003.g325.t1	130	197	ubiquitin	Ubiquitin family	PF00240.18	28.2	9e-07
Sbre-contig00003.g328.t1	110	206	Acetyltransf_1	Acetyltransferase (GNAT) family	PF00583.19	35.3	8.4e-09
Sbre-contig00003.g329.t1	42	165	Pribosyltran	Phosphoribosyl transferase domain	PF00156.22	60.2	1.5e-16
Sbre-contig00003.g331.t1	402	456	NOGCT	NOGCT (NUC087) domain	PF08155.6	95.5	1e-27
Sbre-contig00003.g331.t1	234	291	NOG1	Nucleolar GTP-binding protein 1 (NOG1)	PF06858.9	87.5	3.7e-25
Sbre-contig00003.g332.t1	4	474	GDI	GDP dissociation inhibitor	PF00996.13	559.5	3.4e-168
Sbre-contig00003.g333.t1	97	188	MRP-L47	Mitochondrial 39-S ribosomal protein L47 (MRP-L47)	PF06984.8	77.2	6.7e-22
Sbre-contig00003.g337.t1	169	194	zf-H2C2_2	Zinc-finger double domain	PF13465.1	26.4	5.2e-06
Sbre-contig00003.g340.t1	136	264	DUF500	Family of unknown function (DUF500)	PF04366.7	88.3	2.5e-25
Sbre-contig00003.g342.t1	11	256	Actin	Actin	PF00022.14	44.8	5.3e-12
Sbre-contig00003.g343.t1	76	297	FA_desaturase	Fatty acid desaturase	PF00487.19	56	3.7e-15
Sbre-contig00003.g343.t1	347	424	Cyt-b5	Cytochrome b5-like Heme/Steroid binding domain	PF00173.23	49.2	3.2e-13
Sbre-contig00003.g345.t1	362	499	Pkinase	Protein kinase domain	PF00069.20	33.6	2.1e-08
Sbre-contig00003.g349.t1	910	1119	Lon_C	Lon protease (S16) C-terminal proteolytic domain	PF05362.8	212.8	3e-63
Sbre-contig00003.g349.t1	214	477	LON	ATP-dependent protease La (LON) domain	PF02190.11	120.9	5.2e-35
Sbre-contig00003.g349.t1	628	770	AAA	ATPase family associated with various cellular activities (AAA)	PF00004.24	72.6	3.3e-20
Sbre-contig00003.g351.t1	167	279	Fic	Fic/DOC family	PF02661.13	74.5	8e-21
Sbre-contig00003.g352.t1	114	299	HAD_2	Haloacid dehalogenase-like hydrolase	PF13419.1	105.8	2.8e-30
Sbre-contig00003.g354.t1	43	179	Med21	Subunit 21 of Mediator complex	PF11221.3	140.2	4.3e-41
Sbre-contig00003.g355.t1	63	111	DUF2034	Protein of unknown function (DUF2034)	PF10356.4	52.3	3.6e-14
Sbre-contig00003.g357.t1	160	228	RNA_pol_Rpb5_C	RNA polymerase Rpb5, C-terminal domain	PF01191.14	103.3	3.6e-30
Sbre-contig00003.g357.t1	4	118	RNA_pol_Rpb5_N	RNA polymerase Rpb5, N-terminal domain	PF03871.9	88.8	2.3e-25
Sbre-contig00003.g363.t1	65	194	GTP1_OBG	GTP1/OBG	PF01018.17	89	2.3e-25
Sbre-contig00003.g363.t1	306	502	MMR_HSR1	50S ribosome-binding GTPase	PF01926.18	76.3	1.7e-21
Sbre-contig00003.g364.t1	296	373	Nol1_Nop2_Fmu	NOL1/NOP2/sun family	PF01189.12	55.2	6.7e-15
Sbre-contig00003.g366.t1	17	82	DASH_Ask1	DASH complex subunit Ask1	PF08655.5	110.8	1.9e-32
Sbre-contig00003.g368.t1	816	1042	Utp21	Utp21 specific WD40 associated putative domain	PF04192.7	269.8	1.4e-80
Sbre-contig00003.g368.t1	702	740	WD40	WD domain, G-beta repeat	PF00400.27	29	6.3e-07
Sbre-contig00003.g370.t1	55	282	PHP	PHP domain	PF02811.14	28.1	1.4e-06
Sbre-contig00003.g371.t1	179	583	Hist_deacetyl	Histone deacetylase domain	PF00850.14	190	5.8e-56
Sbre-contig00003.g372.t1	496	645	MOSC	MOSC domain	PF03473.12	45.9	3.5e-12
Sbre-contig00003.g372.t1	286	447	MOSC_N	MOSC N-terminal beta barrel domain	PF03476.11	38.8	6e-10
Sbre-contig00003.g376.t1	772	1425	His_Phos_2	Histidine phosphatase superfamily (branch 2)	PF00328.17	405.4	2.2e-121
Sbre-contig00003.g376.t1	515	627	RimK	RimK-like ATP-grasp domain	PF08443.6	21.9	9.4e-05
Sbre-contig00003.g379.t1	167	830	Spc97_Spc98	Spc97 / Spc98 family	PF04130.8	220	4.4e-65
Sbre-contig00003.g381.t1	60	146	Eaf7	Chromatin modification-related protein EAF7	PF07904.8	75.9	1.8e-21
Sbre-contig00003.g384.t1	41	204	ResIII	Type III restriction enzyme, res subunit	PF04851.10	84.9	5.7e-24
Sbre-contig00003.g384.t1	304	380	Helicase_C	Helicase conserved C-terminal domain	PF00271.26	51.3	7.5e-14
Sbre-contig00003.g386.t1	553	617	KH_1	KH domain	PF00013.24	31.1	1.3e-07
Sbre-contig00003.g386.t1	267	319	KH_3	KH domain	PF13014.1	24.8	1.2e-05
Sbre-contig00003.g390.t1	977	1158	TFCD_C	Tubulin folding cofactor D C terminal	PF12612.3	96.8	1e-27
Sbre-contig00003.g392.t1	1242	1421	ABC_tran	ABC transporter	PF00005.22	100.4	9.6e-29
Sbre-contig00003.g392.t1	295	575	ABC_membrane	ABC transporter transmembrane region	PF00664.18	44.5	1.2e-11
Sbre-contig00003.g394.t1	829	986	Glycos_transf_2	Glycosyl transferase family 2	PF00535.21	81.8	4.3e-23
Sbre-contig00003.g395.t1	194	470	SE	Squalene epoxidase	PF08491.5	289.2	2.1e-86
Sbre-contig00003.g395.t1	23	54	DAO	FAD dependent oxidoreductase	PF01266.19	28.7	5.8e-07
Sbre-contig00003.g397.t1	175	367	SMK-1	Component of IIS longevity pathway SMK-1	PF04802.10	244.2	7.3e-73
Sbre-contig00003.g399.t1	525	664	AAA	ATPase family associated with various cellular activities (AAA)	PF00004.24	120.3	6e-35
Sbre-contig00003.g401.t1	383	672	NCA2	ATP synthase regulation protein NCA2	PF08637.5	258.3	6.4e-77
Sbre-contig00003.g402.t1	13	174	Ras	Ras family	PF00071.17	217.1	8.2e-65
Sbre-contig00003.g405.t1	35	130	Pterin_4a	Pterin 4 alpha carbinolamine dehydratase	PF01329.14	94.6	2.2e-27
Sbre-contig00003.g406.t1	145	263	FA_hydroxylase	Fatty acid hydroxylase superfamily	PF04116.8	62	6.2e-17
Sbre-contig00003.g407.t1	152	221	bZIP_1	bZIP transcription factor	PF00170.16	28.1	1.4e-06
Sbre-contig00003.g408.t1	56	408	Actin	Actin	PF00022.14	113.6	6.8e-33
Sbre-contig00003.g410.t1	215	286	DASH_Dad4	DASH complex subunit Dad4	PF08650.5	89	1.3e-25
Sbre-contig00003.g411.t1	137	166	YL1_C	YL1 nuclear protein C-terminal domain	PF08265.6	54.1	7.6e-15
Sbre-contig00003.g412.t1	74	162	Got1	Got1/Sft2-like family	PF04178.7	49.7	3.3e-13
Sbre-contig00003.g413.t1	49	166	Profilin	Profilin	PF00235.14	115.7	1.2e-33
Sbre-contig00003.g414.t1	1705	2015	Sec63	Sec63 Brl domain	PF02889.11	328.7	3.5e-98
Sbre-contig00003.g414.t1	1194	1384	DEAD	DEAD/DEAH box helicase	PF00270.24	97.8	4.4e-28
Sbre-contig00003.g414.t1	2337	2424	Helicase_C	Helicase conserved C-terminal domain	PF00271.26	28.7	8.4e-07
Sbre-contig00003.g414.t1	2050	2220	ResIII	Type III restriction enzyme, res subunit	PF04851.10	24.9	1.4e-05
Sbre-contig00003.g417.t1	7	229	Ras	Ras family	PF00071.17	127.4	3.2e-37
Sbre-contig00003.g419.t1	118	460	FMN_dh	FMN-dependent dehydrogenase	PF01070.13	405.5	1.5e-121
Sbre-contig00003.g419.t1	2	77	Cyt-b5	Cytochrome b5-like Heme/Steroid binding domain	PF00173.23	80.6	5.3e-23
Sbre-contig00003.g420.t1	5	397	BRO1	BRO1-like domain	PF03097.13	440.4	4.2e-132
Sbre-contig00003.g420.t1	423	752	ALIX_LYPXL_bnd	ALIX V-shaped domain binding to HIV	PF13949.1	298.9	2.9e-89
Sbre-contig00003.g422.t1	78	139	DnaJ	DnaJ domain	PF00226.26	84.3	3.5e-24
Sbre-contig00003.g422.t1	370	449	CTDII	DnaJ C terminal domain	PF01556.13	73.2	1.1e-20
Sbre-contig00003.g422.t1	241	304	DnaJ_CXXCXGXG	DnaJ central domain	PF00684.14	35.9	5.4e-09
Sbre-contig00003.g424.t1	100	146	SAP30_Sin3_bdg	Sin3 binding region of histone deacetylase complex subunit SAP30	PF13867.1	37.7	1.3e-09
Sbre-contig00003.g427.t1	480	782	Fungal_trans	Fungal specific transcription factor domain	PF04082.13	200.9	1.5e-59
Sbre-contig00003.g427.t1	95	120	zf-C2H2_4	C2H2-type zinc finger	PF13894.1	21.4	0.00019
Sbre-contig00003.g429.t1	2	43	F-box	F-box domain	PF00646.28	36.4	2.6e-09
Sbre-contig00003.g430.t1	12	329	Kinesin	Kinesin motor domain	PF00225.18	372	1.8e-111
Sbre-contig00003.g432.t1	8	145	UQ_con	Ubiquitin-conjugating enzyme	PF00179.21	173.7	1.3e-51
Sbre-contig00003.g433.t1	35	309	Thiolase_N	Thiolase, N-terminal domain	PF00108.18	293.5	1e-87
Sbre-contig00003.g433.t1	318	438	Thiolase_C	Thiolase, C-terminal domain	PF02803.13	126.3	4e-37
Sbre-contig00003.g436.t1	53	302	SUN	Beta-glucosidase (SUN family)	PF03856.8	254	1.2e-75
Sbre-contig00003.g438.t1	502	641	ABC_tran	ABC transporter	PF00005.22	78.5	5.3e-22
Sbre-contig00003.g438.t1	356	443	ABC_tran_2	ABC transporter	PF12848.2	34.4	1.4e-08
Sbre-contig00003.g439.t1	65	203	Cupin_1	Cupin	PF00190.17	40.2	2e-10
Sbre-contig00003.g442.t1	692	949	Pex2_Pex12	Pex2 / Pex12 amino terminal region	PF04757.9	177.3	2.9e-52
Sbre-contig00003.g443.t1	83	162	4HBT	Thioesterase superfamily	PF03061.17	40.2	2.6e-10
Sbre-contig00003.g447.t1	3	37	SAP	SAP domain	PF02037.22	48.6	3.7e-13
Sbre-contig00003.g449.t1	131	299	ETF	Electron transfer flavoprotein domain	PF01012.16	116.6	8.7e-34
Sbre-contig00003.g451.t1	84	203	ArfGap	Putative GTPase activating protein for Arf	PF01412.13	111.5	1.8e-32
Sbre-contig00003.g452.t1	68	207	CPSase_sm_chain	Carbamoyl-phosphate synthase small chain, CPSase domain	PF00988.17	158.9	4.2e-47
Sbre-contig00003.g452.t1	250	428	GATase	Glutamine amidotransferase class-I	PF00117.23	155.3	1.2e-45
Sbre-contig00003.g455.t1	47	116	RRM_1	RNA recognition motif. (a.k.a. RRM, RBD, or RNP domain)	PF00076.17	55.5	3.2e-15
Sbre-contig00003.g455.t1	233	315	RRM_6	RNA recognition motif (a.k.a. RRM, RBD, or RNP domain)	PF14259.1	39.9	2.9e-10
Sbre-contig00003.g456.t1	172	539	Asp	Eukaryotic aspartyl protease	PF00026.18	44.3	1.2e-11
Sbre-contig00003.g457.t1	25	162	Flavodoxin_1	Flavodoxin	PF00258.20	101.4	4e-29
Sbre-contig00003.g457.t1	220	445	FAD_binding_1	FAD binding domain	PF00667.15	96.8	1.2e-27
Sbre-contig00003.g457.t1	478	590	NAD_binding_1	Oxidoreductase NAD-binding domain	PF00175.16	46.5	4.3e-12
Sbre-contig00003.g461.t1	135	181	F-box-like	F-box-like	PF12937.2	32.8	4e-08
Sbre-contig00003.g464.t1	432	687	CAP_N	Adenylate cyclase associated (CAP) N terminal	PF01213.14	159.1	1.5e-46
Sbre-contig00003.g465.t1	116	458	Transferase	Transferase family	PF02458.10	85.4	2.7e-24
Sbre-contig00003.g466.t1	111	150	Zn_clus	Fungal Zn(2)-Cys(6) binuclear cluster domain	PF00172.13	33.9	2.1e-08
Sbre-contig00004.g470.t1	15	209	HAD_2	Haloacid dehalogenase-like hydrolase	PF13419.1	52.5	6.5e-14
Sbre-contig00004.g472.t1	19	98	GN3L_Grn1	GNL3L/Grn1 putative GTPase	PF08701.6	81.2	3.6e-23
Sbre-contig00004.g472.t1	302	405	MMR_HSR1	50S ribosome-binding GTPase	PF01926.18	46.8	2.3e-12
Sbre-contig00004.g473.t1	608	941	RNB	RNB domain	PF00773.14	315.4	4.3e-94
Sbre-contig00004.g473.t1	181	311	PIN_4	PIN domain	PF13638.1	42.1	8.2e-11
Sbre-contig00004.g474.t1	78	216	CRC_subunit	Chromatin remodelling complex Rsc7/Swp82 subunit	PF08624.5	182	4.9e-54
Sbre-contig00004.g478.t1	46	111	CBFD_NFYB_HMF	Histone-like transcription factor (CBF/NF-Y) and archaeal histone	PF00808.18	33.2	3.7e-08
Sbre-contig00004.g481.t1	5	240	14-3-3	14-3-3 protein	PF00244.15	377.2	2e-113
Sbre-contig00004.g482.t1	126	280	Lipase_3	Lipase (class 3)	PF01764.20	109.4	1e-31
Sbre-contig00004.g486.t1	621	804	Proteasome	Proteasome subunit	PF00227.21	131.3	2.4e-38
Sbre-contig00004.g486.t1	128	223	Ribosomal_L36e	Ribosomal protein L36e	PF01158.13	122.9	4e-36
Sbre-contig00004.g487.t1	7	71	TUG-UBL1	GLUT4 regulating protein TUG	PF11470.3	82.2	1.8e-23
Sbre-contig00004.g488.t1	92	339	E1-E2_ATPase	E1-E2 ATPase	PF00122.15	207.7	1.2e-61
Sbre-contig00004.g488.t1	774	977	Cation_ATPase_C	Cation transporting ATPase, C-terminus	PF00689.16	155.6	9.2e-46
Sbre-contig00004.g488.t1	343	705	Hydrolase	haloacid dehalogenase-like hydrolase	PF00702.21	110.8	1.1e-31
Sbre-contig00004.g488.t1	4	72	Cation_ATPase_N	Cation transporter/ATPase, N-terminus	PF00690.21	72.6	1.3e-20
Sbre-contig00004.g490.t1	271	512	RhoGEF	RhoGEF domain	PF00621.15	82.6	2.9e-23
Sbre-contig00004.g493.t1	5	102	SBDS	Shwachman-Bodian-Diamond syndrome (SBDS) protein	PF01172.13	75.1	2.7e-21
Sbre-contig00004.g495.t1	5	187	OPA3	Optic atrophy 3 protein (OPA3)	PF07047.7	125	1.6e-36
Sbre-contig00004.g496.t1	333	594	Pkinase	Protein kinase domain	PF00069.20	228.1	9.7e-68
Sbre-contig00004.g498.t1	642	916	ATP11	ATP11 protein	PF06644.6	244.7	1.1e-72
Sbre-contig00004.g500.t1	289	836	SLD3	DNA replication regulator SLD3	PF08639.5	356	2.9e-106
Sbre-contig00004.g501.t1	281	588	Trs65	TRAPP trafficking subunit Trs65	PF12735.2	224.9	1.3e-66
Sbre-contig00004.g503.t1	43	271	Phosphoesterase	Phosphoesterase family	PF04185.9	107.2	1e-30
Sbre-contig00004.g505.t1	365	420	FF	FF domain	PF01846.14	58	6.2e-16
Sbre-contig00004.g505.t1	10	40	WW	WW domain	PF00397.21	38.7	6.2e-10
Sbre-contig00004.g508.t1	108	257	ABC_tran	ABC transporter	PF00005.22	58.7	7e-16
Sbre-contig00004.g508.t1	57	80	Fer4	4Fe-4S binding domain	PF00037.22	25.3	7.4e-06
Sbre-contig00004.g508.t1	27	46	RLI	Possible Fer4-like domain in RNase L inhibitor, RLI	PF04068.10	22.5	6e-05
Sbre-contig00004.g509.t1	458	739	SNF2_N	SNF2 family N-terminal domain	PF00176.18	198.7	8.5e-59
Sbre-contig00004.g509.t1	369	420	Chromo	Chromo (CHRromatin Organisation MOdifier) domain	PF00385.19	60.8	7.2e-17
Sbre-contig00004.g509.t1	799	879	Helicase_C	Helicase conserved C-terminal domain	PF00271.26	47.8	9.2e-13
Sbre-contig00004.g509.t1	1494	1597	DUF4208	Domain of unknown function (DUF4208)	PF13907.1	27.8	2.1e-06
Sbre-contig00004.g514.t1	154	370	SIR2	Sir2 family	PF02146.12	89.1	2.7e-25
Sbre-contig00004.g515.t1	156	973	Med16	Mediator complex subunit 16	PF11635.3	390.3	1.4e-116
Sbre-contig00004.g517.t1	261	565	Pkinase	Protein kinase domain	PF00069.20	179.5	6.3e-53
Sbre-contig00004.g518.t1	54	78	zf-met	Zinc-finger of C2H2 type	PF12874.2	25.1	1.4e-05
Sbre-contig00004.g520.t1	35	413	Tim54	Inner membrane protein import complex subunit Tim54	PF11711.3	382.2	1.9e-114
Sbre-contig00004.g521.t1	30	130	Nefa_Nip30_N	N-terminal domain of NEFA-interacting nuclear protein NIP30	PF10187.4	86.2	1.4e-24
Sbre-contig00004.g522.t1	20	134	Cyclin	Cyclin	PF08613.6	52.1	9.1e-14
Sbre-contig00004.g526.t1	17	151	NUDIX	NUDIX domain	PF00293.23	37	2.3e-09
Sbre-contig00004.g527.t1	134	271	CRC_subunit	Chromatin remodelling complex Rsc7/Swp82 subunit	PF08624.5	191.8	4.4e-57
Sbre-contig00004.g529.t1	118	189	Autophagy_act_C	Autophagocytosis associated protein, active-site domain	PF03987.10	40.6	2e-10
Sbre-contig00004.g530.t1	75	132	RRM_5	RNA recognition motif. (a.k.a. RRM, RBD, or RNP domain)	PF13893.1	40.8	1.4e-10
Sbre-contig00004.g531.t1	7	123	Ribonuc_L-PSP	Endoribonuclease L-PSP	PF01042.16	120.1	4.3e-35
Sbre-contig00004.g532.t1	44	82	WD40	WD domain, G-beta repeat	PF00400.27	29.1	6e-07
Sbre-contig00004.g534.t1	55	305	PMT	Dolichyl-phosphate-mannose-protein mannosyltransferase	PF02366.13	270.7	9.3e-81
Sbre-contig00004.g534.t1	349	522	MIR	MIR domain	PF02815.14	65.7	3.6e-18
Sbre-contig00004.g536.t1	89	344	CAP59_mtransfer	Cryptococcal mannosyltransferase 1	PF11735.3	294.1	6.1e-88
Sbre-contig00004.g540.t1	1127	1316	CoA_transf_3	CoA-transferase family III	PF02515.12	186.7	2.4e-55
Sbre-contig00004.g543.t1	823	929	Utp12	Dip2/Utp12 Family	PF04003.7	66.3	2e-18
Sbre-contig00004.g543.t1	1044	1107	LSM	LSM domain	PF01423.17	44.4	8.6e-12
Sbre-contig00004.g543.t1	495	533	WD40	WD domain, G-beta repeat	PF00400.27	36.2	3.3e-09
Sbre-contig00004.g545.t1	636	772	DRMBL	DNA repair metallo-beta-lactamase	PF07522.9	109.7	7.1e-32
Sbre-contig00004.g545.t1	364	550	Lactamase_B_2	Beta-lactamase superfamily domain	PF12706.2	43.7	2.1e-11
Sbre-contig00004.g546.t1	177	367	Band_7	SPFH domain / Band 7 family	PF01145.20	84.3	9.2e-24
Sbre-contig00004.g548.t1	32	89	ubiquitin	Ubiquitin family	PF00240.18	68.9	1.7e-19
Sbre-contig00004.g549.t1	34	327	TFIIF_beta	Transcription initiation factor IIF, beta subunit	PF02270.10	198.2	2.2e-58
Sbre-contig00004.g550.t1	29	134	Elongin_A	RNA polymerase II transcription factor SIII (Elongin) subunit A	PF06881.6	55.7	5.4e-15
Sbre-contig00004.g551.t1	343	456	SNase	Staphylococcal nuclease homologue	PF00565.12	76.3	1.9e-21
Sbre-contig00004.g553.t1	3	216	HAD	haloacid dehalogenase-like hydrolase	PF12710.2	59.6	4.3e-16
Sbre-contig00004.g555.t1	43	310	Pkinase	Protein kinase domain	PF00069.20	186.3	5.3e-55
Sbre-contig00004.g557.t1	602	714	Telomere_reg-2	Telomere length regulation protein	PF10193.4	120.9	3e-35
Sbre-contig00004.g558.t1	57	199	ThiF	ThiF family	PF00899.16	128.7	1.2e-37
Sbre-contig00004.g558.t1	361	445	E2_bind	E2 binding domain	PF08825.5	88.8	1.4e-25
Sbre-contig00004.g558.t1	252	318	UBACT	Repeat in ubiquitin-activating (UBA) protein	PF02134.16	87.8	2.5e-25
Sbre-contig00004.g558.t1	202	247	UBA_e1_thiolCys	Ubiquitin-activating enzyme active site	PF10585.4	57.2	7.2e-16
Sbre-contig00004.g561.t1	532	677	RNA_pol_A_bac	RNA polymerase Rpb3/RpoA insert domain	PF01000.21	85.6	2.5e-24
Sbre-contig00004.g561.t1	501	800	RNA_pol_L	RNA polymerase Rpb3/Rpb11 dimerisation domain	PF01193.19	49.5	1.6e-13
Sbre-contig00004.g562.t1	190	459	Complex1_49kDa	Respiratory-chain NADH dehydrogenase, 49 Kd subunit	PF00346.14	431.1	1.2e-129
Sbre-contig00004.g563.t1	322	439	FAD_binding_3	FAD binding domain	PF01494.14	41.4	9e-11
Sbre-contig00004.g564.t1	290	623	MSC	Man1-Src1p-C-terminal domain	PF09402.5	335.7	2e-100
Sbre-contig00004.g564.t1	16	50	HeH	HeH/LEM domain	PF12949.2	61.6	3.5e-17
Sbre-contig00004.g567.t1	56	330	APH	Phosphotransferase enzyme family	PF01636.18	56.3	3.6e-15
Sbre-contig00004.g568.t1	74	236	Mt_ATP-synt_B	Mitochondrial ATP synthase B chain precursor (ATP-synt_B)	PF05405.9	177.7	1.1e-52
Sbre-contig00004.g569.t1	317	476	CBF	CBF/Mak21 family	PF03914.12	156.8	3.1e-46
Sbre-contig00004.g571.t1	485	789	CorA	CorA-like Mg2+ transporter protein	PF01544.13	123.2	9.7e-36
Sbre-contig00004.g574.t1	31	321	Carb_kinase	Carbohydrate kinase	PF01256.12	191.4	1.5e-56
Sbre-contig00004.g576.t1	226	450	ATP-synt_ab	ATP synthase alpha/beta family, nucleotide-binding domain	PF00006.20	229.3	3.4e-68
Sbre-contig00004.g576.t1	462	580	ATP-synt_ab_C	ATP synthase alpha/beta chain, C terminal domain	PF00306.22	91.9	3.4e-26
Sbre-contig00004.g576.t1	103	170	ATP-synt_ab_N	ATP synthase alpha/beta family, beta-barrel domain	PF02874.18	53.7	1.7e-14
Sbre-contig00004.g578.t1	65	164	Ribosomal_L5_C	ribosomal L5P family C-terminus	PF00673.16	78.7	2e-22
Sbre-contig00004.g578.t1	8	61	Ribosomal_L5	Ribosomal protein L5	PF00281.14	74.4	4.3e-21
Sbre-contig00004.g579.t1	9	94	LSM	LSM domain	PF01423.17	56.9	1.1e-15
Sbre-contig00004.g582.t1	171	432	Pkinase	Protein kinase domain	PF00069.20	213.5	2.8e-63
Sbre-contig00004.g583.t1	345	374	PRP4	pre-mRNA processing factor 4 (PRP4) like	PF08799.6	54	6.5e-15
Sbre-contig00004.g583.t1	559	597	WD40	WD domain, G-beta repeat	PF00400.27	42.2	4.3e-11
Sbre-contig00004.g584.t1	387	529	Cyclin_N	Cyclin, N-terminal domain	PF00134.18	39.3	3.9e-10
Sbre-contig00004.g586.t1	156	365	CPSase_L_D2	Carbamoyl-phosphate synthase L chain, ATP binding domain	PF02786.12	269.4	1.5e-80
Sbre-contig00004.g586.t1	872	1073	PYC_OADA	Conserved carboxylase domain	PF02436.13	225.5	3.8e-67
Sbre-contig00004.g586.t1	39	151	CPSase_L_chain	Carbamoyl-phosphate synthase L chain, N-terminal domain	PF00289.17	117.9	2e-34
Sbre-contig00004.g586.t1	380	487	Biotin_carb_C	Biotin carboxylase C-terminal domain	PF02785.14	105.3	1.5e-30
Sbre-contig00004.g586.t1	585	834	HMGL-like	HMGL-like	PF00682.14	90.9	8.9e-26
Sbre-contig00004.g586.t1	1122	1189	Biotin_lipoyl	Biotin-requiring enzyme	PF00364.17	64	6.9e-18
Sbre-contig00004.g589.t1	162	860	Cullin	Cullin family	PF00888.17	414.3	7.9e-124
Sbre-contig00004.g589.t1	1539	1656	MPC	Uncharacterised protein family (UPF0041)	PF03650.8	112.6	9.4e-33
Sbre-contig00004.g589.t1	890	956	Cullin_Nedd8	Cullin protein neddylation domain	PF10557.4	92.6	9.6e-27
Sbre-contig00004.g592.t1	93	158	zf-DNL	DNL zinc finger	PF05180.7	94.5	2.3e-27
Sbre-contig00004.g593.t1	919	1057	DRIM	Down-regulated in metastasis	PF07539.7	128.5	1.2e-37
Sbre-contig00004.g597.t1	1059	1160	CwfJ_C_2	Protein similar to CwfJ C-terminus 2	PF04676.9	83.1	1.4e-23
Sbre-contig00004.g597.t1	907	1056	CwfJ_C_1	Protein similar to CwfJ C-terminus 1	PF04677.10	78.1	3.9e-22
Sbre-contig00004.g598.t1	44	92	DnaJ	DnaJ domain	PF00226.26	39.6	3.1e-10
Sbre-contig00004.g600.t1	31	149	Proteasome	Proteasome subunit	PF00227.21	105.2	2.4e-30
Sbre-contig00004.g600.t1	8	30	Proteasome_A_N	Proteasome subunit A N-terminal signature	PF10584.4	43.5	1.4e-11
Sbre-contig00004.g602.t1	457	850	DNA_pol_phi	DNA polymerase phi	PF04931.8	65.7	1.8e-18
Sbre-contig00004.g605.t1	149	380	Mannosyl_trans3	Mannosyltransferase putative	PF11051.3	234.7	1.1e-69
Sbre-contig00004.g608.t1	371	473	Rhodanese	Rhodanese-like domain	PF00581.15	44.2	2e-11
Sbre-contig00004.g610.t1	28	174	PRA1	PRA1 family protein	PF03208.14	126.6	4.8e-37
Sbre-contig00004.g615.t1	304	452	TPT	Triose-phosphate Transporter family	PF03151.11	108.4	2.5e-31
Sbre-contig00005.g622.t1	160	359	Ribosomal_L13e	Ribosomal protein L13e	PF01294.13	193.7	1.8e-57
Sbre-contig00005.g623.t1	195	252	COX14	Cytochrome oxidase c assembly	PF14880.1	53.8	1.1e-14
Sbre-contig00005.g625.t1	31	348	DAHP_synth_1	DAHP synthetase I family	PF00793.15	327.4	4.1e-98
Sbre-contig00005.g629.t1	1	104	CVNH	CVNH domain	PF08881.5	53.7	1.9e-14
Sbre-contig00005.g631.t1	223	344	Ribosomal_L50	Ribosomal subunit 39S	PF10501.4	53.4	2e-14
Sbre-contig00005.g633.t1	65	134	CVNH	CVNH domain	PF08881.5	33.3	4.2e-08
Sbre-contig00005.g634.t1	2	104	CVNH	CVNH domain	PF08881.5	96.1	1.2e-27
Sbre-contig00005.g638.t1	190	670	p450	Cytochrome P450	PF00067.17	188.5	1.5e-55
Sbre-contig00005.g638.t1	1402	1446	LRR_4	Leucine Rich repeats (2 copies)	PF12799.2	33.5	2.2e-08
Sbre-contig00005.g638.t1	1769	1785	LRR_7	Leucine rich repeat	PF13504.1	8.9	2.1
Sbre-contig00005.g640.t1	15	282	Thiolase_N	Thiolase, N-terminal domain	PF00108.18	234.5	1e-69
Sbre-contig00005.g640.t1	292	415	Thiolase_C	Thiolase, C-terminal domain	PF02803.13	128.5	8.6e-38
Sbre-contig00005.g644.t1	6	176	Abhydrolase_2	Phospholipase/Carboxylesterase	PF02230.11	64.3	1e-17
Sbre-contig00005.g647.t1	512	677	Vint	Hint-domain	PF14623.1	138.6	1.2e-40
Sbre-contig00005.g647.t1	407	491	Vwaint	VWA / Hh protein intein-like	PF14624.1	76.1	1.6e-21
Sbre-contig00005.g647.t1	61	246	VWA_2	von Willebrand factor type A domain	PF13519.1	61.9	7.8e-17
Sbre-contig00005.g655.t1	1165	1383	ABC2_membrane	ABC-2 type transporter	PF01061.19	164	2.5e-48
Sbre-contig00005.g655.t1	715	818	PDR_CDR	CDR ABC transporter	PF06422.7	107.8	1.8e-31
Sbre-contig00005.g655.t1	68	151	ABC_trans_N	ABC-transporter extracellular N-terminal	PF14510.1	82.2	2e-23
Sbre-contig00005.g655.t1	866	1017	ABC_tran	ABC transporter	PF00005.22	59.9	3e-16
Sbre-contig00005.g659.t1	27	498	AMP-binding	AMP-binding enzyme	PF00501.23	252.7	4.1e-75
Sbre-contig00005.g659.t1	769	1015	NAD_binding_4	Male sterility protein	PF07993.7	218.5	6.4e-65
Sbre-contig00005.g659.t1	642	710	PP-binding	Phosphopantetheine attachment site	PF00550.20	40.1	3.1e-10
Sbre-contig00005.g659.t1	506	608	AMP-binding_C	AMP-binding enzyme C-terminal domain	PF13193.1	31.3	2.8e-07
Sbre-contig00005.g660.t1	7	543	FMO-like	Flavin-binding monooxygenase-like	PF00743.14	214.2	2.2e-63
Sbre-contig00005.g662.t1	21	166	adh_short	short chain dehydrogenase	PF00106.20	35	1.2e-08
Sbre-contig00005.g668.t1	3	531	COesterase	Carboxylesterase family	PF00135.23	340	2.4e-101
Sbre-contig00005.g669.t1	243	459	Dynamin_N	Dynamin family	PF00350.18	37.9	1.5e-09
Sbre-contig00005.g672.t1	718	1045	Ldh_2	Malate/L-lactate dehydrogenase	PF02615.9	289.3	2.7e-86
Sbre-contig00005.g676.t1	2	92	DPM3	Dolichol-phosphate mannosyltransferase subunit 3 (DPM3)	PF08285.6	115.9	5.2e-34
Sbre-contig00005.g679.t1	131	178	Oxidored-like	Oxidoreductase-like protein, N-terminal	PF09791.4	81.7	1.7e-23
Sbre-contig00005.g683.t1	7	124	Pribosyltran_N	N-terminal domain of ribose phosphate pyrophosphokinase	PF13793.1	131.1	1.5e-38
Sbre-contig00005.g683.t1	199	317	Pribosyl_synth	Phosphoribosyl synthetase-associated domain	PF14572.1	114.2	5.5e-33
Sbre-contig00005.g686.t1	2674	2990	GMC_oxred_N	GMC oxidoreductase	PF00732.14	196.4	5.5e-58
Sbre-contig00005.g686.t1	532	796	Rtf2	Rtf2 RING-finger	PF04641.7	166.4	6.7e-49
Sbre-contig00005.g686.t1	3115	3253	GMC_oxred_C	GMC oxidoreductase	PF05199.8	104.2	6.8e-30
Sbre-contig00005.g687.t1	24	283	RhgB_N	Rhamnogalacturonase B, N-terminal	PF09284.5	365.7	9.8e-110
Sbre-contig00005.g687.t1	374	539	CBM-like	Polysaccharide lyase family 4, domain III	PF14683.1	177.8	1.3e-52
Sbre-contig00005.g687.t1	289	368	fn3_3	Polysaccharide lyase family 4, domain II	PF14686.1	65.4	3.7e-18
Sbre-contig00005.g689.t1	395	561	PRKCSH_1	Glucosidase II beta subunit-like protein	PF13015.1	107.5	4.1e-31
Sbre-contig00005.g689.t1	88	208	PRKCSH-like	Glucosidase II beta subunit-like	PF12999.2	86.3	1.8e-24
Sbre-contig00005.g691.t1	1480	1867	FAT	FAT domain	PF02259.18	410.1	6.6e-123
Sbre-contig00005.g691.t1	2140	2390	PI3_PI4_kinase	Phosphatidylinositol 3- and 4-kinase	PF00454.22	211.8	9.2e-63
Sbre-contig00005.g691.t1	818	978	DUF3385	Domain of unknown function (DUF3385)	PF11865.3	192.6	3.9e-57
Sbre-contig00005.g691.t1	1974	2073	Rapamycin_bind	Rapamycin binding domain	PF08771.6	144.2	1e-42
Sbre-contig00005.g691.t1	2499	2531	FATC	FATC domain	PF02260.15	50.3	1.1e-13
Sbre-contig00005.g691.t1	756	811	HEAT_EZ	HEAT-like repeat	PF13513.1	27	4.3e-06
Sbre-contig00005.g696.t1	303	743	Pex24p	Integral peroxisomal membrane peroxin	PF06398.6	330.4	1e-98
Sbre-contig00005.g699.t1	71	177	Methyltransf_11	Methyltransferase domain	PF08241.7	50.9	1.6e-13
Sbre-contig00005.g700.t1	28	433	MFS_1	Major Facilitator Superfamily	PF07690.11	56	2.4e-15
Sbre-contig00005.g704.t1	118	265	ABC_tran	ABC transporter	PF00005.22	66	3.9e-18
Sbre-contig00005.g707.t1	35	395	GMC_oxred_N	GMC oxidoreductase	PF00732.14	112.9	1.5e-32
Sbre-contig00005.g707.t1	495	636	GMC_oxred_C	GMC oxidoreductase	PF05199.8	102	3.3e-29
Sbre-contig00005.g712.t1	1	308	Cyto_heme_lyase	Cytochrome c/c1 heme lyase	PF01265.12	252.6	4.2e-75
Sbre-contig00005.g720.t1	16	234	AcetylCoA_hydro	Acetyl-CoA hydrolase/transferase N-terminal domain	PF02550.10	158.8	1.3e-46
Sbre-contig00005.g720.t1	336	486	AcetylCoA_hyd_C	Acetyl-CoA hydrolase/transferase C-terminal domain	PF13336.1	122	1.6e-35
Sbre-contig00005.g721.t1	31	113	GST_N_3	Glutathione S-transferase, N-terminal domain	PF13417.1	87	7.2e-25
Sbre-contig00005.g722.t1	201	437	Fungal_trans	Fungal specific transcription factor domain	PF04082.13	57.4	9.7e-16
Sbre-contig00005.g722.t1	22	59	Zn_clus	Fungal Zn(2)-Cys(6) binuclear cluster domain	PF00172.13	34	1.9e-08
Sbre-contig00005.g723.t1	38	397	Alpha-amylase	Alpha amylase, catalytic domain	PF00128.19	333.1	1.8e-99
Sbre-contig00005.g725.t1	49	505	Sugar_tr	Sugar (and other) transporter	PF00083.19	261.7	9.5e-78
Sbre-contig00005.g727.t1	164	259	Mito_carr	Mitochondrial carrier protein	PF00153.22	40.9	1.2e-10
Sbre-contig00005.g728.t1	752	1106	Zip	ZIP Zinc transporter	PF02535.17	164.4	3.1e-48
Sbre-contig00005.g730.t1	47	580	AA_permease_2	Amino acid permease	PF13520.1	197.9	2e-58
Sbre-contig00005.g734.t1	7	72	RRM_6	RNA recognition motif (a.k.a. RRM, RBD, or RNP domain)	PF14259.1	29.6	4.9e-07
Sbre-contig00005.g740.t1	187	321	ADH_zinc_N	Zinc-binding dehydrogenase	PF00107.21	99.3	1.1e-28
Sbre-contig00005.g740.t1	31	141	ADH_N	Alcohol dehydrogenase GroES-like domain	PF08240.7	30.1	3.1e-07
Sbre-contig00005.g741.t1	16	85	CFEM	CFEM domain	PF05730.6	32.8	4.3e-08
Sbre-contig00005.g742.t1	39	401	Alpha-amylase	Alpha amylase, catalytic domain	PF00128.19	294.9	7.6e-88
Sbre-contig00005.g743.t1	43	531	Peptidase_S10	Serine carboxypeptidase	PF00450.17	226	8.8e-67
Sbre-contig00005.g745.t1	99	430	Fungal_trans_2	Fungal specific transcription factor domain	PF11951.3	26.9	1.6e-06
Sbre-contig00005.g745.t1	18	53	Zn_clus	Fungal Zn(2)-Cys(6) binuclear cluster domain	PF00172.13	26.7	3.7e-06
Sbre-contig00005.g746.t1	115	485	AATase	Alcohol acetyltransferase	PF07247.7	64.5	6.5e-18
Sbre-contig00006.g750.t1	357	980	Ufd2P_core	Ubiquitin elongating factor core	PF10408.4	624.8	1.3e-187
Sbre-contig00006.g750.t1	996	1067	U-box	U-box domain	PF04564.10	81.6	2.7e-23
Sbre-contig00006.g753.t1	329	518	Peptidase_C2	Calpain family cysteine protease	PF00648.16	128.3	2.7e-37
Sbre-contig00006.g754.t1	177	456	SPO22	Meiosis protein SPO22/ZIP4 like	PF08631.5	182.9	6.4e-54
Sbre-contig00006.g758.t1	1855	2395	Ald_Xan_dh_C2	Molybdopterin-binding domain of aldehyde dehydrogenase	PF02738.13	636.6	2.7e-191
Sbre-contig00006.g758.t1	66	413	Pyridoxal_deC	Pyridoxal-dependent decarboxylase conserved domain	PF00282.14	247.6	1.3e-73
Sbre-contig00006.g758.t1	1391	1570	FAD_binding_5	FAD binding domain in molybdopterin dehydrogenase	PF00941.16	162.8	4.6e-48
Sbre-contig00006.g758.t1	1738	1847	Ald_Xan_dh_C	Aldehyde oxidase and xanthine dehydrogenase, a/b hammerhead domain	PF01315.17	112.8	8.1e-33
Sbre-contig00006.g758.t1	1578	1682	CO_deh_flav_C	CO dehydrogenase flavoprotein C-terminal domain	PF03450.12	102.2	1.2e-29
Sbre-contig00006.g758.t1	1241	1315	Fer2_2	[2Fe-2S] binding domain	PF01799.15	96.6	5.7e-28
Sbre-contig00006.g758.t1	1163	1232	Fer2	2Fe-2S iron-sulfur cluster binding domain	PF00111.22	30.7	1.9e-07
Sbre-contig00006.g759.t1	87	418	Aminotran_3	Aminotransferase class-III	PF00202.16	314.2	8.2e-94
Sbre-contig00006.g762.t1	47	236	NPP1	Necrosis inducing protein (NPP1)	PF05630.6	194.9	1.2e-57
Sbre-contig00006.g766.t1	358	458	Ribosomal_S25	S25 ribosomal protein	PF03297.10	131	1.4e-38
Sbre-contig00006.g767.t1	57	212	Ribosomal_S7	Ribosomal protein S7p/S5e	PF00177.16	137.7	2e-40
Sbre-contig00006.g769.t1	80	180	Mito_carr	Mitochondrial carrier protein	PF00153.22	83.1	8e-24
Sbre-contig00006.g771.t1	49	116	CENP-X	CENP-S associating Centromere protein X	PF09415.5	70.7	6.2e-20
Sbre-contig00006.g773.t1	100	226	Cyt-b5	Cytochrome b5-like Heme/Steroid binding domain	PF00173.23	30.1	2.9e-07
Sbre-contig00006.g775.t1	41	302	HMGL-like	HMGL-like	PF00682.14	198.2	1.5e-58
Sbre-contig00006.g775.t1	434	582	LeuA_dimer	LeuA allosteric (dimerisation) domain	PF08502.5	80.7	7.5e-23
Sbre-contig00006.g781.t1	800	980	Ras	Ras family	PF00071.17	38.6	6.4e-10
Sbre-contig00006.g782.t1	602	884	rRNA_proc-arch	rRNA-processing arch domain	PF13234.1	297.8	5.5e-89
Sbre-contig00006.g782.t1	906	1085	DSHCT	DSHCT (NUC185) domain	PF08148.7	197.4	1.1e-58
Sbre-contig00006.g782.t1	151	302	DEAD	DEAD/DEAH box helicase	PF00270.24	72.1	3.7e-20
Sbre-contig00006.g782.t1	466	548	Helicase_C	Helicase conserved C-terminal domain	PF00271.26	25.5	8.2e-06
Sbre-contig00006.g783.t1	180	306	DUF2407_C	DUF2407 C-terminal domain	PF13373.1	125.5	1.4e-36
Sbre-contig00006.g783.t1	59	145	DUF2407	DUF2407 ubiquitin-like domain	PF10302.4	72.5	2.3e-20
Sbre-contig00006.g785.t1	33	247	Esterase_phd	Esterase PHB depolymerase	PF10503.4	84	8e-24
Sbre-contig00006.g788.t1	274	564	Ytp1	Protein of unknown function (Ytp1)	PF10355.4	350.8	4.1e-105
Sbre-contig00006.g788.t1	43	145	DUF2427	Domain of unknown function (DUF2427)	PF10348.4	83.2	7.9e-24
Sbre-contig00006.g789.t1	186	424	Abhydrolase_6	Alpha/beta hydrolase family	PF12697.2	46	5.5e-12
Sbre-contig00006.g792.t1	283	552	Fungal_trans	Fungal specific transcription factor domain	PF04082.13	94.9	3.4e-27
Sbre-contig00006.g792.t1	64	94	Zn_clus	Fungal Zn(2)-Cys(6) binuclear cluster domain	PF00172.13	24.6	1.6e-05
Sbre-contig00006.g794.t1	25	260	adh_short_C2	Enoyl-(Acyl carrier protein) reductase	PF13561.1	89.6	2.5e-25
Sbre-contig00006.g795.t1	55	297	DLH	Dienelactone hydrolase family	PF01738.13	65.3	4.5e-18
Sbre-contig00006.g796.t1	60	428	MFS_1	Major Facilitator Superfamily	PF07690.11	115.5	2e-33
Sbre-contig00006.g798.t1	621	817	DOCK-C2	C2 domain in Dock180 and Zizimin proteins	PF14429.1	70	1.9e-19
Sbre-contig00006.g798.t1	1674	1847	Ded_cyto	Dedicator of cytokinesis	PF06920.8	31.9	7.3e-08
Sbre-contig00006.g798.t1	13	51	SH3_1	SH3 domain	PF00018.23	23.9	1.9e-05
Sbre-contig00006.g805.t1	271	530	Fungal_trans	Fungal specific transcription factor domain	PF04082.13	48.3	5.8e-13
Sbre-contig00006.g805.t1	54	93	Zn_clus	Fungal Zn(2)-Cys(6) binuclear cluster domain	PF00172.13	25.3	9.8e-06
Sbre-contig00006.g809.t1	388	666	RabGAP-TBC	Rab-GTPase-TBC domain	PF00566.13	158.5	1.5e-46
Sbre-contig00006.g811.t1	3814	4120	HECT	HECT-domain (ubiquitin-transferase)	PF00632.20	329.8	1.5e-98
Sbre-contig00006.g811.t1	577	1017	DUF913	Domain of Unknown Function (DUF913)	PF06025.7	310.8	1e-92
Sbre-contig00006.g811.t1	121	512	DUF908	Domain of Unknown Function (DUF908)	PF06012.7	259.3	5.2e-77
Sbre-contig00006.g811.t1	3011	3124	DUF4414	Domain of unknown function (DUF4414)	PF14377.1	107.6	2.8e-31
Sbre-contig00006.g817.t1	1	192	Ribosomal_S8e	Ribosomal protein S8e	PF01201.17	160.2	2.7e-47
Sbre-contig00006.g818.t1	2	85	DUF2470	Protein of unknown function (DUF2470)	PF10615.4	70	1.4e-19
Sbre-contig00006.g825.t1	522	547	zf-C2H2	Zinc finger, C2H2 type	PF00096.21	23	6.4e-05
Sbre-contig00006.g825.t1	553	579	zf-C2H2_4	C2H2-type zinc finger	PF13894.1	13.3	0.08
Sbre-contig00006.g827.t1	454	488	Hexapep	Bacterial transferase hexapeptide (six repeats)	PF00132.19	24.8	9.8e-06
Sbre-contig00006.g828.t1	18	445	Glyco_hydro_7	Glycosyl hydrolase family 7	PF00840.15	655.2	2.9e-197
Sbre-contig00006.g838.t1	111	542	Glyco_hydro_7	Glycosyl hydrolase family 7	PF00840.15	668.2	3.5e-201
Sbre-contig00006.g838.t1	573	601	CBM_1	Fungal cellulose binding domain	PF00734.13	50.2	1.4e-13
Sbre-contig00006.g839.t1	417	592	AAA_2	AAA domain (Cdc48 subfamily)	PF07724.9	39.8	4.1e-10
Sbre-contig00006.g842.t1	124	435	SNF5	SNF5 / SMARCB1 / INI1	PF04855.7	270.6	1.1e-80
Sbre-contig00006.g842.t1	521	558	GATA	GATA zinc finger	PF00320.22	30.2	1.9e-07
Sbre-contig00006.g844.t1	28	206	BCS1_N	BCS1 N terminal	PF08740.6	135.2	1.8e-39
Sbre-contig00006.g844.t1	241	367	AAA	ATPase family associated with various cellular activities (AAA)	PF00004.24	64.6	9.6e-18
Sbre-contig00006.g845.t1	87	213	DUF2263	Uncharacterized protein conserved in bacteria (DUF2263)	PF10021.4	83.1	1.9e-23
Sbre-contig00006.g847.t1	67	485	MFS_1	Major Facilitator Superfamily	PF07690.11	143.2	7.6e-42
Sbre-contig00006.g849.t1	148	454	E1-E2_ATPase	E1-E2 ATPase	PF00122.15	66.6	1.5e-18
Sbre-contig00006.g849.t1	846	1090	Hydrolase	haloacid dehalogenase-like hydrolase	PF00702.21	48.1	1.7e-12
Sbre-contig00006.g849.t1	630	734	Hydrolase_like2	Putative hydrolase of sodium-potassium ATPase alpha subunit	PF13246.1	38.3	9.4e-10
Sbre-contig00006.g851.t1	470	571	VPS9	Vacuolar sorting protein 9 (VPS9) domain	PF02204.13	106.6	5.5e-31
Sbre-contig00006.g855.t1	235	480	Fungal_trans	Fungal specific transcription factor domain	PF04082.13	55.3	4.2e-15
Sbre-contig00006.g855.t1	61	100	Zn_clus	Fungal Zn(2)-Cys(6) binuclear cluster domain	PF00172.13	26.6	3.9e-06
Sbre-contig00006.g857.t1	174	420	Fungal_trans	Fungal specific transcription factor domain	PF04082.13	75.1	3.8e-21
Sbre-contig00006.g857.t1	9	46	Zn_clus	Fungal Zn(2)-Cys(6) binuclear cluster domain	PF00172.13	25.2	1.1e-05
Sbre-contig00006.g859.t1	46	85	zf-MYND	MYND finger	PF01753.13	36.7	2.8e-09
Sbre-contig00006.g859.t1	172	232	SET	SET domain	PF00856.23	33.2	5.6e-08
Sbre-contig00006.g863.t1	42	221	Lipase_GDSL_2	GDSL-like Lipase/Acylhydrolase family	PF13472.1	41.3	1.7e-10
Sbre-contig00006.g865.t1	4	103	Yippee-Mis18	Yippee zinc-binding/DNA-binding /Mis18, centromere assembly	PF03226.9	26.4	5e-06
Sbre-contig00006.g866.t1	642	793	RNase_T	Exonuclease	PF00929.19	91.1	8.5e-26
Sbre-contig00006.g868.t1	492	559	TPR_11	TPR repeat	PF13414.1	38.3	7.3e-10
Sbre-contig00006.g868.t1	341	384	TPR_14	Tetratricopeptide repeat	PF13428.1	22.9	8.1e-05
Sbre-contig00006.g868.t1	452	481	TPR_1	Tetratricopeptide repeat	PF00515.23	19.5	0.0005
Sbre-contig00006.g869.t1	330	401	RRM_1	RNA recognition motif. (a.k.a. RRM, RBD, or RNP domain)	PF00076.17	24.4	1.6e-05
Sbre-contig00007.g873.t1	18	57	F-box-like	F-box-like	PF12937.2	28.7	7.6e-07
Sbre-contig00007.g875.t1	11	487	G-alpha	G-protein alpha subunit	PF00503.15	53.4	1.6e-14
Sbre-contig00007.g876.t1	125	451	Asp	Eukaryotic aspartyl protease	PF00026.18	170.7	4.4e-50
Sbre-contig00007.g877.t1	123	250	2OG-FeII_Oxy	2OG-Fe(II) oxygenase superfamily	PF03171.15	23.6	4.5e-05
Sbre-contig00007.g880.t1	324	584	Glyco_transf_25	Glycosyltransferase family 25 (LPS biosynthesis protein)	PF01755.12	31	1.8e-07
Sbre-contig00007.g881.t1	60	132	DNA_binding_1	6-O-methylguanine DNA methyltransferase, DNA binding domain	PF01035.15	32.3	5.8e-08
Sbre-contig00007.g883.t1	45	435	Kinesin	Kinesin motor domain	PF00225.18	299.1	2.7e-89
Sbre-contig00007.g886.t1	14	282	Aldedh	Aldehyde dehydrogenase family	PF00171.17	273.2	2.7e-81
Sbre-contig00007.g890.t1	379	559	ERCC4	ERCC4 domain	PF02732.10	69.4	2.6e-19
Sbre-contig00007.g892.t1	682	849	His_Phos_1	Histidine phosphatase superfamily (branch 1)	PF00300.17	53.9	2.1e-14
Sbre-contig00007.g893.t1	524	698	Mre11_DNA_bind	Mre11 DNA-binding presumed domain	PF04152.9	181.7	1.1e-53
Sbre-contig00007.g893.t1	244	479	Metallophos	Calcineurin-like phosphoesterase	PF00149.23	86.1	1.9e-24
Sbre-contig00007.g894.t1	30	104	Histone	Core histone H2A/H2B/H3/H4	PF00125.19	78.5	2.9e-22
Sbre-contig00007.g897.t1	319	380	R3H	R3H domain	PF01424.17	38.1	8.9e-10
Sbre-contig00007.g897.t1	181	251	RRM_6	RNA recognition motif (a.k.a. RRM, RBD, or RNP domain)	PF14259.1	34.2	1.8e-08
Sbre-contig00007.g899.t1	1160	1767	RdRP	RNA dependent RNA polymerase	PF05183.7	529	1.6e-158
Sbre-contig00007.g900.t1	108	151	F-box	F-box domain	PF00646.28	26.4	3.8e-06
Sbre-contig00007.g903.t1	323	563	Abhydrolase_6	Alpha/beta hydrolase family	PF12697.2	91.2	8.2e-26
Sbre-contig00007.g904.t1	5	247	NmrA	NmrA-like family	PF05368.8	117.4	5.5e-34
Sbre-contig00007.g907.t1	242	379	Fringe	Fringe-like	PF02434.11	31.3	1.1e-07
Sbre-contig00007.g908.t1	5	390	BRO1	BRO1-like domain	PF03097.13	367.9	4.6e-110
Sbre-contig00007.g908.t1	417	729	ALIX_LYPXL_bnd	ALIX V-shaped domain binding to HIV	PF13949.1	239.9	2.8e-71
Sbre-contig00007.g911.t1	4	213	Band_7	SPFH domain / Band 7 family	PF01145.20	46.2	4.4e-12
Sbre-contig00007.g912.t1	1046	1138	Ank_2	Ankyrin repeats (3 copies)	PF12796.2	48.6	7.4e-13
Sbre-contig00007.g914.t1	214	379	DUF500	Family of unknown function (DUF500)	PF04366.7	129.1	5.8e-38
Sbre-contig00007.g916.t1	204	550	Inositol_P	Inositol monophosphatase family	PF00459.20	103.5	1.1e-29
Sbre-contig00007.g916.t1	574	799	Epimerase	NAD dependent epimerase/dehydratase family	PF01370.16	79.9	1.8e-22
Sbre-contig00007.g918.t1	41	386	MFS_1	Major Facilitator Superfamily	PF07690.11	59.9	1.7e-16
Sbre-contig00007.g921.t1	5	242	FAD_binding_3	FAD binding domain	PF01494.14	79.9	1.8e-22
Sbre-contig00007.g922.t1	11	249	Pkinase	Protein kinase domain	PF00069.20	74.5	7.1e-21
Sbre-contig00007.g925.t1	55	276	DUF1275	Protein of unknown function (DUF1275)	PF06912.6	136.8	5.4e-40
Sbre-contig00007.g926.t1	37	425	Aminotran_1_2	Aminotransferase class I and II	PF00155.16	141.2	3.9e-41
Sbre-contig00007.g927.t1	370	575	Fungal_trans	Fungal specific transcription factor domain	PF04082.13	67.6	7.3e-19
Sbre-contig00007.g927.t1	194	231	Zn_clus	Fungal Zn(2)-Cys(6) binuclear cluster domain	PF00172.13	32.6	5.4e-08
Sbre-contig00007.g928.t1	1520	1733	ABC2_membrane	ABC-2 type transporter	PF01061.19	136.4	6.7e-40
Sbre-contig00007.g928.t1	1221	1371	ABC_tran	ABC transporter	PF00005.22	75.6	4.4e-21
Sbre-contig00007.g928.t1	1085	1191	PDR_CDR	CDR ABC transporter	PF06422.7	59.4	2.1e-16
Sbre-contig00007.g930.t1	60	456	Aa_trans	Transmembrane amino acid transporter protein	PF01490.13	175.9	9e-52
Sbre-contig00007.g933.t1	62	533	AA_permease	Amino acid permease	PF00324.16	410.9	5e-123
Sbre-contig00007.g934.t1	35	472	Transp_cyt_pur	Permease for cytosine/purines, uracil, thiamine, allantoin	PF02133.10	252.9	4.2e-75
Sbre-contig00007.g936.t1	610	986	DUF917	Protein of unknown function (DUF917)	PF06032.7	355.1	2.5e-106
Sbre-contig00007.g936.t1	207	471	Hydantoinase_A	Hydantoinase/oxoprolinase	PF01968.13	176.8	4.9e-52
Sbre-contig00007.g936.t1	7	188	Hydant_A_N	Hydantoinase/oxoprolinase N-terminal region	PF05378.8	98.6	2.7e-28
Sbre-contig00007.g938.t1	164	628	Glyco_hydro_1	Glycosyl hydrolase family 1	PF00232.13	268.2	8e-80
Sbre-contig00007.g939.t1	55	233	Abhydrolase_2	Phospholipase/Carboxylesterase	PF02230.11	57.3	1.4e-15
Sbre-contig00007.g940.t1	61	105	F-box	F-box domain	PF00646.28	26.9	2.6e-06
Sbre-contig00007.g942.t1	50	383	Glyco_hydro_3	Glycosyl hydrolase family 3 N terminal domain	PF00933.16	170.4	4e-50
Sbre-contig00007.g942.t1	458	599	Glyco_hydro_3_C	Glycosyl hydrolase family 3 C-terminal domain	PF01915.17	37.3	1.9e-09
Sbre-contig00007.g944.t1	109	479	MFS_1	Major Facilitator Superfamily	PF07690.11	117.7	4.5e-34
Sbre-contig00007.g949.t1	526	647	AAA	ATPase family associated with various cellular activities (AAA)	PF00004.24	59.7	3.1e-16
Sbre-contig00007.g952.t1	66	88	KGG	Stress-induced bacterial acidophilic repeat motif	PF10685.4	47.8	8.7e-13
Sbre-contig00007.g954.t1	103	374	Glyco_tranf_2_3	Glycosyltransferase like family 2	PF13641.1	66.9	2.1e-18
Sbre-contig00007.g956.t1	63	509	Amidohydro_3	Amidohydrolase family	PF07969.6	188.6	2e-55
Sbre-contig00007.g958.t1	50	445	Aa_trans	Transmembrane amino acid transporter protein	PF01490.13	142.3	1.4e-41
Sbre-contig00007.g960.t1	35	560	DUF4246	Protein of unknown function (DUF4246)	PF14033.1	538.3	1.6e-161
Sbre-contig00007.g962.t1	110	266	Methyltransf_23	Methyltransferase domain	PF13489.1	68.3	5.9e-19
Sbre-contig00007.g964.t1	108	282	Methyltransf_23	Methyltransferase domain	PF13489.1	70.7	1.1e-19
Sbre-contig00007.g965.t1	21	83	Glyco_hydro_31	Glycosyl hydrolases family 31	PF01055.21	42.2	4.5e-11
Sbre-contig00007.g966.t1	115	288	Galactosyl_T	Galactosyltransferase	PF01762.16	43.9	1.8e-11
Sbre-contig00007.g968.t1	4	262	Epimerase	NAD dependent epimerase/dehydratase family	PF01370.16	71.9	5e-20
Sbre-contig00007.g969.t1	66	509	p450	Cytochrome P450	PF00067.17	148.6	1.9e-43
Sbre-contig00007.g971.t1	7	45	Zn_clus	Fungal Zn(2)-Cys(6) binuclear cluster domain	PF00172.13	29.7	4.1e-07
Sbre-contig00007.g971.t1	96	245	Fungal_trans_2	Fungal specific transcription factor domain	PF11951.3	27.8	8.6e-07
Sbre-contig00007.g975.t1	161	431	Methyltransf_2	O-methyltransferase	PF00891.13	124.9	2.7e-36
Sbre-contig00007.g977.t1	10	224	PhyH	Phytanoyl-CoA dioxygenase (PhyH)	PF05721.8	21.8	0.00016
Sbre-contig00007.g978.t1	32	490	Aldedh	Aldehyde dehydrogenase family	PF00171.17	528	1.4e-158
Sbre-contig00007.g980.t1	10	220	Pyr_redox_3	Pyridine nucleotide-disulphide oxidoreductase	PF13738.1	81.4	8.7e-23
Sbre-contig00007.g981.t1	31	150	ADH_N	Alcohol dehydrogenase GroES-like domain	PF08240.7	80	9.4e-23
Sbre-contig00007.g981.t1	194	341	ADH_zinc_N	Zinc-binding dehydrogenase	PF00107.21	61.1	7.2e-17
Sbre-contig00007.g982.t1	279	485	Fungal_trans	Fungal specific transcription factor domain	PF04082.13	76.9	1e-21
Sbre-contig00007.g984.t1	60	522	Sugar_tr	Sugar (and other) transporter	PF00083.19	363.7	1.1e-108
Sbre-contig00007.g986.t1	42	278	6PF2K	6-phosphofructo-2-kinase	PF01591.13	206.8	2.1e-61
Sbre-contig00007.g986.t1	280	458	His_Phos_1	Histidine phosphatase superfamily (branch 1)	PF00300.17	55.3	7.5e-15
Sbre-contig00007.g987.t1	27	204	adh_short	short chain dehydrogenase	PF00106.20	89.9	1.6e-25
Sbre-contig00007.g988.t1	23	360	Transketolase_N	Transketolase, thiamine diphosphate binding domain	PF00456.16	354.4	4.5e-106
Sbre-contig00007.g988.t1	377	553	Transket_pyr	Transketolase, pyrimidine binding domain	PF02779.19	115.9	1.3e-33
Sbre-contig00007.g988.t1	566	677	Transketolase_C	Transketolase, C-terminal domain	PF02780.15	30.3	3.2e-07
Sbre-contig00007.g990.t1	31	315	Glyco_hydro_43	Glycosyl hydrolases family 43	PF04616.9	171.2	2.5e-50
Sbre-contig00007.g991.t1	72	245	Methyltransf_23	Methyltransferase domain	PF13489.1	80.2	1.3e-22
Sbre-contig00007.g992.t1	101	297	Methyltransf_23	Methyltransferase domain	PF13489.1	72	4.2e-20
Sbre-contig00007.g993.t1	35	249	Esterase_phd	Esterase PHB depolymerase	PF10503.4	62.4	3.4e-17
Sbre-contig00008.g994.t1	50	340	Ribosomal_L3	Ribosomal protein L3	PF00297.17	382.5	9.3e-115
Sbre-contig00008.g995.t1	674	1120	AIP3	Actin interacting protein 3	PF03915.8	526.9	3.5e-158
Sbre-contig00008.g999.t1	26	311	Cellulase	Cellulase (glycosyl hydrolase family 5)	PF00150.13	155.5	1.6e-45
Sbre-contig00008.g1000.t1	81	238	LicD	LicD family	PF04991.8	110	1.6e-31
Sbre-contig00008.g1002.t1	143	330	WLM	WLM domain	PF08325.5	144.3	3.6e-42
Sbre-contig00008.g1006.t1	85	226	ER_lumen_recept	ER lumen protein retaining receptor	PF00810.13	178.4	1.1e-52
Sbre-contig00008.g1007.t1	10	72	Ribosomal_S19	Ribosomal protein S19	PF00203.16	39.9	2.2e-10
Sbre-contig00008.g1008.t1	63	116	TFIID_30kDa	Transcription initiation factor TFIID 23-30kDa subunit	PF03540.8	85.6	1.4e-24
Sbre-contig00008.g1012.t1	1	56	BC10	Bladder cancer-related protein BC10	PF06726.7	46.8	2.1e-12
Sbre-contig00008.g1014.t1	1	327	SLAC1	Voltage-dependent anion channel	PF03595.12	215	1e-63
Sbre-contig00008.g1016.t1	80	417	Asp	Eukaryotic aspartyl protease	PF00026.18	136.1	1.5e-39
Sbre-contig00008.g1019.t1	1169	1279	Bromodomain	Bromodomain	PF00439.20	36.2	4.1e-09
Sbre-contig00008.g1020.t1	723	794	Helicase_C	Helicase conserved C-terminal domain	PF00271.26	70.5	7.5e-20
Sbre-contig00008.g1020.t1	346	457	DEAD	DEAD/DEAH box helicase	PF00270.24	60.4	1.4e-16
Sbre-contig00008.g1021.t1	25	579	PHO4	Phosphate transporter family	PF01384.15	380.2	5.1e-114
Sbre-contig00008.g1025.t1	38	185	Striatin	Striatin family	PF08232.7	108.5	3e-31
Sbre-contig00008.g1025.t1	518	574	WD40	WD domain, G-beta repeat	PF00400.27	28.3	1e-06
Sbre-contig00008.g1027.t1	229	280	XPA_C	XPA protein C-terminus	PF05181.7	99.4	5.9e-29
Sbre-contig00008.g1028.t1	3	191	Pho88	Phosphate transport (Pho88)	PF10032.4	251.8	2.6e-75
Sbre-contig00008.g1029.t1	31	521	HSP70	Hsp70 protein	PF00012.15	182.2	9.8e-54
Sbre-contig00008.g1032.t1	52	141	PIGA	PIGA (GPI anchor biosynthesis)	PF08288.7	149	3.7e-44
Sbre-contig00008.g1032.t1	198	367	Glycos_transf_1	Glycosyl transferases group 1	PF00534.15	97.6	5.1e-28
Sbre-contig00008.g1033.t1	668	1070	Peptidase_M1	Peptidase family M1	PF01433.15	436.6	8.3e-131
Sbre-contig00008.g1033.t1	1201	1524	ERAP1_C	ERAP1-like C-terminal domain	PF11838.3	234.9	1.3e-69
Sbre-contig00008.g1035.t1	566	677	Y_phosphatase	Protein-tyrosine phosphatase	PF00102.22	114.4	5e-33
Sbre-contig00008.g1035.t1	313	434	Rhodanese	Rhodanese-like domain	PF00581.15	46.3	4.3e-12
Sbre-contig00008.g1040.t1	241	374	AAA	ATPase family associated with various cellular activities (AAA)	PF00004.24	148.8	9.2e-44
Sbre-contig00008.g1041.t1	949	1096	Na_Ca_ex	Sodium/calcium exchanger protein	PF01699.19	67	1.2e-18
Sbre-contig00008.g1041.t1	282	337	DUF307	Domain of unknown function (DUF307)	PF03733.8	50.3	2.3e-13
Sbre-contig00008.g1049.t1	1446	1466	LRR_1	Leucine Rich Repeat	PF00560.28	11	0.36
Sbre-contig00008.g1052.t1	1121	1342	IPK	Inositol polyphosphate kinase	PF03770.11	170.2	3.8e-50
Sbre-contig00008.g1053.t1	214	406	Glycos_transf_1	Glycosyl transferases group 1	PF00534.15	111.8	2.1e-32
Sbre-contig00008.g1053.t1	21	196	Glyco_trans_4_4	Glycosyl transferase 4-like domain	PF13579.1	39.9	4.5e-10
Sbre-contig00008.g1054.t1	504	739	ECH	Enoyl-CoA hydratase/isomerase family	PF00378.15	81.2	5.8e-23
Sbre-contig00008.g1055.t1	392	615	Pkinase	Protein kinase domain	PF00069.20	128.6	2.2e-37
Sbre-contig00008.g1059.t1	88	232	BPL_LplA_LipB	Biotin/lipoate A/B protein ligase family	PF03099.14	49.2	4.6e-13
Sbre-contig00008.g1060.t1	8	385	Chorismate_synt	Chorismate synthase	PF01264.16	417.6	2.4e-125
Sbre-contig00008.g1063.t1	352	443	Mito_carr	Mitochondrial carrier protein	PF00153.22	61.1	6.1e-17
Sbre-contig00008.g1065.t1	520	660	Clathrin	Region in Clathrin and VPS	PF00637.15	69.1	2.7e-19
Sbre-contig00008.g1065.t1	1036	1083	VPS11_C	Vacuolar protein sorting protein 11 C terminal	PF12451.3	56.1	2.3e-15
Sbre-contig00008.g1067.t1	1331	1538	RabGAP-TBC	Rab-GTPase-TBC domain	PF00566.13	154.6	2.4e-45
Sbre-contig00008.g1067.t1	31	431	DAO	FAD dependent oxidoreductase	PF01266.19	129.8	1.1e-37
Sbre-contig00008.g1069.t1	3	231	CN_hydrolase	Carbon-nitrogen hydrolase	PF00795.17	73.1	1.7e-20
Sbre-contig00008.g1071.t1	523	649	HATPase_c_3	Histidine kinase-, DNA gyrase B-, and HSP90-like ATPase	PF13589.1	58.5	5.1e-16
Sbre-contig00008.g1071.t1	1112	1252	MutL_C	MutL C terminal dimerisation domain	PF08676.6	37.5	1.6e-09
Sbre-contig00008.g1073.t1	232	495	Fungal_trans	Fungal specific transcription factor domain	PF04082.13	66.9	1.2e-18
Sbre-contig00008.g1075.t1	553	998	Fungal_trans_2	Fungal specific transcription factor domain	PF11951.3	189.7	5.6e-56
Sbre-contig00008.g1080.t1	422	727	SDA1	SDA1	PF05285.7	264.1	1.7e-78
Sbre-contig00008.g1080.t1	69	120	NUC130_3NT	NUC130/3NT domain	PF08158.7	78.7	2.7e-22
Sbre-contig00008.g1082.t1	7	234	SNO	SNO glutamine amidotransferase family	PF01174.14	179.6	4.5e-53
Sbre-contig00008.g1084.t1	16	228	SOR_SNZ	SOR/SNZ family	PF01680.12	340.2	4e-102
Sbre-contig00008.g1085.t1	630	861	ATP-synt_ab	ATP synthase alpha/beta family, nucleotide-binding domain	PF00006.20	202.5	5.4e-60
Sbre-contig00008.g1085.t1	198	370	HMGL-like	HMGL-like	PF00682.14	96.5	1.7e-27
Sbre-contig00008.g1085.t1	878	978	ATP-synt_ab_C	ATP synthase alpha/beta chain, C terminal domain	PF00306.22	46.2	5.3e-12
Sbre-contig00008.g1085.t1	508	574	ATP-synt_ab_N	ATP synthase alpha/beta family, beta-barrel domain	PF02874.18	32.6	6.7e-08
Sbre-contig00008.g1087.t1	275	338	bZIP_1	bZIP transcription factor	PF00170.16	36.9	2.5e-09
Sbre-contig00008.g1090.t1	106	468	DPPIV_N	Dipeptidyl peptidase IV (DPP IV) N-terminal region	PF00930.16	358.6	2.3e-107
Sbre-contig00008.g1090.t1	551	757	Peptidase_S9	Prolyl oligopeptidase family	PF00326.16	129.5	9.5e-38
Sbre-contig00008.g1093.t1	283	524	DHquinase_I	Type I 3-dehydroquinase	PF01487.10	147.6	4.1e-43
Sbre-contig00008.g1093.t1	541	621	Shikimate_dh_N	Shikimate dehydrogenase substrate binding domain	PF08501.6	70.9	6.9e-20
Sbre-contig00008.g1093.t1	75	225	SKI	Shikimate kinase	PF01202.17	56.5	2.7e-15
Sbre-contig00008.g1093.t1	673	735	Shikimate_DH	Shikimate / quinate 5-dehydrogenase	PF01488.15	43	4.2e-11
Sbre-contig00008.g1095.t1	211	442	Fungal_trans	Fungal specific transcription factor domain	PF04082.13	51.9	4.4e-14
Sbre-contig00008.g1095.t1	28	67	Zn_clus	Fungal Zn(2)-Cys(6) binuclear cluster domain	PF00172.13	31.5	1.2e-07
Sbre-contig00008.g1096.t1	32	112	Shikimate_dh_N	Shikimate dehydrogenase substrate binding domain	PF08501.6	72.7	1.8e-20
Sbre-contig00008.g1096.t1	140	266	Shikimate_DH	Shikimate / quinate 5-dehydrogenase	PF01488.15	48.2	1e-12
Sbre-contig00008.g1097.t1	24	491	Sugar_tr	Sugar (and other) transporter	PF00083.19	425.7	1.7e-127
Sbre-contig00008.g1098.t1	25	278	AP_endonuc_2	Xylose isomerase-like TIM barrel	PF01261.19	88.3	3.9e-25
Sbre-contig00008.g1099.t1	3	127	DHquinase_II	Dehydroquinase class II	PF01220.14	169	3.2e-50
Sbre-contig00008.g1102.t1	139	253	FA_hydroxylase	Fatty acid hydroxylase superfamily	PF04116.8	29.5	7.3e-07
Sbre-contig00008.g1103.t1	26	188	Pyridox_ox_2	Pyridoxamine 5'-phosphate oxidase	PF12900.2	117.3	4.3e-34
Sbre-contig00008.g1104.t1	5	542	COesterase	Carboxylesterase family	PF00135.23	243.2	5.1e-72
Sbre-contig00008.g1105.t1	92	251	Fungal_trans_2	Fungal specific transcription factor domain	PF11951.3	35.4	4.3e-09
Sbre-contig00008.g1105.t1	28	66	Zn_clus	Fungal Zn(2)-Cys(6) binuclear cluster domain	PF00172.13	35	9.7e-09
Sbre-contig00008.g1107.t1	7	290	NmrA	NmrA-like family	PF05368.8	118	3.5e-34
Sbre-contig00008.g1108.t1	82	221	FAD_binding_4	FAD binding domain	PF01565.18	76.3	1.5e-21
Sbre-contig00008.g1108.t1	468	510	BBE	Berberine and berberine like	PF08031.7	35.9	5e-09
Sbre-contig00008.g1112.t1	195	311	2OG-FeII_Oxy	2OG-Fe(II) oxygenase superfamily	PF03171.15	41	1.7e-10
Sbre-contig00008.g1112.t1	23	148	DIOX_N	non-haem dioxygenase in morphine synthesis N-terminal	PF14226.1	27.6	3.2e-06
Sbre-contig00009.g1113.t1	321	413	DUF3433	Protein of unknown function (DUF3433)	PF11915.3	54.5	9.5e-15
Sbre-contig00009.g1116.t1	312	795	Glyco_hydro_31	Glycosyl hydrolases family 31	PF01055.21	299.7	3.3e-89
Sbre-contig00009.g1116.t1	220	287	Gal_mutarotas_2	Galactose mutarotase-like	PF13802.1	51.1	8.8e-14
Sbre-contig00009.g1117.t1	181	572	MFS_1	Major Facilitator Superfamily	PF07690.11	86.7	1.2e-24
Sbre-contig00009.g1119.t1	263	475	p450	Cytochrome P450	PF00067.17	95.1	3.3e-27
Sbre-contig00009.g1120.t1	15	137	CoA_binding_2	CoA binding domain	PF13380.1	96.1	1.4e-27
Sbre-contig00009.g1126.t1	197	317	UQ_con	Ubiquitin-conjugating enzyme	PF00179.21	97.4	4.4e-28
Sbre-contig00009.g1127.t1	638	664	zf-C2H2_jaz	Zinc-finger double-stranded RNA-binding	PF12171.3	26	6.7e-06
Sbre-contig00009.g1128.t1	205	441	TP_methylase	Tetrapyrrole (Corrin/Porphyrin) Methylases	PF00590.15	72	5.1e-20
Sbre-contig00009.g1129.t1	36	124	Pyridox_oxidase	Pyridoxamine 5'-phosphate oxidase	PF01243.15	41.2	1.2e-10
Sbre-contig00009.g1130.t1	15	131	CoA_binding_2	CoA binding domain	PF13380.1	69.9	1.8e-19
Sbre-contig00009.g1131.t1	15	135	CoA_binding_2	CoA binding domain	PF13380.1	57	1.9e-15
Sbre-contig00009.g1133.t1	159	281	DUF3425	Domain of unknown function (DUF3425)	PF11905.3	83.8	9.1e-24
Sbre-contig00009.g1134.t1	15	165	adh_short	short chain dehydrogenase	PF00106.20	74.7	7.4e-21
Sbre-contig00009.g1135.t1	222	502	Gln-synt_C	Glutamine synthetase, catalytic domain	PF00120.19	187.9	1.8e-55
Sbre-contig00009.g1136.t1	385	558	adh_short	short chain dehydrogenase	PF00106.20	89.4	2.3e-25
Sbre-contig00009.g1137.t1	15	278	Epimerase	NAD dependent epimerase/dehydratase family	PF01370.16	72.9	2.5e-20
Sbre-contig00009.g1138.t1	4	374	FAD_binding_3	FAD binding domain	PF01494.14	63.3	1.9e-17
Sbre-contig00009.g1140.t1	96	321	Abhydrolase_3	alpha/beta hydrolase fold	PF07859.8	151.7	2e-44
Sbre-contig00009.g1141.t1	88	460	Fungal_trans_2	Fungal specific transcription factor domain	PF11951.3	182.5	8.9e-54
Sbre-contig00009.g1142.t1	141	367	FAD_binding_3	FAD binding domain	PF01494.14	62.1	4.4e-17
Sbre-contig00009.g1142.t1	12	77	DAO	FAD dependent oxidoreductase	PF01266.19	29.5	3.4e-07
Sbre-contig00009.g1143.t1	47	413	MFS_1	Major Facilitator Superfamily	PF07690.11	116.3	1.2e-33
Sbre-contig00009.g1145.t1	6	104	Dabb	Stress responsive A/B Barrel Domain	PF07876.7	50.8	1.6e-13
Sbre-contig00009.g1147.t1	6	256	FAD_binding_3	FAD binding domain	PF01494.14	44.9	7.8e-12
Sbre-contig00009.g1150.t1	22	470	Aldedh	Aldehyde dehydrogenase family	PF00171.17	469.2	9.7e-141
Sbre-contig00009.g1151.t1	57	316	Abhydrolase_6	Alpha/beta hydrolase family	PF12697.2	81.5	7.9e-23
Sbre-contig00009.g1153.t1	212	500	Fungal_trans	Fungal specific transcription factor domain	PF04082.13	58.8	3.5e-16
Sbre-contig00009.g1154.t1	23	448	AMP-binding	AMP-binding enzyme	PF00501.23	272	5.6e-81
Sbre-contig00009.g1154.t1	456	537	AMP-binding_C	AMP-binding enzyme C-terminal domain	PF13193.1	40.6	3.6e-10
Sbre-contig00009.g1156.t1	43	514	p450	Cytochrome P450	PF00067.17	197.9	2.2e-58
Sbre-contig00009.g1157.t1	270	428	Acyl-CoA_dh_1	Acyl-CoA dehydrogenase, C-terminal domain	PF00441.19	128.3	2.4e-37
Sbre-contig00009.g1157.t1	167	220	Acyl-CoA_dh_M	Acyl-CoA dehydrogenase, middle domain	PF02770.14	62.4	2e-17
Sbre-contig00009.g1157.t1	35	163	Acyl-CoA_dh_N	Acyl-CoA dehydrogenase, N-terminal domain	PF02771.11	45.6	8.6e-12
Sbre-contig00009.g1158.t1	5	232	NmrA	NmrA-like family	PF05368.8	58.8	4.4e-16
Sbre-contig00009.g1159.t1	49	503	p450	Cytochrome P450	PF00067.17	225.2	1.1e-66
Sbre-contig00009.g1161.t1	451	927	Peptidase_M3	Peptidase family M3	PF01432.15	513.4	6.2e-154
Sbre-contig00009.g1161.t1	13	138	EF-hand_7	EF-hand domain pair	PF13499.1	29.1	7.7e-07
Sbre-contig00009.g1164.t1	120	193	BIR	Inhibitor of Apoptosis domain	PF00653.16	68.2	5.9e-19
Sbre-contig00009.g1165.t1	10	166	DUF2781	Protein of unknown function (DUF2781)	PF10914.3	89.6	1.6e-25
Sbre-contig00009.g1166.t1	17	225	Glyco_hydro_61	Glycosyl hydrolase family 61	PF03443.9	201.8	1.2e-59
Sbre-contig00009.g1168.t1	10	223	SUR7	SUR7/PalI family	PF06687.7	50	2.6e-13
Sbre-contig00009.g1171.t1	66	300	RTA1	RTA1 like protein	PF04479.8	115.5	2.3e-33
Sbre-contig00009.g1173.t1	87	215	Fungal_trans_2	Fungal specific transcription factor domain	PF11951.3	21	9.9e-05
Sbre-contig00009.g1173.t1	23	50	Zn_clus	Fungal Zn(2)-Cys(6) binuclear cluster domain	PF00172.13	21.3	0.00017
Sbre-contig00009.g1176.t1	9	56	F-box	F-box domain	PF00646.28	24.3	1.6e-05
Sbre-contig00009.g1177.t1	100	492	MFS_1	Major Facilitator Superfamily	PF07690.11	54	1.1e-14
Sbre-contig00009.g1179.t1	89	254	HD_3	HD domain	PF13023.1	147.8	2.2e-43
Sbre-contig00009.g1181.t1	1	53	KR	KR domain	PF08659.5	23.9	2.6e-05
Sbre-contig00009.g1181.t1	132	194	PP-binding	Phosphopantetheine attachment site	PF00550.20	21.8	0.00016
Sbre-contig00009.g1183.t1	11	118	Rhodanese	Rhodanese-like domain	PF00581.15	44.7	1.4e-11
Sbre-contig00009.g1185.t1	2096	2240	Erg28	Erg28 like protein	PF03694.8	133.6	2.6e-39
Sbre-contig00009.g1185.t1	268	437	Glyco_trans_1_4	Glycosyl transferases group 1	PF13692.1	66	3.5e-18
Sbre-contig00009.g1185.t1	2968	3049	SWIRM	SWIRM domain	PF04433.12	45.9	4.5e-12
Sbre-contig00009.g1185.t1	2538	2584	ZZ	Zinc finger, ZZ type	PF00569.12	36.7	2.1e-09
Sbre-contig00009.g1185.t1	2601	2647	Myb_DNA-binding	Myb-like DNA-binding domain	PF00249.26	24.8	1.6e-05
Sbre-contig00009.g1186.t1	2	209	GalP_UDP_transf	Galactose-1-phosphate uridyl transferase, N-terminal domain	PF01087.17	217.4	1.5e-64
Sbre-contig00009.g1186.t1	215	388	GalP_UDP_tr_C	Galactose-1-phosphate uridyl transferase, C-terminal domain	PF02744.12	183.1	2.8e-54
Sbre-contig00009.g1187.t1	56	229	adh_short	short chain dehydrogenase	PF00106.20	83.1	2e-23
Sbre-contig00009.g1188.t1	706	1245	Nucleoporin_C	Non-repetitive/WGA-negative nucleoporin C-terminal	PF03177.9	420.6	9.9e-126
Sbre-contig00009.g1188.t1	118	572	Nucleoporin_N	Nup133 N terminal like	PF08801.6	286.3	3.3e-85
Sbre-contig00009.g1190.t1	17	193	TFIIIC_delta	Transcription factor IIIC subunit delta N-term	PF12657.2	41.2	1.3e-10
Sbre-contig00009.g1191.t1	134	370	Cation_efflux	Cation efflux family	PF01545.16	185.7	8.8e-55
Sbre-contig00009.g1192.t1	23	268	Peptidase_C13	Peptidase C13 family	PF01650.13	136.6	8.7e-40
Sbre-contig00009.g1195.t1	414	663	His_Phos_1	Histidine phosphatase superfamily (branch 1)	PF00300.17	27.2	3.4e-06
Sbre-contig00009.g1198.t1	24	115	Mito_carr	Mitochondrial carrier protein	PF00153.22	71.3	4e-20
Sbre-contig00009.g1200.t1	380	430	SH3_9	Variant SH3 domain	PF14604.1	34.7	9.2e-09
Sbre-contig00009.g1202.t1	283	437	Gar1	Gar1/Naf1 RNA binding region	PF04410.9	144.5	1.6e-42
Sbre-contig00009.g1204.t1	85	517	Glyco_transf_22	Alg9-like mannosyltransferase family	PF03901.12	289.7	3.8e-86
Sbre-contig00009.g1218.t1	142	515	Mmp37	Mitochondrial matrix Mmp37	PF09139.6	392.5	1.3e-117
Sbre-contig00009.g1221.t1	54	763	MAD	Mitotic checkpoint protein	PF05557.8	202.4	9.9e-60
Sbre-contig00009.g1225.t1	582	851	muHD	Muniscin C-terminal mu homology domain	PF10291.4	211.9	8.1e-63
Sbre-contig00009.g1225.t1	14	100	FCH	Fes/CIP4, and EFC/F-BAR homology domain	PF00611.18	38.6	8.7e-10
Sbre-contig00009.g1228.t1	100	415	Pkinase	Protein kinase domain	PF00069.20	122.8	1.3e-35
Sbre-contig00009.g1229.t1	1538	1619	zf-rbx1	RING-H2 zinc finger	PF12678.2	36.4	3.9e-09
Sbre-contig00009.g1235.t1	28	302	Palm_thioest	Palmitoyl protein thioesterase	PF02089.10	172.3	9.8e-51
Sbre-contig00009.g1236.t1	59	316	Ribosomal_L1	Ribosomal protein L1p/L10e family	PF00687.16	185.7	6.9e-55
Sbre-contig00009.g1238.t1	42	178	Cyclin_N	Cyclin, N-terminal domain	PF00134.18	37.6	1.3e-09
Sbre-contig00009.g1240.t1	4	258	UPF0121	Uncharacterised protein family (UPF0121)	PF03661.8	36.1	3.7e-09
Sbre-contig00010.g1243.t1	19	474	Sugar_tr	Sugar (and other) transporter	PF00083.19	265.5	6.7e-79
Sbre-contig00010.g1245.t1	191	372	Fungal_trans	Fungal specific transcription factor domain	PF04082.13	81.8	3.3e-23
Sbre-contig00010.g1247.t1	88	251	adh_short	short chain dehydrogenase	PF00106.20	84.3	8.3e-24
Sbre-contig00010.g1247.t1	452	656	Pyr_redox_3	Pyridine nucleotide-disulphide oxidoreductase	PF13738.1	69.2	4.6e-19
Sbre-contig00010.g1250.t1	101	338	Abhydrolase_3	alpha/beta hydrolase fold	PF07859.8	67.6	1.1e-18
Sbre-contig00010.g1251.t1	57	490	p450	Cytochrome P450	PF00067.17	158.9	1.5e-46
Sbre-contig00010.g1253.t1	78	396	Amidohydro_2	Amidohydrolase	PF04909.9	77.1	1.5e-21
Sbre-contig00010.g1255.t1	283	496	Fungal_trans	Fungal specific transcription factor domain	PF04082.13	25.1	6.8e-06
Sbre-contig00010.g1255.t1	75	114	Zn_clus	Fungal Zn(2)-Cys(6) binuclear cluster domain	PF00172.13	22	0.0001
Sbre-contig00010.g1256.t1	18	478	Aldedh	Aldehyde dehydrogenase family	PF00171.17	517.6	2e-155
Sbre-contig00010.g1256.t1	887	1046	adh_short	short chain dehydrogenase	PF00106.20	38.1	1.4e-09
Sbre-contig00010.g1257.t1	122	365	FAD_binding_3	FAD binding domain	PF01494.14	28.2	9.2e-07
Sbre-contig00010.g1257.t1	8	52	FAD_binding_2	FAD binding domain	PF00890.19	25.7	4.5e-06
Sbre-contig00010.g1259.t1	24	159	DUF3237	Protein of unknown function (DUF3237)	PF11578.3	100.2	6e-29
Sbre-contig00010.g1261.t1	25	161	DUF3237	Protein of unknown function (DUF3237)	PF11578.3	102.2	1.5e-29
Sbre-contig00010.g1262.t1	14	141	Pirin	Pirin	PF02678.11	85	2.7e-24
Sbre-contig00010.g1264.t1	185	463	K_oxygenase	L-lysine 6-monooxygenase (NADPH-requiring)	PF13434.1	29.7	2.9e-07
Sbre-contig00010.g1269.t1	28	138	ADH_N	Alcohol dehydrogenase GroES-like domain	PF08240.7	75.5	2.3e-21
Sbre-contig00010.g1269.t1	184	295	ADH_zinc_N	Zinc-binding dehydrogenase	PF00107.21	57.1	1.3e-15
Sbre-contig00010.g1270.t1	132	281	FAD_binding_4	FAD binding domain	PF01565.18	74.5	5.5e-21
Sbre-contig00010.g1270.t1	537	580	BBE	Berberine and berberine like	PF08031.7	37.6	1.5e-09
Sbre-contig00010.g1271.t1	413	506	Ank_2	Ankyrin repeats (3 copies)	PF12796.2	48.1	1.1e-12
Sbre-contig00010.g1271.t1	328	393	Ank_4	Ankyrin repeats (many copies)	PF13637.1	22.7	0.0001
Sbre-contig00010.g1274.t1	31	277	DUF1996	Domain of unknown function (DUF1996)	PF09362.5	273.6	1.4e-81
Sbre-contig00010.g1276.t1	83	219	FAD_binding_4	FAD binding domain	PF01565.18	89.7	1.1e-25
Sbre-contig00010.g1278.t1	26	86	Mac	Maltose acetyltransferase	PF12464.3	74.2	5.7e-21
Sbre-contig00010.g1278.t1	157	192	Hexapep	Bacterial transferase hexapeptide (six repeats)	PF00132.19	43.9	9e-12
Sbre-contig00010.g1279.t1	36	432	Aminotran_1_2	Aminotransferase class I and II	PF00155.16	163.7	5.4e-48
Sbre-contig00010.g1280.t1	192	425	Fungal_trans	Fungal specific transcription factor domain	PF04082.13	93.1	1.2e-26
Sbre-contig00010.g1280.t1	21	60	Zn_clus	Fungal Zn(2)-Cys(6) binuclear cluster domain	PF00172.13	23.3	4.1e-05
Sbre-contig00010.g1282.t1	41	402	Alpha-amylase	Alpha amylase, catalytic domain	PF00128.19	304.4	9.7e-91
Sbre-contig00010.g1283.t1	22	507	Sugar_tr	Sugar (and other) transporter	PF00083.19	278.3	8.7e-83
Sbre-contig00010.g1284.t1	61	417	p450	Cytochrome P450	PF00067.17	80.1	1.1e-22
Sbre-contig00010.g1285.t1	369	431	OmdA	Bacteriocin-protection, YdeI or OmpD-Associated	PF13376.1	76.2	1.1e-21
Sbre-contig00010.g1286.t1	34	165	adh_short	short chain dehydrogenase	PF00106.20	50.9	1.5e-13
Sbre-contig00010.g1287.t1	27	203	DUF1264	Protein of unknown function (DUF1264)	PF06884.6	253.3	7.2e-76
Sbre-contig00010.g1292.t1	30	223	SET	SET domain	PF00856.23	40	4.5e-10
Sbre-contig00010.g1293.t1	329	580	CorA	CorA-like Mg2+ transporter protein	PF01544.13	71.2	7.1e-20
Sbre-contig00010.g1298.t1	165	637	Sugar_tr	Sugar (and other) transporter	PF00083.19	291.7	7.8e-87
Sbre-contig00010.g1300.t1	42	505	Sugar_tr	Sugar (and other) transporter	PF00083.19	267.5	1.6e-79
Sbre-contig00010.g1301.t1	35	171	NUDIX	NUDIX domain	PF00293.23	52.4	3.8e-14
Sbre-contig00010.g1306.t1	129	287	IMS	impB/mucB/samB family	PF00817.15	138.6	1.2e-40
Sbre-contig00010.g1306.t1	368	490	IMS_C	impB/mucB/samB family C-terminal domain	PF11799.3	52.9	3.2e-14
Sbre-contig00010.g1308.t1	33	357	Glyco_hydro_18	Glycosyl hydrolases family 18	PF00704.23	151.3	4.3e-44
Sbre-contig00010.g1309.t1	5	127	MARVEL	Membrane-associating domain	PF01284.18	73.4	1.5e-20
Sbre-contig00010.g1311.t1	699	787	FKBP_C	FKBP-type peptidyl-prolyl cis-trans isomerase	PF00254.23	95.5	1.4e-27
Sbre-contig00010.g1315.t1	62	99	WD40	WD domain, G-beta repeat	PF00400.27	14.7	0.021
Sbre-contig00010.g1317.t1	677	770	HEAT_2	HEAT repeats	PF13646.1	45.2	7.9e-12
Sbre-contig00010.g1317.t1	589	623	PC_rep	Proteasome/cyclosome repeat	PF01851.17	26.2	5.9e-06
Sbre-contig00010.g1319.t1	573	811	mRNA_triPase	mRNA capping enzyme, beta chain	PF02940.10	176.6	5.4e-52
Sbre-contig00010.g1321.t1	241	425	Oxidored_molyb	Oxidoreductase molybdopterin binding domain	PF00174.14	179.1	4.4e-53
Sbre-contig00010.g1321.t1	444	583	Mo-co_dimer	Mo-co oxidoreductase dimerisation domain	PF03404.11	108.3	2e-31
Sbre-contig00010.g1321.t1	106	182	Cyt-b5	Cytochrome b5-like Heme/Steroid binding domain	PF00173.23	49.3	3e-13
Sbre-contig00010.g1325.t1	14	335	Transaldolase	Transaldolase	PF00923.14	136.4	1e-39
Sbre-contig00010.g1328.t1	144	439	UbiA	UbiA prenyltransferase family	PF01040.13	96.7	1.2e-27
Sbre-contig00010.g1330.t1	89	147	Myb_DNA-bind_6	Myb-like DNA-binding domain	PF13921.1	28.9	8.4e-07
Sbre-contig00010.g1331.t1	41	525	Sugar_tr	Sugar (and other) transporter	PF00083.19	368.1	5.1e-110
Sbre-contig00010.g1335.t1	11	149	AhpC-TSA	AhpC/TSA family	PF00578.16	107.9	2.4e-31
Sbre-contig00010.g1335.t1	169	207	1-cysPrx_C	C-terminal domain of 1-Cys peroxiredoxin	PF10417.4	41.7	6.2e-11
Sbre-contig00010.g1337.t1	57	495	AMP-binding	AMP-binding enzyme	PF00501.23	230	3.1e-68
Sbre-contig00010.g1337.t1	503	582	AMP-binding_C	AMP-binding enzyme C-terminal domain	PF13193.1	41.5	1.9e-10
Sbre-contig00010.g1341.t1	36	507	PIG-S	Phosphatidylinositol-glycan biosynthesis class S protein	PF10510.4	428.6	3.1e-128
Sbre-contig00010.g1342.t1	417	471	Kelch_3	Galactose oxidase, central domain	PF13415.1	41.2	1.2e-10
Sbre-contig00010.g1345.t1	51	382	Abhydrolase_5	Alpha/beta hydrolase family	PF12695.2	35.2	8.9e-09
Sbre-contig00010.g1348.t1	104	356	FAD_binding_3	FAD binding domain	PF01494.14	58.9	4.1e-16
Sbre-contig00010.g1350.t1	43	210	Methyltransf_31	Methyltransferase domain	PF13847.1	58.6	4.9e-16
Sbre-contig00010.g1352.t1	108	356	Fungal_trans	Fungal specific transcription factor domain	PF04082.13	65.4	3.5e-18
Sbre-contig00010.g1353.t1	38	172	FAD_binding_4	FAD binding domain	PF01565.18	63.5	1.3e-17
Sbre-contig00010.g1355.t1	188	311	Glyoxalase	Glyoxalase/Bleomycin resistance protein/Dioxygenase superfamily	PF00903.20	26.2	5.9e-06
Sbre-contig00010.g1358.t1	44	177	NGP1NT	NGP1NT (NUC091) domain	PF08153.7	153.7	2.2e-45
Sbre-contig00010.g1358.t1	319	416	MMR_HSR1	50S ribosome-binding GTPase	PF01926.18	54.5	9.8e-15
Sbre-contig00010.g1360.t1	895	1106	ABC2_membrane	ABC-2 type transporter	PF01061.19	120.6	4.7e-35
Sbre-contig00010.g1360.t1	471	625	ABC_tran	ABC transporter	PF00005.22	86.4	2e-24
Sbre-contig00010.g1364.t1	40	387	Aminotran_1_2	Aminotransferase class I and II	PF00155.16	123.5	8.8e-36
Sbre-contig00010.g1366.t1	236	434	Asp	Eukaryotic aspartyl protease	PF00026.18	87.6	8.8e-25
Sbre-contig00011.g1369.t1	61	212	Methyltransf_23	Methyltransferase domain	PF13489.1	84.4	6.6e-24
Sbre-contig00011.g1370.t1	97	536	HgmA	homogentisate 1,2-dioxygenase	PF04209.8	565.7	4.2e-170
Sbre-contig00011.g1372.t1	56	268	Glyco_hydro_16	Glycosyl hydrolases family 16	PF00722.16	47.8	9.2e-13
Sbre-contig00011.g1376.t1	1090	1236	Fungal_trans	Fungal specific transcription factor domain	PF04082.13	29.3	3.4e-07
Sbre-contig00011.g1376.t1	865	895	Zn_clus	Fungal Zn(2)-Cys(6) binuclear cluster domain	PF00172.13	26.8	3.3e-06
Sbre-contig00011.g1382.t1	33	492	p450	Cytochrome P450	PF00067.17	159.2	1.2e-46
Sbre-contig00011.g1383.t1	143	450	Peptidase_M24	Metallopeptidase family M24	PF00557.19	151.7	1.8e-44
Sbre-contig00011.g1384.t1	21	207	adh_short	short chain dehydrogenase	PF00106.20	73.7	1.6e-20
Sbre-contig00011.g1385.t1	51	223	Chal_sti_synt_N	Chalcone and stilbene synthases, N-terminal domain	PF00195.14	85.3	3.5e-24
Sbre-contig00011.g1385.t1	232	386	Chal_sti_synt_C	Chalcone and stilbene synthases, C-terminal domain	PF02797.10	74.7	6.9e-21
Sbre-contig00011.g1389.t1	602	685	TRAUB	Apoptosis-antagonizing transcription factor, C-terminal	PF08164.7	98.6	1.6e-28
Sbre-contig00011.g1389.t1	419	535	AATF-Che1	Apoptosis antagonizing transcription factor	PF13339.1	94	7.8e-27
Sbre-contig00011.g1391.t1	157	200	Zn_clus	Fungal Zn(2)-Cys(6) binuclear cluster domain	PF00172.13	37	2.2e-09
Sbre-contig00011.g1391.t1	325	516	Fungal_trans	Fungal specific transcription factor domain	PF04082.13	34.3	1e-08
Sbre-contig00011.g1394.t1	1	32	Copper-fist	Copper fist DNA binding domain	PF00649.13	47.8	5.7e-13
Sbre-contig00011.g1398.t1	521	648	ApbA_C	Ketopantoate reductase PanE/ApbA C terminal	PF08546.6	85.7	2.3e-24
Sbre-contig00011.g1398.t1	333	481	ApbA	Ketopantoate reductase PanE/ApbA	PF02558.11	77.3	7.8e-22
Sbre-contig00011.g1402.t1	597	773	PHY	Phytochrome region	PF00360.15	90.1	8.8e-26
Sbre-contig00011.g1402.t1	902	1026	HATPase_c	Histidine kinase-, DNA gyrase B-, and HSP90-like ATPase	PF02518.21	64.2	7.8e-18
Sbre-contig00011.g1402.t1	1174	1300	Response_reg	Response regulator receiver domain	PF00072.19	56.6	2.2e-15
Sbre-contig00011.g1402.t1	421	585	GAF	GAF domain	PF01590.21	53.4	3e-14
Sbre-contig00011.g1402.t1	791	855	HisKA	His Kinase A (phospho-acceptor) domain	PF00512.20	46.5	2.5e-12
Sbre-contig00011.g1402.t1	222	344	PAS_2	PAS fold	PF08446.6	38.8	1e-09
Sbre-contig00011.g1406.t1	55	448	Aa_trans	Transmembrane amino acid transporter protein	PF01490.13	182.4	9.4e-54
Sbre-contig00011.g1407.t1	21	58	Zn_clus	Fungal Zn(2)-Cys(6) binuclear cluster domain	PF00172.13	38.4	7.9e-10
Sbre-contig00011.g1407.t1	159	418	Fungal_trans	Fungal specific transcription factor domain	PF04082.13	27.7	1.1e-06
Sbre-contig00011.g1409.t1	96	379	MFS_1	Major Facilitator Superfamily	PF07690.11	85.1	3.5e-24
Sbre-contig00011.g1413.t1	77	314	ATG13	Autophagy-related protein 13	PF10033.4	216.7	2.8e-64
Sbre-contig00011.g1414.t1	83	417	Peptidase_M20	Peptidase family M20/M25/M40	PF01546.23	63.5	1.7e-17
Sbre-contig00011.g1414.t1	205	307	M20_dimer	Peptidase dimerisation domain	PF07687.9	36.6	2.9e-09
Sbre-contig00011.g1416.t1	72	246	APH	Phosphotransferase enzyme family	PF01636.18	41.1	1.5e-10
Sbre-contig00011.g1417.t1	743	1074	SNF2_N	SNF2 family N-terminal domain	PF00176.18	257.2	1.3e-76
Sbre-contig00011.g1417.t1	1482	1561	Helicase_C	Helicase conserved C-terminal domain	PF00271.26	36.8	2.5e-09
Sbre-contig00011.g1419.t1	318	561	CK_II_beta	Casein kinase II regulatory subunit	PF01214.13	246	1.7e-73
Sbre-contig00011.g1420.t1	90	334	Cupin_8	Cupin-like domain	PF13621.1	91.4	6e-26
Sbre-contig00011.g1421.t1	5	142	VHS	VHS domain	PF00790.14	118.3	1.9e-34
Sbre-contig00011.g1421.t1	236	284	SH3_9	Variant SH3 domain	PF14604.1	56.3	1.7e-15
Sbre-contig00011.g1424.t1	1	385	Ran-binding	RanGTP-binding protein	PF05508.6	331.8	2.7e-99
Sbre-contig00011.g1425.t1	276	505	GTP_EFTU	Elongation factor Tu GTP binding domain	PF00009.22	154.6	1.9e-45
Sbre-contig00011.g1425.t1	593	705	GTP_EFTU_D3	Elongation factor Tu C-terminal domain	PF03143.12	73.8	9.6e-21
Sbre-contig00011.g1425.t1	520	588	GTP_EFTU_D2	Elongation factor Tu domain 2	PF03144.20	27	3.5e-06
Sbre-contig00011.g1427.t1	432	903	PEPCK_ATP	Phosphoenolpyruvate carboxykinase	PF01293.15	711.1	5e-214
Sbre-contig00011.g1431.t1	14	480	BUD22	BUD22	PF09073.5	209.1	1.1e-61
Sbre-contig00011.g1433.t1	6	103	Mito_carr	Mitochondrial carrier protein	PF00153.22	86.2	8.9e-25
Sbre-contig00011.g1434.t1	95	153	Ank_4	Ankyrin repeats (many copies)	PF13637.1	30.2	4.2e-07
Sbre-contig00011.g1434.t1	326	374	RCC1	Regulator of chromosome condensation (RCC1) repeat	PF00415.13	26.2	6.3e-06
Sbre-contig00011.g1434.t1	895	1022	BTB	BTB/POZ domain	PF00651.26	23.3	4.8e-05
Sbre-contig00011.g1436.t1	1484	1627	ABC_tran	ABC transporter	PF00005.22	90.7	9.3e-26
Sbre-contig00011.g1436.t1	219	629	ABC2_membrane_3	ABC-2 family transporter protein	PF12698.2	48.4	6.4e-13
Sbre-contig00011.g1437.t1	13	375	DUF2264	Uncharacterized protein conserved in bacteria (DUF2264)	PF10022.4	423.9	3.7e-127
Sbre-contig00011.g1439.t1	88	454	MFS_1	Major Facilitator Superfamily	PF07690.11	92.7	1.7e-26
Sbre-contig00011.g1441.t1	144	389	Glyco_hydro_88	Glycosyl Hydrolase Family 88	PF07470.8	27.5	1.4e-06
Sbre-contig00011.g1443.t1	195	402	Fungal_trans	Fungal specific transcription factor domain	PF04082.13	76.1	1.8e-21
Sbre-contig00011.g1443.t1	29	67	Zn_clus	Fungal Zn(2)-Cys(6) binuclear cluster domain	PF00172.13	32.7	5e-08
Sbre-contig00011.g1446.t1	421	568	Rad4	Rad4 transglutaminase-like domain	PF03835.10	88.8	2e-25
Sbre-contig00011.g1446.t1	701	775	BHD_3	Rad4 beta-hairpin domain 3	PF10405.4	77.5	4.4e-22
Sbre-contig00011.g1446.t1	571	629	BHD_1	Rad4 beta-hairpin domain 1	PF10403.4	62	2.6e-17
Sbre-contig00011.g1446.t1	631	694	BHD_2	Rad4 beta-hairpin domain 2	PF10404.4	34.1	2.4e-08
Sbre-contig00011.g1449.t1	116	219	Methyltransf_25	Methyltransferase domain	PF13649.1	30.3	3.8e-07
Sbre-contig00011.g1451.t1	32	338	Glyco_hydro_43	Glycosyl hydrolases family 43	PF04616.9	221.7	9.9e-66
Sbre-contig00011.g1452.t1	244	335	Mito_carr	Mitochondrial carrier protein	PF00153.22	71.8	2.7e-20
Sbre-contig00011.g1459.t1	170	316	HhH-GPD	HhH-GPD superfamily base excision DNA repair protein	PF00730.20	63.4	1.9e-17
Sbre-contig00011.g1459.t1	245	274	HHH	Helix-hairpin-helix motif	PF00633.18	26.8	2.5e-06
Sbre-contig00011.g1460.t1	320	503	Acyl-CoA_dh_1	Acyl-CoA dehydrogenase, C-terminal domain	PF00441.19	50.2	2.8e-13
Sbre-contig00011.g1460.t1	187	253	Acyl-CoA_dh_M	Acyl-CoA dehydrogenase, middle domain	PF02770.14	20.3	0.00027
Sbre-contig00011.g1462.t1	4	134	MARVEL	Membrane-associating domain	PF01284.18	59.8	2.4e-16
Sbre-contig00011.g1463.t1	72	530	p450	Cytochrome P450	PF00067.17	198.8	1.1e-58
Sbre-contig00011.g1465.t1	1	207	BCAS2	Breast carcinoma amplified sequence 2 (BCAS2)	PF05700.6	117.4	6e-34
Sbre-contig00011.g1466.t1	277	361	cNMP_binding	Cyclic nucleotide-binding domain	PF00027.24	84.1	4.4e-24
Sbre-contig00011.g1468.t1	41	136	HABP4_PAI-RBP1	Hyaluronan / mRNA binding family	PF04774.10	21.7	0.00022
Sbre-contig00011.g1469.t1	114	175	bZIP_1	bZIP transcription factor	PF00170.16	30.2	3.1e-07
Sbre-contig00011.g1471.t1	457	485	TPR_1	Tetratricopeptide repeat	PF00515.23	20	0.00034
Sbre-contig00011.g1473.t1	649	974	CDC50	LEM3 (ligand-effect modulator 3) family / CDC50 family	PF03381.10	336.5	9.6e-101
Sbre-contig00011.g1473.t1	29	462	AMP-binding	AMP-binding enzyme	PF00501.23	280.8	1.2e-83
Sbre-contig00011.g1473.t1	470	545	AMP-binding_C	AMP-binding enzyme C-terminal domain	PF13193.1	40.2	4.8e-10
Sbre-contig00011.g1476.t1	547	697	SPT16	FACT complex subunit (SPT16/CDC68)	PF08644.6	193.4	1.8e-57
Sbre-contig00011.g1476.t1	6	167	FACT-Spt16_Nlob	FACT complex subunit SPT16 N-terminal lobe domain	PF14826.1	161.4	1.2e-47
Sbre-contig00011.g1476.t1	181	423	Peptidase_M24	Metallopeptidase family M24	PF00557.19	79.6	2.3e-22
Sbre-contig00011.g1476.t1	822	912	Rtt106	Histone chaperone Rttp106-like	PF08512.7	77.3	6.2e-22
Sbre-contig00011.g1477.t1	19	114	Cyt-b5	Cytochrome b5-like Heme/Steroid binding domain	PF00173.23	48	7.5e-13
Sbre-contig00012.g1479.t1	46	451	SDF	Sodium:dicarboxylate symporter family	PF00375.13	300.8	1.1e-89
Sbre-contig00012.g1480.t1	1	256	Cyto_heme_lyase	Cytochrome c/c1 heme lyase	PF01265.12	277	1.6e-82
Sbre-contig00012.g1481.t1	59	309	DUF647	Vitamin B6 photo-protection and homoeostasis	PF04884.9	300.9	5.4e-90
Sbre-contig00012.g1484.t1	108	166	GHMP_kinases_N	GHMP kinases N terminal domain	PF00288.21	36.2	4.3e-09
Sbre-contig00012.g1485.t1	342	492	Acetyltransf_8	Acetyltransferase (GNAT) domain	PF13523.1	115.8	1.4e-33
Sbre-contig00012.g1487.t1	7	133	Cofilin_ADF	Cofilin/tropomyosin-type actin-binding protein	PF00241.15	60.2	1.8e-16
Sbre-contig00012.g1490.t1	68	604	PHO4	Phosphate transporter family	PF01384.15	368.7	1.7e-110
Sbre-contig00012.g1491.t1	166	196	PPTA	Protein prenyltransferase alpha subunit repeat	PF01239.17	33.4	1.7e-08
Sbre-contig00012.g1493.t1	168	396	SPX	SPX domain	PF03105.14	143.6	9.9e-42
Sbre-contig00012.g1493.t1	510	974	Na_sulph_symp	Sodium:sulfate symporter transmembrane region	PF00939.14	108.2	4.4e-31
Sbre-contig00012.g1497.t1	1474	1895	MFS_1	Major Facilitator Superfamily	PF07690.11	62.1	3.6e-17
Sbre-contig00012.g1497.t1	243	332	Pyr_redox	Pyridine nucleotide-disulphide oxidoreductase	PF00070.22	50.3	2.3e-13
Sbre-contig00012.g1499.t1	273	429	Acetyltransf_8	Acetyltransferase (GNAT) domain	PF13523.1	144.3	2.5e-42
Sbre-contig00012.g1500.t1	36	457	AMP-binding	AMP-binding enzyme	PF00501.23	313.2	1.8e-93
Sbre-contig00012.g1500.t1	465	547	AMP-binding_C	AMP-binding enzyme C-terminal domain	PF13193.1	45.5	1.1e-11
Sbre-contig00012.g1502.t1	62	502	AMP-binding	AMP-binding enzyme	PF00501.23	266.3	3.1e-79
Sbre-contig00012.g1502.t1	742	1013	Condensation	Condensation domain	PF00668.15	129.4	1.2e-37
Sbre-contig00012.g1502.t1	1280	1345	PP-binding	Phosphopantetheine attachment site	PF00550.20	45.2	7.9e-12
Sbre-contig00012.g1506.t1	229	429	DUF4050	Protein of unknown function (DUF4050)	PF13259.1	113.2	6.3e-33
Sbre-contig00012.g1508.t1	308	390	PAPA-1	PAPA-1-like conserved region	PF04795.7	82.2	3.1e-23
Sbre-contig00012.g1509.t1	88	216	Pex14_N	Peroxisomal membrane anchor protein (Pex14p) conserved region	PF04695.8	69.1	3.6e-19
Sbre-contig00012.g1510.t1	35	86	Chromo	Chromo (CHRromatin Organisation MOdifier) domain	PF00385.19	27.5	1.7e-06
Sbre-contig00012.g1513.t1	11	172	Ras	Ras family	PF00071.17	211.5	4.2e-63
Sbre-contig00012.g1515.t1	31	241	Brix	Brix domain	PF04427.13	136.5	8.2e-40
Sbre-contig00012.g1517.t1	5	47	F-box	F-box domain	PF00646.28	23.4	3.2e-05
Sbre-contig00012.g1520.t1	81	419	Hist_deacetyl	Histone deacetylase domain	PF00850.14	312.6	2.7e-93
Sbre-contig00012.g1520.t1	422	605	Arb2	Arb2 domain	PF09757.4	115.1	2.2e-33
Sbre-contig00012.g1529.t1	147	275	DUF382	Domain of unknown function (DUF382)	PF04037.8	203.5	7.8e-61
Sbre-contig00012.g1529.t1	283	330	PSP	PSP	PF04046.11	65.5	1.9e-18
Sbre-contig00012.g1531.t1	274	440	TPT	Triose-phosphate Transporter family	PF03151.11	124.7	2.4e-36
Sbre-contig00012.g1533.t1	376	654	ORC5_C	Origin recognition complex (ORC) subunit 5 C-terminus	PF14630.1	255.4	6.2e-76
Sbre-contig00012.g1533.t1	205	356	AAA_16	AAA ATPase domain	PF13191.1	52.4	5.9e-14
Sbre-contig00012.g1534.t1	30	67	Zn_clus	Fungal Zn(2)-Cys(6) binuclear cluster domain	PF00172.13	29.6	4.6e-07
Sbre-contig00012.g1534.t1	140	273	Fungal_trans_2	Fungal specific transcription factor domain	PF11951.3	22.2	4.6e-05
Sbre-contig00012.g1537.t1	170	389	ATP-synt_ab	ATP synthase alpha/beta family, nucleotide-binding domain	PF00006.20	207.6	1.5e-61
Sbre-contig00012.g1537.t1	47	114	ATP-synt_ab_N	ATP synthase alpha/beta family, beta-barrel domain	PF02874.18	86.2	1.2e-24
Sbre-contig00012.g1537.t1	402	513	ATP-synt_ab_C	ATP synthase alpha/beta chain, C terminal domain	PF00306.22	83.6	1.2e-23
Sbre-contig00012.g1539.t1	603	700	Alpha-amylase_C	Alpha amylase, C-terminal all-beta domain	PF02806.13	87.5	4.6e-25
Sbre-contig00012.g1539.t1	73	158	CBM_48	Carbohydrate-binding module 48 (Isoamylase N-terminal domain)	PF02922.13	67.8	6.2e-19
Sbre-contig00012.g1539.t1	218	298	Alpha-amylase	Alpha amylase, catalytic domain	PF00128.19	51.7	8.1e-14
Sbre-contig00012.g1540.t1	266	516	AAA_2	AAA domain (Cdc48 subfamily)	PF07724.9	117.7	4.9e-34
Sbre-contig00012.g1540.t1	522	606	ClpB_D2-small	C-terminal, D2-small domain, of ClpB protein	PF10431.4	35.7	5.9e-09
Sbre-contig00012.g1543.t1	23	163	COX4	Cytochrome c oxidase subunit IV	PF02936.9	147.2	2.4e-43
Sbre-contig00012.g1544.t1	1343	1961	Mus7	Mus7/MMS22 family	PF09462.5	408.2	7.4e-122
Sbre-contig00012.g1544.t1	3137	3264	AAA	ATPase family associated with various cellular activities (AAA)	PF00004.24	122.4	1.3e-35
Sbre-contig00012.g1547.t1	655	868	Transket_pyr	Transketolase, pyrimidine binding domain	PF02779.19	206.7	1.8e-61
Sbre-contig00012.g1547.t1	263	588	E1_dh	Dehydrogenase E1 component	PF00676.15	187	3.1e-55
Sbre-contig00012.g1548.t1	117	155	WD40	WD domain, G-beta repeat	PF00400.27	39.9	2.3e-10
Sbre-contig00012.g1549.t1	6	84	TFIIH_BTF_p62_N	TFIIH p62 subunit, N-terminal domain	PF08567.6	81.2	3.1e-23
Sbre-contig00012.g1549.t1	234	294	BSD	BSD domain	PF03909.12	50	1.7e-13
Sbre-contig00012.g1551.t1	86	246	Glyco_hydro_12	Glycosyl hydrolase family 12	PF01670.11	141.9	1.3e-41
Sbre-contig00012.g1555.t1	37	353	Glyco_hydro_3	Glycosyl hydrolase family 3 N terminal domain	PF00933.16	194.7	1.7e-57
Sbre-contig00012.g1555.t1	392	620	Glyco_hydro_3_C	Glycosyl hydrolase family 3 C-terminal domain	PF01915.17	119.1	1.9e-34
Sbre-contig00012.g1558.t1	2	617	SART-1	SART-1 family	PF03343.8	484	5.8e-145
Sbre-contig00012.g1560.t1	561	683	DUF3712	Protein of unknown function (DUF3712)	PF12505.3	28.5	1.2e-06
Sbre-contig00012.g1561.t1	80	280	IMS	impB/mucB/samB family	PF00817.15	122.1	1.5e-35
Sbre-contig00012.g1561.t1	383	538	IMS_C	impB/mucB/samB family C-terminal domain	PF11799.3	36.3	4.4e-09
Sbre-contig00012.g1561.t1	1435	1503	KH_1	KH domain	PF00013.24	21.9	9.7e-05
Sbre-contig00012.g1562.t1	216	289	ALS_ss_C	Small subunit of acetolactate synthase	PF10369.4	63.8	8.3e-18
Sbre-contig00012.g1562.t1	80	146	ACT	ACT domain	PF01842.20	45.7	2.9e-12
Sbre-contig00012.g1563.t1	76	322	DUF974	Protein of unknown function (DUF974)	PF06159.8	246.2	3.3e-73
Sbre-contig00012.g1566.t1	386	584	NUC173	NUC173 domain	PF08161.7	251.1	5.1e-75
Sbre-contig00012.g1569.t1	51	82	KOW	KOW motif	PF00467.24	28.1	1.1e-06
Sbre-contig00012.g1570.t1	52	97	F-box	F-box domain	PF00646.28	20.3	0.00031
Sbre-contig00012.g1572.t1	231	384	CtaG_Cox11	Cytochrome c oxidase assembly protein CtaG/Cox11	PF04442.9	196.4	2.1e-58
Sbre-contig00012.g1573.t1	11	81	NAD_binding_8	NAD(P)-binding Rossmann-like domain	PF13450.1	47.9	9.4e-13
Sbre-contig00012.g1574.t1	258	647	TAF4	Transcription initiation factor TFIID component TAF4 family	PF05236.9	46.1	3.4e-12
Sbre-contig00012.g1577.t1	528	775	CPSF73-100_C	Pre-mRNA 3'-end-processing endonuclease polyadenylation factor C-term	PF11718.3	232.5	3.2e-69
Sbre-contig00012.g1577.t1	263	398	Beta-Casp	Beta-Casp domain	PF10996.3	108.2	2.4e-31
Sbre-contig00012.g1577.t1	33	243	Lactamase_B	Metallo-beta-lactamase superfamily	PF00753.22	53.2	2.8e-14
Sbre-contig00012.g1577.t1	425	467	RMMBL	RNA-metabolising metallo-beta-lactamase	PF07521.7	41.1	1.1e-10
Sbre-contig00012.g1580.t1	32	179	OTCace_N	Aspartate/ornithine carbamoyltransferase, carbamoyl-P binding domain	PF02729.16	140.8	2.1e-41
Sbre-contig00012.g1580.t1	191	349	OTCace	Aspartate/ornithine carbamoyltransferase, Asp/Orn binding domain	PF00185.19	122.6	1.2e-35
Sbre-contig00012.g1582.t1	21	99	V-SNARE	Vesicle transport v-SNARE protein N-terminus	PF05008.10	72.8	1.9e-20
Sbre-contig00012.g1582.t1	139	204	V-SNARE_C	Snare region anchored in the vesicle membrane C-terminus	PF12352.3	60.7	1e-16
Sbre-contig00012.g1583.t1	40	205	Rhomboid	Rhomboid family	PF01694.17	24.3	2.5e-05
Sbre-contig00012.g1584.t1	129	415	Tcp11	T-complex protein 11	PF05794.8	260	3.5e-77
Sbre-contig00013.g1587.t1	52	76	Spo12	Spo12 family	PF05032.7	45.4	4.3e-12
Sbre-contig00013.g1589.t1	371	636	Malic_M	Malic enzyme, NAD binding domain	PF03949.10	290	1.5e-86
Sbre-contig00013.g1589.t1	181	361	malic	Malic enzyme, N-terminal domain	PF00390.14	233.5	1.2e-69
Sbre-contig00013.g1594.t1	735	885	Utp13	Utp13 specific WD40 associated domain	PF08625.6	142.8	5.3e-42
Sbre-contig00013.g1594.t1	1174	1493	UCH	Ubiquitin carboxyl-terminal hydrolase	PF00443.24	87.8	6.1e-25
Sbre-contig00013.g1594.t1	1073	1135	zf-UBP	Zn-finger in ubiquitin-hydrolases and other protein	PF02148.14	43.6	2.3e-11
Sbre-contig00013.g1594.t1	569	621	WD40	WD domain, G-beta repeat	PF00400.27	33.1	3.2e-08
Sbre-contig00013.g1596.t1	146	306	IF4E	Eukaryotic initiation factor 4E	PF01652.13	171.7	8.4e-51
Sbre-contig00013.g1597.t1	124	369	Abhydrolase_6	Alpha/beta hydrolase family	PF12697.2	47.2	2.4e-12
Sbre-contig00013.g1599.t1	746	1029	Pkinase	Protein kinase domain	PF00069.20	224.9	9.1e-67
Sbre-contig00013.g1604.t1	230	508	GLE1	GLE1-like protein	PF07817.8	73.5	1.2e-20
Sbre-contig00013.g1607.t1	728	1062	RNB	RNB domain	PF00773.14	240.4	2.8e-71
Sbre-contig00013.g1609.t1	38	174	Ferritin_2	Ferritin-like domain	PF13668.1	141	2.1e-41
Sbre-contig00013.g1611.t1	7	122	DIOX_N	non-haem dioxygenase in morphine synthesis N-terminal	PF14226.1	69.5	3.2e-19
Sbre-contig00013.g1611.t1	166	291	2OG-FeII_Oxy	2OG-Fe(II) oxygenase superfamily	PF03171.15	59.5	3e-16
Sbre-contig00013.g1613.t1	504	749	MKT1_C	Temperature dependent protein affecting M2 dsRNA replication	PF12246.3	208.9	5.6e-62
Sbre-contig00013.g1613.t1	332	421	MKT1_N	Temperature dependent protein affecting M2 dsRNA replication	PF12247.3	95.2	2e-27
Sbre-contig00013.g1614.t1	5	55	Pmp3	Proteolipid membrane potential modulator	PF01679.12	65.7	2.1e-18
Sbre-contig00013.g1616.t1	352	381	zf-RanBP	Zn-finger in Ran binding protein and others	PF00641.13	41.9	3.5e-11
Sbre-contig00013.g1616.t1	255	325	RRM_1	RNA recognition motif. (a.k.a. RRM, RBD, or RNP domain)	PF00076.17	33.7	2e-08
Sbre-contig00013.g1616.t1	17	185	RNase_T	Exonuclease	PF00929.19	25.5	1.3e-05
Sbre-contig00013.g1620.t1	29	101	CAF1C_H4-bd	Histone-binding protein RBBP4 or subunit C of CAF1 complex	PF12265.3	103.1	5.3e-30
Sbre-contig00013.g1620.t1	321	360	WD40	WD domain, G-beta repeat	PF00400.27	36.9	2e-09
Sbre-contig00013.g1621.t1	5	233	XRN_N	XRN 5'-3' exonuclease N-terminus	PF03159.13	332.3	1.3e-99
Sbre-contig00013.g1624.t1	1	131	SPC22	Signal peptidase subunit	PF04573.7	67.5	8e-19
Sbre-contig00013.g1627.t1	282	555	Pet127	Mitochondrial protein Pet127	PF08634.5	386.8	4.3e-116
Sbre-contig00013.g1628.t1	493	1109	Cohesin_load	Cohesin loading factor	PF10345.4	401.4	5.4e-120
Sbre-contig00013.g1630.t1	695	951	HDA2-3	Class II histone deacetylase complex subunits 2 and 3	PF11496.3	47.2	1.2e-12
Sbre-contig00013.g1633.t1	202	288	COX5A	Cytochrome c oxidase subunit Va	PF02284.11	91.4	3e-26
Sbre-contig00013.g1634.t1	60	305	ELO	GNS1/SUR4 family	PF01151.13	213.2	3.3e-63
Sbre-contig00013.g1639.t1	48	117	F-box-like	F-box-like	PF12937.2	37.5	1.3e-09
Sbre-contig00013.g1641.t1	27	671	Glycogen_syn	Glycogen synthase	PF05693.8	1091.8	0
Sbre-contig00013.g1642.t1	1	833	Hid1	High-temperature-induced dauer-formation protein	PF12722.2	792.2	4.8e-238
Sbre-contig00013.g1646.t1	432	558	NPCC	Nuclear pore complex component	PF08058.6	87.8	5.8e-25
Sbre-contig00013.g1647.t1	201	1268	DUF3684	Protein of unknown function (DUF3684)	PF12449.3	1299.2	0
Sbre-contig00013.g1649.t1	11	84	MMtag	Kinase phosphorylation protein	PF10159.4	99.2	9.3e-29
Sbre-contig00013.g1651.t1	171	651	TRP	Transient receptor potential (TRP) ion channel	PF06011.7	435	2.4e-130
Sbre-contig00013.g1651.t1	26	168	TRP_N	ML-like domain	PF14558.1	124.8	2.4e-36
Sbre-contig00013.g1655.t1	457	525	Peptidase_S9	Prolyl oligopeptidase family	PF00326.16	49.8	2.4e-13
Sbre-contig00013.g1656.t1	12	161	NAD_binding_10	NADH(P)-binding	PF13460.1	58.7	7.2e-16
Sbre-contig00013.g1657.t1	78	268	Peptidase_S15	X-Pro dipeptidyl-peptidase (S15 family)	PF02129.13	120.3	9.4e-35
Sbre-contig00013.g1657.t1	357	608	PepX_C	X-Pro dipeptidyl-peptidase C-terminal non-catalytic domain	PF08530.5	40.3	3.1e-10
Sbre-contig00013.g1658.t1	62	510	p450	Cytochrome P450	PF00067.17	207.4	2.9e-61
Sbre-contig00013.g1660.t1	239	491	Fungal_trans	Fungal specific transcription factor domain	PF04082.13	48	6.9e-13
Sbre-contig00013.g1662.t1	160	212	Methyltransf_18	Methyltransferase domain	PF12847.2	33.7	4.3e-08
Sbre-contig00013.g1666.t1	245	542	Asn_synthase	Asparagine synthase	PF00733.16	179.4	8.2e-53
Sbre-contig00013.g1666.t1	54	162	GATase_7	Glutamine amidotransferase domain	PF13537.1	36	4.6e-09
Sbre-contig00013.g1667.t1	380	469	FKBP_C	FKBP-type peptidyl-prolyl cis-trans isomerase	PF00254.23	97.9	2.5e-28
Sbre-contig00013.g1668.t1	131	201	TFIIB	Transcription factor TFIIB repeat	PF00382.14	66.5	1.3e-18
Sbre-contig00013.g1668.t1	22	66	TF_Zn_Ribbon	TFIIB zinc-binding	PF08271.7	40.7	1e-10
Sbre-contig00013.g1671.t1	258	550	Glyco_trans_2_3	Glycosyl transferase family group 2	PF13632.1	68.4	6.4e-19
Sbre-contig00013.g1673.t1	64	214	FimP	Fms-interacting protein	PF09766.4	87.3	1e-24
Sbre-contig00013.g1676.t1	270	492	HlyIII	Haemolysin-III related	PF03006.15	193.5	3e-57
Sbre-contig00013.g1677.t1	279	513	RabGAP-TBC	Rab-GTPase-TBC domain	PF00566.13	104.1	6.9e-30
Sbre-contig00013.g1679.t1	187	474	Sulfate_transp	Sulfate transporter family	PF00916.15	235.9	4.3e-70
Sbre-contig00013.g1679.t1	75	157	Sulfate_tra_GLY	Sulfate transporter N-terminal domain with GLY motif	PF13792.1	104.3	1.9e-30
Sbre-contig00013.g1679.t1	568	706	STAS	STAS domain	PF01740.16	28.2	9.6e-07
Sbre-contig00014.g1688.t1	60	231	zf-DHHC	DHHC palmitoyltransferase	PF01529.15	112.8	1.1e-32
Sbre-contig00014.g1690.t1	110	589	PLA2_B	Lysophospholipase catalytic domain	PF01735.13	637.8	7.8e-192
Sbre-contig00014.g1696.t1	5	434	DAHP_synth_2	Class-II DAHP synthetase family	PF01474.11	575.5	5e-173
Sbre-contig00014.g1697.t1	29	304	Aldose_epim	Aldose 1-epimerase	PF01263.15	130.6	5.8e-38
Sbre-contig00014.g1698.t1	148	527	Rif1_N	Rap1-interacting factor 1 N terminal	PF12231.3	386.7	1e-115
Sbre-contig00014.g1700.t1	175	227	Chromo	Chromo (CHRromatin Organisation MOdifier) domain	PF00385.19	57.8	6.1e-16
Sbre-contig00014.g1703.t1	552	612	PQ-loop	PQ loop repeat	PF04193.9	45.9	2.9e-12
Sbre-contig00014.g1704.t1	101	388	FA_desaturase	Fatty acid desaturase	PF00487.19	85.8	3e-24
Sbre-contig00014.g1705.t1	170	660	tRNA-synt_2	tRNA synthetases class II (D, K and N)	PF00152.15	300.9	8.4e-90
Sbre-contig00014.g1707.t1	5	266	ANTH	ANTH domain	PF07651.11	231.8	5.9e-69
Sbre-contig00014.g1707.t1	1059	1138	CS	CS domain	PF04969.11	54.2	1.5e-14
Sbre-contig00014.g1708.t1	77	243	MAT1	CDK-activating kinase assembly factor MAT1	PF06391.8	95	4.2e-27
Sbre-contig00014.g1710.t1	26	123	Prefoldin_3	Prefoldin subunit	PF13758.1	90.5	4.4e-26
Sbre-contig00014.g1710.t1	595	668	DUF3835	Domain of unknown function (DUF3835)	PF12927.2	31.9	1.9e-07
Sbre-contig00014.g1712.t1	178	406	Lipase_GDSL_2	GDSL-like Lipase/Acylhydrolase family	PF13472.1	30.4	3.7e-07
Sbre-contig00014.g1715.t1	137	352	Abhydrolase_5	Alpha/beta hydrolase family	PF12695.2	31.9	9.2e-08
Sbre-contig00014.g1716.t1	223	265	LRR_4	Leucine Rich repeats (2 copies)	PF12799.2	46.1	2.5e-12
Sbre-contig00014.g1716.t1	135	191	LRR_8	Leucine rich repeat	PF13855.1	29.8	3.6e-07
Sbre-contig00014.g1716.t1	267	283	LRR_7	Leucine rich repeat	PF13504.1	7.6	5.6
Sbre-contig00014.g1717.t1	198	454	Aldo_ket_red	Aldo/keto reductase family	PF00248.16	143.2	6.9e-42
Sbre-contig00014.g1720.t1	139	422	ABC_membrane_2	ABC transporter transmembrane region 2	PF06472.10	321	5.2e-96
Sbre-contig00014.g1720.t1	548	694	ABC_tran	ABC transporter	PF00005.22	54.1	1.9e-14
Sbre-contig00014.g1721.t1	345	507	NIF	NLI interacting factor-like phosphatase	PF03031.13	172.7	4.3e-51
Sbre-contig00014.g1722.t1	61	101	Sec61_beta	Sec61beta family	PF03911.11	73.3	9e-21
Sbre-contig00014.g1724.t1	128	230	Glyco_transf_28	Glycosyltransferase family 28 N-terminal domain	PF03033.15	52.5	4e-14
Sbre-contig00014.g1724.t1	406	562	UDPGT	UDP-glucoronosyl and UDP-glucosyl transferase	PF00201.13	21.9	5.4e-05
Sbre-contig00014.g1731.t1	1	70	APC_CDC26	Anaphase-promoting complex APC subunit 1	PF10471.4	47.8	1.7e-12
Sbre-contig00014.g1732.t1	120	598	Cation_efflux	Cation efflux family	PF01545.16	257.7	1e-76
Sbre-contig00014.g1735.t1	126	195	DUF202	Domain of unknown function (DUF202)	PF02656.10	39.6	4.3e-10
Sbre-contig00014.g1737.t1	28	316	Glyco_hydro_3	Glycosyl hydrolase family 3 N terminal domain	PF00933.16	282.1	4e-84
Sbre-contig00014.g1737.t1	351	724	Glyco_hydro_3_C	Glycosyl hydrolase family 3 C-terminal domain	PF01915.17	239.4	3.1e-71
Sbre-contig00014.g1737.t1	781	851	Fn3-like	Fibronectin type III-like domain	PF14310.1	77.1	7e-22
Sbre-contig00014.g1737.t1	434	580	PA14	PA14 domain	PF07691.7	68	6.5e-19
Sbre-contig00014.g1740.t1	65	142	BTB	BTB/POZ domain	PF00651.26	31.2	1.6e-07
Sbre-contig00014.g1741.t1	322	446	PCI	PCI domain	PF01399.22	41.1	1.7e-10
Sbre-contig00014.g1744.t1	4	127	Ribosomal_L18ae	Ribosomal L18ae/LX protein domain	PF01775.12	189.9	1.2e-56
Sbre-contig00014.g1745.t1	33	198	Acetyltransf_3	Acetyltransferase (GNAT) domain	PF13302.1	94.4	6.3e-27
Sbre-contig00014.g1751.t1	295	378	Bromodomain	Bromodomain	PF00439.20	89.9	7.3e-26
Sbre-contig00014.g1751.t1	110	186	Acetyltransf_1	Acetyltransferase (GNAT) family	PF00583.19	36.4	3.8e-09
Sbre-contig00014.g1754.t1	11	296	Rad1	Repair protein Rad1/Rec1/Rad17	PF02144.11	245.2	4.8e-73
Sbre-contig00014.g1755.t1	40	155	RCR	Chitin synthesis regulation, resistance to Congo red	PF12273.3	34	3.6e-08
Sbre-contig00014.g1758.t1	125	716	tRNA-synt_2c	tRNA synthetases class II (A)	PF01411.14	665.9	3.5e-200
Sbre-contig00014.g1758.t1	814	873	tRNA_SAD	Threonyl and Alanyl tRNA synthetase second additional domain	PF07973.9	59.1	2.6e-16
Sbre-contig00014.g1759.t1	914	1191	Methyltransf_28	Putative S-adenosyl-L-methionine-dependent methyltransferase	PF02636.12	121.6	3.4e-35
Sbre-contig00014.g1759.t1	247	359	TFIIS_M	Transcription factor S-II (TFIIS), central domain	PF07500.9	86.1	1.7e-24
Sbre-contig00014.g1759.t1	370	408	TFIIS_C	Transcription factor S-II (TFIIS)	PF01096.13	61.6	3.9e-17
Sbre-contig00014.g1759.t1	140	184	Med26	TFIIS helical bundle-like domain	PF08711.6	27.8	1.3e-06
Sbre-contig00014.g1760.t1	604	923	PALP	Pyridoxal-phosphate dependent enzyme	PF00291.20	180.9	3.2e-53
Sbre-contig00014.g1765.t1	322	525	Fungal_trans	Fungal specific transcription factor domain	PF04082.13	28.7	5.3e-07
Sbre-contig00014.g1768.t1	19	477	Aldedh	Aldehyde dehydrogenase family	PF00171.17	461.1	2.7e-138
Sbre-contig00014.g1771.t1	70	173	PLAC8	PLAC8 family	PF04749.12	85.8	2.5e-24
Sbre-contig00014.g1772.t1	329	437	DUF3176	Protein of unknown function (DUF3176)	PF11374.3	84.7	3.6e-24
Sbre-contig00014.g1779.t1	19	246	Glyco_hydro_61	Glycosyl hydrolase family 61	PF03443.9	146.8	7.4e-43
Sbre-contig00014.g1780.t1	948	1184	MutS_V	MutS domain V	PF00488.16	260.5	1.2e-77
Sbre-contig00014.g1780.t1	647	939	MutS_III	MutS domain III	PF05192.13	151.8	2e-44
Sbre-contig00014.g1780.t1	355	473	MutS_I	MutS domain I	PF01624.15	105.5	1.5e-30
Sbre-contig00014.g1780.t1	481	628	MutS_II	MutS domain II	PF05188.12	55.1	7.6e-15
Sbre-contig00014.g1780.t1	809	898	MutS_IV	MutS family domain IV	PF05190.13	50.2	2.1e-13
Sbre-contig00014.g1781.t1	320	387	Complex1_LYR_1	Complex1_LYR-like	PF13232.1	50.8	1.4e-13
Sbre-contig00014.g1782.t1	337	417	Acetyltransf_1	Acetyltransferase (GNAT) family	PF00583.19	47.8	1e-12
Sbre-contig00014.g1783.t1	86	381	PALP	Pyridoxal-phosphate dependent enzyme	PF00291.20	244.3	1.6e-72
Sbre-contig00014.g1783.t1	492	581	Thr_dehydrat_C	C-terminal regulatory domain of Threonine dehydratase	PF00585.13	71.4	3.5e-20
Sbre-contig00014.g1784.t1	58	109	HIG_1_N	Hypoxia induced protein conserved region	PF04588.8	52.1	3.8e-14
Sbre-contig00014.g1785.t1	390	587	TLD	TLD	PF07534.11	48.3	9.1e-13
Sbre-contig00014.g1791.t1	126	327	Abhydrolase_5	Alpha/beta hydrolase family	PF12695.2	50.8	1.4e-13
Sbre-contig00014.g1793.t1	327	542	NMT_C	Myristoyl-CoA:protein N-myristoyltransferase, C-terminal domain	PF02799.10	251.4	3.8e-75
Sbre-contig00014.g1793.t1	153	313	NMT	Myristoyl-CoA:protein N-myristoyltransferase, N-terminal domain	PF01233.14	233	1.2e-69
Sbre-contig00014.g1794.t1	59	331	Abhydrolase_6	Alpha/beta hydrolase family	PF12697.2	69.9	2.8e-19
Sbre-contig00014.g1795.t1	139	183	ZZ	Zinc finger, ZZ type	PF00569.12	44.8	6.1e-12
Sbre-contig00015.g1804.t1	115	202	PGAP1	PGAP1-like protein	PF07819.8	34.4	1.6e-08
Sbre-contig00015.g1805.t1	7	110	Arrestin_N	Arrestin (or S-antigen), N-terminal domain	PF00339.24	24	2.6e-05
Sbre-contig00015.g1807.t1	1	445	Aldedh	Aldehyde dehydrogenase family	PF00171.17	274.3	1.3e-81
Sbre-contig00015.g1808.t1	52	92	ECR1_N	Exosome complex exonuclease RRP4 N-terminal region	PF14382.1	42.4	2.9e-11
Sbre-contig00015.g1809.t1	430	795	Adap_comp_sub	Adaptor complexes medium subunit family	PF00928.16	208.2	1.1e-61
Sbre-contig00015.g1812.t1	508	789	Coatomer_E	Coatomer epsilon subunit	PF04733.9	202.8	6e-60
Sbre-contig00015.g1812.t1	70	330	Acyl_transf_1	Acyl transferase domain	PF00698.16	62.1	5.2e-17
Sbre-contig00015.g1813.t1	29	262	HAD_2	Haloacid dehalogenase-like hydrolase	PF13419.1	49.5	5.4e-13
Sbre-contig00015.g1814.t1	26	176	Ribosomal_L18p	Ribosomal L18p/L5e family	PF00861.17	137.4	2.3e-40
Sbre-contig00015.g1814.t1	195	294	Ribosomal_L18_c	Ribosomal L18 C-terminal region	PF14204.1	114.2	2.9e-33
Sbre-contig00015.g1817.t1	246	313	SAM_2	SAM domain (Sterile alpha motif)	PF07647.12	53.2	1.9e-14
Sbre-contig00015.g1817.t1	20	73	SH3_9	Variant SH3 domain	PF14604.1	43.9	1.3e-11
Sbre-contig00015.g1817.t1	716	853	PH	PH domain	PF00169.24	32.5	7.5e-08
Sbre-contig00015.g1821.t1	1212	1415	PS_Dcarbxylase	Phosphatidylserine decarboxylase	PF02666.10	168.9	7.9e-50
Sbre-contig00015.g1821.t1	388	468	C2	C2 domain	PF00168.25	57.2	1.1e-15
Sbre-contig00015.g1827.t1	269	365	Sulfate_transp	Sulfate transporter family	PF00916.15	23.2	2.8e-05
Sbre-contig00015.g1830.t1	711	787	Fork_head	Fork head domain	PF00250.13	42.6	4.5e-11
Sbre-contig00015.g1832.t1	1007	1066	zf-MIZ	MIZ/SP-RING zinc finger	PF02891.15	36.1	3.3e-09
Sbre-contig00015.g1833.t1	508	671	Glyco_tran_28_C	Glycosyltransferase family 28 C-terminal domain	PF04101.11	64.5	8.5e-18
Sbre-contig00015.g1834.t1	273	393	MRP-S28	Mitochondrial ribosomal subunit protein	PF10213.4	153.2	3.4e-45
Sbre-contig00015.g1837.t1	227	261	WD40	WD domain, G-beta repeat	PF00400.27	39.3	3.5e-10
Sbre-contig00015.g1838.t1	243	281	Zn_clus	Fungal Zn(2)-Cys(6) binuclear cluster domain	PF00172.13	35	9e-09
Sbre-contig00015.g1838.t1	506	561	Mac	Maltose acetyltransferase	PF12464.3	34	2.1e-08
Sbre-contig00015.g1838.t1	656	691	Hexapep_2	Hexapeptide repeat of succinyl-transferase	PF14602.1	33.5	2.1e-08
Sbre-contig00015.g1838.t1	598	635	Hexapep	Bacterial transferase hexapeptide (six repeats)	PF00132.19	22.5	5.2e-05
Sbre-contig00015.g1842.t1	499	697	EMP24_GP25L	emp24/gp25L/p24 family/GOLD	PF01105.19	170.5	2.9e-50
Sbre-contig00015.g1849.t1	13	282	Pkinase	Protein kinase domain	PF00069.20	121	4.4e-35
Sbre-contig00015.g1851.t1	78	660	EMP70	Endomembrane protein 70	PF02990.11	527.5	3e-158
Sbre-contig00015.g1854.t1	356	417	Bul1_C	Bul1 C terminus	PF04426.7	27.1	2.1e-06
Sbre-contig00015.g1856.t1	832	922	cNMP_binding	Cyclic nucleotide-binding domain	PF00027.24	62.4	2.5e-17
Sbre-contig00015.g1856.t1	1194	1287	Patatin	Patatin-like phospholipase	PF01734.17	46.6	3.5e-12
Sbre-contig00015.g1857.t1	836	1069	ATP_bind_1	Conserved hypothetical ATP binding protein	PF03029.12	202.1	8.8e-60
Sbre-contig00015.g1858.t1	244	370	RNase_P_Rpp14	Rpp14/Pop5 family	PF01900.14	106.6	5.5e-31
Sbre-contig00015.g1859.t1	449	622	MoeA_N	MoeA N-terminal region (domain I and II)	PF03453.12	113.9	4.4e-33
Sbre-contig00015.g1859.t1	635	785	MoCF_biosynth	Probable molybdopterin binding domain	PF00994.19	104.2	3.7e-30
Sbre-contig00015.g1859.t1	798	870	MoeA_C	MoeA C-terminal region (domain IV)	PF03454.10	58.7	4e-16
Sbre-contig00015.g1860.t1	531	596	ATP-synt_C	ATP synthase subunit C	PF00137.16	54.7	6.5e-15
Sbre-contig00015.g1861.t1	346	397	TFIIA_gamma_C	Transcription initiation factor IIA, gamma subunit	PF02751.9	87.8	2.9e-25
Sbre-contig00015.g1861.t1	296	344	TFIIA_gamma_N	Transcription initiation factor IIA, gamma subunit, helical domain	PF02268.11	85.8	1e-24
Sbre-contig00015.g1862.t1	1166	1232	CBFD_NFYB_HMF	Histone-like transcription factor (CBF/NF-Y) and archaeal histone	PF00808.18	40.4	2.1e-10
Sbre-contig00015.g1863.t1	609	992	Voltage_CLC	Voltage gated chloride channel	PF00654.15	291.4	8.3e-87
Sbre-contig00015.g1863.t1	1	173	LRR_9	Leucine-rich repeat	PF14580.1	156.4	5.1e-46
Sbre-contig00015.g1863.t1	1123	1178	CBS	CBS domain	PF00571.23	23	4.7e-05
Sbre-contig00015.g1864.t1	146	394	Sec5	Exocyst complex component Sec5	PF15469.1	120	9.1e-35
Sbre-contig00015.g1865.t1	17	345	GTP_EFTU	Elongation factor Tu GTP binding domain	PF00009.22	204.5	9.3e-61
Sbre-contig00015.g1865.t1	605	722	EFG_IV	Elongation factor G, domain IV	PF03764.13	120.5	2.7e-35
Sbre-contig00015.g1865.t1	724	811	EFG_C	Elongation factor G C-terminus	PF00679.19	73.2	1.1e-20
Sbre-contig00015.g1865.t1	394	471	GTP_EFTU_D2	Elongation factor Tu domain 2	PF03144.20	45	8.1e-12
Sbre-contig00015.g1865.t1	486	553	EFG_II	Elongation Factor G, domain II	PF14492.1	43	2.9e-11
Sbre-contig00015.g1872.t1	9	280	Solute_trans_a	Organic solute transporter Ostalpha	PF03619.11	344.2	4.8e-103
Sbre-contig00015.g1873.t1	250	754	Glyco_hydro_92	Glycosyl hydrolase family 92	PF07971.7	510.5	4.4e-153
Sbre-contig00015.g1874.t1	484	518	PC_rep	Proteasome/cyclosome repeat	PF01851.17	23.3	4.8e-05
Sbre-contig00015.g1877.t1	8	92	Rio2_N	Rio2, N-terminal	PF09202.6	107.9	1.9e-31
Sbre-contig00015.g1877.t1	109	244	RIO1	RIO1 family	PF01163.17	96	1.6e-27
Sbre-contig00015.g1878.t1	823	1322	TRM	N2,N2-dimethylguanosine tRNA methyltransferase	PF02005.11	343.4	1.4e-102
Sbre-contig00015.g1878.t1	330	394	RRM_6	RNA recognition motif (a.k.a. RRM, RBD, or RNP domain)	PF14259.1	48.9	4.4e-13
Sbre-contig00015.g1878.t1	1529	1649	DAGK_cat	Diacylglycerol kinase catalytic domain	PF00781.19	27.7	1.4e-06
Sbre-contig00015.g1878.t1	10	81	PWI	PWI domain	PF01480.12	22.6	8.3e-05
Sbre-contig00015.g1882.t1	891	1095	Lon_C	Lon protease (S16) C-terminal proteolytic domain	PF05362.8	218.5	5.3e-65
Sbre-contig00015.g1882.t1	667	810	AAA	ATPase family associated with various cellular activities (AAA)	PF00004.24	80.2	1.5e-22
Sbre-contig00015.g1882.t1	192	442	LON	ATP-dependent protease La (LON) domain	PF02190.11	73.5	1.7e-20
Sbre-contig00016.g1886.t1	66	326	NmrA	NmrA-like family	PF05368.8	54.3	1.1e-14
Sbre-contig00016.g1889.t1	54	309	Glyco_hydro_3	Glycosyl hydrolase family 3 N terminal domain	PF00933.16	224	2e-66
Sbre-contig00016.g1889.t1	351	629	Glyco_hydro_3_C	Glycosyl hydrolase family 3 C-terminal domain	PF01915.17	155.7	1.3e-45
Sbre-contig00016.g1892.t1	19	224	Glyco_hydro_61	Glycosyl hydrolase family 61	PF03443.9	151.1	3.8e-44
Sbre-contig00016.g1894.t1	42	509	Sugar_tr	Sugar (and other) transporter	PF00083.19	279.8	3.1e-83
Sbre-contig00016.g1896.t1	53	276	HMGL-like	HMGL-like	PF00682.14	209	7.5e-62
Sbre-contig00016.g1898.t1	1	68	Shikimate_dh_N	Shikimate dehydrogenase substrate binding domain	PF08501.6	48.5	6.6e-13
Sbre-contig00016.g1898.t1	103	224	Shikimate_DH	Shikimate / quinate 5-dehydrogenase	PF01488.15	35.8	7.3e-09
Sbre-contig00016.g1899.t1	338	867	Bac_rhamnosid	Bacterial alpha-L-rhamnosidase	PF05592.6	575.8	5.3e-173
Sbre-contig00016.g1899.t1	154	331	Bac_rhamnosid_N	Alpha-L-rhamnosidase N-terminal domain	PF08531.5	176.8	2.6e-52
Sbre-contig00016.g1900.t1	62	428	Sugar_tr	Sugar (and other) transporter	PF00083.19	194.1	3.1e-57
Sbre-contig00016.g1905.t1	119	396	ABC_membrane	ABC transporter transmembrane region	PF00664.18	119.2	2e-34
Sbre-contig00016.g1905.t1	459	608	ABC_tran	ABC transporter	PF00005.22	109.7	1.3e-31
Sbre-contig00016.g1907.t1	18	341	Glyco_hydro_10	Glycosyl hydrolase family 10	PF00331.15	290.9	1e-86
Sbre-contig00016.g1910.t1	159	430	Pkinase	Protein kinase domain	PF00069.20	167.4	3.1e-49
Sbre-contig00016.g1910.t1	721	788	TPR_12	Tetratricopeptide repeat	PF13424.1	56.9	1.5e-15
Sbre-contig00016.g1910.t1	656	691	TPR_10	Tetratricopeptide repeat	PF13374.1	18	0.002
Sbre-contig00016.g1912.t1	243	420	Formyl_trans_N	Formyl transferase	PF00551.14	126.4	8.5e-37
Sbre-contig00016.g1912.t1	162	216	ACT	ACT domain	PF01842.20	38.8	4.3e-10
Sbre-contig00016.g1913.t1	690	753	Myb_DNA-bind_6	Myb-like DNA-binding domain	PF13921.1	40.1	2.8e-10
Sbre-contig00016.g1922.t1	165	389	Arch_ATPase	Archaeal ATPase	PF01637.13	24.7	1.6e-05
Sbre-contig00016.g1924.t1	271	440	DNA_pol_A_exo1	3'-5' exonuclease	PF01612.15	138.1	1.9e-40
Sbre-contig00016.g1924.t1	15	107	PMC2NT	PMC2NT (NUC016) domain	PF08066.7	78.4	3.5e-22
Sbre-contig00016.g1924.t1	499	566	HRDC	HRDC domain	PF00570.18	39.4	3.4e-10
Sbre-contig00016.g1926.t1	1341	1453	Gpi1	N-acetylglucosaminyl transferase component (Gpi1)	PF05024.10	124.1	5.1e-36
Sbre-contig00016.g1926.t1	728	786	UPF0203	Uncharacterised protein family (UPF0203)	PF05254.7	65.7	2.4e-18
Sbre-contig00016.g1928.t1	182	296	TBCC	Tubulin binding cofactor C	PF07986.7	102.4	9.7e-30
Sbre-contig00016.g1929.t1	728	808	Med9	RNA polymerase II transcription mediator complex subunit 9	PF07544.8	72.6	1.6e-20
Sbre-contig00016.g1930.t1	156	379	iPGM_N	BPG-independent PGAM N-terminus (iPGM_N)	PF06415.8	244.6	6.8e-73
Sbre-contig00016.g1930.t1	92	584	Metalloenzyme	Metalloenzyme superfamily	PF01676.13	216.7	3.1e-64
Sbre-contig00016.g1931.t1	54	1020	FRQ	Frequency clock protein	PF09421.5	818.8	5.8e-246
Sbre-contig00016.g1933.t1	76	198	Prefoldin	Prefoldin subunit	PF02996.12	117.2	3e-34
Sbre-contig00016.g1934.t1	124	286	CRAL_TRIO	CRAL/TRIO domain	PF00650.15	110.1	6.8e-32
Sbre-contig00016.g1934.t1	21	77	CRAL_TRIO_N	CRAL/TRIO, N-terminal domain	PF03765.10	37.9	1.4e-09
Sbre-contig00016.g1935.t1	67	185	Mis14	Kinetochore protein Mis14 like	PF08641.7	21.9	0.00014
Sbre-contig00016.g1937.t1	19	418	SHMT	Serine hydroxymethyltransferase	PF00464.14	689.9	6.5e-208
Sbre-contig00016.g1940.t1	201	334	AAA	ATPase family associated with various cellular activities (AAA)	PF00004.24	152.5	6.5e-45
Sbre-contig00016.g1941.t1	210	401	Folliculin	Vesicle coat protein involved in Golgi to plasma membrane transport	PF11704.3	90	1.2e-25
Sbre-contig00016.g1945.t1	206	466	Y_phosphatase	Protein-tyrosine phosphatase	PF00102.22	161.1	2.6e-47
Sbre-contig00016.g1947.t1	133	290	Sec34	Sec34-like family	PF04136.10	96.2	1.4e-27
Sbre-contig00016.g1949.t1	347	406	RCC1	Regulator of chromosome condensation (RCC1) repeat	PF00415.13	34.6	1.6e-08
Sbre-contig00016.g1951.t1	272	364	Mito_carr	Mitochondrial carrier protein	PF00153.22	75.7	1.6e-21
Sbre-contig00016.g1954.t1	80	148	ATP-synt_C	ATP synthase subunit C	PF00137.16	59	3e-16
Sbre-contig00016.g1957.t1	253	788	RINT1_TIP1	RINT-1 / TIP-1 family	PF04437.8	283.3	2.9e-84
Sbre-contig00016.g1959.t1	284	470	MOZ_SAS	MOZ/SAS family	PF01853.13	172	7.4e-51
Sbre-contig00016.g1963.t1	15	479	Drc1-Sld2	DNA replication and checkpoint protein	PF11719.3	276.2	5e-82
Sbre-contig00016.g1965.t1	25	67	zf-RING_2	Ring finger domain	PF13639.1	34.8	1e-08
Sbre-contig00016.g1966.t1	4	220	DASH_Spc34	DASH complex subunit Spc34	PF08657.5	148.2	3.2e-43
Sbre-contig00016.g1971.t1	8	136	NACHT	NACHT domain	PF05729.7	20.9	0.00022
Sbre-contig00016.g1973.t1	584	658	TFIID_20kDa	Transcription initiation factor TFIID subunit A	PF03847.8	62	4.7e-17
Sbre-contig00016.g1976.t1	502	568	Rpn3_C	Proteasome regulatory subunit C-terminal	PF08375.6	86.1	1.5e-24
Sbre-contig00016.g1976.t1	395	499	PCI	PCI domain	PF01399.22	74.4	7.5e-21
Sbre-contig00016.g1978.t1	692	911	DNA_methylase	C-5 cytosine-specific DNA methylase	PF00145.12	89.7	1.9e-25
Sbre-contig00016.g1982.t1	172	357	DUF155	Uncharacterised ACR, YagE family COG1723	PF02582.9	126.8	7.7e-37
Sbre-contig00016.g1988.t1	87	397	Asp	Eukaryotic aspartyl protease	PF00026.18	375.5	2e-112
Sbre-contig00016.g1989.t1	331	415	Bromodomain	Bromodomain	PF00439.20	68.8	2.8e-19
Sbre-contig00016.g1989.t1	781	858	Bromo_TP	Bromodomain associated	PF07524.8	24.2	1.9e-05
Sbre-contig00016.g1990.t1	519	652	VanZ	VanZ like family	PF04892.7	48.8	6e-13
Sbre-contig00016.g1991.t1	404	558	NAD_binding_6	Ferric reductase NAD binding domain	PF08030.7	55.4	6e-15
Sbre-contig00016.g1991.t1	132	252	Ferric_reduct	Ferric reductase like transmembrane component	PF01794.14	54.1	1.5e-14
Sbre-contig00016.g1991.t1	278	393	FAD_binding_8	FAD-binding domain	PF08022.7	26.3	5e-06
Sbre-contig00016.g1994.t1	19	266	SGL	SMP-30/Gluconolaconase/LRE-like region	PF08450.7	219.9	3.1e-65
Sbre-contig00016.g1995.t1	9	222	Methyltransf_PK	AdoMet dependent proline di-methyltransferase	PF05891.7	254.2	7.6e-76
Sbre-contig00017.g1997.t1	406	676	Pkinase	Protein kinase domain	PF00069.20	196.5	4.2e-58
Sbre-contig00017.g1999.t1	202	603	TruD	tRNA pseudouridine synthase D (TruD)	PF01142.13	158.5	1.7e-46
Sbre-contig00017.g2002.t1	2	121	Rotamase_3	PPIC-type PPIASE domain	PF13616.1	60.3	1.9e-16
Sbre-contig00017.g2003.t1	33	128	Ribosomal_L7Ae	Ribosomal protein L7Ae/L30e/S12e/Gadd45 family	PF01248.21	99.9	4.2e-29
Sbre-contig00017.g2005.t1	5	130	Ribosomal_S8	Ribosomal protein S8	PF00410.14	87.9	4.6e-25
Sbre-contig00017.g2006.t1	1604	1847	ECH	Enoyl-CoA hydratase/isomerase family	PF00378.15	224.4	1.1e-66
Sbre-contig00017.g2007.t1	12	188	Rer1	Rer1 family	PF03248.8	258.9	1.7e-77
Sbre-contig00017.g2007.t1	296	751	Paf1	Paf1	PF03985.8	149.4	1.2e-43
Sbre-contig00017.g2009.t1	16	74	zf-RING_2	Ring finger domain	PF13639.1	27.9	1.4e-06
Sbre-contig00017.g2010.t1	280	556	Fungal_trans	Fungal specific transcription factor domain	PF04082.13	97.1	7.1e-28
Sbre-contig00017.g2010.t1	14	55	Zn_clus	Fungal Zn(2)-Cys(6) binuclear cluster domain	PF00172.13	32.5	5.7e-08
Sbre-contig00017.g2012.t1	5	431	Sugar_tr	Sugar (and other) transporter	PF00083.19	254.4	1.6e-75
Sbre-contig00017.g2014.t1	9	433	Sulfatase	Sulfatase	PF00884.18	256.9	2.2e-76
Sbre-contig00017.g2015.t1	523	881	TrkH	Cation transport protein	PF02386.11	387	5.3e-116
Sbre-contig00017.g2016.t1	41	340	PALP	Pyridoxal-phosphate dependent enzyme	PF00291.20	205.1	1.4e-60
Sbre-contig00017.g2017.t1	91	190	Ribosomal_L19	Ribosomal protein L19	PF01245.15	53.5	1.7e-14
Sbre-contig00017.g2019.t1	862	933	zf-CHY	CHY zinc finger	PF05495.7	45.8	4.7e-12
Sbre-contig00017.g2020.t1	89	274	Proteasome	Proteasome subunit	PF00227.21	175.6	6.3e-52
Sbre-contig00017.g2020.t1	626	757	Helicase_C_3	Helicase conserved C-terminal domain	PF13625.1	82.4	2.1e-23
Sbre-contig00017.g2020.t1	861	1022	ResIII	Type III restriction enzyme, res subunit	PF04851.10	51.7	8.9e-14
Sbre-contig00017.g2020.t1	1120	1197	Helicase_C	Helicase conserved C-terminal domain	PF00271.26	41.5	8.9e-11
Sbre-contig00017.g2021.t1	9	46	Zn_clus	Fungal Zn(2)-Cys(6) binuclear cluster domain	PF00172.13	30.5	2.3e-07
Sbre-contig00017.g2022.t1	15	322	GMC_oxred_N	GMC oxidoreductase	PF00732.14	213.2	4.3e-63
Sbre-contig00017.g2022.t1	432	595	GMC_oxred_C	GMC oxidoreductase	PF05199.8	86.6	1.9e-24
Sbre-contig00017.g2024.t1	46	306	DUF1593	Protein of unknown function (DUF1593)	PF07632.6	290.4	1e-86
Sbre-contig00017.g2024.t1	366	452	REJ	REJ domain	PF02010.10	24.5	7.4e-06
Sbre-contig00017.g2026.t1	79	320	YL1	YL1 nuclear protein	PF05764.8	196.7	4.3e-58
Sbre-contig00017.g2026.t1	638	667	YL1_C	YL1 nuclear protein C-terminal domain	PF08265.6	50.7	8.7e-14
Sbre-contig00017.g2031.t1	210	324	FA_hydroxylase	Fatty acid hydroxylase superfamily	PF04116.8	64.5	1e-17
Sbre-contig00017.g2034.t1	120	238	LCCL	LCCL domain	PF03815.14	64.2	7.7e-18
Sbre-contig00017.g2035.t1	889	960	EFhand_Ca_insen	Ca2+ insensitive EF hand	PF08726.5	84.2	4.4e-24
Sbre-contig00017.g2035.t1	462	565	CH	Calponin homology (CH) domain	PF00307.26	67.9	6.8e-19
Sbre-contig00017.g2039.t1	293	550	FAD-oxidase_C	FAD linked oxidases, C-terminal domain	PF02913.14	198.7	9.5e-59
Sbre-contig00017.g2039.t1	118	256	FAD_binding_4	FAD binding domain	PF01565.18	115.8	9.7e-34
Sbre-contig00017.g2040.t1	275	378	VPS9	Vacuolar sorting protein 9 (VPS9) domain	PF02204.13	79.7	1.4e-22
Sbre-contig00017.g2042.t1	1	167	TCTP	Translationally controlled tumour protein	PF00838.12	214.8	6.7e-64
Sbre-contig00017.g2045.t1	87	237	Mis12	Mis12 protein	PF05859.7	92.9	1.5e-26
Sbre-contig00017.g2047.t1	233	334	Lipase_3	Lipase (class 3)	PF01764.20	25.4	8.2e-06
Sbre-contig00017.g2048.t1	6	146	SAP18	Sin3 associated polypeptide p18 (SAP18)	PF06487.7	111	2.8e-32
Sbre-contig00017.g2050.t1	213	314	WAC_Acf1_DNA_bd	ATP-utilising chromatin assembly and remodelling N-terminal	PF10537.4	132.3	5.7e-39
Sbre-contig00017.g2050.t1	571	634	DDT	DDT domain	PF02791.12	56.7	1.4e-15
Sbre-contig00017.g2050.t1	962	1010	WHIM2	WSTF, HB1, Itc1p, MBD9 motif 2	PF15613.1	52.1	3.4e-14
Sbre-contig00017.g2050.t1	767	811	WHIM1	WSTF, HB1, Itc1p, MBD9 motif 1	PF15612.1	22.5	7.2e-05
Sbre-contig00017.g2051.t1	240	381	Prp18	Prp18 domain	PF02840.10	164.2	1.5e-48
Sbre-contig00017.g2051.t1	171	200	PRP4	pre-mRNA processing factor 4 (PRP4) like	PF08799.6	43.1	1.7e-11
Sbre-contig00017.g2052.t1	34	108	GST_N_2	Glutathione S-transferase, N-terminal domain	PF13409.1	35.5	6.9e-09
Sbre-contig00017.g2052.t1	139	260	GST_C_2	Glutathione S-transferase, C-terminal domain	PF13410.1	32.6	5.3e-08
Sbre-contig00017.g2054.t1	13	500	Alg6_Alg8	ALG6, ALG8 glycosyltransferase family	PF03155.10	475.9	1.3e-142
Sbre-contig00017.g2058.t1	24	239	Lectin_leg-like	Legume-like lectin family	PF03388.8	84.8	4.5e-24
Sbre-contig00017.g2059.t1	217	503	Peptidase_M24	Metallopeptidase family M24	PF00557.19	203	3.8e-60
Sbre-contig00017.g2059.t1	48	183	AMP_N	Aminopeptidase P, N-terminal domain	PF05195.11	82	2.3e-23
Sbre-contig00017.g2060.t1	159	196	Zn_clus	Fungal Zn(2)-Cys(6) binuclear cluster domain	PF00172.13	33.1	3.8e-08
Sbre-contig00017.g2060.t1	231	333	Fungal_trans_2	Fungal specific transcription factor domain	PF11951.3	21.5	7.1e-05
Sbre-contig00017.g2062.t1	804	1086	ABC_membrane	ABC transporter transmembrane region	PF00664.18	161.9	2e-47
Sbre-contig00017.g2062.t1	483	641	ABC_tran	ABC transporter	PF00005.22	112.4	1.8e-32
Sbre-contig00017.g2066.t1	313	503	Velvet	Velvet factor	PF11754.3	187.5	2e-55
Sbre-contig00017.g2069.t1	143	323	RPN7	26S proteasome subunit RPN7	PF10602.4	140	4.9e-41
Sbre-contig00017.g2069.t1	338	442	PCI	PCI domain	PF01399.22	52	6.6e-14
Sbre-contig00017.g2069.t1	1066	1141	PPR_2	PPR repeat family	PF13041.1	36.6	3.1e-09
Sbre-contig00017.g2073.t1	484	753	Fungal_trans	Fungal specific transcription factor domain	PF04082.13	97.5	5.6e-28
Sbre-contig00017.g2073.t1	291	312	Zn_clus	Fungal Zn(2)-Cys(6) binuclear cluster domain	PF00172.13	23	5.1e-05
Sbre-contig00017.g2075.t1	4	273	DUF1183	Protein of unknown function (DUF1183)	PF06682.7	227	4.1e-67
Sbre-contig00017.g2076.t1	462	557	BRE1	BRE1 E3 ubiquitin ligase	PF08647.6	88.8	1.6e-25
Sbre-contig00017.g2076.t1	658	696	zf-C3HC4_2	Zinc finger, C3HC4 type (RING finger)	PF13923.1	37.1	2.2e-09
Sbre-contig00017.g2077.t1	1476	1535	XPC-binding	XPC-binding domain	PF09280.6	83.5	5e-24
Sbre-contig00017.g2077.t1	1230	1298	ubiquitin	Ubiquitin family	PF00240.18	64.6	3.7e-18
Sbre-contig00017.g2077.t1	1550	1586	UBA	UBA/TS-N domain	PF00627.26	33.6	2.3e-08
Sbre-contig00017.g2080.t1	63	297	Metallophos	Calcineurin-like phosphoesterase	PF00149.23	22.5	5.9e-05
Sbre-contig00017.g2082.t1	264	428	Nol1_Nop2_Fmu	NOL1/NOP2/sun family	PF01189.12	49.3	4.1e-13
Sbre-contig00017.g2084.t1	48	266	SRPRB	Signal recognition particle receptor beta subunit	PF09439.5	97.7	4.4e-28
Sbre-contig00017.g2085.t1	13	312	PALP	Pyridoxal-phosphate dependent enzyme	PF00291.20	195.8	9.2e-58
Sbre-contig00017.g2085.t1	1564	1737	zf-DHHC	DHHC palmitoyltransferase	PF01529.15	111	3.8e-32
Sbre-contig00017.g2085.t1	1209	1303	Ank_2	Ankyrin repeats (3 copies)	PF12796.2	59.3	3.5e-16
Sbre-contig00017.g2085.t1	359	415	CBS	CBS domain	PF00571.23	41.3	9.3e-11
Sbre-contig00017.g2085.t1	1362	1412	Ank_5	Ankyrin repeats (many copies)	PF13857.1	30.7	2.5e-07
Sbre-contig00017.g2086.t1	121	258	GST_C_3	Glutathione S-transferase, C-terminal domain	PF14497.1	41.9	1e-10
Sbre-contig00017.g2088.t1	46	276	MFS_1	Major Facilitator Superfamily	PF07690.11	64.8	5.4e-18
Sbre-contig00018.g2095.t1	46	177	DSPn	Dual specificity protein phosphatase, N-terminal half	PF14671.1	137.8	2.2e-40
Sbre-contig00018.g2095.t1	253	376	DSPc	Dual specificity phosphatase, catalytic domain	PF00782.15	58.9	3.7e-16
Sbre-contig00018.g2097.t1	8	96	Pcc1	Transcription factor Pcc1	PF09341.5	85.8	1.4e-24
Sbre-contig00018.g2098.t1	585	652	HLH	Helix-loop-helix DNA-binding domain	PF00010.21	61.3	5.1e-17
Sbre-contig00018.g2101.t1	1086	1227	ATG11	Autophagy-related protein 11	PF10377.4	128.3	1.5e-37
Sbre-contig00018.g2103.t1	113	222	CENP-H	Centromere protein H (CENP-H)	PF05837.7	79.1	2.3e-22
Sbre-contig00018.g2105.t1	25	93	HMG_box	HMG (high mobility group) box	PF00505.14	86.2	1.3e-24
Sbre-contig00018.g2111.t1	585	695	SET	SET domain	PF00856.23	39	9e-10
Sbre-contig00018.g2113.t1	55	136	Ribosomal_S19	Ribosomal protein S19	PF00203.16	110.7	1.8e-32
Sbre-contig00018.g2115.t1	145	635	Glyco_hydro_47	Glycosyl hydrolase family 47	PF01532.15	550.6	2.4e-165
Sbre-contig00018.g2116.t1	169	352	Abhydrolase_5	Alpha/beta hydrolase family	PF12695.2	82.3	2.8e-23
Sbre-contig00018.g2118.t1	134	161	zf-LYAR	LYAR-type C2HC zinc finger	PF08790.6	46.8	1.7e-12
Sbre-contig00018.g2119.t1	26	239	Pex2_Pex12	Pex2 / Pex12 amino terminal region	PF04757.9	139.8	8.7e-41
Sbre-contig00018.g2119.t1	310	350	zf-RING_2	Ring finger domain	PF13639.1	44.6	8.8e-12
Sbre-contig00018.g2120.t1	344	702	EXS	EXS family	PF03124.9	304.9	6.4e-91
Sbre-contig00018.g2121.t1	37	350	Glyco_transf_15	Glycolipid 2-alpha-mannosyltransferase	PF01793.11	372.1	1.9e-111
Sbre-contig00018.g2125.t1	90	197	NUDIX	NUDIX domain	PF00293.23	50.3	1.7e-13
Sbre-contig00018.g2126.t1	28	164	Ctr	Ctr copper transporter family	PF04145.10	126.5	7.5e-37
Sbre-contig00018.g2127.t1	1	150	3-HAO	3-hydroxyanthranilic acid dioxygenase	PF06052.7	197.6	6.6e-59
Sbre-contig00018.g2128.t1	20	229	FAA_hydrolase	Fumarylacetoacetate (FAA) hydrolase family	PF01557.13	172.9	6.3e-51
Sbre-contig00018.g2131.t1	44	173	RCR	Chitin synthesis regulation, resistance to Congo red	PF12273.3	78	8.8e-22
Sbre-contig00018.g2132.t1	435	613	Abhydrolase_2	Phospholipase/Carboxylesterase	PF02230.11	64.4	9.3e-18
Sbre-contig00018.g2136.t1	653	781	DUF3661	Vaculolar membrane protein	PF12400.3	139.5	6.1e-41
Sbre-contig00018.g2137.t1	169	266	Sod_Fe_C	Iron/manganese superoxide dismutases, C-terminal domain	PF02777.13	27.3	2.4e-06
Sbre-contig00018.g2141.t1	273	677	Fungal_trans_2	Fungal specific transcription factor domain	PF11951.3	250.6	1.8e-74
Sbre-contig00018.g2141.t1	51	88	Zn_clus	Fungal Zn(2)-Cys(6) binuclear cluster domain	PF00172.13	31.8	9.3e-08
Sbre-contig00018.g2150.t1	1	522	COesterase	Carboxylesterase family	PF00135.23	298.7	8.1e-89
Sbre-contig00018.g2157.t1	459	481	zf-C2H2	Zinc finger, C2H2 type	PF00096.21	28.8	9.1e-07
Sbre-contig00018.g2157.t1	430	453	zf-C2H2_4	C2H2-type zinc finger	PF13894.1	21.6	0.00018
Sbre-contig00018.g2159.t1	60	281	ATP_bind_4	ATP-binding region	PF01902.12	58.8	4.7e-16
Sbre-contig00018.g2160.t1	169	249	DUF202	Domain of unknown function (DUF202)	PF02656.10	82.9	1.4e-23
Sbre-contig00018.g2162.t1	204	420	AAA_11	AAA domain	PF13086.1	192.8	6.3e-57
Sbre-contig00018.g2162.t1	443	647	AAA_12	AAA domain	PF13087.1	176.9	3e-52
Sbre-contig00018.g2168.t1	37	63	WH2	WH2 motif	PF02205.15	36.4	2.5e-09
Sbre-contig00018.g2172.t1	1	63	CHORD	CHORD	PF04968.7	88.9	1.8e-25
Sbre-contig00018.g2172.t1	217	295	CS	CS domain	PF04969.11	50.4	2.3e-13
Sbre-contig00018.g2175.t1	67	213	UQ_con	Ubiquitin-conjugating enzyme	PF00179.21	94.3	3.9e-27
Sbre-contig00018.g2177.t1	69	200	AAA	ATPase family associated with various cellular activities (AAA)	PF00004.24	57.1	2e-15
Sbre-contig00018.g2177.t1	281	367	Rep_fac_C	Replication factor C C-terminal domain	PF08542.6	31.8	1e-07
Sbre-contig00018.g2179.t1	1028	1336	Sec63	Sec63 Brl domain	PF02889.11	336.5	1.4e-100
Sbre-contig00018.g2179.t1	527	708	DEAD	DEAD/DEAH box helicase	PF00270.24	105.8	1.5e-30
Sbre-contig00018.g2179.t1	823	908	Helicase_C	Helicase conserved C-terminal domain	PF00271.26	34.5	1.3e-08
Sbre-contig00018.g2181.t1	285	394	PWWP	PWWP domain	PF00855.12	59	3.9e-16
Sbre-contig00018.g2184.t1	41	347	ORC3_N	Origin recognition complex (ORC) subunit 3 N-terminus	PF07034.6	142.3	1.7e-41
Sbre-contig00018.g2186.t1	6	195	Sec66	Preprotein translocase subunit Sec66	PF09802.4	263.1	9.6e-79
Sbre-contig00018.g2187.t1	211	415	CPSase_L_D2	Carbamoyl-phosphate synthase L chain, ATP binding domain	PF02786.12	280.3	7.2e-84
Sbre-contig00018.g2187.t1	496	621	CPSase_L_D3	Carbamoyl-phosphate synthetase large chain, oligomerisation domain	PF02787.14	142.3	5.8e-42
Sbre-contig00018.g2187.t1	89	206	CPSase_L_chain	Carbamoyl-phosphate synthase L chain, N-terminal domain	PF00289.17	59.9	2.2e-16
Sbre-contig00018.g2190.t1	70	279	CPSase_L_D2	Carbamoyl-phosphate synthase L chain, ATP binding domain	PF02786.12	86	2e-24
Sbre-contig00018.g2190.t1	1	65	CPSase_L_chain	Carbamoyl-phosphate synthase L chain, N-terminal domain	PF00289.17	29.9	4.6e-07
Sbre-contig00019.g2191.t1	12	183	Gti1_Pac2	Gti1/Pac2 family	PF09729.4	198.7	5.9e-59
Sbre-contig00019.g2193.t1	132	609	Tyr-DNA_phospho	Tyrosyl-DNA phosphodiesterase	PF06087.7	212.1	1.1e-62
Sbre-contig00019.g2193.t1	15	32	UIM	Ubiquitin interaction motif	PF02809.15	22.1	6.8e-05
Sbre-contig00019.g2196.t1	31	108	zf-rbx1	RING-H2 zinc finger	PF12678.2	116.3	4.7e-34
Sbre-contig00019.g2197.t1	17	88	SPC12	Microsomal signal peptidase 12 kDa subunit (SPC12)	PF06645.8	93.8	4e-27
Sbre-contig00019.g2199.t1	308	615	CorA	CorA-like Mg2+ transporter protein	PF01544.13	145.5	1.6e-42
Sbre-contig00019.g2201.t1	25	91	zf-Tim10_DDP	Tim10/DDP family zinc finger	PF02953.10	64.3	4.2e-18
Sbre-contig00019.g2202.t1	7	62	Ribosomal_L23eN	Ribosomal protein L23, N-terminal domain	PF03939.8	72.2	2.4e-20
Sbre-contig00019.g2202.t1	68	147	Ribosomal_L23	Ribosomal protein L23	PF00276.15	59	3.1e-16
Sbre-contig00019.g2203.t1	33	261	DUF3321	Putative methyltransferase (DUF3321)	PF11968.3	293.3	1e-87
Sbre-contig00019.g2205.t1	190	388	HAD_2	Haloacid dehalogenase-like hydrolase	PF13419.1	86.6	2.3e-24
Sbre-contig00019.g2209.t1	18	279	Pkinase	Protein kinase domain	PF00069.20	190.3	3.2e-56
Sbre-contig00019.g2210.t1	382	781	Aa_trans	Transmembrane amino acid transporter protein	PF01490.13	199.2	7.6e-59
Sbre-contig00019.g2214.t1	167	238	Tup_N	Tup N-terminal	PF08581.5	82.6	1.7e-23
Sbre-contig00019.g2214.t1	517	555	WD40	WD domain, G-beta repeat	PF00400.27	42.9	2.6e-11
Sbre-contig00019.g2215.t1	166	274	FA_hydroxylase	Fatty acid hydroxylase superfamily	PF04116.8	49.7	3.9e-13
Sbre-contig00019.g2216.t1	1	122	DUF2015	Fungal protein of unknown function (DUF2015)	PF09435.5	145.4	7.3e-43
Sbre-contig00019.g2218.t1	9	129	Ribosomal_L28e	Ribosomal L28e protein family	PF01778.12	125.3	1.5e-36
Sbre-contig00019.g2219.t1	152	327	Ldh_1_C	lactate/malate dehydrogenase, alpha/beta C-terminal domain	PF02866.13	151.4	2e-44
Sbre-contig00019.g2219.t1	6	150	Ldh_1_N	lactate/malate dehydrogenase, NAD binding domain	PF00056.18	146.1	5.7e-43
Sbre-contig00019.g2220.t1	167	322	TRAPP	Transport protein particle (TRAPP) component	PF04051.11	101.9	2.2e-29
Sbre-contig00019.g2220.t1	1	45	DUF2423	Protein of unknown function (DUF2423)	PF10338.4	64.6	5.5e-18
Sbre-contig00019.g2222.t1	126	265	PINIT	PINIT domain	PF14324.1	131.9	1.7e-38
Sbre-contig00019.g2222.t1	307	356	zf-MIZ	MIZ/SP-RING zinc finger	PF02891.15	72.2	1.7e-20
Sbre-contig00019.g2225.t1	58	300	Phosphodiest	Type I phosphodiesterase / nucleotide pyrophosphatase	PF01663.17	54.3	1.3e-14
Sbre-contig00019.g2226.t1	2163	2463	Cnd3	Nuclear condensing complex subunits, C-term domain	PF12719.2	310.7	7.5e-93
Sbre-contig00019.g2226.t1	680	936	Malic_M	Malic enzyme, NAD binding domain	PF03949.10	268.9	4.4e-80
Sbre-contig00019.g2226.t1	489	670	malic	Malic enzyme, N-terminal domain	PF00390.14	210	2e-62
Sbre-contig00019.g2228.t1	117	187	RRM_1	RNA recognition motif. (a.k.a. RRM, RBD, or RNP domain)	PF00076.17	65.5	2.3e-18
Sbre-contig00019.g2228.t1	226	295	RRM_6	RNA recognition motif (a.k.a. RRM, RBD, or RNP domain)	PF14259.1	45.9	4e-12
Sbre-contig00019.g2229.t1	601	873	Mg_trans_NIPA	Magnesium transporter NIPA	PF05653.9	186.1	6.5e-55
Sbre-contig00019.g2236.t1	828	1072	SSrecog	Structure-specific recognition protein (SSRP1)	PF03531.9	238.8	4e-71
Sbre-contig00019.g2236.t1	131	289	EVE	EVE domain	PF01878.13	155.1	1.1e-45
Sbre-contig00019.g2236.t1	1126	1220	Rtt106	Histone chaperone Rttp106-like	PF08512.7	80.8	5.3e-23
Sbre-contig00019.g2240.t1	5	356	Iso_dh	Isocitrate/isopropylmalate dehydrogenase	PF00180.15	435.1	1.6e-130
Sbre-contig00019.g2241.t1	700	750	PHD	PHD-finger	PF00628.24	34.2	1.5e-08
Sbre-contig00019.g2242.t1	407	513	DUF4451	Domain of unknown function (DUF4451)	PF14616.1	112.2	1.2e-32
Sbre-contig00019.g2246.t1	130	524	Actin	Actin	PF00022.14	63.8	9.3e-18
Sbre-contig00019.g2247.t1	28	146	MFS_1	Major Facilitator Superfamily	PF07690.11	40.6	1.2e-10
Sbre-contig00019.g2250.t1	1513	1665	BP28CT	BP28CT (NUC211) domain	PF08146.7	124.1	3.8e-36
Sbre-contig00019.g2250.t1	244	362	U3snoRNP10	U3 small nucleolar RNA-associated protein 10	PF12397.3	70.3	1.3e-19
Sbre-contig00019.g2251.t1	1614	1869	HK	Hydroxyethylthiazole kinase family	PF02110.10	254.7	6.3e-76
Sbre-contig00019.g2251.t1	1363	1565	TMP-TENI	Thiamine monophosphate synthase/TENI	PF02581.12	190.7	1.2e-56
Sbre-contig00019.g2253.t1	96	240	Isochorismatase	Isochorismatase family	PF00857.15	77.3	1.2e-21
Sbre-contig00019.g2256.t1	10	249	Lipase_GDSL_2	GDSL-like Lipase/Acylhydrolase family	PF13472.1	67.3	1.7e-18
Sbre-contig00019.g2260.t1	309	666	Aminotran_1_2	Aminotransferase class I and II	PF00155.16	272.1	6.3e-81
Sbre-contig00019.g2261.t1	879	1199	SNF2_N	SNF2 family N-terminal domain	PF00176.18	146.9	5.2e-43
Sbre-contig00019.g2261.t1	1305	1385	Helicase_C	Helicase conserved C-terminal domain	PF00271.26	51.1	8.9e-14
Sbre-contig00019.g2265.t1	7	507	GSH_synth_ATP	Eukaryotic glutathione synthase, ATP binding domain	PF03917.12	372.8	1.3e-111
Sbre-contig00019.g2265.t1	220	336	GSH_synthase	Eukaryotic glutathione synthase	PF03199.10	113.8	3.4e-33
Sbre-contig00019.g2266.t1	27	129	SSB	Single-strand binding protein family	PF00436.20	49.7	2.5e-13
Sbre-contig00019.g2267.t1	37	333	STE3	Pheromone A receptor	PF02076.10	146.1	1.1e-42
Sbre-contig00019.g2270.t1	508	632	Erf4	Golgin subfamily A member 7/ERF4 family	PF10256.4	99.8	8.1e-29
Sbre-contig00019.g2272.t1	117	324	DUF4203	Domain of unknown function (DUF4203)	PF13886.1	123.3	8.4e-36
Sbre-contig00019.g2274.t1	1	474	Glyco_hydro_1	Glycosyl hydrolase family 1	PF00232.13	516.9	2.8e-155
Sbre-contig00019.g2278.t1	31	181	DUF2235	Uncharacterized alpha/beta hydrolase domain (DUF2235)	PF09994.4	128.5	3e-37
Sbre-contig00019.g2281.t1	37	477	AMP-binding	AMP-binding enzyme	PF00501.23	221.8	9.5e-66
Sbre-contig00019.g2281.t1	485	561	AMP-binding_C	AMP-binding enzyme C-terminal domain	PF13193.1	57.7	1.6e-15
Sbre-contig00019.g2284.t1	98	189	Ank_2	Ankyrin repeats (3 copies)	PF12796.2	42.1	8.1e-11
Sbre-contig00020.g2285.t1	303	517	FGGY_C	FGGY family of carbohydrate kinases, C-terminal domain	PF02782.11	167	3.6e-49
Sbre-contig00020.g2285.t1	6	193	FGGY_N	FGGY family of carbohydrate kinases, N-terminal domain	PF00370.16	66.4	2.2e-18
Sbre-contig00020.g2292.t1	44	365	DS	Deoxyhypusine synthase	PF01916.12	469.1	4.9e-141
Sbre-contig00020.g2294.t1	14	193	Pro_isomerase	Cyclophilin type peptidyl-prolyl cis-trans isomerase/CLD	PF00160.16	145.2	1.7e-42
Sbre-contig00020.g2295.t1	150	258	HSF_DNA-bind	HSF-type DNA-binding	PF00447.12	98.2	2.5e-28
Sbre-contig00020.g2298.t1	652	809	Pro_isomerase	Cyclophilin type peptidyl-prolyl cis-trans isomerase/CLD	PF00160.16	145.5	1.4e-42
Sbre-contig00020.g2299.t1	453	611	Arrestin_C	Arrestin (or S-antigen), C-terminal domain	PF02752.17	51.9	7.6e-14
Sbre-contig00020.g2302.t1	39	247	ATP-grasp_2	ATP-grasp domain	PF08442.5	258.1	4.2e-77
Sbre-contig00020.g2302.t1	306	426	Ligase_CoA	CoA-ligase	PF00549.14	91.7	3.3e-26
Sbre-contig00020.g2303.t1	545	638	DUF2435	Protein of unknown function (DUF2435)	PF10363.4	49.8	2.2e-13
Sbre-contig00020.g2303.t1	827	862	DUF2411	Domain of unknown function (DUF2411)	PF10304.4	42.1	4e-11
Sbre-contig00020.g2309.t1	20	97	Thr_synth_N	Threonine synthase N terminus	PF14821.1	97.1	4.2e-28
Sbre-contig00020.g2309.t1	100	465	PALP	Pyridoxal-phosphate dependent enzyme	PF00291.20	73.5	1.6e-20
Sbre-contig00020.g2310.t1	3	132	MARVEL	Membrane-associating domain	PF01284.18	50.7	1.5e-13
Sbre-contig00020.g2312.t1	19	175	HD_3	HD domain	PF13023.1	95.7	2.2e-27
Sbre-contig00020.g2312.t1	208	366	ADK	Adenylate kinase	PF00406.17	31.6	1.2e-07
Sbre-contig00020.g2313.t1	6	424	Cys_Met_Meta_PP	Cys/Met metabolism PLP-dependent enzyme	PF01053.15	487.3	1.8e-146
Sbre-contig00020.g2315.t1	79	199	DUF2012	Protein of unknown function (DUF2012)	PF09430.5	89.7	1.2e-25
Sbre-contig00020.g2317.t1	18	48	WW	WW domain	PF00397.21	29.8	3.7e-07
Sbre-contig00020.g2318.t1	473	646	Choline_transpo	Plasma-membrane choline transporter	PF04515.7	42.3	3.7e-11
Sbre-contig00020.g2320.t1	177	308	Ras	Ras family	PF00071.17	118.2	2.1e-34
Sbre-contig00020.g2320.t1	1850	1910	zinc_ribbon_6	Zinc-ribbon	PF14599.1	85.1	1.9e-24
Sbre-contig00020.g2320.t1	1676	1750	zf-CHY	CHY zinc finger	PF05495.7	58.3	6.1e-16
Sbre-contig00020.g2320.t1	1803	1847	zf-RING_2	Ring finger domain	PF13639.1	30.7	1.9e-07
Sbre-contig00020.g2321.t1	63	307	PMT	Dolichyl-phosphate-mannose-protein mannosyltransferase	PF02366.13	268.8	3.5e-80
Sbre-contig00020.g2321.t1	353	528	MIR	MIR domain	PF02815.14	129.1	1.3e-37
Sbre-contig00020.g2322.t1	13	53	MOZART1	Mitotic-spindle organizing gamma-tubulin ring associated	PF12554.3	67.1	6.6e-19
Sbre-contig00020.g2323.t1	186	262	Spindle_Spc25	Chromosome segregation protein Spc25	PF08234.7	71.9	3.1e-20
Sbre-contig00020.g2325.t1	132	657	Rrn6	RNA polymerase I-specific transcription-initiation factor	PF10214.4	117.8	4.1e-34
Sbre-contig00020.g2326.t1	32	180	PITH	PITH domain	PF06201.8	155.4	8.5e-46
Sbre-contig00020.g2327.t1	109	226	Coa1	Cytochrome oxidase complex assembly protein 1	PF08695.5	112.5	7.5e-33
Sbre-contig00020.g2328.t1	81	282	Ribosomal_L3	Ribosomal protein L3	PF00297.17	127.4	6.2e-37
Sbre-contig00020.g2330.t1	2	116	SPX	SPX domain	PF03105.14	65.1	8.3e-18
Sbre-contig00020.g2330.t1	339	451	Ank_2	Ankyrin repeats (3 copies)	PF12796.2	53.1	2.9e-14
Sbre-contig00020.g2330.t1	488	540	Ank_4	Ankyrin repeats (many copies)	PF13637.1	37.9	1.7e-09
Sbre-contig00020.g2332.t1	147	186	CUE	CUE domain	PF02845.11	46.7	1.5e-12
Sbre-contig00020.g2333.t1	192	281	DUF2293	Uncharacterized conserved protein (DUF2293)	PF10056.4	93.2	6.8e-27
Sbre-contig00020.g2335.t1	486	966	Sugar_tr	Sugar (and other) transporter	PF00083.19	317.9	8.4e-95
Sbre-contig00020.g2335.t1	1645	1752	Mito_carr	Mitochondrial carrier protein	PF00153.22	54.1	9e-15
Sbre-contig00020.g2335.t1	1113	1176	Complex1_LYR	Complex 1 protein (LYR family)	PF05347.10	28.3	1e-06
Sbre-contig00020.g2337.t1	4	297	Chs3p	Chitin synthase III catalytic subunit	PF12271.3	332.8	1.3e-99
Sbre-contig00020.g2340.t1	93	290	Ssl1	Ssl1-like	PF04056.9	243.4	1.3e-72
Sbre-contig00020.g2340.t1	369	434	C1_4	TFIIH C1-like domain	PF07975.7	63	1.8e-17
Sbre-contig00020.g2341.t1	214	371	Glyoxalase	Glyoxalase/Bleomycin resistance protein/Dioxygenase superfamily	PF00903.20	62.7	3e-17
Sbre-contig00020.g2344.t1	6	52	DUF2665	Protein of unknown function (DUF2665)	PF11654.3	26.6	3.1e-06
Sbre-contig00020.g2346.t1	137	221	Ribosomal_L27e	Ribosomal L27e protein family	PF01777.13	122.3	6.5e-36
Sbre-contig00020.g2347.t1	193	332	TPT	Triose-phosphate Transporter family	PF03151.11	95.6	2.1e-27
Sbre-contig00020.g2348.t1	11	77	NAD_binding_8	NAD(P)-binding Rossmann-like domain	PF13450.1	37.5	1.7e-09
Sbre-contig00020.g2351.t1	2046	2162	HATPase_c	Histidine kinase-, DNA gyrase B-, and HSP90-like ATPase	PF02518.21	99.8	6.7e-29
Sbre-contig00020.g2351.t1	2221	2341	Response_reg	Response regulator receiver domain	PF00072.19	73.9	9e-21
Sbre-contig00020.g2351.t1	1933	1998	HisKA	His Kinase A (phospho-acceptor) domain	PF00512.20	64.2	7.6e-18
Sbre-contig00020.g2351.t1	574	794	AAA_16	AAA ATPase domain	PF13191.1	46.9	2.9e-12
Sbre-contig00020.g2351.t1	1725	1875	GAF_2	GAF domain	PF13185.1	45.6	9.5e-12
Sbre-contig00020.g2351.t1	214	387	Pkinase	Protein kinase domain	PF00069.20	26.1	4.1e-06
Sbre-contig00020.g2358.t1	889	1107	RabGAP-TBC	Rab-GTPase-TBC domain	PF00566.13	108.2	3.8e-31
Sbre-contig00020.g2360.t1	130	226	Ank_2	Ankyrin repeats (3 copies)	PF12796.2	62.7	2.9e-17
Sbre-contig00020.g2360.t1	538	593	DIL	DIL domain	PF01843.14	48.2	7.5e-13
Sbre-contig00020.g2363.t1	43	195	Allantoicase	Allantoicase repeat	PF03561.10	196.2	2e-58
Sbre-contig00020.g2365.t1	77	212	Cytochrom_B561	Eukaryotic cytochrome b561	PF03188.11	61.5	6.8e-17
Sbre-contig00020.g2367.t1	1533	1654	HATPase_c	Histidine kinase-, DNA gyrase B-, and HSP90-like ATPase	PF02518.21	84.1	4.9e-24
Sbre-contig00020.g2367.t1	1421	1486	HisKA	His Kinase A (phospho-acceptor) domain	PF00512.20	69.9	1.3e-19
Sbre-contig00020.g2367.t1	1960	2078	Response_reg	Response regulator receiver domain	PF00072.19	65.9	2.8e-18
Sbre-contig00020.g2367.t1	1073	1158	PAS_3	PAS fold	PF08447.6	38.3	1e-09
Sbre-contig00020.g2371.t1	6	182	His_Phos_1	Histidine phosphatase superfamily (branch 1)	PF00300.17	115.2	2.7e-33
Sbre-contig00020.g2372.t1	626	767	DUF1168	Protein of unknown function (DUF1168)	PF06658.7	122.3	1e-35
Sbre-contig00020.g2373.t1	33	527	Cpn60_TCP1	TCP-1/cpn60 chaperonin family	PF00118.19	536.5	5.2e-161
Sbre-contig00021.g2377.t1	261	288	zf-H2C2_2	Zinc-finger double domain	PF13465.1	28.2	1.4e-06
Sbre-contig00021.g2378.t1	170	420	Lipase_GDSL	GDSL-like Lipase/Acylhydrolase	PF00657.17	25.8	8.1e-06
Sbre-contig00021.g2383.t1	276	438	MFS_1	Major Facilitator Superfamily	PF07690.11	39.2	3.2e-10
Sbre-contig00021.g2386.t1	114	369	Fungal_trans	Fungal specific transcription factor domain	PF04082.13	70.6	9.1e-20
Sbre-contig00021.g2389.t1	384	567	zf-DHHC	DHHC palmitoyltransferase	PF01529.15	126.7	5.9e-37
Sbre-contig00021.g2390.t1	24	105	IBN_N	Importin-beta N-terminal domain	PF03810.14	27.4	2.2e-06
Sbre-contig00021.g2390.t1	384	439	HEAT_EZ	HEAT-like repeat	PF13513.1	25.1	1.7e-05
Sbre-contig00021.g2394.t1	182	308	Ferric_reduct	Ferric reductase like transmembrane component	PF01794.14	76.3	2e-21
Sbre-contig00021.g2394.t1	346	470	FAD_binding_8	FAD-binding domain	PF08022.7	44.8	8.8e-12
Sbre-contig00021.g2394.t1	475	567	NAD_binding_6	Ferric reductase NAD binding domain	PF08030.7	44.1	1.8e-11
Sbre-contig00021.g2396.t1	124	258	DUF1690	Protein of Unknown function (DUF1690)	PF07956.6	109.3	1.4e-31
Sbre-contig00021.g2398.t1	78	260	PAPS_reduct	Phosphoadenosine phosphosulfate reductase family	PF01507.14	148.7	1.4e-43
Sbre-contig00021.g2399.t1	281	454	HAD	haloacid dehalogenase-like hydrolase	PF12710.2	70.2	2.4e-19
Sbre-contig00021.g2401.t1	297	347	Ribosomal_S14	Ribosomal protein S14p/S29e	PF00253.16	49.1	2.6e-13
Sbre-contig00021.g2403.t1	48	415	Glyco_hydro_76	Glycosyl hydrolase family 76	PF03663.9	508	1.8e-152
Sbre-contig00021.g2406.t1	30	118	Synaptobrevin	Synaptobrevin	PF00957.16	112.2	6.4e-33
Sbre-contig00021.g2408.t1	316	489	DUF619	Protein of unknown function (DUF619)	PF04768.8	123.2	7e-36
Sbre-contig00021.g2408.t1	566	693	Semialdhyde_dh	Semialdehyde dehydrogenase, NAD binding domain	PF01118.19	94.8	4.3e-27
Sbre-contig00021.g2408.t1	82	308	AA_kinase	Amino acid kinase family	PF00696.23	88.9	3.6e-25
Sbre-contig00021.g2412.t1	64	480	p450	Cytochrome P450	PF00067.17	92.9	1.6e-26
Sbre-contig00021.g2414.t1	31	254	HpcH_HpaI	HpcH/HpaI aldolase/citrate lyase family	PF03328.9	87	7.6e-25
Sbre-contig00021.g2415.t1	120	300	2-Hacid_dh_C	D-isomer specific 2-hydroxyacid dehydrogenase, NAD binding domain	PF02826.14	164.5	1.3e-48
Sbre-contig00021.g2415.t1	22	324	2-Hacid_dh	D-isomer specific 2-hydroxyacid dehydrogenase, catalytic domain	PF00389.25	67.8	5.9e-19
Sbre-contig00021.g2418.t1	52	417	MFS_1	Major Facilitator Superfamily	PF07690.11	145.1	2e-42
Sbre-contig00021.g2420.t1	82	314	FAA_hydrolase	Fumarylacetoacetate (FAA) hydrolase family	PF01557.13	184	2.4e-54
Sbre-contig00021.g2421.t1	103	173	Cupin_2	Cupin domain	PF07883.6	60.7	6.9e-17
Sbre-contig00021.g2422.t1	230	507	Fungal_trans	Fungal specific transcription factor domain	PF04082.13	104.8	3.2e-30
Sbre-contig00021.g2425.t1	95	454	FAD_binding_3	FAD binding domain	PF01494.14	56.2	2.8e-15
Sbre-contig00021.g2427.t1	45	496	p450	Cytochrome P450	PF00067.17	220.5	3.1e-65
Sbre-contig00021.g2429.t1	210	467	MFS_1	Major Facilitator Superfamily	PF07690.11	56.9	1.3e-15
Sbre-contig00021.g2434.t1	36	217	SIR2	Sir2 family	PF02146.12	188.6	7.7e-56
Sbre-contig00021.g2435.t1	63	396	GMC_oxred_N	GMC oxidoreductase	PF00732.14	156.4	8.6e-46
Sbre-contig00021.g2435.t1	519	663	GMC_oxred_C	GMC oxidoreductase	PF05199.8	95.2	4.2e-27
Sbre-contig00021.g2437.t1	15	81	Romo1	Reactive mitochondrial oxygen species modulator 1	PF10247.4	93.5	6.3e-27
Sbre-contig00021.g2439.t1	183	261	FHA	FHA domain	PF00498.21	58.3	6e-16
Sbre-contig00021.g2440.t1	134	307	QRPTase_C	Quinolinate phosphoribosyl transferase, C-terminal domain	PF01729.14	171.3	1.2e-50
Sbre-contig00021.g2440.t1	38	132	QRPTase_N	Quinolinate phosphoribosyl transferase, N-terminal domain	PF02749.11	71	5.2e-20
Sbre-contig00021.g2441.t1	418	685	Rsm22	Mitochondrial small ribosomal subunit Rsm22	PF09243.5	104.8	3.9e-30
Sbre-contig00021.g2442.t1	41	267	Pectate_lyase_3	Pectate lyase superfamily protein	PF12708.2	207.3	3.1e-61
Sbre-contig00021.g2442.t1	1188	1290	Thioredoxin	Thioredoxin	PF00085.15	84.3	3.8e-24
Sbre-contig00021.g2443.t1	37	331	Methyltrn_RNA_3	Putative RNA methyltransferase	PF02598.12	266.9	2e-79
Sbre-contig00021.g2445.t1	144	322	Radical_SAM	Radical SAM superfamily	PF04055.16	52.8	4.7e-14
Sbre-contig00021.g2448.t1	8	153	DASH_Spc19	Spc19	PF08287.6	132.9	6.5e-39
Sbre-contig00021.g2450.t1	245	292	SH3_1	SH3 domain	PF00018.23	35.4	4.8e-09
Sbre-contig00021.g2451.t1	26	254	MIP	Major intrinsic protein	PF00230.15	165.8	9.7e-49
Sbre-contig00021.g2453.t1	9	77	Ribosomal_S16	Ribosomal protein S16	PF00886.14	83.2	7.5e-24
Sbre-contig00021.g2.t1	333	737	Aa_trans	Transmembrane amino acid transporter protein	PF01490.13	289.9	2.2e-86
Sbre-contig00021.g2455.t1	98	1104	SMC_N	RecF/RecN/SMC N terminal domain	PF02463.14	77	1.1e-21
Sbre-contig00021.g2460.t1	12	170	ApbA	Ketopantoate reductase PanE/ApbA	PF02558.11	83.7	8.6e-24
Sbre-contig00021.g2460.t1	202	326	ApbA_C	Ketopantoate reductase PanE/ApbA C terminal	PF08546.6	81.2	5.8e-23
Sbre-contig00022.g2464.t1	29	149	GFO_IDH_MocA	Oxidoreductase family, NAD-binding Rossmann fold	PF01408.17	81.8	5.2e-23
Sbre-contig00022.g2468.t1	142	385	Peptidase_S8	Subtilase family	PF00082.17	156.1	1e-45
Sbre-contig00022.g2468.t1	41	108	Inhibitor_I9	Peptidase inhibitor I9	PF05922.11	33.3	5.1e-08
Sbre-contig00022.g2469.t1	70	244	Caleosin	Caleosin related protein	PF05042.8	182	6.8e-54
Sbre-contig00022.g2471.t1	6	242	Fungal_trans	Fungal specific transcription factor domain	PF04082.13	47.2	1.2e-12
Sbre-contig00022.g2472.t1	18	465	Sugar_tr	Sugar (and other) transporter	PF00083.19	266.2	4e-79
Sbre-contig00022.g2473.t1	34	292	Glyco_hydro_42	Beta-galactosidase	PF02449.10	51	1.2e-13
Sbre-contig00022.g2476.t1	193	336	FAD_binding_4	FAD binding domain	PF01565.18	69.5	1.8e-19
Sbre-contig00022.g2476.t1	586	630	BBE	Berberine and berberine like	PF08031.7	43.8	1.6e-11
Sbre-contig00022.g2479.t1	263	443	Pkinase	Protein kinase domain	PF00069.20	47.1	1.6e-12
Sbre-contig00022.g2485.t1	951	1186	AAA_12	AAA domain	PF13087.1	117.4	4.9e-34
Sbre-contig00022.g2485.t1	607	937	AAA_11	AAA domain	PF13086.1	89.7	2.1e-25
Sbre-contig00022.g2485.t1	27	51	zf-CCCH	Zinc finger C-x8-C-x5-C-x3-H type (and similar)	PF00642.19	24.6	1.4e-05
Sbre-contig00022.g2487.t1	39	394	Aminotran_3	Aminotransferase class-III	PF00202.16	282.6	3.3e-84
Sbre-contig00022.g2488.t1	254	458	Fungal_trans	Fungal specific transcription factor domain	PF04082.13	37.8	8.9e-10
Sbre-contig00022.g2489.t1	333	451	Ferric_reduct	Ferric reductase like transmembrane component	PF01794.14	68.1	7e-19
Sbre-contig00022.g2492.t1	12	195	AAA_28	AAA domain	PF13521.1	92.3	2.9e-26
Sbre-contig00022.g2493.t1	62	253	Lipase_GDSL_2	GDSL-like Lipase/Acylhydrolase family	PF13472.1	43.4	3.8e-11
Sbre-contig00022.g2493.t1	389	455	VCBS	Repeat domain in Vibrio, Colwellia, Bradyrhizobium and Shewanella	PF13517.1	40.2	3.1e-10
Sbre-contig00022.g2497.t1	2	61	DUF3669	Zinc finger protein	PF12417.3	23.4	3.5e-05
Sbre-contig00022.g2500.t1	65	139	LSM	LSM domain	PF01423.17	30.8	1.5e-07
Sbre-contig00022.g2503.t1	717	885	5_nucleotid_C	5'-nucleotidase, C-terminal domain	PF02872.13	121.5	2.9e-35
Sbre-contig00022.g2503.t1	5	168	adh_short	short chain dehydrogenase	PF00106.20	54.1	1.6e-14
Sbre-contig00022.g2506.t1	61	392	CTP_transf_1	Cytidylyltransferase family	PF01148.15	267.9	9.5e-80
Sbre-contig00022.g2508.t1	501	649	DUF3636	Protein of unknown function (DUF3636)	PF12331.3	74.5	6.3e-21
Sbre-contig00022.g2509.t1	31	137	CVNH	CVNH domain	PF08881.5	38.9	7.8e-10
Sbre-contig00022.g2510.t1	1181	1658	Sugar_tr	Sugar (and other) transporter	PF00083.19	206.6	5e-61
Sbre-contig00022.g2510.t1	41	279	PhyH	Phytanoyl-CoA dioxygenase (PhyH)	PF05721.8	39.2	7.2e-10
Sbre-contig00022.g2514.t1	2	128	GFO_IDH_MocA	Oxidoreductase family, NAD-binding Rossmann fold	PF01408.17	73.3	2.3e-20
Sbre-contig00022.g2518.t1	61	288	RTA1	RTA1 like protein	PF04479.8	174.3	2.4e-51
Sbre-contig00022.g2519.t1	19	58	Zn_clus	Fungal Zn(2)-Cys(6) binuclear cluster domain	PF00172.13	32.1	7.6e-08
Sbre-contig00022.g2519.t1	108	255	Fungal_trans_2	Fungal specific transcription factor domain	PF11951.3	21.2	8.9e-05
Sbre-contig00022.g2522.t1	174	210	CHCH	CHCH domain	PF06747.8	29.1	6.2e-07
Sbre-contig00022.g2524.t1	153	218	V-SNARE_C	Snare region anchored in the vesicle membrane C-terminus	PF12352.3	47.7	1.2e-12
Sbre-contig00022.g2525.t1	186	257	TPK_B1_binding	Thiamin pyrophosphokinase, vitamin B1 binding domain	PF04265.9	77.6	4.2e-22
Sbre-contig00022.g2525.t1	38	176	TPK_catalytic	Thiamin pyrophosphokinase, catalytic domain	PF04263.11	68.5	3.7e-19
Sbre-contig00022.g2526.t1	312	739	Na_H_Exchanger	Sodium/hydrogen exchanger family	PF00999.16	125.8	1.4e-36
Sbre-contig00022.g2526.t1	1137	1161	Whi5	Whi5 like	PF08528.6	36.7	2.1e-09
Sbre-contig00022.g2528.t1	32	312	Glyco_hydro_3	Glycosyl hydrolase family 3 N terminal domain	PF00933.16	292.6	2.5e-87
Sbre-contig00022.g2528.t1	347	594	Glyco_hydro_3_C	Glycosyl hydrolase family 3 C-terminal domain	PF01915.17	185.7	8.3e-55
Sbre-contig00022.g2528.t1	644	714	Fn3-like	Fibronectin type III-like domain	PF14310.1	88.3	2.3e-25
Sbre-contig00022.g2531.t1	32	126	Myb_DNA-bind_3	Myb/SANT-like DNA-binding domain	PF12776.2	70.7	1.2e-19
Sbre-contig00022.g2533.t1	253	308	zf-C2HC5	Putative zinc finger motif, C2HC5-type	PF06221.8	68.8	2.4e-19
Sbre-contig00022.g2535.t1	20	165	Ldh_1_N	lactate/malate dehydrogenase, NAD binding domain	PF00056.18	145.9	6.3e-43
Sbre-contig00022.g2535.t1	167	331	Ldh_1_C	lactate/malate dehydrogenase, alpha/beta C-terminal domain	PF02866.13	140.5	4.1e-41
Sbre-contig00022.g2536.t1	773	1075	APH	Phosphotransferase enzyme family	PF01636.18	65.8	4.6e-18
Sbre-contig00022.g2536.t1	230	275	LysM	LysM domain	PF01476.15	18.4	0.0015
Sbre-contig00022.g2540.t1	225	483	E1-E2_ATPase	E1-E2 ATPase	PF00122.15	72.5	2.4e-20
Sbre-contig00022.g2540.t1	494	871	HAD	haloacid dehalogenase-like hydrolase	PF12710.2	73.5	2.4e-20
Sbre-contig00022.g2542.t1	159	249	DUF3433	Protein of unknown function (DUF3433)	PF11915.3	67.5	8.1e-19
Sbre-contig00022.g2547.t1	53	166	Macro	Macro domain	PF01661.16	128.1	1.4e-37
Sbre-contig00022.g2553.t1	115	304	Fungal_trans	Fungal specific transcription factor domain	PF04082.13	39	3.8e-10
Sbre-contig00022.g2553.t1	15	54	Zn_clus	Fungal Zn(2)-Cys(6) binuclear cluster domain	PF00172.13	23.7	3.2e-05
Sbre-contig00023.g2556.t1	144	576	hDGE_amylase	glucanotransferase domain of human glycogen debranching enzyme	PF14701.1	548.3	1.1e-164
Sbre-contig00023.g2556.t1	1062	1542	GDE_C	Amylo-alpha-1,6-glucosidase	PF06202.9	370.7	6.1e-111
Sbre-contig00023.g2556.t1	750	995	hGDE_central	central domain of human glycogen debranching enzyme	PF14702.1	285.7	2.6e-85
Sbre-contig00023.g2556.t1	41	143	hGDE_N	N-terminal domain from the human glycogen debranching enzyme	PF14699.1	81.5	2.8e-23
Sbre-contig00023.g2557.t1	18	203	NAD_Gly3P_dh_N	NAD-dependent glycerol-3-phosphate dehydrogenase N-terminus	PF01210.18	152.8	5.7e-45
Sbre-contig00023.g2557.t1	282	432	NAD_Gly3P_dh_C	NAD-dependent glycerol-3-phosphate dehydrogenase C-terminus	PF07479.9	133.9	3.4e-39
Sbre-contig00023.g2562.t1	52	225	Pam17	Mitochondrial import protein Pam17	PF08566.5	207.3	1.3e-61
Sbre-contig00023.g2563.t1	81	215	ThiF	ThiF family	PF00899.16	137.1	3e-40
Sbre-contig00023.g2563.t1	226	322	MoeZ_MoeB	MoeZ/MoeB domain	PF05237.8	72	2.2e-20
Sbre-contig00023.g2563.t1	357	464	Rhodanese	Rhodanese-like domain	PF00581.15	36.3	5.6e-09
Sbre-contig00023.g2565.t1	35	171	SLX9	Ribosome biogenesis protein SLX9	PF15341.1	122.5	1.2e-35
Sbre-contig00023.g2566.t1	40	214	Peptidase_C48	Ulp1 protease family, C-terminal catalytic domain	PF02902.14	59.6	3.1e-16
Sbre-contig00023.g2568.t1	448	502	Chromo	Chromo (CHRromatin Organisation MOdifier) domain	PF00385.19	26.4	3.8e-06
Sbre-contig00023.g2569.t1	141	532	MFS_1	Major Facilitator Superfamily	PF07690.11	108	4e-31
Sbre-contig00023.g2572.t1	377	768	Fungal_trans_2	Fungal specific transcription factor domain	PF11951.3	107.9	4.2e-31
Sbre-contig00023.g2576.t1	26	322	DHDPS	Dihydrodipicolinate synthetase family	PF00701.17	170.9	2.1e-50
Sbre-contig00023.g2578.t1	45	393	MFS_1	Major Facilitator Superfamily	PF07690.11	61.7	4.6e-17
Sbre-contig00023.g2580.t1	73	450	MFS_1	Major Facilitator Superfamily	PF07690.11	120.8	5.1e-35
Sbre-contig00023.g2582.t1	259	435	Fungal_trans	Fungal specific transcription factor domain	PF04082.13	66.2	2e-18
Sbre-contig00023.g2582.t1	31	70	Zn_clus	Fungal Zn(2)-Cys(6) binuclear cluster domain	PF00172.13	30.5	2.5e-07
Sbre-contig00023.g2586.t1	16	229	Peptidase_C12	Ubiquitin carboxyl-terminal hydrolase, family 1	PF01088.16	179.7	4.1e-53
Sbre-contig00023.g2588.t1	56	465	MFS_1	Major Facilitator Superfamily	PF07690.11	102.7	1.6e-29
Sbre-contig00023.g2590.t1	152	300	Isochorismatase	Isochorismatase family	PF00857.15	43.5	3.1e-11
Sbre-contig00023.g2592.t1	196	432	Fungal_trans	Fungal specific transcription factor domain	PF04082.13	50.2	1.5e-13
Sbre-contig00023.g2594.t1	419	629	ABC2_membrane	ABC-2 type transporter	PF01061.19	174.7	1.3e-51
Sbre-contig00023.g2594.t1	640	740	PDR_CDR	CDR ABC transporter	PF06422.7	88	2.6e-25
Sbre-contig00023.g2594.t1	801	952	ABC_tran	ABC transporter	PF00005.22	68.6	6.2e-19
Sbre-contig00023.g2595.t1	94	365	TauD	Taurine catabolism dioxygenase TauD, TfdA family	PF02668.11	183.3	6.5e-54
Sbre-contig00023.g2597.t1	45	90	PLDc_N	Phospholipase_D-nuclease N-terminal	PF13396.1	48.3	5.7e-13
Sbre-contig00023.g2600.t1	93	198	Sod_Fe_C	Iron/manganese superoxide dismutases, C-terminal domain	PF02777.13	120.4	2.6e-35
Sbre-contig00023.g2600.t1	5	86	Sod_Fe_N	Iron/manganese superoxide dismutases, alpha-hairpin domain	PF00081.17	112.1	1.1e-32
Sbre-contig00023.g2602.t1	73	281	Abhydrolase_3	alpha/beta hydrolase fold	PF07859.8	122.9	1.3e-35
Sbre-contig00023.g2603.t1	1427	1654	SGL	SMP-30/Gluconolaconase/LRE-like region	PF08450.7	103.9	8.2e-30
Sbre-contig00023.g2603.t1	11	192	adh_short	short chain dehydrogenase	PF00106.20	93.3	1.5e-26
Sbre-contig00023.g2603.t1	668	808	Fungal_trans_2	Fungal specific transcription factor domain	PF11951.3	56	2.3e-15
Sbre-contig00023.g2603.t1	361	400	Zn_clus	Fungal Zn(2)-Cys(6) binuclear cluster domain	PF00172.13	31.1	1.5e-07
Sbre-contig00023.g2604.t1	9	288	F_bP_aldolase	Fructose-bisphosphate aldolase class-II	PF01116.15	251.6	7.6e-75
Sbre-contig00023.g2605.t1	414	584	adh_short	short chain dehydrogenase	PF00106.20	90.7	9.2e-26
Sbre-contig00023.g2607.t1	22	194	adh_short	short chain dehydrogenase	PF00106.20	96.2	1.8e-27
Sbre-contig00023.g2608.t1	27	500	Sugar_tr	Sugar (and other) transporter	PF00083.19	278.2	9.7e-83
Sbre-contig00023.g2610.t1	46	324	Aldo_ket_red	Aldo/keto reductase family	PF00248.16	162.5	8.9e-48
Sbre-contig00023.g2614.t1	203	577	MFS_1	Major Facilitator Superfamily	PF07690.11	128.7	2e-37
Sbre-contig00023.g2616.t1	119	156	Zn_clus	Fungal Zn(2)-Cys(6) binuclear cluster domain	PF00172.13	24.4	1.9e-05
Sbre-contig00023.g2618.t1	207	299	Mito_carr	Mitochondrial carrier protein	PF00153.22	69.7	1.3e-19
Sbre-contig00023.g2620.t1	66	298	CoA_trans	Coenzyme A transferase	PF01144.18	192	7.1e-57
Sbre-contig00023.g2622.t1	1082	1212	AAA	ATPase family associated with various cellular activities (AAA)	PF00004.24	147.6	2.2e-43
Sbre-contig00023.g2622.t1	355	446	PEX-1N	Peroxisome biogenesis factor 1, N-terminal	PF09262.6	91.2	2.9e-26
Sbre-contig00023.g2622.t1	2013	2127	Abhydrolase_4	TAP-like protein	PF08386.5	66.6	1.4e-18
Sbre-contig00023.g2622.t1	753	916	NACHT	NACHT domain	PF05729.7	21.5	0.00014
Sbre-contig00023.g2624.t1	786	1115	MCM	MCM2/3/5 family	PF00493.18	440.5	2.8e-132
Sbre-contig00023.g2624.t1	1776	1948	RRS1	Ribosome biogenesis regulatory protein (RRS1)	PF04939.7	186.7	2e-55
Sbre-contig00023.g2624.t1	419	630	MCM_N	MCM N-terminal domain	PF14551.1	75.6	4.3e-21
Sbre-contig00023.g2626.t1	435	749	DAP3	Mitochondrial ribosomal death-associated protein 3	PF10236.4	256.3	3e-76
Sbre-contig00023.g2628.t1	1127	1371	MutS_V	MutS domain V	PF00488.16	257.8	7.6e-77
Sbre-contig00023.g2628.t1	817	1120	MutS_III	MutS domain III	PF05192.13	133.4	8.3e-39
Sbre-contig00023.g2628.t1	499	625	MutS_I	MutS domain I	PF01624.15	98.4	2.4e-28
Sbre-contig00023.g2628.t1	639	779	MutS_II	MutS domain II	PF05188.12	29.4	6.7e-07
Sbre-contig00023.g2628.t1	990	1079	MutS_IV	MutS family domain IV	PF05190.13	25.3	1.2e-05
Sbre-contig00023.g2630.t1	68	185	Prenyltrans_2	Prenyltransferase-like	PF13249.1	52.7	4.6e-14
Sbre-contig00023.g2630.t1	260	304	Prenyltrans	Prenyltransferase and squalene oxidase repeat	PF00432.16	46.8	1.5e-12
Sbre-contig00023.g2632.t1	594	739	RhoGAP	RhoGAP domain	PF00620.22	97.6	5.1e-28
Sbre-contig00023.g2634.t1	379	706	DUF221	Domain of unknown function DUF221	PF02714.10	305.3	3.8e-91
Sbre-contig00023.g2634.t1	25	195	RSN1_TM	Late exocytosis, associated with Golgi transport	PF13967.1	135.2	1.3e-39
Sbre-contig00023.g2634.t1	250	362	DUF4463	Domain of unknown function (DUF4463)	PF14703.1	61.5	8e-17
Sbre-contig00023.g2638.t1	115	301	2-Hacid_dh_C	D-isomer specific 2-hydroxyacid dehydrogenase, NAD binding domain	PF02826.14	182.4	3.9e-54
Sbre-contig00023.g2638.t1	3	333	2-Hacid_dh	D-isomer specific 2-hydroxyacid dehydrogenase, catalytic domain	PF00389.25	101.2	2.8e-29
Sbre-contig00023.g2639.t1	24	239	Pyr_redox_3	Pyridine nucleotide-disulphide oxidoreductase	PF13738.1	48.1	1.4e-12
Sbre-contig00023.g2640.t1	578	809	MutS_V	MutS domain V	PF00488.16	242.1	4.9e-72
Sbre-contig00023.g2640.t1	258	571	MutS_III	MutS domain III	PF05192.13	96.8	1.4e-27
Sbre-contig00023.g2640.t1	438	530	MutS_IV	MutS family domain IV	PF05190.13	33.6	3.3e-08
Sbre-contig00023.g2640.t1	99	241	MutS_II	MutS domain II	PF05188.12	29.9	4.9e-07
Sbre-contig00023.g2643.t1	639	878	Aminotran_4	Aminotransferase class IV	PF01063.14	73	2.3e-20
Sbre-contig00023.g2643.t1	179	217	WD40	WD domain, G-beta repeat	PF00400.27	49.5	2.1e-13
Sbre-contig00023.g2645.t1	41	231	Dynamin_N	Dynamin family	PF00350.18	102.9	1.6e-29
Sbre-contig00023.g2645.t1	273	385	Dynamin_M	Dynamin central region	PF01031.15	30.2	1.9e-07
Sbre-contig00023.g2648.t1	2	201	Erv26	Transmembrane adaptor Erv26	PF04148.8	275	3e-82
Sbre-contig00023.g2649.t1	52	120	Methyltransf_11	Methyltransferase domain	PF08241.7	31.9	1.4e-07
Sbre-contig00024.g2651.t1	422	765	Sulfatase	Sulfatase	PF00884.18	192.7	8.1e-57
Sbre-contig00024.g2651.t1	877	930	Choline_sulf_C	Choline sulfatase enzyme C terminal	PF12411.3	82.1	1.7e-23
Sbre-contig00024.g2652.t1	1317	1471	ABC_tran	ABC transporter	PF00005.22	102.2	2.7e-29
Sbre-contig00024.g2652.t1	968	1254	ABC_membrane	ABC transporter transmembrane region	PF00664.18	57.8	1.1e-15
Sbre-contig00024.g2655.t1	53	90	WD40	WD domain, G-beta repeat	PF00400.27	32.8	4e-08
Sbre-contig00024.g2658.t1	200	310	NAD_binding_1	Oxidoreductase NAD-binding domain	PF00175.16	102.5	1.8e-29
Sbre-contig00024.g2658.t1	90	190	FAD_binding_6	Oxidoreductase FAD-binding domain	PF00970.19	75.5	2.6e-21
Sbre-contig00024.g2659.t1	26	258	Ssu72	Ssu72-like protein	PF04722.8	284.7	2.5e-85
Sbre-contig00024.g2662.t1	111	141	GIT_SHD	Spa2 homology domain (SHD) of GIT	PF08518.6	40.9	8.9e-11
Sbre-contig00024.g2664.t1	23	69	GFA	Glutathione-dependent formaldehyde-activating enzyme	PF04828.9	21.7	0.00014
Sbre-contig00024.g2666.t1	1	283	CTP_synth_N	CTP synthase N-terminus	PF06418.9	371.1	2.6e-111
Sbre-contig00024.g2666.t1	316	555	GATase	Glutamine amidotransferase class-I	PF00117.23	171.6	1.2e-50
Sbre-contig00024.g2667.t1	121	333	Med8	Mediator of RNA polymerase II transcription complex subunit 8	PF10232.4	91.1	7.1e-26
Sbre-contig00024.g2670.t1	79	226	RNase_P_p30	RNase P subunit p30	PF01876.11	141.3	1.2e-41
Sbre-contig00024.g2675.t1	41	466	Sugar_tr	Sugar (and other) transporter	PF00083.19	129.7	1.1e-37
Sbre-contig00024.g2676.t1	311	495	DUF155	Uncharacterised ACR, YagE family COG1723	PF02582.9	192.3	5.9e-57
Sbre-contig00024.g2678.t1	496	762	E1-E2_ATPase	E1-E2 ATPase	PF00122.15	179.3	5.7e-53
Sbre-contig00024.g2678.t1	766	1014	Hydrolase	haloacid dehalogenase-like hydrolase	PF00702.21	154.8	4e-45
Sbre-contig00024.g2678.t1	122	183	HMA	Heavy-metal-associated domain	PF00403.21	42.3	5.9e-11
Sbre-contig00024.g2681.t1	27	232	RGS	Regulator of G protein signaling domain	PF00615.14	41.1	1.6e-10
Sbre-contig00024.g2683.t1	16	99	Ribosomal_L31e	Ribosomal protein L31e	PF01198.14	126.5	2.2e-37
Sbre-contig00024.g2685.t1	25	163	UQ_con	Ubiquitin-conjugating enzyme	PF00179.21	163.3	2.1e-48
Sbre-contig00024.g2687.t1	32	296	Pkinase	Protein kinase domain	PF00069.20	182.4	8.6e-54
Sbre-contig00024.g2688.t1	238	418	SprT-like	SprT-like family	PF10263.4	48.5	7.1e-13
Sbre-contig00024.g2691.t1	11	73	F-box-like	F-box-like	PF12937.2	29.6	4e-07
Sbre-contig00024.g2693.t1	18	224	Glyco_hydro_61	Glycosyl hydrolase family 61	PF03443.9	160.1	6.5e-47
Sbre-contig00024.g2694.t1	1	330	PK	Pyruvate kinase, barrel domain	PF00224.16	457.1	2.5e-137
Sbre-contig00024.g2694.t1	344	466	PK_C	Pyruvate kinase, alpha/beta domain	PF02887.11	92.4	1.3e-26
Sbre-contig00024.g2697.t1	510	549	WD40	WD domain, G-beta repeat	PF00400.27	35.7	4.8e-09
Sbre-contig00024.g2699.t1	258	347	Spt5-NGN	Early transcription elongation factor of RNA pol II, NGN section	PF03439.8	80	7.9e-23
Sbre-contig00024.g2699.t1	894	1050	CTD	Spt5 C-terminal nonapeptide repeat binding Spt4	PF12815.2	67.4	1.5e-18
Sbre-contig00024.g2699.t1	158	252	Spt5_N	Spt5 transcription elongation factor, acidic N-terminal	PF11942.3	61.5	8.9e-17
Sbre-contig00024.g2700.t1	142	409	LETM1	LETM1-like protein	PF07766.8	351.3	2.6e-105
Sbre-contig00024.g2703.t1	11	88	ADK	Adenylate kinase	PF00406.17	71.3	7.3e-20
Sbre-contig00024.g2703.t1	183	218	ADK_lid	Adenylate kinase, active site lid	PF05191.9	48.9	3.6e-13
Sbre-contig00024.g2704.t1	58	178	PX	PX domain	PF00787.19	64.7	5.6e-18
Sbre-contig00024.g2704.t1	199	358	Vps5	Vps5 C terminal like	PF09325.5	27.1	2.2e-06
Sbre-contig00024.g2706.t1	190	471	Peptidase_S8	Subtilase family	PF00082.17	197.7	2.1e-58
Sbre-contig00024.g2706.t1	522	608	P_proprotein	Proprotein convertase P-domain	PF01483.15	91	3e-26
Sbre-contig00024.g2711.t1	38	108	RRM_1	RNA recognition motif. (a.k.a. RRM, RBD, or RNP domain)	PF00076.17	43.7	1.5e-11
Sbre-contig00024.g2713.t1	33	178	ER_lumen_recept	ER lumen protein retaining receptor	PF00810.13	126.8	8.9e-37
Sbre-contig00024.g2716.t1	1219	1539	Spc7	Spc7 kinetochore protein	PF08317.6	385.6	1.2e-115
Sbre-contig00024.g2716.t1	741	1159	Spc7_N	N-terminus of kinetochore NMS complex subunit Spc7	PF15402.1	350.8	1.5e-104
Sbre-contig00024.g2716.t1	1588	1654	Spc7_C2	Spc7_C2	PF15577.1	54.8	5.2e-15
Sbre-contig00024.g2717.t1	78	147	Ribosomal_S17	Ribosomal protein S17	PF00366.15	104	3.1e-30
Sbre-contig00024.g2723.t1	10	359	Atg14	UV radiation resistance protein and autophagy-related subunit 14	PF10186.4	251.1	1.1e-74
Sbre-contig00024.g2725.t1	55	240	DUF3807	Protein of unknown function (DUF3807)	PF12720.2	122.4	2e-35
Sbre-contig00024.g2727.t1	32	317	Pkinase	Protein kinase domain	PF00069.20	199.6	4.7e-59
Sbre-contig00024.g2729.t1	154	491	APG6	Autophagy protein Apg6	PF04111.7	420.3	4e-126
Sbre-contig00024.g2731.t1	39	95	Scm3	Centromere protein Scm3	PF10384.4	50.9	7.6e-14
Sbre-contig00024.g2732.t1	946	1061	HATPase_c	Histidine kinase-, DNA gyrase B-, and HSP90-like ATPase	PF02518.21	101.4	2.2e-29
Sbre-contig00024.g2732.t1	1149	1271	Response_reg	Response regulator receiver domain	PF00072.19	73.2	1.6e-20
Sbre-contig00024.g2732.t1	832	897	HisKA	His Kinase A (phospho-acceptor) domain	PF00512.20	71.9	2.9e-20
Sbre-contig00024.g2732.t1	564	651	PAS_3	PAS fold	PF08447.6	60.9	9.2e-17
Sbre-contig00024.g2735.t1	7	200	WLM	WLM domain	PF08325.5	165.1	1.5e-48
Sbre-contig00024.g2736.t1	108	134	zf-CCCH	Zinc finger C-x8-C-x5-C-x3-H type (and similar)	PF00642.19	29.7	3.5e-07
Sbre-contig00024.g2737.t1	376	677	DUF1776	Fungal family of unknown function (DUF1776)	PF08643.5	332.3	2.2e-99
Sbre-contig00024.g2737.t1	34	181	Methyltransf_31	Methyltransferase domain	PF13847.1	47.8	1.1e-12
Sbre-contig00024.g2738.t1	66	543	Amidase	Amidase	PF01425.16	302.3	5.4e-90
Sbre-contig00024.g2740.t1	424	804	Vps53_N	Vps53-like, N-terminal	PF04100.7	343.5	1.2e-102
Sbre-contig00024.g2740.t1	63	350	Glyco_hydro_18	Glycosyl hydrolases family 18	PF00704.23	181.2	3.5e-53
Sbre-contig00024.g2740.t1	1296	1587	Pyr_redox_2	Pyridine nucleotide-disulphide oxidoreductase	PF07992.9	99.9	1.7e-28
Sbre-contig00024.g2742.t1	328	635	Pkinase	Protein kinase domain	PF00069.20	141.6	2.3e-41
Sbre-contig00024.g2742.t1	1	56	NUP	Purine nucleoside permease (NUP)	PF06516.6	34.1	1.2e-08
Sbre-contig00025.g2748.t1	194	480	DNA_primase_lrg	Eukaryotic and archaeal DNA primase, large subunit	PF04104.9	256.4	2.4e-76
Sbre-contig00025.g2751.t1	614	667	Clr5	Clr5 domain	PF14420.1	71.5	3.6e-20
Sbre-contig00025.g2756.t1	330	635	Pkinase	Protein kinase domain	PF00069.20	168	2e-49
Sbre-contig00025.g2757.t1	182	349	Peptidase_M28	Peptidase family M28	PF04389.12	110.3	8.5e-32
Sbre-contig00025.g2758.t1	18	164	Med11	Mediator complex protein	PF10280.4	93.8	6.6e-27
Sbre-contig00025.g2759.t1	180	318	TFIID_90kDa	WD40 associated region in TFIID subunit	PF04494.10	134.9	1.9e-39
Sbre-contig00025.g2759.t1	584	622	WD40	WD domain, G-beta repeat	PF00400.27	43.4	1.8e-11
Sbre-contig00025.g2761.t1	283	517	Vps5	Vps5 C terminal like	PF09325.5	285.4	2.6e-85
Sbre-contig00025.g2761.t1	150	264	PX	PX domain	PF00787.19	88.7	2e-25
Sbre-contig00025.g2763.t1	938	1260	Kinesin	Kinesin motor domain	PF00225.18	344.2	5.4e-103
Sbre-contig00025.g2763.t1	58	220	Flavin_Reduct	Flavin reductase like domain	PF01613.13	100.3	8.7e-29
Sbre-contig00025.g2772.t1	3	37	SAP	SAP domain	PF02037.22	47	1.2e-12
Sbre-contig00025.g2773.t1	218	467	Metallophos	Calcineurin-like phosphoesterase	PF00149.23	57.8	9.1e-16
Sbre-contig00025.g2779.t1	1049	1145	Ank_2	Ankyrin repeats (3 copies)	PF12796.2	66.8	1.5e-18
Sbre-contig00025.g2779.t1	910	963	Ank_4	Ankyrin repeats (many copies)	PF13637.1	43.2	3.6e-11
Sbre-contig00025.g2779.t1	370	529	NACHT	NACHT domain	PF05729.7	40.9	1.6e-10
Sbre-contig00025.g2779.t1	1010	1043	Ank	Ankyrin repeat	PF00023.25	29.7	3.5e-07
Sbre-contig00025.g2781.t1	37	182	Pkinase	Protein kinase domain	PF00069.20	43.4	2.1e-11
Sbre-contig00025.g2783.t1	182	697	HSP90	Hsp90 protein	PF00183.13	836.1	9.2e-252
Sbre-contig00025.g2783.t1	23	173	HATPase_c_3	Histidine kinase-, DNA gyrase B-, and HSP90-like ATPase	PF13589.1	43.9	1.6e-11
Sbre-contig00025.g2786.t1	74	595	ILVD_EDD	Dehydratase family	PF00920.16	683.3	1.8e-205
Sbre-contig00025.g2792.t1	7	72	DnaJ	DnaJ domain	PF00226.26	74.1	5.4e-21
Sbre-contig00025.g2796.t1	428	689	CASP_C	CASP C terminal	PF08172.7	303.1	1e-90
Sbre-contig00025.g2798.t1	1126	1199	Vps39_2	Vacuolar sorting protein 39 domain 2	PF10367.4	31.5	1.5e-07
Sbre-contig00025.g2799.t1	70	264	Methyltransf_16	Putative methyltransferase	PF10294.4	35.6	5.7e-09
Sbre-contig00025.g2805.t1	392	422	zf-C2H2_4	C2H2-type zinc finger	PF13894.1	12.5	0.14
Sbre-contig00025.g2807.t1	394	470	zf-rbx1	RING-H2 zinc finger	PF12678.2	42.2	6.3e-11
Sbre-contig00025.g2808.t1	11	224	Glyco_transf_8	Glycosyl transferase family 8	PF01501.15	130	8.7e-38
Sbre-contig00025.g2811.t1	113	571	MBOAT	MBOAT, membrane-bound O-acyltransferase family	PF03062.14	113.1	1.3e-32
Sbre-contig00025.g2813.t1	42	315	Pkinase	Protein kinase domain	PF00069.20	152.1	1.5e-44
Sbre-contig00025.g2814.t1	68	254	Methyltransf_23	Methyltransferase domain	PF13489.1	70.6	1.2e-19
Sbre-contig00025.g2816.t1	18	56	Zn_clus	Fungal Zn(2)-Cys(6) binuclear cluster domain	PF00172.13	33.5	2.8e-08
Sbre-contig00025.g2816.t1	134	245	Fungal_trans_2	Fungal specific transcription factor domain	PF11951.3	32.5	3.4e-08
Sbre-contig00026.g2820.t1	1	231	RNA_pol_Rpc34	RNA polymerase Rpc34 subunit	PF05158.7	169.7	8.6e-50
Sbre-contig00026.g2822.t1	346	411	LSM	LSM domain	PF01423.17	62.2	2.4e-17
Sbre-contig00026.g2823.t1	165	415	NTR2	Nineteen complex-related protein 2	PF15458.1	211.9	8.5e-63
Sbre-contig00026.g2824.t1	373	483	DUF3844	Domain of unknown function (DUF3844)	PF12955.2	96.3	9.4e-28
Sbre-contig00026.g2827.t1	360	400	zf-RING_2	Ring finger domain	PF13639.1	37.7	1.3e-09
Sbre-contig00026.g2828.t1	265	522	E1-E2_ATPase	E1-E2 ATPase	PF00122.15	192.2	6.2e-57
Sbre-contig00026.g2828.t1	961	1133	Cation_ATPase_C	Cation transporting ATPase, C-terminus	PF00689.16	142.9	7.2e-42
Sbre-contig00026.g2828.t1	526	889	Hydrolase	haloacid dehalogenase-like hydrolase	PF00702.21	105.3	5.7e-30
Sbre-contig00026.g2828.t1	178	239	Cation_ATPase_N	Cation transporter/ATPase, N-terminus	PF00690.21	27.8	1.2e-06
Sbre-contig00026.g2834.t1	8	330	DAO	FAD dependent oxidoreductase	PF01266.19	102.3	2.4e-29
Sbre-contig00026.g2836.t1	189	365	Ring_hydroxyl_A	Ring hydroxylating alpha subunit (catalytic domain)	PF00848.14	125.1	2.8e-36
Sbre-contig00026.g2836.t1	49	152	Rieske	Rieske [2Fe-2S] domain	PF00355.21	60.7	7.5e-17
Sbre-contig00026.g2837.t1	7	395	DAO	FAD dependent oxidoreductase	PF01266.19	147.9	3.3e-43
Sbre-contig00026.g2837.t1	644	787	Fungal_trans	Fungal specific transcription factor domain	PF04082.13	40	1.9e-10
Sbre-contig00026.g2841.t1	6	369	DAO	FAD dependent oxidoreductase	PF01266.19	220.8	2.4e-65
Sbre-contig00026.g2841.t1	496	712	GCV_T	Aminomethyltransferase folate-binding domain	PF01571.16	188.3	1e-55
Sbre-contig00026.g2841.t1	718	810	GCV_T_C	Glycine cleavage T-protein C-terminal barrel domain	PF08669.6	54.3	1e-14
Sbre-contig00026.g2843.t1	89	200	ADH_N	Alcohol dehydrogenase GroES-like domain	PF08240.7	99.7	7e-29
Sbre-contig00026.g2843.t1	240	373	ADH_zinc_N	Zinc-binding dehydrogenase	PF00107.21	93.6	6.5e-27
Sbre-contig00026.g2845.t1	448	739	Atg14	UV radiation resistance protein and autophagy-related subunit 14	PF10186.4	43	2.6e-11
Sbre-contig00026.g2847.t1	387	425	WD40	WD domain, G-beta repeat	PF00400.27	31	1.4e-07
Sbre-contig00026.g2850.t1	218	409	Lipase_GDSL_2	GDSL-like Lipase/Acylhydrolase family	PF13472.1	56.4	3.9e-15
Sbre-contig00026.g2852.t1	1415	1790	PIG-U	GPI transamidase subunit PIG-U	PF06728.8	398.5	2.6e-119
Sbre-contig00026.g2852.t1	68	140	RRN9	RNA polymerase I specific transcription initiation factor	PF10680.4	47	1.5e-12
Sbre-contig00026.g2854.t1	5	281	Pescadillo_N	Pescadillo N-terminus	PF06732.6	384.5	2.6e-115
Sbre-contig00026.g2854.t1	357	459	BRCT	BRCA1 C Terminus (BRCT) domain	PF00533.21	31.8	1.1e-07
Sbre-contig00026.g2857.t1	815	1200	HMG-CoA_red	Hydroxymethylglutaryl-coenzyme A reductase	PF00368.13	512.6	4.5e-154
Sbre-contig00026.g2857.t1	92	242	HPIH	N-terminal domain with HPIH motif	PF13323.1	148.8	9e-44
Sbre-contig00026.g2857.t1	328	501	Sterol-sensing	Sterol-sensing domain of SREBP cleavage-activation	PF12349.3	38.8	5.9e-10
Sbre-contig00026.g2858.t1	5	211	Isochorismatase	Isochorismatase family	PF00857.15	84.1	1e-23
Sbre-contig00026.g2859.t1	37	141	Dabb	Stress responsive A/B Barrel Domain	PF07876.7	80.1	1.2e-22
Sbre-contig00026.g2860.t1	137	564	Strep_67kDa_ant	Streptococcal 67 kDa myosin-cross-reactive antigen like family	PF06100.6	284.8	9.3e-85
Sbre-contig00026.g2868.t1	17	83	F-box-like	F-box-like	PF12937.2	25.7	6.4e-06
Sbre-contig00026.g2871.t1	123	455	Kinesin	Kinesin motor domain	PF00225.18	359.1	1.5e-107
Sbre-contig00026.g2871.t1	1035	1083	Microtub_bind	Kinesin-associated microtubule-binding	PF13931.1	27.9	2.1e-06
Sbre-contig00026.g2873.t1	98	720	tRNA-synt_1	tRNA synthetases class I (I, L, M and V)	PF00133.17	749.5	1.8e-225
Sbre-contig00026.g2873.t1	764	916	Anticodon_1	Anticodon-binding domain of tRNA	PF08264.8	111.5	2.9e-32
Sbre-contig00026.g2874.t1	6	79	Tom37	Outer mitochondrial membrane transport complex protein	PF10568.4	60	1.9e-16
Sbre-contig00026.g2874.t1	98	267	Tom37_C	Tom37 C-terminal domain	PF11801.3	54.1	1.5e-14
Sbre-contig00026.g2875.t1	9	281	UPF0183	Uncharacterised protein family (UPF0183)	PF03676.9	98.2	3.7e-28
Sbre-contig00026.g2880.t1	16	266	Kinesin	Kinesin motor domain	PF00225.18	85.2	3.3e-24
Sbre-contig00026.g2882.t1	24	58	Zn_clus	Fungal Zn(2)-Cys(6) binuclear cluster domain	PF00172.13	29.8	4.1e-07
Sbre-contig00026.g2883.t1	8	215	Pyr_redox_3	Pyridine nucleotide-disulphide oxidoreductase	PF13738.1	73.7	2e-20
Sbre-contig00026.g2884.t1	19	136	EHN	Epoxide hydrolase N terminus	PF06441.7	105.1	1.8e-30
Sbre-contig00026.g2887.t1	28	669	tRNA-synt_1	tRNA synthetases class I (I, L, M and V)	PF00133.17	520.7	3.4e-156
Sbre-contig00026.g2887.t1	707	864	Anticodon_1	Anticodon-binding domain of tRNA	PF08264.8	57.2	1.6e-15
Sbre-contig00026.g2887.t1	924	948	zf-FPG_IleRS	Zinc finger found in FPG and IleRS	PF06827.9	21.5	0.00013
Sbre-contig00026.g2893.t1	97	385	Pkinase	Protein kinase domain	PF00069.20	235.4	5.7e-70
Sbre-contig00026.g2896.t1	42	65	zf-C2H2	Zinc finger, C2H2 type	PF00096.21	15.5	0.016
Sbre-contig00026.g2901.t1	1016	1257	FAD-oxidase_C	FAD linked oxidases, C-terminal domain	PF02913.14	199.2	6.4e-59
Sbre-contig00026.g2901.t1	843	980	FAD_binding_4	FAD binding domain	PF01565.18	125.7	8.4e-37
Sbre-contig00026.g2904.t1	101	202	DUF2306	Predicted membrane protein (DUF2306)	PF10067.4	38.2	1.2e-09
Sbre-contig00026.g2907.t1	163	317	CLTH	CTLH/CRA C-terminal to LisH motif domain	PF10607.4	93.9	6.6e-27
Sbre-contig00026.g2907.t1	354	393	zf-RING_UBOX	RING-type zinc-finger	PF13445.1	66	1.7e-18
Sbre-contig00027.g2913.t1	393	455	IBR	IBR domain	PF01485.16	45.8	3.9e-12
Sbre-contig00027.g2915.t1	44	169	dUTPase	dUTPase	PF00692.14	36.9	2.1e-09
Sbre-contig00027.g2916.t1	71	437	MFS_1	Major Facilitator Superfamily	PF07690.11	119.2	1.5e-34
Sbre-contig00027.g2918.t1	10	48	Zn_clus	Fungal Zn(2)-Cys(6) binuclear cluster domain	PF00172.13	23.6	3.4e-05
Sbre-contig00027.g2921.t1	49	419	MFS_1	Major Facilitator Superfamily	PF07690.11	116.6	9.6e-34
Sbre-contig00027.g2923.t1	7	230	Pyr_redox_3	Pyridine nucleotide-disulphide oxidoreductase	PF13738.1	68.9	5.7e-19
Sbre-contig00027.g2926.t1	2	539	COesterase	Carboxylesterase family	PF00135.23	256.6	4.5e-76
Sbre-contig00027.g2927.t1	412	529	JmjC	JmjC domain, hydroxylase	PF02373.17	127.3	3e-37
Sbre-contig00027.g2927.t1	651	749	zf-HC5HC2H	PHD-like zinc-binding domain	PF13771.1	72.1	3e-20
Sbre-contig00027.g2927.t1	104	137	JmjN	jmjN domain	PF02375.12	48.5	4.2e-13
Sbre-contig00027.g2928.t1	450	578	PAP2	PAP2 superfamily	PF01569.16	60.7	1e-16
Sbre-contig00027.g2930.t1	19	192	adh_short	short chain dehydrogenase	PF00106.20	81.1	8.3e-23
Sbre-contig00027.g2931.t1	22	157	ThiF	ThiF family	PF00899.16	140	4e-41
Sbre-contig00027.g2931.t1	343	409	UBACT	Repeat in ubiquitin-activating (UBA) protein	PF02134.16	100.3	3e-29
Sbre-contig00027.g2931.t1	448	536	UAE_UbL	Ubiquitin/SUMO-activating enzyme ubiquitin-like domain	PF14732.1	72.9	1.6e-20
Sbre-contig00027.g2931.t1	160	205	UBA_e1_thiolCys	Ubiquitin-activating enzyme active site	PF10585.4	67.3	5.4e-19
Sbre-contig00027.g2934.t1	78	359	DUF2419	Protein of unknown function (DUF2419)	PF10343.4	397.9	2.2e-119
Sbre-contig00027.g2936.t1	37	185	DNA_pol_delta_4	DNA polymerase delta, subunit 4	PF04081.8	94.2	6.7e-27
Sbre-contig00027.g2937.t1	231	269	WD40	WD domain, G-beta repeat	PF00400.27	38.2	7.9e-10
Sbre-contig00027.g2938.t1	74	130	Ribosomal_L32p	Ribosomal L32p protein family	PF01783.18	45.5	5.9e-12
Sbre-contig00027.g2939.t1	30	309	Septin	Septin	PF00735.13	373.4	5.1e-112
Sbre-contig00027.g2940.t1	34	219	Guanylate_kin	Guanylate kinase	PF00625.16	196.7	2.2e-58
Sbre-contig00027.g2942.t1	10	332	Glyco_hydro_72	Glucanosyltransferase	PF03198.9	381.7	2.1e-114
Sbre-contig00027.g2945.t1	177	347	ATP-grasp_2	ATP-grasp domain	PF08442.5	34.9	9.2e-09
Sbre-contig00027.g2948.t1	42	148	CoA_binding	CoA binding domain	PF02629.14	64.3	1.1e-17
Sbre-contig00027.g2948.t1	428	633	Citrate_synt	Citrate synthase	PF00285.16	56.8	1.4e-15
Sbre-contig00027.g2948.t1	208	332	Ligase_CoA	CoA-ligase	PF00549.14	53	2.7e-14
Sbre-contig00027.g2948.t1	727	778	Ribosomal_L30	Ribosomal protein L30p/L7e	PF00327.15	48.8	3.6e-13
Sbre-contig00027.g2949.t1	115	302	MRG	MRG	PF05712.8	176.1	3.6e-52
Sbre-contig00027.g2949.t1	10	68	Tudor-knot	RNA binding activity-knot of a chromodomain	PF11717.3	35.6	5.3e-09
Sbre-contig00027.g2950.t1	739	868	UMP1	Proteasome maturation factor UMP1	PF05348.6	77.9	6.1e-22
Sbre-contig00027.g2950.t1	35	214	ABC_tran	ABC transporter	PF00005.22	35.1	1.4e-08
Sbre-contig00027.g2952.t1	1	76	Syntaxin-18_N	SNARE-complex protein Syntaxin-18 N-terminus	PF10496.4	56.1	2.4e-15
Sbre-contig00027.g2952.t1	848	943	Rad60-SLD_2	Ubiquitin-2 like Rad60 SUMO-like	PF13881.1	37.6	1.6e-09
Sbre-contig00027.g2955.t1	53	176	DUF1077	Protein of unknown function (DUF1077)	PF06417.7	177.3	6.8e-53
Sbre-contig00027.g2956.t1	68	522	Adaptin_N	Adaptin N terminal region	PF01602.15	394.7	4.9e-118
Sbre-contig00027.g2959.t1	33	433	Aminotran_1_2	Aminotransferase class I and II	PF00155.16	264.2	1.5e-78
Sbre-contig00027.g2962.t1	134	289	DUF3112	Protein of unknown function (DUF3112)	PF11309.3	161.7	1.2e-47
Sbre-contig00027.g2964.t1	25	254	NMD3	NMD3 family	PF04981.8	234.4	9e-70
Sbre-contig00027.g2966.t1	20	235	Peptidase_C12	Ubiquitin carboxyl-terminal hydrolase, family 1	PF01088.16	192.9	3.8e-57
Sbre-contig00027.g2970.t1	55	524	p450	Cytochrome P450	PF00067.17	171.3	2.6e-50
Sbre-contig00027.g2973.t1	118	223	UPF0086	Domain of unknown function UPF0086	PF01868.11	84.3	3.2e-24
Sbre-contig00027.g2975.t1	186	330	Acyltransferase	Acyltransferase	PF01553.16	60.7	9.1e-17
Sbre-contig00027.g2976.t1	63	392	Pantoate_ligase	Pantoate-beta-alanine ligase	PF02569.10	268.3	4.6e-80
Sbre-contig00027.g2979.t1	166	361	DEAD	DEAD/DEAH box helicase	PF00270.24	139	9.6e-41
Sbre-contig00027.g2979.t1	476	552	Helicase_C	Helicase conserved C-terminal domain	PF00271.26	68.4	3.5e-19
Sbre-contig00027.g2979.t1	619	681	DUF4217	Domain of unknown function (DUF4217)	PF13959.1	60.1	1.1e-16
Sbre-contig00027.g2984.t1	873	922	PPR_2	PPR repeat family	PF13041.1	35.7	6e-09
Sbre-contig00027.g2984.t1	387	420	PPR_3	Pentatricopeptide repeat domain	PF13812.1	21.1	0.00024
Sbre-contig00027.g2984.t1	427	451	PPR	PPR repeat	PF01535.15	10.8	0.37
Sbre-contig00027.g2986.t1	1	438	Aldedh	Aldehyde dehydrogenase family	PF00171.17	416.4	1e-124
Sbre-contig00027.g2988.t1	155	229	GHMP_kinases_N	GHMP kinases N terminal domain	PF00288.21	56.8	1.6e-15
Sbre-contig00027.g2988.t1	330	411	GHMP_kinases_C	GHMP kinases C terminal	PF08544.8	31.4	1.6e-07
Sbre-contig00027.g2992.t1	151	410	Exo_endo_phos	Endonuclease/Exonuclease/phosphatase family	PF03372.18	51.1	1.6e-13
Sbre-contig00027.g2993.t1	209	363	HET	Heterokaryon incompatibility protein (HET)	PF06985.6	87.4	9.3e-25
Sbre-contig00027.g2994.t1	92	266	HET	Heterokaryon incompatibility protein (HET)	PF06985.6	79.1	3.4e-22
Sbre-contig00027.g2996.t1	403	519	HATPase_c	Histidine kinase-, DNA gyrase B-, and HSP90-like ATPase	PF02518.21	86	1.3e-24
Sbre-contig00027.g2996.t1	562	674	Response_reg	Response regulator receiver domain	PF00072.19	83.4	1.1e-23
Sbre-contig00027.g2996.t1	292	357	HisKA	His Kinase A (phospho-acceptor) domain	PF00512.20	66.6	1.3e-18
Sbre-contig00027.g2996.t1	171	274	PAS_9	PAS domain	PF13426.1	52.8	4e-14
Sbre-contig00027.g2999.t1	550	642	Ank_2	Ankyrin repeats (3 copies)	PF12796.2	55.4	5.7e-15
Sbre-contig00027.g2999.t1	88	250	NACHT	NACHT domain	PF05729.7	33.3	3.3e-08
Sbre-contig00027.g2999.t1	1613	1652	Ank	Ankyrin repeat	PF00023.25	27.3	1.9e-06
Sbre-contig00027.g2999.t1	804	857	Ank_5	Ankyrin repeats (many copies)	PF13857.1	27.6	2.4e-06
Sbre-contig00027.g2999.t1	881	929	Ank_4	Ankyrin repeats (many copies)	PF13637.1	26.4	7e-06
Sbre-contig00027.g2999.t1	1250	1279	Ank_3	Ankyrin repeat	PF13606.1	20.8	0.00028
Sbre-contig00027.g3003.t1	853	1062	Sec7	Sec7 domain	PF01369.15	131.8	2.2e-38
Sbre-contig00027.g3003.t1	1323	1457	PH_9	Pleckstrin homology domain	PF15410.1	68	7.5e-19
Sbre-contig00028.g3006.t1	9	102	Retrotrans_gag	Retrotransposon gag protein	PF03732.12	44.4	1.3e-11
Sbre-contig00028.g3008.t1	363	478	2OG-FeII_Oxy_3	2OG-Fe(II) oxygenase superfamily	PF13640.1	38.4	1.3e-09
Sbre-contig00028.g3009.t1	3	538	COesterase	Carboxylesterase family	PF00135.23	301.5	1.1e-89
Sbre-contig00028.g3011.t1	394	495	Abhydrolase_4	TAP-like protein	PF08386.5	82.2	2e-23
Sbre-contig00028.g3016.t1	9	180	Transketolase_N	Transketolase, thiamine diphosphate binding domain	PF00456.16	145.5	1.6e-42
Sbre-contig00028.g3018.t1	44	290	adh_short_C2	Enoyl-(Acyl carrier protein) reductase	PF13561.1	92.6	3.1e-26
Sbre-contig00028.g3019.t1	11	462	Sugar_tr	Sugar (and other) transporter	PF00083.19	321.9	5.4e-96
Sbre-contig00028.g3021.t1	306	665	Fungal_trans_2	Fungal specific transcription factor domain	PF11951.3	55.5	3.4e-15
Sbre-contig00028.g3021.t1	25	60	Zn_clus	Fungal Zn(2)-Cys(6) binuclear cluster domain	PF00172.13	30.7	2e-07
Sbre-contig00028.g3022.t1	8	234	NmrA	NmrA-like family	PF05368.8	53.3	2.1e-14
Sbre-contig00028.g3025.t1	20	480	Sugar_tr	Sugar (and other) transporter	PF00083.19	369.1	2.5e-110
Sbre-contig00028.g3026.t1	42	81	Zn_clus	Fungal Zn(2)-Cys(6) binuclear cluster domain	PF00172.13	32.1	7.8e-08
Sbre-contig00028.g3027.t1	24	327	Lipase_GDSL	GDSL-like Lipase/Acylhydrolase	PF00657.17	43.3	3.6e-11
Sbre-contig00028.g3029.t1	197	653	Anoctamin	Calcium-activated chloride channel	PF04547.7	340.2	1.6e-101
Sbre-contig00028.g3031.t1	22	497	Sugar_tr	Sugar (and other) transporter	PF00083.19	289.2	4.5e-86
Sbre-contig00028.g3034.t1	6	279	NmrA	NmrA-like family	PF05368.8	121.5	3.1e-35
Sbre-contig00028.g3035.t1	1152	1363	ABC2_membrane	ABC-2 type transporter	PF01061.19	149.4	7e-44
Sbre-contig00028.g3035.t1	712	821	PDR_CDR	CDR ABC transporter	PF06422.7	79.7	9.9e-23
Sbre-contig00028.g3035.t1	854	1005	ABC_tran	ABC transporter	PF00005.22	61.7	8.4e-17
Sbre-contig00028.g3035.t1	60	144	ABC_trans_N	ABC-transporter extracellular N-terminal	PF14510.1	33.1	4.2e-08
Sbre-contig00028.g3036.t1	35	492	Sugar_tr	Sugar (and other) transporter	PF00083.19	409.9	1.1e-122
Sbre-contig00028.g3039.t1	218	407	Fungal_trans	Fungal specific transcription factor domain	PF04082.13	62.9	2e-17
Sbre-contig00028.g3039.t1	47	84	Zn_clus	Fungal Zn(2)-Cys(6) binuclear cluster domain	PF00172.13	28.6	9.1e-07
Sbre-contig00028.g3041.t1	22	174	adh_short	short chain dehydrogenase	PF00106.20	56.1	3.9e-15
Sbre-contig00028.g3044.t1	28	109	Cupin_2	Cupin domain	PF07883.6	22.1	7.4e-05
Sbre-contig00028.g3047.t1	33	397	Aminotran_1_2	Aminotransferase class I and II	PF00155.16	229.8	4.4e-68
Sbre-contig00028.g3049.t1	7	315	DHDPS	Dihydrodipicolinate synthetase family	PF00701.17	120.1	6.3e-35
[truncated: 8,459 more rows]
