# Supplementary material for: De Novo Assembly and Genome Analyses of the Marine-Derived Scopulariopsis brevicaulis Strain LF580 Unravels Life-Style Traits and Anticancerous Scopularide Biosynthetic Gene Cluster
Source: PLoS One. 2015 Oct 27;10(10):e0140398. doi: 10.1371/journal.pone.0140398 (PMC4624724; doi:10.1371/journal.pone.0140398)
Supplement: S4 Table — (XLSX) [file pone.0140398.s007.xlsx]

## Sheet: pfam
	Name	InterproID	InterproDescription	PfamId	Rhizopus_oryzae	Pichia_stipitis	Candida_albicans	Pichia_pastoris	Saccharomyces_cerevisiae	Yarrowia_lipolytica	Uncinocarpus_reesii	Aspergillus_oryzae	Aspergillus_niger	Aspergillus_nidulans	Penicillium_chrysogenum	Phaeosphaeria_nodorum	Neurospora_crassa	Magnaporthe_grisea	Trichoderma_reesei	Trichoderma_atroviride	Metarhizium_acridum	Metarhizium_anisopliae	Fusarium_graminearum	Nectria_haematococca	Glomerella_graminicola	Verticillium_dahliae	Scopulariopsis	Phanerochaete_chrysosporium	Ustilago_maydis	Puccinia_graminis	Aspergillus_niger_IDs	Neurospora_crassa_IDs	Saccharomyces_cerevisiae_IDs	Scopulariopsis_IDs	Cluster	Other Pezizomycotina median	Scopulariopsis/Other Pezizomycotina median
IPR006600_PF03221	Pogo/CenpB/PDC2_DNA-bd_HTH	IPR006600	HTH CenpB-type DNA-binding domain	PF03221.11	8	2	8	2	1	1	2	4	6	22	29	2	4	94	3	3	4	4	4	8	2	4	4	1	2	5	A2QBF7,A2QPH4,A2QUA4,A2R8L4,A2R9U2,A2RAU3	Q7RYR8,Q7S886,Q7S9S3,Q9P3S8	P32896	g13669.t1,g3215.t1,g6069.t1,g6416.t1	4	4	1
IPR007889_PF05225	HTH_psq	IPR007889	DNA binding HTH domain, Psq-type	PF05225.11	1	0	4	0	0	0	1	1	6	19	19	0	2	91	0	0	1	0	0	0	0	1	0	0	2	0	A2QBF7,A2QDY4,A2QPH4,A2QUA4,A2R8L4,A2R9U2	Q9P3F3,Q9P3S8			4	0	0
IPR003958_PF00808	CBFA_NFYB_domain	IPR003958	Transcription factor CBF/NF-Y/archaeal histone	PF00808.18	7	7	7	7	5	6	5	4	5	6	7	5	6	6	5	7	6	7	7	5	7	5	6	6	6	5	A2Q7L0,A2Q807,A2QBU3,A2QQH1,A2R3F1	Q7RVQ7,Q7RW27,Q7S9P3,Q7SDT7,Q7SF62,Q7SFL5	P13434,P40096,P40366,Q02516,Q92317	g10799.t1,g14886.t1,g15131.t1,g1862.t1,g478.t1,g8689.t1	3	6	1
IPR001766_PF00250	TF_fork_head	IPR001766	Transcription factor, fork head	PF00250.13	12	3	3	3	4	3	4	4	4	6	4	4	3	3	4	4	4	3	4	4	4	4	4	5	5	2	A2QDQ2,A2R7J6,A2R9Q6,A5AAU5	Q7RY86,Q7SAT6,Q7SFI7	P25364,P39521,P40466,P41813	g10950.t1,g11804.t1,g15194.t1,g1830.t1	3	4	1
IPR000232_PF00447	HSF_DNA-bd	IPR000232	Heat shock factor (HSF)-type, DNA-binding	PF00447.12	18	4	4	4	5	3	3	3	3	3	7	3	2	3	3	3	1	3	3	3	3	3	3	4	4	6	A2QLL7,A2R2D2,A2R6Z7	Q7RV23,Q7SBY0	P10961,P20134,P38889,P47175,P53050	g13695.t1,g2295.t1,g4432.t1	3	3	1
IPR001606_PF01388	ARID/BRIGHT_DNA-bd	IPR001606	ARID/BRIGHT DNA-binding domain	PF01388.16	2	3	2	2	2	3	3	2	2	2	2	3	4	4	3	4	4	4	2	3	3	4	3	2	2	2	A2QUI9,A5AAA6	Q7RWN0,Q7RZD5,Q7S517,Q9C2J9	P09547,Q03214	g3678.t1,g5953.t1,g8387.t1	3	4	0.75
IPR006565_PF07524	BTP	IPR006565	Bromodomain transcription factor	PF07524.8	3	2	3	1	1	2	3	2	3	2	3	3	3	3	3	3	3	3	3	3	3	2	3	2	3	2	A2QDC6,A2QU12,A2R5B6	Q7S592,Q7S5N4,Q7SCZ1	Q12297	g11818.t1,g1989.t1,g4690.t1	3	3	1
IPR002100_PF00319	TF_MADSbox	IPR002100	Transcription factor, MADS-box	PF00319.13	9	2	2	2	4	2	2	2	2	2	11	2	2	1	2	2	2	3	2	2	2	7	2	2	2	2	A2R0I5,Q49LQ7	Q7SF22,Q7SHQ7	P07249,P11746,P38128,Q12224	g6521.t1,g9787.t1	3	2	1
IPR003511_PF02301	HORMA_DNA-bd	IPR003511	DNA-binding HORMA	PF02301.13	1	2	2	1	3	2	3	3	3	3	3	3	3	1	2	2	2	2	2	2	2	2	2	1	2	4	A2QSE5,A2QU26,A2R604	Q7S2E0,Q7S5R2,Q8NK79	P20050,P38927,P40958	g171.t1,g3230.t1	3	2	1
IPR001083_PF00649	Cu_fist_DNA-bd	IPR001083	Copper fist DNA-binding	PF00649.13	2	2	2	2	3	2	2	0	1	2	5	1	2	1	2	2	0	0	2	3	1	2	2	3	0	1	A2QVU7	Q7S636,Q7S6K5	P15315,P35192,Q12753	g10408.t1,g1394.t1	2	2	1
IPR003349_PF02375	TF_JmjN	IPR003349	Transcription factor jumonji, JmjN	PF02375.12	3	2	2	3	3	3	2	2	2	2	2	2	2	2	2	2	2	2	2	2	2	1	2	2	2	2	A2QR69,A2QUI9	Q7RW47,Q9C2J9	P39956,P47156,Q03833	g2927.t1,g5953.t1	2	2	1
IPR013150_PF00382	TFIIB_cyclin	IPR013150	Transcription factor TFIIB, cyclin-like domain	PF00382.14	3	2	3	2	2	2	2	2	2	2	2	2	2	2	2	2	2	2	2	2	2	2	2	2	2	3	A2QD90,A2QDY3	Q7RY40,Q7S978	P29055,P29056	g1668.t1,g8803.t1	2	2	1
IPR007604_PF04516	CP2	IPR007604	CP2 transcription factor	PF04516.10	5	0	0	0	0	0	1	2	1	1	5	1	1	1	1	1	1	1	1	1	1	1	1	0	0	0	A5AA86	Q7S5J2		g13716.t1	2	1	1
IPR011564_PF02765	Telomer_end-bd	IPR011564	Telomeric single stranded DNA binding POT1/Cdc13	PF02765.12	0	0	0	0	1	0	2	1	2	1	2	0	2	1	2	1	2	1	0	1	0	1	0	0	1	0	A2QUH7,A2R630	Q7RVT4,Q9C2H4	P32797		2	1	0
IPR003120_PF02200	TF_STE	IPR003120	Transcription factor, STE-like	PF02200.11	4	1	1	1	1	1	1	1	1	1	1	1	1	1	1	1	1	1	1	1	1	1	1	1	0	1	A2R9I8	Q9C170	P13574	g9470.t1	2	1	1
IPR001289_PF02045	TF_CBFB	IPR001289	CCAAT-binding transcription factor, subunit B	PF02045.10	3	1	1	1	1	1	1	1	1	1	1	1	1	1	1	1	1	1	1	1	1	0	1	1	1	1	A5ABW3	Q7SGY4	P06774	g8289.t1	2	1	1
IPR003150_PF02257	RFX_DNA-bd	IPR003150	DNA-binding RFX-type winged-helix domain	PF02257.10	0	2	2	2	1	1	1	1	1	1	1	1	1	1	1	1	1	1	1	1	1	1	1	1	1	1	A2R9K2	Q7S7M7	P48743	g11189.t1	2	1	1
IPR010684_PF06881	RNA_pol_II_trans_fac_SIII_A	IPR010684	RNA polymerase II transcription factor SIII, subunit A	PF06881.6	0	1	1	1	1	1	1	0	1	1	1	1	1	1	1	1	1	1	1	1	1	1	1	0	1	1	A2QKN2	Q7SEN6	P53861	g550.t1	2	1	1
IPR000424_PF00436	Primosome_PriB/ssb	IPR000424	Primosome PriB/single-strand DNA-binding	PF00436.20	2	1	1	1	1	1	1	1	1	1	1	1	1	1	1	1	1	1	1	1	1	1	1	1	1	0	A2QGN2	Q7RWV6	P32445	g2266.t1	2	1	1
IPR004855_PF03153	TFIIA_asu/bsu	IPR004855	Transcription factor IIA, alpha/beta subunit	PF03153.8	1	1	1	1	1	1	1	1	1	1	1	1	1	1	1	1	1	1	1	1	1	1	1	1	1	2	A2QAU3	Q7SG05	P32773	g15062.t1	2	1	1
IPR004598_PF03849	Tfb2	IPR004598	Transcription factor TFIIH subunit p52/Tfb2	PF03849.9	1	1	1	1	1	1	1	1	1	1	1	1	1	1	1	1	1	1	1	1	1	1	1	1	1	2	A2R2E7	Q7S6R6	Q02939	g12187.t1	2	1	1
IPR008336_PF02919	TopoI_DNA-bd_euk	IPR008336	DNA topoisomerase I, DNA binding, eukaryotic-type	PF02919.10	1	1	1	1	1	1	1	1	1	1	1	1	1	1	1	1	1	1	1	1	1	1	1	1	1	1	A2Q8K2	Q7S0F7	P04786	g5096.t1	2	1	1
IPR007281_PF04152	Mre11_DNA-bd	IPR007281	Mre11, DNA-binding	PF04152.9	1	1	1	1	1	1	1	1	1	1	1	1	1	1	1	1	1	1	1	1	1	1	1	1	1	1	A2QRV2	Q9C291	P32829	g893.t1	2	1	1
IPR006994_PF04910	bHLH_Nulp1	IPR006994	Transcription factor 25	PF04910.9	1	1	1	1	1	1	1	1	1	1	1	1	1	1	1	1	1	1	1	1	1	1	1	1	1	1	A2RB87	Q7RX23	Q05468	g4398.t1	2	1	1
IPR012617_PF08164	TRAUB	IPR012617	Apoptosis-antagonizing transcription factor, C-terminal	PF08164.7	1	1	1	1	1	1	1	1	1	1	1	1	1	1	1	1	1	1	1	1	1	1	1	1	1	1	A2QX54	Q7S6P8	Q06631	g1389.t1	2	1	1
IPR000792_PF00196	Tscrpt_reg_LuxR_C	IPR000792	Transcription regulator LuxR, C-terminal	PF00196.14	0	0	0	0	0	0	0	0	0	5	0	0	0	0	0	0	0	0	0	0	0	0	0	0	0	0					2	0	0
IPR011722_PF08755	Hemimethylated_DNA-bd_dom	IPR011722	Hemimethylated DNA-binding domain	PF08755.6	0	0	0	0	0	0	0	1	0	1	1	1	0	0	1	0	1	1	0	0	0	0	1	0	1	0				g13548.t1	2	0	0
IPR007889_PF04218	HTH_psq	IPR007889	DNA binding HTH domain, Psq-type	PF04218.8	0	0	0	0	0	0	0	0	0	1	1	0	0	0	1	1	1	0	1	1	1	1	1	1	0	0				g6069.t1	2	1	1
IPR003166_PF02186	TFIIE_bsu_DNA-bd	IPR003166	Transcription factor TFIIE beta subunit, DNA-binding domain	PF02186.10	1	1	1	1	1	1	1	0	1	1	1	0	0	0	0	0	1	1	0	0	0	0	0	0	0	0	A2QSD6		P36145		2	0	0
IPR007147_PF04001	DUF352	IPR007147	Transcription factor Vhr	PF04001.8	0	1	1	1	2	1	0	0	0	0	0	0	0	0	0	0	0	0	0	0	0	0	0	0	0	0			P40041,P40522		2	0	0
IPR001138_PF00172	Zn2-C6_fun-type_DNA-bd	IPR001138	Zn(2)-C6 fungal-type DNA-binding domain	PF00172.13	23	84	70	53	52	49	51	160	276	222	317	121	83	101	173	263	118	146	231	443	183	157	205	29	71	22	A2Q7C5,A2Q7D4,A2Q7H1,A2Q7N2,A2Q7V2,A2Q808,A2Q882,A2Q974,A2Q999,A2Q9D0,A2Q9J1,A2Q9J2,A2Q9Y4,A2Q9Y9,A2QA08,A2QA36,A2QAC6,A2QAE9,A2QAF4,A2QAI3,A2QAN1,A2QAQ9,A2QAX1,A2QB02,A2QB26,A2QB49,A2QB62,A2QB86,A2QBE0,A2QBF6,A2QBG3,A2QBJ7,A2QBM2,A2QBT3,A2QC53,A2QC89,A2QCF8,A2QDI0,A2QDL7,A2QDP8,A2QDQ7,A2QDX4,A2QDY9,A2QE84,A2QEA6,A2QEF1,A2QF40,A2QF49,A2QF53,A2QF90,A2QFN4,A2QFT9,A2QG39,A2QG60,A2QG74,A2QGF1,A2QGH9,…	O13360,P11638,P28349,P78704,P87000,Q7RV02,Q7RV19,Q7RW61,Q7RW91,Q7RWF1,Q7RWF9,Q7RXD3,Q7RXL0,Q7RXR4,Q7RXV3,Q7RY04,Q7RY88,Q7RZ17,Q7RZ83,Q7RZM1,Q7RZS5,Q7S052,Q7S0I0,Q7S117,Q7S1R3,Q7S248,Q7S2G2,Q7S2I8,Q7S2U2,Q7S379,Q7S3A5,Q7S3B2,Q7S3Q7,Q7S3X5,Q7S4Q6,Q7S563,Q7S6B3,Q7S6K8,Q7S6Q4,Q7S808,Q7S8Q1,Q7S8Q2,Q7S904,Q7S9C6,Q7S9K1,Q7S9N1,Q7SA81,Q7SA96,Q7SAG0,Q7SAH8,Q7SAJ9,Q7SAP0,Q7SAV4,Q7SC85,Q7SCN4,Q7SCY2,Q7SD75,…	P04386,P05085,P07272,P08638,P12351,P12383,P21657,P25502,P25611,P26370,P32862,P33200,P34228,P35995,P36023,P38073,P38114,P38140,P38141,P38157,P38699,P38781,P39001,P39113,P39529,P39720,P39961,P40467,P40969,P40971,P42950,P43551,P43634,P46954,P47988,P50104,P52960,P53338,P53749,Q04052,Q04411,Q05854,Q05958,Q06149,Q06595,Q06639,Q08904,Q12151,Q12172,Q12180,Q12244,Q12340	g10143.t1,g10187.t1,g10309.t1,g10489.t1,g105.t1,g10599.t1,g10830.t1,g1095.t1,g11022.t1,g1105.t1,g11135.t1,g11145.t1,g11242.t1,g11368.t1,g11406.t1,g11542.t1,g11642.t1,g11644.t1,g11687.t1,g1173.t1,g11746.t1,g11779.t1,g11787.t1,g11935.t1,g12021.t1,g12086.t1,g12091.t1,g12122.t1,g12156.t1,g12219.t1,g12413.t1,g12427.t1,g1255.t1,g12556.t1,g12562.t1,g12635.t1,g12653.t1,g12795.t1,g1280.t1,g12864.t1,g12888…	1	165	1.24242
IPR007219_PF04082	Transcription_factor_fun	IPR007219	Transcription factor domain, fungi	PF04082.13	40	47	29	24	26	22	59	211	259	198	208	122	69	83	132	204	122	137	189	383	153	144	213	42	39	19	A2Q7D4,A2Q7N2,A2Q808,A2Q837,A2Q847,A2Q974,A2Q999,A2Q9D1,A2Q9J1,A2Q9J2,A2Q9Y9,A2QA08,A2QA36,A2QAC6,A2QAE9,A2QAG0,A2QAK7,A2QAN1,A2QAQ9,A2QB02,A2QB26,A2QB49,A2QBA4,A2QBC1,A2QBC6,A2QBE0,A2QBG3,A2QBJ4,A2QBJ7,A2QBM2,A2QBS7,A2QBT3,A2QD84,A2QDP8,A2QDY9,A2QEA6,A2QEH3,A2QEL3,A2QF03,A2QF30,A2QF53,A2QFJ5,A2QFM0,A2QFN4,A2QFT9,A2QFY3,A2QG11,A2QG39,A2QG60,A2QGB3,A2QGF1,A2QGW5,A2QGW8,A2QH26,A2QH87,A2QHA9,A2QHC3,…	P11638,P28349,P87000,Q7RV19,Q7RW44,Q7RW91,Q7RWF1,Q7RXD3,Q7RXH2,Q7RXL0,Q7RXQ3,Q7RXV3,Q7RY04,Q7RYH2,Q7RZ83,Q7RZM1,Q7RZS5,Q7RZZ6,Q7S009,Q7S052,Q7S0L2,Q7S0T5,Q7S1R3,Q7S2B2,Q7S2G1,Q7S2U2,Q7S313,Q7S379,Q7S3A5,Q7S3X5,Q7S4Y2,Q7S6B3,Q7S6Q4,Q7S861,Q7S8Q1,Q7S8Q2,Q7S8U3,Q7S9G5,Q7S9K1,Q7S9N1,Q7S9X3,Q7SAG0,Q7SAH8,Q7SAJ9,Q7SAP0,Q7SC85,Q7SCY2,Q7SDB6,Q7SDJ7,Q7SEC6,Q7SEE8,Q7SFM0,Q7SFX4,Q7SFY4,Q7SGH7,Q7SHH0,Q7SHK8,…	P04386,P07272,P12383,P21657,P25502,P33200,P34228,P35995,P38114,P38157,P38699,P39113,P39529,P39961,P40467,P43551,P43634,P46974,P47988,P50104,P53338,Q06149,Q06595,Q08904,Q12139,Q12180	g10143.t1,g10187.t1,g10286.t1,g10440.t1,g105.t1,g10599.t1,g10632.t1,g10647.t1,g10712.t1,g1073.t1,g10830.t1,g10911.t1,g1095.t1,g11005.t1,g11022.t1,g11058.t1,g11135.t1,g11145.t1,g11242.t1,g11280.t1,g11340.t1,g11406.t1,g1153.t1,g11542.t1,g11596.t1,g11616.t1,g11642.t1,g11662.t1,g11687.t1,g11731.t1,g11779.t1,g11787.t1,g11792.t1,g11823.t1,g11935.t1,g12021.t1,g12156.t1,g12159.t1,g12244.t1,g12413.t1,g124…	1	140.5	1.51601

## Sheet: clus
	InterproDescription	PfamID	ClusterId	Rhizopus_oryzae	Pichia_stipitis	Candida_albicans	Pichia_pastoris	Saccharomyces_cerevisiae	Yarrowia_lipolytica	Uncinocarpus_reesii	Aspergillus_oryzae	Aspergillus_niger	Aspergillus_nidulans	Penicillium_chrysogenum	Phaeosphaeria_nodorum	Neurospora_crassa	Magnaporthe_grisea	Trichoderma_reesei	Trichoderma_atroviride	Metarhizium_acridum	Metarhizium_anisopliae	Fusarium_graminearum	Nectria_haematococca	Glomerella_graminicola	Verticillium_dahliae	Scopulariopsis	Phanerochaete_chrysosporium	Ustilago_maydis	Puccinia_graminis	Aspergillus_niger_IDs	Neurospora_crassa_IDs	Saccharomyces_cerevisiae_IDs	Scopulariopsis_IDs	Other Pezizomycotina average
IPR001138_PF00172_Cluster_48	Zn(2)-C6 fungal-type DNA-binding domain	IPR001138_PF00172	Cluster_48	0	0	0	0	0	1	0	1	2	2	1	0	0	0	0	0	0	1	0	4	0	1	5	0	1	0	A2QZK3,A2QFT9			g3050.t1,g9393.t1,g4974.t1,g5016.t1,g12653.t1	0
IPR001138_PF00172_Cluster_34	Zn(2)-C6 fungal-type DNA-binding domain	IPR001138_PF00172	Cluster_34	0	1	1	1	1	1	0	2	1	1	5	0	0	0	1	0	0	0	3	8	0	0	3	0	0	0	A2R0W9		P05085	g5588.t1,g5047.t1,g5428.t1	0
IPR001138_PF00172_Cluster_47	Zn(2)-C6 fungal-type DNA-binding domain	IPR001138_PF00172	Cluster_47	0	0	1	0	0	1	0	2	3	2	1	0	0	0	0	0	0	0	2	4	1	0	3	0	0	0	A2R5R8,A2R1C0,A2QWJ1			g8483.t1,g3633.t1,g8026.t1	0
IPR001138_PF00172_Cluster_57	Zn(2)-C6 fungal-type DNA-binding domain	IPR001138_PF00172	Cluster_57	0	0	0	0	0	0	0	0	1	1	2	1	0	0	0	1	1	1	0	0	1	0	2	2	5	0	A2Q7C5			g14983.t1,g2616.t1	0
IPR001138_PF00172_Cluster_58	Zn(2)-C6 fungal-type DNA-binding domain	IPR001138_PF00172	Cluster_58	0	0	0	0	0	0	0	1	1	2	4	0	0	0	0	0	0	0	2	4	0	1	2	0	0	0	A2QJI4			g13477.t1,g3902.t1	0
IPR007219_PF04082_Cluster_42	Transcription factor domain, fungi	IPR007219_PF04082	Cluster_42	0	0	0	0	0	0	1	0	0	0	0	0	0	0	1	1	0	0	0	1	1	0	2	6	5	0				g9393.t1,g14983.t1	0
IPR007219_PF04082_Cluster_45	Transcription factor domain, fungi	IPR007219_PF04082	Cluster_45	0	0	0	0	0	0	0	1	3	2	2	0	0	0	0	0	0	0	0	0	0	0	2	0	0	0	A2R691,A2QGW5,A2QHC6			g7719.t1,g11823.t1	0
IPR001138_PF00172_Cluster_40	Zn(2)-C6 fungal-type DNA-binding domain	IPR001138_PF00172	Cluster_40	0	0	0	0	0	0	1	0	1	4	1	2	0	0	0	3	0	0	1	4	2	0	1	0	0	0	A2QAN1			g168.t1	0
IPR001138_PF00172_Cluster_67	Zn(2)-C6 fungal-type DNA-binding domain	IPR001138_PF00172	Cluster_67	0	0	0	0	0	0	0	0	2	1	3	0	0	0	1	1	0	0	2	2	0	0	1	0	0	0	A2QBT3,A2QSK0			g5493.t1	0
IPR001138_PF00172_Cluster_71	Zn(2)-C6 fungal-type DNA-binding domain	IPR001138_PF00172	Cluster_71	0	0	0	0	0	0	1	0	0	0	0	0	0	0	0	0	1	2	0	2	0	0	1	0	0	0				g9367.t1	0
IPR001138_PF00172_Cluster_79	Zn(2)-C6 fungal-type DNA-binding domain	IPR001138_PF00172	Cluster_79	0	0	0	0	0	0	0	1	1	1	5	0	0	0	0	0	0	0	0	0	0	0	1	0	0	0	A2QKM6			g3611.t1	0
IPR001138_PF00172_Cluster_82	Zn(2)-C6 fungal-type DNA-binding domain	IPR001138_PF00172	Cluster_82	0	0	0	0	0	0	0	0	0	0	0	2	0	1	0	1	0	0	0	0	1	1	1	0	0	0				g6218.t1	0
IPR001138_PF00172_Cluster_85	Zn(2)-C6 fungal-type DNA-binding domain	IPR001138_PF00172	Cluster_85	0	0	0	0	0	0	0	0	1	1	1	0	0	0	0	0	0	2	0	0	0	0	1	0	0	0	A2R7S2			g13463.t1	0
IPR001138_PF00172_Cluster_89	Zn(2)-C6 fungal-type DNA-binding domain	IPR001138_PF00172	Cluster_89	0	0	0	0	0	0	0	0	1	1	1	0	0	0	0	0	0	0	1	1	0	0	1	0	0	0	A2QDI0			g14774.t1	0
IPR001138_PF00172_Cluster_95	Zn(2)-C6 fungal-type DNA-binding domain	IPR001138_PF00172	Cluster_95	0	0	0	0	0	0	0	0	1	2	1	0	0	0	0	0	0	0	0	0	0	0	1	0	0	0	A2QYF5			g7043.t1	0
IPR001138_PF00172_Cluster_101	Zn(2)-C6 fungal-type DNA-binding domain	IPR001138_PF00172	Cluster_101	0	0	0	0	0	0	0	0	2	0	1	0	0	0	0	0	0	0	0	0	0	0	1	0	0	0	A2QXH0,A2R6W0			g12562.t1	0
IPR001766_PF00250_Cluster_20	Transcription factor, fork head	IPR001766_PF00250	Cluster_20	0	0	0	0	0	0	0	0	0	0	0	0	0	0	0	0	0	0	0	0	0	0	1	0	0	0				g11804.t1	0
IPR007219_PF04082_Cluster_40	Transcription factor domain, fungi	IPR007219_PF04082	Cluster_40	0	0	0	0	0	0	1	1	3	3	1	0	0	0	0	1	0	0	2	5	0	0	1	0	0	0	A2R5H4,A2R681,A2QGB3			g7855.t1	0
IPR007219_PF04082_Cluster_44	Transcription factor domain, fungi	IPR007219_PF04082	Cluster_44	0	0	0	0	0	0	0	0	0	1	1	1	0	0	0	0	0	0	1	4	2	2	1	0	0	0				g2471.t1	0
IPR007219_PF04082_Cluster_47	Transcription factor domain, fungi	IPR007219_PF04082	Cluster_47	0	0	0	0	0	0	0	1	0	1	1	0	0	0	0	3	2	2	0	2	0	0	1	0	0	0				g9398.t1	0
IPR007219_PF04082_Cluster_64	Transcription factor domain, fungi	IPR007219_PF04082	Cluster_64	0	0	0	0	0	0	0	0	1	0	0	0	0	0	0	0	0	0	0	0	0	0	1	5	0	0	A2QKB8			g11662.t1	0
IPR007219_PF04082_Cluster_72	Transcription factor domain, fungi	IPR007219_PF04082	Cluster_72	0	0	0	0	0	0	0	0	0	0	0	0	0	0	0	2	0	0	0	1	0	1	1	0	0	0				g3926.t1	0
IPR007219_PF04082_Cluster_73	Transcription factor domain, fungi	IPR007219_PF04082	Cluster_73	0	0	0	0	0	0	0	0	1	0	0	0	0	0	0	0	0	0	1	1	0	0	1	0	0	0	A2R8B3			g6878.t1	0
IPR007219_PF04082_Cluster_74	Transcription factor domain, fungi	IPR007219_PF04082	Cluster_74	0	0	0	0	0	0	0	0	0	1	0	0	0	0	0	0	1	0	1	0	0	0	1	0	0	0				g7500.t1	0
IPR007219_PF04082_Cluster_75	Transcription factor domain, fungi	IPR007219_PF04082	Cluster_75	0	0	0	0	0	0	0	1	0	1	1	0	0	0	0	0	0	0	0	0	0	0	1	0	0	0				g1153.t1	0
IPR011722_PF08755_Cluster_1	Hemimethylated DNA-binding domain	IPR011722_PF08755	Cluster_1	0	0	0	0	0	0	0	1	0	1	1	1	0	0	1	0	1	1	0	0	0	0	1	0	0	0	NA	NA	NA	g13548.t1	0
IPR000232_PF00447_Cluster_4	Heat shock factor (HSF)-type, DNA-binding	IPR000232_PF00447	Cluster_4	3	0	0	0	0	0	0	0	0	0	0	0	0	0	0	0	0	0	0	0	0	0	0	1	1	2					0
IPR000232_PF00447_Cluster_5	Heat shock factor (HSF)-type, DNA-binding	IPR000232_PF00447	Cluster_5	0	0	0	0	0	0	0	0	0	0	4	0	0	0	0	0	0	0	0	0	0	0	0	0	0	0					0
IPR000232_PF00447_Cluster_6	Heat shock factor (HSF)-type, DNA-binding	IPR000232_PF00447	Cluster_6	2	0	0	0	0	0	0	0	0	0	0	0	0	0	0	0	0	0	0	0	0	0	0	0	1	0					0
IPR000232_PF00447_Cluster_7	Heat shock factor (HSF)-type, DNA-binding	IPR000232_PF00447	Cluster_7	0	0	0	0	0	0	0	0	0	0	0	0	0	0	0	0	0	0	0	0	0	0	0	1	0	0					0
IPR000232_PF00447_Cluster_8	Heat shock factor (HSF)-type, DNA-binding	IPR000232_PF00447	Cluster_8	0	0	0	0	0	0	0	0	0	0	0	0	0	0	0	0	0	0	0	0	0	0	0	1	0	0					0
IPR000232_PF00447_Cluster_9	Heat shock factor (HSF)-type, DNA-binding	IPR000232_PF00447	Cluster_9	0	0	0	0	0	0	0	0	0	0	0	0	0	0	0	0	0	0	0	0	0	0	0	0	0	1					0
IPR000232_PF00447_Cluster_10	Heat shock factor (HSF)-type, DNA-binding	IPR000232_PF00447	Cluster_10	0	0	0	0	0	0	0	0	0	0	0	0	0	0	0	0	0	0	0	0	0	0	0	0	0	1					0
IPR000232_PF00447_Cluster_11	Heat shock factor (HSF)-type, DNA-binding	IPR000232_PF00447	Cluster_11	0	0	0	0	0	0	0	0	0	0	0	0	0	0	0	0	0	0	0	0	0	0	0	0	0	1					0
IPR000232_PF00447_Cluster_12	Heat shock factor (HSF)-type, DNA-binding	IPR000232_PF00447	Cluster_12	1	0	0	0	0	0	0	0	0	0	0	0	0	0	0	0	0	0	0	0	0	0	0	0	0	0					0
IPR000232_PF00447_Cluster_13	Heat shock factor (HSF)-type, DNA-binding	IPR000232_PF00447	Cluster_13	1	0	0	0	0	0	0	0	0	0	0	0	0	0	0	0	0	0	0	0	0	0	0	0	0	0					0
IPR000232_PF00447_Cluster_14	Heat shock factor (HSF)-type, DNA-binding	IPR000232_PF00447	Cluster_14	1	0	0	0	0	0	0	0	0	0	0	0	0	0	0	0	0	0	0	0	0	0	0	0	0	0					0
IPR000232_PF00447_Cluster_15	Heat shock factor (HSF)-type, DNA-binding	IPR000232_PF00447	Cluster_15	1	0	0	0	0	0	0	0	0	0	0	0	0	0	0	0	0	0	0	0	0	0	0	0	0	0					0
IPR000232_PF00447_Cluster_16	Heat shock factor (HSF)-type, DNA-binding	IPR000232_PF00447	Cluster_16	0	0	0	0	1	0	0	0	0	0	0	0	0	0	0	0	0	0	0	0	0	0	0	0	0	0			P53050		0
IPR000232_PF00447_Cluster_17	Heat shock factor (HSF)-type, DNA-binding	IPR000232_PF00447	Cluster_17	0	0	0	0	1	0	0	0	0	0	0	0	0	0	0	0	0	0	0	0	0	0	0	0	0	0			P47175		0
IPR000232_PF00447_Cluster_18	Heat shock factor (HSF)-type, DNA-binding	IPR000232_PF00447	Cluster_18	0	0	0	0	0	0	0	0	0	0	0	0	0	0	0	0	0	0	0	0	0	0	0	0	1	0					0
IPR000424_PF00436_Cluster_2	Primosome PriB/single-strand DNA-binding	IPR000424_PF00436	Cluster_2	2	0	0	0	0	0	0	0	0	0	0	0	0	0	0	0	0	0	0	0	0	0	0	0	0	0					0
IPR000424_PF00436_Cluster_3	Primosome PriB/single-strand DNA-binding	IPR000424_PF00436	Cluster_3	0	0	0	0	0	0	0	0	0	1	0	0	0	0	0	0	0	0	0	0	0	0	0	0	0	0					0
IPR000424_PF00436_Cluster_4	Primosome PriB/single-strand DNA-binding	IPR000424_PF00436	Cluster_4	0	0	0	0	0	0	0	0	1	0	0	0	0	0	0	0	0	0	0	0	0	0	0	0	0	0	A2QGN2				0
IPR000424_PF00436_Cluster_5	Primosome PriB/single-strand DNA-binding	IPR000424_PF00436	Cluster_5	0	0	0	0	0	0	0	1	0	0	0	0	0	0	0	0	0	0	0	0	0	0	0	0	0	0					0
IPR000424_PF00436_Cluster_6	Primosome PriB/single-strand DNA-binding	IPR000424_PF00436	Cluster_6	0	0	1	0	0	0	0	0	0	0	0	0	0	0	0	0	0	0	0	0	0	0	0	0	0	0					0
IPR000424_PF00436_Cluster_7	Primosome PriB/single-strand DNA-binding	IPR000424_PF00436	Cluster_7	0	0	0	0	0	0	0	0	0	0	1	0	0	0	0	0	0	0	0	0	0	0	0	0	0	0					0
IPR000424_PF00436_Cluster_8	Primosome PriB/single-strand DNA-binding	IPR000424_PF00436	Cluster_8	0	0	0	0	0	0	0	0	0	0	0	1	0	0	0	0	0	0	0	0	0	0	0	0	0	0					0
IPR000424_PF00436_Cluster_9	Primosome PriB/single-strand DNA-binding	IPR000424_PF00436	Cluster_9	0	0	0	0	0	0	0	0	0	0	0	0	0	0	0	0	0	0	0	0	0	0	0	1	0	0					0
IPR000424_PF00436_Cluster_10	Primosome PriB/single-strand DNA-binding	IPR000424_PF00436	Cluster_10	0	0	0	1	0	0	0	0	0	0	0	0	0	0	0	0	0	0	0	0	0	0	0	0	0	0					0
IPR000424_PF00436_Cluster_11	Primosome PriB/single-strand DNA-binding	IPR000424_PF00436	Cluster_11	0	1	0	0	0	0	0	0	0	0	0	0	0	0	0	0	0	0	0	0	0	0	0	0	0	0					0
IPR000424_PF00436_Cluster_12	Primosome PriB/single-strand DNA-binding	IPR000424_PF00436	Cluster_12	0	0	0	0	1	0	0	0	0	0	0	0	0	0	0	0	0	0	0	0	0	0	0	0	0	0			P32445		0
IPR000424_PF00436_Cluster_13	Primosome PriB/single-strand DNA-binding	IPR000424_PF00436	Cluster_13	0	0	0	0	0	0	1	0	0	0	0	0	0	0	0	0	0	0	0	0	0	0	0	0	0	0					0
IPR000424_PF00436_Cluster_14	Primosome PriB/single-strand DNA-binding	IPR000424_PF00436	Cluster_14	0	0	0	0	0	0	0	0	0	0	0	0	0	0	0	0	0	0	0	0	0	0	0	0	1	0					0
IPR000424_PF00436_Cluster_15	Primosome PriB/single-strand DNA-binding	IPR000424_PF00436	Cluster_15	0	0	0	0	0	1	0	0	0	0	0	0	0	0	0	0	0	0	0	0	0	0	0	0	0	0					0
IPR000792_PF00196_Cluster_1	Transcription regulator LuxR, C-terminal	IPR000792_PF00196	Cluster_1	0	0	0	0	0	0	0	0	0	5	0	0	0	0	0	0	0	0	0	0	0	0	0	0	0	0	NA	NA	NA	NA	0
IPR001083_PF00649_Cluster_3	Copper fist DNA-binding	IPR001083_PF00649	Cluster_3	0	1	1	1	0	1	0	0	0	0	0	0	0	0	0	0	0	0	0	0	0	0	0	0	0	0					0
IPR001083_PF00649_Cluster_4	Copper fist DNA-binding	IPR001083_PF00649	Cluster_4	1	0	0	0	0	0	0	0	0	0	0	0	0	0	0	0	0	0	0	0	0	0	0	0	0	0					0
IPR001083_PF00649_Cluster_5	Copper fist DNA-binding	IPR001083_PF00649	Cluster_5	0	0	0	0	1	0	0	0	0	0	0	0	0	0	0	0	0	0	0	0	0	0	0	0	0	0			P35192		0
IPR001138_PF00172_Cluster_36	Zn(2)-C6 fungal-type DNA-binding domain	IPR001138_PF00172	Cluster_36	0	14	8	2	2	3	0	1	0	0	0	0	0	0	0	0	0	0	0	0	0	0	0	0	0	0			P12351,P36023		0
IPR001138_PF00172_Cluster_41	Zn(2)-C6 fungal-type DNA-binding domain	IPR001138_PF00172	Cluster_41	5	3	2	3	2	3	0	0	0	0	0	1	0	0	1	0	0	0	1	1	0	0	0	1	2	1			P38140,P42950		0
IPR001138_PF00172_Cluster_69	Zn(2)-C6 fungal-type DNA-binding domain	IPR001138_PF00172	Cluster_69	1	0	0	0	0	0	0	2	3	0	0	0	0	0	0	0	1	1	1	1	0	0	0	1	1	0	A2R7K3,A5ABG4,A2QF90				0
IPR001138_PF00172_Cluster_73	Zn(2)-C6 fungal-type DNA-binding domain	IPR001138_PF00172	Cluster_73	0	0	0	0	0	0	1	0	0	1	2	0	0	0	0	0	1	0	0	2	1	1	0	0	1	0					0
IPR001138_PF00172_Cluster_74	Zn(2)-C6 fungal-type DNA-binding domain	IPR001138_PF00172	Cluster_74	0	0	0	0	0	0	0	0	0	0	0	0	0	0	0	0	0	0	0	0	0	0	0	0	0	10					0
IPR001138_PF00172_Cluster_76	Zn(2)-C6 fungal-type DNA-binding domain	IPR001138_PF00172	Cluster_76	0	0	0	0	0	0	0	1	2	1	2	1	0	0	0	1	0	0	0	1	0	0	0	0	0	0	A2QAQ9,A2QW29				0
IPR001138_PF00172_Cluster_77	Zn(2)-C6 fungal-type DNA-binding domain	IPR001138_PF00172	Cluster_77	0	0	0	0	0	0	0	0	0	0	2	1	0	0	1	1	0	1	0	0	1	0	0	0	0	0					0
IPR001138_PF00172_Cluster_84	Zn(2)-C6 fungal-type DNA-binding domain	IPR001138_PF00172	Cluster_84	1	1	1	2	0	0	1	0	1	0	0	0	0	0	0	0	0	0	0	0	0	0	0	0	0	0	A2QKB8				0
IPR001138_PF00172_Cluster_86	Zn(2)-C6 fungal-type DNA-binding domain	IPR001138_PF00172	Cluster_86	0	0	0	0	0	0	0	0	0	1	1	0	0	1	1	0	1	0	1	0	0	0	0	0	1	0					0
IPR001138_PF00172_Cluster_87	Zn(2)-C6 fungal-type DNA-binding domain	IPR001138_PF00172	Cluster_87	0	0	0	0	4	0	0	0	0	0	0	1	0	0	0	0	0	0	0	0	0	0	0	0	1	0			Q06149,P35995,Q12340,Q12172		0
IPR001138_PF00172_Cluster_88	Zn(2)-C6 fungal-type DNA-binding domain	IPR001138_PF00172	Cluster_88	0	0	0	0	0	0	0	0	1	0	1	0	0	0	0	0	0	0	1	3	0	0	0	0	0	0	A2QQJ7				0
IPR001138_PF00172_Cluster_90	Zn(2)-C6 fungal-type DNA-binding domain	IPR001138_PF00172	Cluster_90	0	0	0	0	0	0	0	0	1	0	2	0	0	0	0	0	0	0	1	0	1	1	0	0	0	0	A2QL44				0
IPR001138_PF00172_Cluster_91	Zn(2)-C6 fungal-type DNA-binding domain	IPR001138_PF00172	Cluster_91	0	0	0	0	0	0	0	0	1	0	0	0	0	1	0	1	0	0	1	1	0	0	0	0	0	0	A2QLH1				0
IPR001138_PF00172_Cluster_92	Zn(2)-C6 fungal-type DNA-binding domain	IPR001138_PF00172	Cluster_92	0	0	0	0	0	0	0	0	1	0	0	0	0	0	0	0	0	0	1	1	1	1	0	0	0	0	A2QLX5				0
IPR001138_PF00172_Cluster_93	Zn(2)-C6 fungal-type DNA-binding domain	IPR001138_PF00172	Cluster_93	0	1	1	2	0	0	0	0	0	0	0	0	0	0	0	0	0	0	0	0	0	0	0	0	1	0					0
IPR001138_PF00172_Cluster_94	Zn(2)-C6 fungal-type DNA-binding domain	IPR001138_PF00172	Cluster_94	0	0	0	1	1	0	0	0	1	0	1	0	0	0	0	0	0	0	1	0	0	0	0	0	0	0	A2QJF9		Q04411		0
IPR001138_PF00172_Cluster_96	Zn(2)-C6 fungal-type DNA-binding domain	IPR001138_PF00172	Cluster_96	0	0	0	0	0	0	0	0	0	0	0	0	0	0	0	1	1	1	0	0	0	0	0	0	2	0					0
IPR001138_PF00172_Cluster_97	Zn(2)-C6 fungal-type DNA-binding domain	IPR001138_PF00172	Cluster_97	0	1	1	2	0	0	0	0	0	0	1	0	0	0	0	0	0	0	0	0	0	0	0	0	0	0					0
IPR001138_PF00172_Cluster_98	Zn(2)-C6 fungal-type DNA-binding domain	IPR001138_PF00172	Cluster_98	0	1	1	1	0	1	0	0	0	0	0	0	0	0	0	0	0	0	0	0	0	0	0	0	1	0					0
IPR001138_PF00172_Cluster_99	Zn(2)-C6 fungal-type DNA-binding domain	IPR001138_PF00172	Cluster_99	0	0	0	0	4	0	0	0	0	0	0	0	0	0	0	0	0	0	0	0	0	0	0	0	0	0			P39720,P52960,P25611,Q12244		0
IPR001138_PF00172_Cluster_100	Zn(2)-C6 fungal-type DNA-binding domain	IPR001138_PF00172	Cluster_100	0	0	0	0	0	0	0	0	1	1	1	0	0	0	1	0	0	0	0	0	0	0	0	0	0	0	A2RB58				0
IPR001138_PF00172_Cluster_102	Zn(2)-C6 fungal-type DNA-binding domain	IPR001138_PF00172	Cluster_102	0	1	1	1	0	1	0	0	0	0	0	0	0	0	0	0	0	0	0	0	0	0	0	0	0	0					0
IPR001138_PF00172_Cluster_103	Zn(2)-C6 fungal-type DNA-binding domain	IPR001138_PF00172	Cluster_103	0	0	1	0	0	1	0	0	0	0	0	0	0	0	0	0	1	1	0	0	0	0	0	0	0	0					0
IPR001138_PF00172_Cluster_104	Zn(2)-C6 fungal-type DNA-binding domain	IPR001138_PF00172	Cluster_104	0	0	0	0	0	0	0	1	0	0	0	0	0	0	1	0	0	0	0	1	0	0	0	0	0	0					0
IPR001138_PF00172_Cluster_105	Zn(2)-C6 fungal-type DNA-binding domain	IPR001138_PF00172	Cluster_105	0	0	0	0	0	0	0	0	0	0	2	0	0	0	0	0	0	0	0	0	0	0	0	0	2	0					0
IPR001138_PF00172_Cluster_106	Zn(2)-C6 fungal-type DNA-binding domain	IPR001138_PF00172	Cluster_106	1	0	0	0	0	0	0	0	0	0	0	0	0	0	0	0	0	0	0	0	0	0	0	0	0	2					0
IPR001138_PF00172_Cluster_107	Zn(2)-C6 fungal-type DNA-binding domain	IPR001138_PF00172	Cluster_107	0	0	0	0	3	0	0	0	0	0	0	0	0	0	0	0	0	0	0	0	0	0	0	0	0	0			P12383,P33200,P39961		0
IPR001138_PF00172_Cluster_108	Zn(2)-C6 fungal-type DNA-binding domain	IPR001138_PF00172	Cluster_108	2	0	0	1	0	0	0	0	0	0	0	0	0	0	0	0	0	0	0	0	0	0	0	0	0	0					0
IPR001138_PF00172_Cluster_109	Zn(2)-C6 fungal-type DNA-binding domain	IPR001138_PF00172	Cluster_109	0	0	0	0	0	0	0	0	1	1	1	0	0	0	0	0	0	0	0	0	0	0	0	0	0	0	A2R9V2				0
IPR001138_PF00172_Cluster_110	Zn(2)-C6 fungal-type DNA-binding domain	IPR001138_PF00172	Cluster_110	0	0	0	0	0	0	0	2	0	1	0	0	0	0	0	0	0	0	0	0	0	0	0	0	0	0					0
IPR001138_PF00172_Cluster_111	Zn(2)-C6 fungal-type DNA-binding domain	IPR001138_PF00172	Cluster_111	0	0	0	0	0	0	0	1	1	0	0	0	0	0	0	0	0	0	0	0	0	0	0	0	0	0	A2R5H4				0
IPR001138_PF00172_Cluster_112	Zn(2)-C6 fungal-type DNA-binding domain	IPR001138_PF00172	Cluster_112	0	0	0	0	0	0	0	0	0	0	0	0	0	0	0	0	0	0	0	0	0	0	0	1	2	0					0
IPR001138_PF00172_Cluster_113	Zn(2)-C6 fungal-type DNA-binding domain	IPR001138_PF00172	Cluster_113	0	0	0	0	0	0	0	0	0	0	0	0	0	0	0	0	0	0	1	1	0	0	0	0	0	0					0
IPR001138_PF00172_Cluster_114	Zn(2)-C6 fungal-type DNA-binding domain	IPR001138_PF00172	Cluster_114	0	0	0	0	0	0	0	0	0	0	3	0	0	0	0	0	0	0	0	0	0	0	0	0	0	0					0
IPR001138_PF00172_Cluster_115	Zn(2)-C6 fungal-type DNA-binding domain	IPR001138_PF00172	Cluster_115	0	0	0	0	0	0	0	0	0	0	0	1	0	1	0	0	0	0	0	0	0	1	0	0	0	0					0
IPR001138_PF00172_Cluster_116	Zn(2)-C6 fungal-type DNA-binding domain	IPR001138_PF00172	Cluster_116	0	0	0	0	2	0	0	0	0	0	0	0	0	0	0	0	0	0	0	0	0	0	0	0	0	0			P38781,Q06639		0
IPR001138_PF00172_Cluster_117	Zn(2)-C6 fungal-type DNA-binding domain	IPR001138_PF00172	Cluster_117	0	0	0	1	1	0	0	0	0	0	0	0	0	0	0	0	0	0	0	0	0	0	0	0	0	0			P53749		0
IPR001138_PF00172_Cluster_118	Zn(2)-C6 fungal-type DNA-binding domain	IPR001138_PF00172	Cluster_118	0	0	0	0	0	0	0	0	1	0	1	0	0	0	0	0	0	0	0	0	0	0	0	0	0	0	A2R487				0
IPR001138_PF00172_Cluster_119	Zn(2)-C6 fungal-type DNA-binding domain	IPR001138_PF00172	Cluster_119	0	0	0	0	0	0	0	1	0	1	0	0	0	0	0	0	0	0	0	0	0	0	0	0	0	0					0
IPR001138_PF00172_Cluster_120	Zn(2)-C6 fungal-type DNA-binding domain	IPR001138_PF00172	Cluster_120	0	0	0	0	0	0	0	0	0	0	0	0	0	0	0	0	0	0	1	1	0	0	0	0	0	0					0
IPR001138_PF00172_Cluster_121	Zn(2)-C6 fungal-type DNA-binding domain	IPR001138_PF00172	Cluster_121	0	0	0	0	0	0	0	0	0	0	0	0	0	0	0	1	0	0	0	1	0	0	0	0	0	0					0
IPR001138_PF00172_Cluster_122	Zn(2)-C6 fungal-type DNA-binding domain	IPR001138_PF00172	Cluster_122	0	0	0	0	0	0	0	0	0	0	0	0	0	0	0	0	0	0	0	1	0	1	0	0	0	0					0
IPR001138_PF00172_Cluster_123	Zn(2)-C6 fungal-type DNA-binding domain	IPR001138_PF00172	Cluster_123	0	0	0	0	0	0	0	0	0	0	0	0	0	0	0	0	0	0	0	0	0	0	0	2	0	0					0
IPR001138_PF00172_Cluster_124	Zn(2)-C6 fungal-type DNA-binding domain	IPR001138_PF00172	Cluster_124	0	0	0	0	0	0	0	0	0	0	0	0	0	0	0	0	0	0	1	0	0	1	0	0	0	0					0
IPR001138_PF00172_Cluster_125	Zn(2)-C6 fungal-type DNA-binding domain	IPR001138_PF00172	Cluster_125	2	0	0	0	0	0	0	0	0	0	0	0	0	0	0	0	0	0	0	0	0	0	0	0	0	0					0
IPR001138_PF00172_Cluster_126	Zn(2)-C6 fungal-type DNA-binding domain	IPR001138_PF00172	Cluster_126	0	0	0	0	0	0	0	0	0	0	0	0	0	1	0	0	0	0	0	0	1	0	0	0	0	0					0
IPR001138_PF00172_Cluster_127	Zn(2)-C6 fungal-type DNA-binding domain	IPR001138_PF00172	Cluster_127	0	0	0	0	0	0	0	0	0	0	0	0	0	1	0	0	0	0	0	0	0	0	0	0	0	0					0
IPR001289_PF02045_Cluster_2	CCAAT-binding transcription factor, subunit B	IPR001289_PF02045	Cluster_2	1	0	0	0	0	0	0	0	0	0	0	0	0	0	0	0	0	0	0	0	0	0	0	0	0	0					0
IPR001289_PF02045_Cluster_3	CCAAT-binding transcription factor, subunit B	IPR001289_PF02045	Cluster_3	0	0	0	0	0	0	0	0	0	0	0	0	0	0	0	0	0	0	0	0	0	0	0	0	1	0					0
IPR001606_PF01388_Cluster_5	ARID/BRIGHT DNA-binding domain	IPR001606_PF01388	Cluster_5	0	0	0	0	0	0	0	0	0	0	0	0	0	0	0	0	0	0	0	0	0	0	0	0	1	0					0
IPR001766_PF00250_Cluster_5	Transcription factor, fork head	IPR001766_PF00250	Cluster_5	1	1	1	1	1	1	0	0	0	0	0	0	0	0	0	0	0	0	0	0	0	0	0	1	0	0			P39521		0
IPR001766_PF00250_Cluster_6	Transcription factor, fork head	IPR001766_PF00250	Cluster_6	0	0	0	0	0	0	1	1	1	1	1	1	0	0	0	0	0	0	0	0	0	0	0	0	0	0	A2R7J6				0
IPR001766_PF00250_Cluster_7	Transcription factor, fork head	IPR001766_PF00250	Cluster_7	0	0	0	0	0	0	1	1	1	1	1	1	0	0	0	0	0	0	0	0	0	0	0	0	0	0	A5AAU5				0
IPR001766_PF00250_Cluster_8	Transcription factor, fork head	IPR001766_PF00250	Cluster_8	5	0	0	0	0	0	0	0	0	0	0	0	0	0	0	0	0	0	0	0	0	0	0	0	0	0					0
IPR001766_PF00250_Cluster_9	Transcription factor, fork head	IPR001766_PF00250	Cluster_9	4	0	0	0	0	0	0	0	0	0	0	0	0	0	0	0	0	0	0	0	0	0	0	0	0	0					0
IPR001766_PF00250_Cluster_10	Transcription factor, fork head	IPR001766_PF00250	Cluster_10	0	1	1	0	1	0	0	0	0	0	0	0	0	0	0	0	0	0	0	0	0	0	0	0	0	0			P25364		0
IPR001766_PF00250_Cluster_11	Transcription factor, fork head	IPR001766_PF00250	Cluster_11	0	0	0	0	0	0	0	0	0	2	0	0	0	0	0	0	0	0	0	0	0	0	0	0	0	0					0
IPR001766_PF00250_Cluster_12	Transcription factor, fork head	IPR001766_PF00250	Cluster_12	2	0	0	0	0	0	0	0	0	0	0	0	0	0	0	0	0	0	0	0	0	0	0	0	0	0					0
IPR001766_PF00250_Cluster_13	Transcription factor, fork head	IPR001766_PF00250	Cluster_13	0	0	0	0	0	0	0	0	0	0	0	0	0	1	0	0	0	0	0	0	0	0	0	0	0	0					0
IPR001766_PF00250_Cluster_14	Transcription factor, fork head	IPR001766_PF00250	Cluster_14	0	0	0	0	0	0	0	0	0	0	0	0	0	0	0	0	0	0	0	0	0	0	0	1	0	0					0
IPR001766_PF00250_Cluster_15	Transcription factor, fork head	IPR001766_PF00250	Cluster_15	0	0	0	0	0	0	0	0	0	0	0	0	0	0	0	0	0	0	0	0	0	0	0	1	0	0					0
IPR001766_PF00250_Cluster_16	Transcription factor, fork head	IPR001766_PF00250	Cluster_16	0	0	0	0	0	0	0	0	0	0	0	0	0	0	0	0	0	0	0	0	0	0	0	1	0	0					0
IPR001766_PF00250_Cluster_17	Transcription factor, fork head	IPR001766_PF00250	Cluster_17	0	0	0	0	0	0	0	0	0	0	0	0	0	0	0	0	0	0	0	0	0	0	0	1	0	0					0
IPR001766_PF00250_Cluster_18	Transcription factor, fork head	IPR001766_PF00250	Cluster_18	0	0	0	0	0	0	0	0	0	0	0	0	0	0	0	0	0	0	0	0	0	0	0	0	0	1					0
IPR001766_PF00250_Cluster_19	Transcription factor, fork head	IPR001766_PF00250	Cluster_19	0	0	0	0	0	0	0	0	0	0	0	0	0	0	0	0	0	0	0	0	0	0	0	0	0	1					0
IPR001766_PF00250_Cluster_21	Transcription factor, fork head	IPR001766_PF00250	Cluster_21	0	0	0	0	0	0	0	0	0	0	0	0	0	0	0	0	0	0	0	0	0	0	0	0	1	0					0
IPR001766_PF00250_Cluster_22	Transcription factor, fork head	IPR001766_PF00250	Cluster_22	0	0	0	0	0	0	0	0	0	0	0	0	0	0	0	0	0	0	0	0	0	0	0	0	1	0					0
IPR001766_PF00250_Cluster_23	Transcription factor, fork head	IPR001766_PF00250	Cluster_23	0	0	0	0	0	0	0	0	0	0	0	0	0	0	0	0	0	0	0	0	0	0	0	0	1	0					0
IPR001766_PF00250_Cluster_24	Transcription factor, fork head	IPR001766_PF00250	Cluster_24	0	0	0	0	0	0	0	0	0	0	0	0	0	0	0	0	0	0	0	0	0	0	0	0	1	0					0
IPR001766_PF00250_Cluster_25	Transcription factor, fork head	IPR001766_PF00250	Cluster_25	0	0	0	0	0	0	0	0	0	0	0	0	0	0	0	0	0	0	0	0	0	0	0	0	1	0					0
IPR001766_PF00250_Cluster_26	Transcription factor, fork head	IPR001766_PF00250	Cluster_26	0	0	0	0	0	0	0	0	0	0	0	0	0	0	0	0	0	0	0	0	1	0	0	0	0	0					0
IPR002100_PF00319_Cluster_3	Transcription factor, MADS-box	IPR002100_PF00319	Cluster_3	0	0	0	0	0	0	0	0	0	0	5	0	0	0	0	0	0	0	0	0	0	0	0	0	0	0					0
IPR002100_PF00319_Cluster_4	Transcription factor, MADS-box	IPR002100_PF00319	Cluster_4	0	0	0	0	0	0	0	0	0	0	3	0	0	0	0	0	0	0	0	0	0	0	0	0	0	0					0
IPR002100_PF00319_Cluster_5	Transcription factor, MADS-box	IPR002100_PF00319	Cluster_5	0	0	0	0	0	0	0	0	0	0	0	0	0	0	0	0	0	0	0	0	0	3	0	0	0	0					0
IPR002100_PF00319_Cluster_6	Transcription factor, MADS-box	IPR002100_PF00319	Cluster_6	0	0	0	0	0	0	0	0	0	0	0	0	0	0	0	0	0	0	0	0	0	2	0	0	0	0					0
IPR002100_PF00319_Cluster_7	Transcription factor, MADS-box	IPR002100_PF00319	Cluster_7	0	0	0	0	0	0	0	0	0	0	1	0	0	0	0	0	0	0	0	0	0	0	0	0	0	0					0
IPR002100_PF00319_Cluster_8	Transcription factor, MADS-box	IPR002100_PF00319	Cluster_8	0	0	0	0	0	0	0	0	0	0	0	0	0	0	0	0	0	0	0	0	0	0	0	1	0	0					0
IPR002100_PF00319_Cluster_9	Transcription factor, MADS-box	IPR002100_PF00319	Cluster_9	0	0	0	0	0	0	0	0	0	0	0	0	0	0	0	0	0	1	0	0	0	0	0	0	0	0					0
IPR003150_PF02257_Cluster_2	DNA-binding RFX-type winged-helix domain	IPR003150_PF02257	Cluster_2	0	1	1	0	0	0	0	0	0	0	0	0	0	0	0	0	0	0	0	0	0	0	0	0	0	0					0
IPR003166_PF02186_Cluster_1	Transcription factor TFIIE beta subunit, DNA-binding domain	IPR003166_PF02186	Cluster_1	0	1	1	1	1	1	0	0	0	0	0	0	0	0	0	0	0	0	0	0	0	0	0	0	0	0		NA	P36145	NA	0
IPR003166_PF02186_Cluster_2	Transcription factor TFIIE beta subunit, DNA-binding domain	IPR003166_PF02186	Cluster_2	0	0	0	0	0	0	1	0	1	1	1	0	0	0	0	0	0	0	0	0	0	0	0	0	0	0	A2QSD6	NA		NA	0
IPR003166_PF02186_Cluster_3	Transcription factor TFIIE beta subunit, DNA-binding domain	IPR003166_PF02186	Cluster_3	0	0	0	0	0	0	0	0	0	0	0	0	0	0	0	0	1	1	0	0	0	0	0	0	0	0		NA		NA	0
IPR003166_PF02186_Cluster_4	Transcription factor TFIIE beta subunit, DNA-binding domain	IPR003166_PF02186	Cluster_4	1	0	0	0	0	0	0	0	0	0	0	0	0	0	0	0	0	0	0	0	0	0	0	0	0	0		NA		NA	0
IPR003349_PF02375_Cluster_3	Transcription factor jumonji, JmjN	IPR003349_PF02375	Cluster_3	0	0	0	0	0	0	0	0	0	0	0	0	0	0	0	0	0	0	0	0	0	0	0	1	0	0					0
IPR003349_PF02375_Cluster_4	Transcription factor jumonji, JmjN	IPR003349_PF02375	Cluster_4	0	0	0	0	0	0	0	0	0	0	0	0	0	0	0	0	0	0	0	0	0	0	0	0	0	1					0
IPR003511_PF02301_Cluster_3	DNA-binding HORMA	IPR003511_PF02301	Cluster_3	0	0	0	0	0	0	1	1	1	1	1	0	0	0	0	0	0	0	0	0	0	0	0	0	0	1	A2QSE5				0
IPR003511_PF02301_Cluster_4	DNA-binding HORMA	IPR003511_PF02301	Cluster_4	0	0	1	0	1	0	0	0	0	0	0	0	0	0	0	0	0	0	0	0	0	0	0	0	0	0			P20050		0
IPR003511_PF02301_Cluster_5	DNA-binding HORMA	IPR003511_PF02301	Cluster_5	0	0	0	0	0	0	0	0	0	0	0	0	0	0	0	0	0	0	0	0	0	0	0	0	1	1					0
IPR003511_PF02301_Cluster_6	DNA-binding HORMA	IPR003511_PF02301	Cluster_6	0	0	0	0	0	0	0	0	0	0	0	0	1	0	0	0	0	0	0	0	0	0	0	0	0	0		Q7S2E0			0
IPR003511_PF02301_Cluster_7	DNA-binding HORMA	IPR003511_PF02301	Cluster_7	0	0	0	0	0	0	0	0	0	0	0	1	0	0	0	0	0	0	0	0	0	0	0	0	0	0					0
IPR003511_PF02301_Cluster_8	DNA-binding HORMA	IPR003511_PF02301	Cluster_8	0	0	0	1	0	0	0	0	0	0	0	0	0	0	0	0	0	0	0	0	0	0	0	0	0	0					0
IPR003511_PF02301_Cluster_9	DNA-binding HORMA	IPR003511_PF02301	Cluster_9	0	1	0	0	0	0	0	0	0	0	0	0	0	0	0	0	0	0	0	0	0	0	0	0	0	0					0
IPR003511_PF02301_Cluster_10	DNA-binding HORMA	IPR003511_PF02301	Cluster_10	0	0	0	0	1	0	0	0	0	0	0	0	0	0	0	0	0	0	0	0	0	0	0	0	0	0			P38927		0
IPR003511_PF02301_Cluster_11	DNA-binding HORMA	IPR003511_PF02301	Cluster_11	0	0	0	0	0	1	0	0	0	0	0	0	0	0	0	0	0	0	0	0	0	0	0	0	0	0					0
IPR003958_PF00808_Cluster_1	Transcription factor CBF/NF-Y/archaeal histone	IPR003958_PF00808	Cluster_1	0	0	0	0	0	0	0	0	0	0	0	0	0	0	0	0	0	0	0	0	0	0	0	0	0	0					0
IPR003958_PF00808_Cluster_3	Transcription factor CBF/NF-Y/archaeal histone	IPR003958_PF00808	Cluster_3	0	0	0	0	0	0	0	0	0	0	0	0	0	0	0	0	0	0	0	0	0	0	0	0	0	0					0
IPR003958_PF00808_Cluster_7	Transcription factor CBF/NF-Y/archaeal histone	IPR003958_PF00808	Cluster_7	0	0	0	0	0	0	0	0	0	0	0	0	0	0	0	0	0	0	0	0	0	0	0	0	0	0					0
IPR003958_PF00808_Cluster_10	Transcription factor CBF/NF-Y/archaeal histone	IPR003958_PF00808	Cluster_10	0	0	0	0	0	0	0	0	0	1	1	0	0	1	0	1	0	0	1	0	1	0	0	0	0	0					0
IPR003958_PF00808_Cluster_11	Transcription factor CBF/NF-Y/archaeal histone	IPR003958_PF00808	Cluster_11	0	1	1	1	0	1	0	0	0	0	0	0	0	0	0	0	0	0	0	0	0	0	0	0	0	0					0
IPR003958_PF00808_Cluster_12	Transcription factor CBF/NF-Y/archaeal histone	IPR003958_PF00808	Cluster_12	0	0	0	0	0	0	0	0	0	0	0	0	0	0	0	0	0	0	0	0	0	0	0	0	0	0					0
IPR003958_PF00808_Cluster_13	Transcription factor CBF/NF-Y/archaeal histone	IPR003958_PF00808	Cluster_13	1	0	0	0	0	0	0	0	0	0	0	0	0	0	0	0	0	0	0	0	0	0	0	0	1	0					0
IPR003958_PF00808_Cluster_14	Transcription factor CBF/NF-Y/archaeal histone	IPR003958_PF00808	Cluster_14	0	0	0	0	0	0	0	0	0	0	0	0	0	0	0	0	0	0	0	0	0	0	0	1	0	0					0
IPR003958_PF00808_Cluster_15	Transcription factor CBF/NF-Y/archaeal histone	IPR003958_PF00808	Cluster_15	0	0	0	0	0	0	0	0	0	0	0	0	0	0	0	0	0	0	0	0	0	0	0	1	0	0					0
IPR003958_PF00808_Cluster_16	Transcription factor CBF/NF-Y/archaeal histone	IPR003958_PF00808	Cluster_16	0	0	0	0	0	0	0	0	0	0	0	0	0	0	0	0	0	0	0	0	0	0	0	0	0	1					0
IPR003958_PF00808_Cluster_17	Transcription factor CBF/NF-Y/archaeal histone	IPR003958_PF00808	Cluster_17	0	0	0	0	0	0	0	0	0	0	0	0	0	0	0	0	0	0	0	0	0	0	0	0	0	0					0
IPR003958_PF00808_Cluster_18	Transcription factor CBF/NF-Y/archaeal histone	IPR003958_PF00808	Cluster_18	1	0	0	0	0	0	0	0	0	0	0	0	0	0	0	0	0	0	0	0	0	0	0	0	0	0					0
IPR003958_PF00808_Cluster_19	Transcription factor CBF/NF-Y/archaeal histone	IPR003958_PF00808	Cluster_19	0	0	0	0	1	0	0	0	0	0	0	0	0	0	0	0	0	0	0	0	0	0	0	0	0	0			P40366		0
IPR003958_PF00808_Cluster_20	Transcription factor CBF/NF-Y/archaeal histone	IPR003958_PF00808	Cluster_20	0	0	0	0	0	0	0	0	0	0	0	0	0	0	0	0	0	0	0	0	0	0	0	0	1	0					0
IPR003958_PF00808_Cluster_21	Transcription factor CBF/NF-Y/archaeal histone	IPR003958_PF00808	Cluster_21	0	0	0	0	0	1	0	0	0	0	0	0	0	0	0	0	0	0	0	0	0	0	0	0	0	0					0
IPR004598_PF03849_Cluster_2	Transcription factor TFIIH subunit p52/Tfb2	IPR004598_PF03849	Cluster_2	1	0	0	0	0	0	0	0	0	0	0	0	0	0	0	0	0	0	0	0	0	0	0	0	0	0					0
IPR004855_PF03153_Cluster_2	Transcription factor IIA, alpha/beta subunit	IPR004855_PF03153	Cluster_2	0	0	0	0	0	0	0	0	0	0	0	0	0	0	0	0	0	0	0	0	0	0	0	0	0	0					0
IPR004855_PF03153_Cluster_3	Transcription factor IIA, alpha/beta subunit	IPR004855_PF03153	Cluster_3	0	0	0	0	0	0	0	0	0	0	0	0	0	0	0	0	0	0	0	0	0	0	0	0	0	1					0
IPR004855_PF03153_Cluster_4	Transcription factor IIA, alpha/beta subunit	IPR004855_PF03153	Cluster_4	0	0	0	0	1	0	0	0	0	0	0	0	0	0	0	0	0	0	0	0	0	0	0	0	0	0			P32773		0
IPR006565_PF07524_Cluster_4	Bromodomain transcription factor	IPR006565_PF07524	Cluster_4	1	0	0	0	0	0	0	0	0	0	0	0	0	0	0	0	0	0	0	0	0	0	0	1	1	0					0
IPR006565_PF07524_Cluster_5	Bromodomain transcription factor	IPR006565_PF07524	Cluster_5	0	0	0	0	0	0	0	0	0	0	0	0	0	0	0	0	0	0	0	0	0	0	0	0	0	0					0
IPR006565_PF07524_Cluster_6	Bromodomain transcription factor	IPR006565_PF07524	Cluster_6	0	0	0	0	0	0	0	0	0	0	0	0	0	0	0	0	0	0	0	0	0	0	0	0	0	0					0
IPR006565_PF07524_Cluster_7	Bromodomain transcription factor	IPR006565_PF07524	Cluster_7	0	0	0	0	0	0	0	0	0	0	0	0	0	0	0	0	0	0	0	0	0	0	0	0	0	1					0
IPR006565_PF07524_Cluster_8	Bromodomain transcription factor	IPR006565_PF07524	Cluster_8	0	0	0	0	0	0	0	0	0	0	0	0	0	0	0	0	0	0	0	0	0	0	0	0	0	0					0
IPR006600_PF03221_Cluster_5	HTH CenpB-type DNA-binding domain	IPR006600_PF03221	Cluster_5	8	0	0	0	0	0	0	0	0	0	0	0	0	0	0	0	0	0	0	0	0	0	0	0	0	0					0
IPR006600_PF03221_Cluster_6	HTH CenpB-type DNA-binding domain	IPR006600_PF03221	Cluster_6	0	0	0	0	0	0	0	1	0	3	1	0	0	0	0	0	0	0	0	0	0	0	0	0	0	0					0
IPR006600_PF03221_Cluster_7	HTH CenpB-type DNA-binding domain	IPR006600_PF03221	Cluster_7	0	1	1	2	0	0	0	0	0	0	0	0	0	0	0	0	0	0	0	0	0	0	0	0	0	0					0
IPR006600_PF03221_Cluster_8	HTH CenpB-type DNA-binding domain	IPR006600_PF03221	Cluster_8	0	0	0	0	0	0	0	0	0	0	0	0	0	0	0	0	0	0	0	0	0	0	0	0	0	4					0
IPR006600_PF03221_Cluster_9	HTH CenpB-type DNA-binding domain	IPR006600_PF03221	Cluster_9	0	1	1	0	1	0	0	0	0	0	0	0	0	0	0	0	0	0	0	0	0	0	0	0	0	0			P32896		0
IPR006600_PF03221_Cluster_10	HTH CenpB-type DNA-binding domain	IPR006600_PF03221	Cluster_10	0	0	0	0	0	0	0	0	0	0	0	0	0	0	0	0	0	0	0	3	0	0	0	0	0	0					0
IPR006600_PF03221_Cluster_11	HTH CenpB-type DNA-binding domain	IPR006600_PF03221	Cluster_11	0	0	0	0	0	1	0	0	0	0	0	0	0	0	0	0	0	0	0	0	0	0	0	0	0	0					0
IPR006994_PF04910_Cluster_2	Transcription factor 25	IPR006994_PF04910	Cluster_2	0	0	0	0	0	0	0	0	0	0	0	0	0	0	0	0	0	0	0	0	0	0	0	0	0	1					0
IPR007147_PF04001_Cluster_1	Transcription factor Vhr	IPR007147_PF04001	Cluster_1	0	1	1	0	0	1	0	0	0	0	0	0	0	0	0	0	0	0	0	0	0	0	0	0	0	0	NA	NA		NA	0
IPR007147_PF04001_Cluster_2	Transcription factor Vhr	IPR007147_PF04001	Cluster_2	0	0	0	0	2	0	0	0	0	0	0	0	0	0	0	0	0	0	0	0	0	0	0	0	0	0	NA	NA	P40041,P40522	NA	0
IPR007147_PF04001_Cluster_3	Transcription factor Vhr	IPR007147_PF04001	Cluster_3	0	0	0	1	0	0	0	0	0	0	0	0	0	0	0	0	0	0	0	0	0	0	0	0	0	0	NA	NA		NA	0
IPR007219_PF04082_Cluster_35	Transcription factor domain, fungi	IPR007219_PF04082	Cluster_35	0	0	0	0	0	0	1	2	3	0	2	5	2	0	0	2	0	0	0	0	1	1	0	0	0	0	A2R847,A2RAQ1,A2QYF6	Q7SEE8,Q7SHT8			0
IPR007219_PF04082_Cluster_48	Transcription factor domain, fungi	IPR007219_PF04082	Cluster_48	0	7	5	1	0	0	0	0	0	0	0	0	0	0	0	0	0	0	0	0	0	0	0	0	0	0					0
IPR007219_PF04082_Cluster_51	Transcription factor domain, fungi	IPR007219_PF04082	Cluster_51	0	0	0	0	0	0	0	0	1	0	1	2	0	0	0	1	0	2	0	3	1	0	0	0	0	0	A2QAN1				0
IPR007219_PF04082_Cluster_56	Transcription factor domain, fungi	IPR007219_PF04082	Cluster_56	0	0	0	0	0	0	0	2	3	0	1	0	0	0	0	0	0	0	0	1	0	2	0	0	0	0	A2QT48,A2R255,A2QLV5				0
IPR007219_PF04082_Cluster_58	Transcription factor domain, fungi	IPR007219_PF04082	Cluster_58	0	0	0	0	0	0	0	0	0	0	0	0	0	0	0	0	0	0	0	0	0	0	0	0	0	9					0
IPR007219_PF04082_Cluster_60	Transcription factor domain, fungi	IPR007219_PF04082	Cluster_60	0	0	0	0	0	0	0	1	1	1	1	0	0	0	0	0	0	0	1	2	0	0	0	0	0	0	A2QZI7				0
IPR007219_PF04082_Cluster_61	Transcription factor domain, fungi	IPR007219_PF04082	Cluster_61	0	0	0	0	0	0	0	2	1	1	1	1	0	0	0	0	0	0	0	1	0	1	0	0	0	0	A2Q837				0
IPR007219_PF04082_Cluster_65	Transcription factor domain, fungi	IPR007219_PF04082	Cluster_65	0	0	0	0	0	0	0	1	3	1	2	0	0	0	0	0	0	0	0	0	0	0	0	0	0	0	A2QBT3,A2R5T5,A2QHC3				0
IPR007219_PF04082_Cluster_66	Transcription factor domain, fungi	IPR007219_PF04082	Cluster_66	0	0	0	0	0	0	0	0	0	0	0	0	0	0	0	0	0	0	0	0	0	0	0	7	0	0					0
IPR007219_PF04082_Cluster_67	Transcription factor domain, fungi	IPR007219_PF04082	Cluster_67	0	0	0	0	0	0	0	0	0	0	0	0	0	0	1	1	0	0	0	1	1	0	0	0	0	0					0
IPR007219_PF04082_Cluster_68	Transcription factor domain, fungi	IPR007219_PF04082	Cluster_68	0	0	0	0	0	0	0	0	2	1	1	0	0	0	0	0	0	0	0	1	1	0	0	0	0	0	A2QBA4,A2R1I7				0
IPR007219_PF04082_Cluster_69	Transcription factor domain, fungi	IPR007219_PF04082	Cluster_69	0	0	0	0	0	0	1	0	0	0	0	0	0	0	1	0	0	1	0	2	0	0	0	0	0	0					0
IPR007219_PF04082_Cluster_70	Transcription factor domain, fungi	IPR007219_PF04082	Cluster_70	1	0	0	0	0	0	0	1	1	0	0	0	0	0	0	0	0	0	1	1	0	0	0	0	1	0	A5ABG4				0
IPR007219_PF04082_Cluster_71	Transcription factor domain, fungi	IPR007219_PF04082	Cluster_71	0	1	1	2	0	0	0	0	0	0	0	0	0	0	0	0	0	0	0	0	0	0	0	0	1	0					0
IPR007219_PF04082_Cluster_76	Transcription factor domain, fungi	IPR007219_PF04082	Cluster_76	0	0	0	0	0	0	0	0	2	0	0	1	0	0	0	0	0	0	0	0	0	0	0	0	0	0	A2QYX8,A2Q974				0
IPR007219_PF04082_Cluster_77	Transcription factor domain, fungi	IPR007219_PF04082	Cluster_77	3	0	0	0	1	0	0	0	0	0	0	0	0	0	0	0	0	0	0	0	0	0	0	0	0	0			Q06149		0
IPR007219_PF04082_Cluster_78	Transcription factor domain, fungi	IPR007219_PF04082	Cluster_78	3	0	0	0	0	0	0	0	0	0	0	0	0	0	0	0	0	0	0	0	0	0	0	0	0	0					0
IPR007219_PF04082_Cluster_79	Transcription factor domain, fungi	IPR007219_PF04082	Cluster_79	0	0	0	0	0	0	0	1	0	0	1	0	0	0	0	0	0	1	0	0	0	0	0	0	0	0					0
IPR007219_PF04082_Cluster_80	Transcription factor domain, fungi	IPR007219_PF04082	Cluster_80	0	2	1	0	0	0	0	0	0	0	0	0	0	0	0	0	0	0	0	0	0	0	0	0	0	0					0
IPR007219_PF04082_Cluster_81	Transcription factor domain, fungi	IPR007219_PF04082	Cluster_81	0	0	0	0	3	0	0	0	0	0	0	0	0	0	0	0	0	0	0	0	0	0	0	0	0	0			P12383,P33200,P39961		0
IPR007219_PF04082_Cluster_82	Transcription factor domain, fungi	IPR007219_PF04082	Cluster_82	0	0	0	0	0	0	0	1	0	0	0	0	0	0	0	0	0	0	1	1	0	0	0	0	0	0					0
IPR007219_PF04082_Cluster_83	Transcription factor domain, fungi	IPR007219_PF04082	Cluster_83	0	0	0	0	0	0	0	0	0	0	0	0	0	0	0	1	1	1	0	0	0	0	0	0	0	0					0
IPR007219_PF04082_Cluster_84	Transcription factor domain, fungi	IPR007219_PF04082	Cluster_84	0	0	0	0	2	0	0	0	0	0	0	0	0	0	0	0	0	0	0	0	0	0	0	0	0	0			Q12180,P38114		0
IPR007219_PF04082_Cluster_85	Transcription factor domain, fungi	IPR007219_PF04082	Cluster_85	0	0	0	0	0	0	0	0	0	0	0	0	0	0	0	0	2	0	0	0	0	0	0	0	0	0					0
IPR007219_PF04082_Cluster_86	Transcription factor domain, fungi	IPR007219_PF04082	Cluster_86	0	0	0	0	0	0	0	0	0	0	0	0	0	0	0	0	0	0	0	0	0	0	0	0	0	0					0
IPR007219_PF04082_Cluster_87	Transcription factor domain, fungi	IPR007219_PF04082	Cluster_87	0	0	0	0	0	0	0	0	1	0	0	0	0	0	0	0	0	0	0	1	0	0	0	0	0	0	A2R219				0
IPR007219_PF04082_Cluster_88	Transcription factor domain, fungi	IPR007219_PF04082	Cluster_88	2	0	0	0	0	0	0	0	0	0	0	0	0	0	0	0	0	0	0	0	0	0	0	0	0	0					0
IPR007281_PF04152_Cluster_2	Mre11, DNA-binding	IPR007281_PF04152	Cluster_2	0	0	0	0	0	0	0	0	0	0	0	0	0	0	0	0	0	0	0	0	0	0	0	1	1	1					0
IPR007281_PF04152_Cluster_3	Mre11, DNA-binding	IPR007281_PF04152	Cluster_3	1	0	0	0	0	0	0	0	0	0	0	0	0	0	0	0	0	0	0	0	0	0	0	0	0	0					0
IPR007604_PF04516_Cluster_2	CP2 transcription factor	IPR007604_PF04516	Cluster_2	0	0	0	0	0	0	0	0	0	0	1	0	0	0	0	0	0	0	0	0	0	0	0	0	0	0			NA		0
IPR007889_PF04218_Cluster_2	NA	IPR007889_PF04218	Cluster_2	0	0	0	0	0	0	0	0	0	0	0	0	0	0	0	0	0	0	0	0	0	0	0	1	0	0	NA	NA	NA		0
IPR007889_PF05225_Cluster_1	NA	IPR007889_PF05225	Cluster_1	0	0	4	0	0	0	0	1	6	19	19	0	2	91	0	0	1	0	0	0	0	1	0	0	2	0	A2QBF7,A2QDY4,A2R8L4,A2R9U2,A2QUA4,A2QPH4	Q9P3F3,Q9P3S8	NA	NA	0
IPR007889_PF05225_Cluster_2	NA	IPR007889_PF05225	Cluster_2	1	0	0	0	0	0	0	0	0	0	0	0	0	0	0	0	0	0	0	0	0	0	0	0	0	0			NA	NA	0
IPR007889_PF05225_Cluster_3	NA	IPR007889_PF05225	Cluster_3	0	0	0	0	0	0	1	0	0	0	0	0	0	0	0	0	0	0	0	0	0	0	0	0	0	0			NA	NA	0
IPR010684_PF06881_Cluster_2	RNA polymerase II transcription factor SIII, subunit A	IPR010684_PF06881	Cluster_2	0	1	1	1	0	1	0	0	0	0	0	0	0	0	0	0	0	0	0	0	0	0	0	0	0	0					0
IPR010684_PF06881_Cluster_3	RNA polymerase II transcription factor SIII, subunit A	IPR010684_PF06881	Cluster_3	0	0	0	0	0	0	0	0	0	0	0	0	0	0	0	0	0	0	0	0	0	0	0	0	1	1					0
IPR010684_PF06881_Cluster_4	RNA polymerase II transcription factor SIII, subunit A	IPR010684_PF06881	Cluster_4	0	0	0	0	1	0	0	0	0	0	0	0	0	0	0	0	0	0	0	0	0	0	0	0	0	0			P53861		0
IPR011564_PF02765_Cluster_2	Telomeric single stranded DNA binding POT1/Cdc13	IPR011564_PF02765	Cluster_2	0	0	0	0	0	0	1	1	1	0	1	0	1	0	1	0	1	0	0	0	0	1	0	0	0	0	A2R630	Q7RVT4		NA	0
IPR011564_PF02765_Cluster_3	Telomeric single stranded DNA binding POT1/Cdc13	IPR011564_PF02765	Cluster_3	0	0	0	0	1	0	0	0	0	0	0	0	0	0	0	0	0	0	0	0	0	0	0	0	0	0			P32797	NA	0
IPR011564_PF02765_Cluster_4	Telomeric single stranded DNA binding POT1/Cdc13	IPR011564_PF02765	Cluster_4	0	0	0	0	0	0	0	0	0	0	0	0	0	0	0	0	0	0	0	0	0	0	0	0	1	0				NA	0
IPR011722_PF08755_Cluster_2	Hemimethylated DNA-binding domain	IPR011722_PF08755	Cluster_2	0	0	0	0	0	0	0	0	0	0	0	0	0	0	0	0	0	0	0	0	0	0	0	0	1	0	NA	NA	NA		0
IPR012617_PF08164_Cluster_2	Apoptosis-antagonizing transcription factor, C-terminal	IPR012617_PF08164	Cluster_2	1	1	1	0	0	0	0	0	0	0	0	0	0	0	0	0	0	0	0	0	0	0	0	0	0	0					0
IPR013150_PF00382_Cluster_3	Transcription factor TFIIB, cyclin-like domain	IPR013150_PF00382	Cluster_3	0	0	0	0	0	0	0	0	0	0	0	0	0	0	0	0	0	0	0	0	0	0	0	0	0	0					0
IPR013150_PF00382_Cluster_4	Transcription factor TFIIB, cyclin-like domain	IPR013150_PF00382	Cluster_4	0	0	0	0	0	0	0	0	0	0	0	0	0	0	0	0	0	0	0	0	0	0	0	0	0	0					0
IPR013150_PF00382_Cluster_5	Transcription factor TFIIB, cyclin-like domain	IPR013150_PF00382	Cluster_5	0	0	0	0	0	0	0	0	0	0	0	0	0	0	0	0	0	0	0	0	0	0	0	0	0	0					0
IPR001138_PF00172_Cluster_45	Zn(2)-C6 fungal-type DNA-binding domain	IPR001138_PF00172	Cluster_45	0	1	0	1	0	0	0	1	4	2	2	0	0	0	1	1	0	0	2	1	0	1	3	0	0	0	A2RA41,A2QYX8,A2QIR9,A2QL56			g7632.t1,g927.t1,g3039.t1	0.5
IPR007219_PF04082_Cluster_41	Transcription factor domain, fungi	IPR007219_PF04082	Cluster_41	0	1	0	1	0	0	0	2	2	1	2	0	0	0	1	1	0	0	1	1	0	1	3	0	0	0	A2RA41,A2QIR9			g7632.t1,g927.t1,g3039.t1	0.5
IPR007219_PF04082_Cluster_5	Transcription factor domain, fungi	IPR007219_PF04082	Cluster_5	0	4	2	1	1	1	0	10	7	8	8	3	1	3	2	3	4	4	7	32	10	5	13	0	1	0	A2QT15,A2QVB5,A2QLB8,A2QZK3,A2R279,A2QFT9,A2QJ67	Q7S6B3	P25502	g13.t1,g4567.t1,g6719.t1,g14022.t1,g12866.t1,g2582.t1,g7952.t1,g6303.t1,g3050.t1,g15984.t1,g4974.t1,g5016.t1,g12653.t1	4
IPR001138_PF00172_Cluster_15	Zn(2)-C6 fungal-type DNA-binding domain	IPR001138_PF00172	Cluster_15	0	1	1	1	0	1	1	3	5	4	5	3	0	1	2	2	2	1	1	3	2	3	6	0	0	0	A2RA34,A2QEF1,A2QT86,A2QJR9,A2QKZ7			g2882.t1,g3021.t1,g7679.t1,g7827.t1,g158.t1,g2603.t1	2
IPR001138_PF00172_Cluster_22	Zn(2)-C6 fungal-type DNA-binding domain	IPR001138_PF00172	Cluster_22	0	0	0	0	0	0	1	0	7	2	9	1	0	1	3	6	1	0	1	2	1	1	3	0	0	0	A2R404,A2R9T3,A2QS30,A2QL88,A2QX47,A2QBJ7,A2R5L5			g6858.t1,g9372.t1,g2918.t1	1
IPR001138_PF00172_Cluster_23	Zn(2)-C6 fungal-type DNA-binding domain	IPR001138_PF00172	Cluster_23	0	0	0	0	0	0	1	2	5	4	3	1	1	0	2	5	1	1	1	4	1	1	3	0	3	0	A2QZH8,A2QEA6,A5ABX0,A2QHE4,A2QA08	Q7SGM0		g4556.t1,g5797.t1,g14258.t1	1
IPR001138_PF00172_Cluster_30	Zn(2)-C6 fungal-type DNA-binding domain	IPR001138_PF00172	Cluster_30	0	1	0	1	0	0	0	3	1	1	1	1	1	1	2	3	0	1	1	6	1	3	3	0	0	0	A2Q7N2	Q7S2U2		g4687.t1,g13517.t1,g1443.t1	1
IPR001138_PF00172_Cluster_33	Zn(2)-C6 fungal-type DNA-binding domain	IPR001138_PF00172	Cluster_33	0	1	1	1	1	1	1	1	3	2	4	1	1	1	1	1	1	1	1	1	1	1	3	0	1	0	A2QVP3,A2R3L4,Q1ZYK3	Q7RXR4	Q04052	g13239.t1,g14878.t1,g12219.t1	1
IPR001138_PF00172_Cluster_38	Zn(2)-C6 fungal-type DNA-binding domain	IPR001138_PF00172	Cluster_38	0	0	0	1	0	0	0	1	1	1	2	2	1	1	1	1	1	1	2	3	1	1	3	1	1	0	A2QH26	Q7RW61		g5976.t1,g11687.t1,g7476.t1	1
IPR001138_PF00172_Cluster_53	Zn(2)-C6 fungal-type DNA-binding domain	IPR001138_PF00172	Cluster_53	0	0	0	0	0	0	1	1	1	0	2	1	1	1	1	1	1	1	0	1	1	0	3	0	0	0	A2QH75	Q7S0I0		g12091.t1,g10489.t1,g3351.t1	1
IPR007219_PF04082_Cluster_28	Transcription factor domain, fungi	IPR007219_PF04082	Cluster_28	0	0	0	0	0	0	0	2	3	4	2	2	0	0	0	0	2	2	1	2	1	1	3	0	0	0	A2R5G4,A2QDY9,A5ABU4			g13330.t1,g14333.t1,g6275.t1	1
IPR001138_PF00172_Cluster_29	Zn(2)-C6 fungal-type DNA-binding domain	IPR001138_PF00172	Cluster_29	2	0	0	0	0	0	0	1	2	1	3	3	1	0	1	2	1	3	4	2	1	2	4	0	0	0	A2QTB9,A2R6S6	Q7S6Q4		g14351.t1,g3068.t1,g1376.t1,g10143.t1	1.5
IPR007219_PF04082_Cluster_19	Transcription factor domain, fungi	IPR007219_PF04082	Cluster_19	0	0	0	0	0	0	1	3	4	2	3	1	1	2	1	1	1	1	4	12	2	3	4	0	0	0	A2QU97,A2R0Q9,A2R3X2,A2QBG3	Q7S0L2		g5493.t1,g10712.t1,g15544.t1,g16032.t1	1.5
IPR007219_PF04082_Cluster_22	Transcription factor domain, fungi	IPR007219_PF04082	Cluster_22	0	1	0	1	0	0	0	1	3	1	5	2	2	1	1	1	0	1	3	9	2	3	4	0	0	0	A2QSS5,A2QKF3,A2QKL3	Q7SEC6,Q7S9K1		g13683.t1,g138.t1,g7705.t1,g11616.t1	1.5
IPR007219_PF04082_Cluster_6	Transcription factor domain, fungi	IPR007219_PF04082	Cluster_6	9	1	1	1	1	1	3	6	4	7	5	7	1	3	3	3	2	1	6	7	7	4	7	0	0	0	A2QEL3,A2QGF1,A2QFN4,A2QTZ6	Q7S2G1	P21657	g5563.t1,g6711.t1,g8233.t1,g6872.t1,g5199.t1,g1280.t1,g12156.t1	3
IPR007219_PF04082_Cluster_10	Transcription factor domain, fungi	IPR007219_PF04082	Cluster_10	0	0	0	0	0	1	2	4	6	2	5	2	1	3	2	8	4	3	3	6	3	3	7	0	0	0	A2QN03,A2R8A4,A2QBC1,A2QBC6,A2R645,A5AB76	Q7RYH2		g12540.t1,g8365.t1,g10632.t1,g10911.t1,g12159.t1,g14351.t1,g11280.t1	3
IPR007219_PF04082_Cluster_3	Transcription factor domain, fungi	IPR007219_PF04082	Cluster_3	12	1	4	0	2	0	4	10	14	11	9	6	4	4	5	9	6	5	11	19	10	8	15	3	4	1	A2QK89,A2QYQ6,A2R033,A2QD84,A2QG60,A2R9S8,A2QVW5,A2QAC6,A2QYD3,A2R123,A2R6L5,A2R6T2,A2RA91,A2R2L8	P28349,Q7S4Y2,Q7S3A5,Q7SFX4	P43634,P47988	g12021.t1,g3054.t1,g792.t1,g8989.t1,g12244.t1,g12556.t1,g14638.t1,g16016.t1,g6911.t1,g982.t1,g11242.t1,g7856.t1,g9130.t1,g8739.t1,g7135.t1	7
IPR007219_PF04082_Cluster_1	Transcription factor domain, fungi	IPR007219_PF04082	Cluster_1	2	10	5	8	6	6	9	52	66	46	41	24	12	19	20	34	18	28	38	68	32	25	56	15	5	1	A2Q9J1,A2QDP8,A2QF03,A2QKP1,A2QM31,A2QW43,A2QYK8,A2QZ01,A2R2N3,A2R6Y5,A2R8C4,A2QB02,A2QLP5,A2QTM3,A2QXH0,A2QYD4,A5AB82,A2QBE0,A2QBS7,A2QEH3,A2QKQ2,A2QPB5,A2QWI6,A2R6I7,A2R844,A5ABH2,A2QF53,A2QM94,A2QXN4,A2R5I3,A2R7L9,A2QAE9,A2QG39,A2QSJ8,A2QW52,A2QXD0,A2R6W0,A2RBK1,A2QGW8,A2QKW7,A2QNM9,A2QQT6,A2QRM7,A2QTA4,A2QTP9,A2QVD9,A2QYK7,A2R6L0,A2Q9J2,A2QAG0,A2QB49,A2QFY3,A2QH87,A2QQB5,A2QS14,A2R2M4,A2R324,…	P87000,Q7RXV3,Q7S861,Q7S8Q2,Q7S1R3,Q7S9N1,Q7RXQ3,Q7S9X3,Q7S8Q1,Q7SAJ9,Q8WZK9,Q9HE23	P39113,P04386,P07272,P38699,P40467,P39529	g1255.t1,g6696.t1,g1352.t1,g2010.t1,g2422.t1,g2592.t1,g39.t1,g5545.t1,g5756.t1,g5770.t1,g7494.t1,g8004.t1,g8846.t1,g10187.t1,g11058.t1,g13445.t1,g13662.t1,g14037.t1,g6685.t1,g3197.t1,g5767.t1,g7662.t1,g105.t1,g2073.t1,g11145.t1,g11340.t1,g12562.t1,g16104.t1,g1245.t1,g4574.t1,g8191.t1,g15475.t1,g4502.t1,g7664.t1,g855.t1,g9633.t1,g11787.t1,g15379.t1,g6570.t1,g20.t1,g4993.t1,g5481.t1,g3977.t1,g7081.…	26.5
IPR007219_PF04082_Cluster_9	Transcription factor domain, fungi	IPR007219_PF04082	Cluster_9	0	4	5	0	0	0	1	4	2	1	1	2	2	2	5	3	4	4	7	6	3	2	7	0	0	0	A2QAK7,A2R8V1	Q7RW44,Q7S3X5		g32.t1,g40.t1,g7886.t1,g13367.t1,g11022.t1,g14478.t1,g11731.t1	3.5
IPR001138_PF00172_Cluster_10	Zn(2)-C6 fungal-type DNA-binding domain	IPR001138_PF00172	Cluster_10	1	1	1	0	0	0	0	4	3	6	6	3	3	5	2	2	3	5	7	18	2	3	6	0	1	0	A2QGH9,A2QKF3,A2R882	Q7SEC6,Q7S9K1,Q7S2I8		g5537.t1,g9407.t1,g13683.t1,g138.t1,g7705.t1,g3997.t1	3
IPR007219_PF04082_Cluster_18	Transcription factor domain, fungi	IPR007219_PF04082	Cluster_18	0	0	0	0	0	0	1	2	4	2	5	3	1	1	2	2	2	2	4	6	3	3	4	0	0	0	A2QTB9,A2R045,A2QHN6,A2R6S6	Q7S6Q4		g3068.t1,g3956.t1,g1376.t1,g10143.t1	2
IPR007219_PF04082_Cluster_20	Transcription factor domain, fungi	IPR007219_PF04082	Cluster_20	0	1	1	1	0	0	1	2	2	2	2	2	1	1	2	2	2	2	5	6	3	3	4	0	0	0	A2QXD7,A2QM36	Q7SAG0		g2488.t1,g5263.t1,g2553.t1,g11596.t1	2
IPR001138_PF00172_Cluster_28	Zn(2)-C6 fungal-type DNA-binding domain	IPR001138_PF00172	Cluster_28	0	2	1	1	1	1	2	0	2	4	3	2	0	2	1	1	0	0	3	3	3	2	3	0	0	0	A2QGF1,A2QFN4		P21657	g5199.t1,g1280.t1,g12156.t1	1.5
IPR007219_PF04082_Cluster_23	Transcription factor domain, fungi	IPR007219_PF04082	Cluster_23	0	0	0	0	0	0	1	2	3	4	3	3	1	1	2	5	2	2	1	2	1	1	3	0	1	2	A2QEA6,A2QHE4,A2QA08	Q7S313		g4556.t1,g5797.t1,g14258.t1	1.5
IPR001138_PF00172_Cluster_32	Zn(2)-C6 fungal-type DNA-binding domain	IPR001138_PF00172	Cluster_32	0	0	1	1	0	0	1	3	2	1	2	1	1	0	1	1	1	0	2	5	3	3	2	0	0	0	A2QXD7,A2QM36	Q7SAG0		g5263.t1,g2553.t1	1
IPR001138_PF00172_Cluster_42	Zn(2)-C6 fungal-type DNA-binding domain	IPR001138_PF00172	Cluster_42	0	1	0	1	0	0	0	1	2	1	2	1	0	1	0	0	2	2	1	1	1	1	2	1	1	0	A2QDY9,A5ABU4			g13330.t1,g14333.t1	1
IPR001138_PF00172_Cluster_61	Zn(2)-C6 fungal-type DNA-binding domain	IPR001138_PF00172	Cluster_61	0	0	0	0	0	0	0	0	1	1	2	0	0	1	1	2	0	0	0	1	1	1	2	0	0	0	A2R420			g3355.t1,g8363.t1	1
IPR006600_PF03221_Cluster_4	HTH CenpB-type DNA-binding domain	IPR006600_PF03221	Cluster_4	0	0	0	0	0	0	0	0	0	0	0	0	1	0	1	1	1	1	1	2	0	1	2	0	0	0		Q7S886		g6416.t1,g13669.t1	1
IPR007219_PF04082_Cluster_24	Transcription factor domain, fungi	IPR007219_PF04082	Cluster_24	0	1	1	1	1	1	0	3	3	1	3	2	2	1	2	2	1	1	1	2	0	1	2	0	1	0	A5AAZ4,A5ABQ4,A2R6F3	Q7RZM1,Q7SDB6	P34228	g5556.t1,g1765.t1	1
IPR007219_PF04082_Cluster_31	Transcription factor domain, fungi	IPR007219_PF04082	Cluster_31	0	0	0	0	0	0	1	4	1	4	3	1	0	1	0	1	0	1	1	4	1	1	2	0	0	0	A2R7B2			g10830.t1,g11005.t1	1
IPR007219_PF04082_Cluster_38	Transcription factor domain, fungi	IPR007219_PF04082	Cluster_38	0	1	0	0	0	1	0	0	1	1	2	1	0	0	1	1	1	1	1	2	1	1	2	0	0	0	A2QFJ5			g3136.t1,g10286.t1	1
IPR007219_PF04082_Cluster_39	Transcription factor domain, fungi	IPR007219_PF04082	Cluster_39	0	0	0	0	0	0	0	1	1	2	2	1	0	0	1	1	0	0	1	2	1	1	2	0	0	0	A2Q847			g15460.t1,g11792.t1	1
IPR001138_PF00172_Cluster_70	Zn(2)-C6 fungal-type DNA-binding domain	IPR001138_PF00172	Cluster_70	0	0	0	0	0	0	0	0	1	0	3	1	0	0	1	1	1	0	0	0	1	1	1	0	0	0	A2R3W0			g971.t1	0.5
IPR007219_PF04082_Cluster_46	Transcription factor domain, fungi	IPR007219_PF04082	Cluster_46	0	0	0	0	0	0	0	0	1	1	2	1	1	0	1	1	0	0	1	0	0	2	1	0	0	0	A2QL44	Q7S9G5		g6853.t1	0.5
IPR007219_PF04082_Cluster_49	Transcription factor domain, fungi	IPR007219_PF04082	Cluster_49	0	0	0	0	0	0	0	1	1	0	0	0	1	1	0	0	0	0	1	0	1	3	1	0	2	0	A2QH26	Q7RZZ6		g11687.t1	0.5
IPR007219_PF04082_Cluster_52	Transcription factor domain, fungi	IPR007219_PF04082	Cluster_52	0	0	0	0	0	0	0	0	0	0	0	0	0	0	2	3	2	2	0	1	0	0	1	0	0	0				g7489.t1	0.5
IPR007219_PF04082_Cluster_63	Transcription factor domain, fungi	IPR007219_PF04082	Cluster_63	0	0	0	0	0	0	0	0	0	0	0	0	1	0	0	0	1	0	0	1	1	1	1	0	0	0		Q7SFM0		g2386.t1	0.5
IPR001138_PF00172_Cluster_2	Zn(2)-C6 fungal-type DNA-binding domain	IPR001138_PF00172	Cluster_2	2	9	3	7	6	5	6	17	33	25	31	7	8	8	9	16	4	11	19	33	18	15	24	1	4	1	A2Q9J1,A2QDP8,A2QW43,A2QZ01,A2R6Y5,A2R8C4,A2QB02,A2QTM3,A2QYD4,A2QSI8,A2QWI6,A2R6I7,A2R844,A5ABH2,A2QF53,A2QXN4,A2R7L9,A2QAE9,A2QG39,A2QUN1,A2QRM7,A2QVD9,A2Q9J2,A2QB49,A2QLV5,A2QQB5,A2R2M4,A2R324,A5ABL4,A2Q999,A2QNU5,A2QW34,A2R132	P87000,Q7RXV3,Q7S8Q2,Q7S1R3,Q7S9N1,Q7S8Q1,Q7SAJ9,Q8WZK9	P39113,P04386,P07272,P46954,P38699,Q05854	g6696.t1,g2010.t1,g5545.t1,g8846.t1,g10187.t1,g13662.t1,g14037.t1,g5767.t1,g16104.t1,g4574.t1,g8191.t1,g15475.t1,g4502.t1,g7664.t1,g855.t1,g9633.t1,g11787.t1,g15379.t1,g8135.t1,g76.t1,g10599.t1,g281.t1,g857.t1,g6698.t1	13
IPR007219_PF04082_Cluster_16	Transcription factor domain, fungi	IPR007219_PF04082	Cluster_16	0	1	0	1	1	0	0	4	2	2	1	3	1	1	2	3	2	2	4	7	3	6	4	0	0	0	A2Q7N2,A2R1E2	Q7S2U2	P35995	g4687.t1,g13517.t1,g1443.t1,g7207.t1	2.5
IPR001138_PF00172_Cluster_13	Zn(2)-C6 fungal-type DNA-binding domain	IPR001138_PF00172	Cluster_13	0	2	5	3	2	4	1	5	2	4	4	2	1	1	2	4	2	3	2	11	1	0	3	0	0	0	A2QJK5,A2R2P6	Q9P326	P38141,P26370	g12086.t1,g7161.t1,g2141.t1	2
IPR007219_PF04082_Cluster_14	Transcription factor domain, fungi	IPR007219_PF04082	Cluster_14	0	0	0	0	0	0	0	2	7	7	8	2	0	2	1	4	1	1	2	5	3	2	3	0	1	0	A2QJ96,A2QMA2,A5ABA0,A2QZK8,A2R8R9,A2R8C5,A2RA85			g5436.t1,g15491.t1,g7914.t1	2
IPR001138_PF00172_Cluster_1	Zn(2)-C6 fungal-type DNA-binding domain	IPR001138_PF00172	Cluster_1	0	9	10	3	3	7	3	11	29	22	32	10	6	13	15	29	12	14	31	57	26	20	26	0	4	1	A2QC53,A2QW63,A2R1Q3,A2QE84,A2R497,A2R542,A2R5P8,A2QF49,A2QMD3,A2QT22,A2QYS8,A2QAI3,A2QC89,A2QXG8,A2R2Y7,A2R6A7,A2Q7H1,A2QDL7,A2R5X0,A2QB86,A2QUA8,A2QYT3,A2R5I2,A2R6B7,A2RA02,A2R8P5,A2QDQ7,A2QH96,A2QZQ9	Q7RV02,Q7RY88,Q7SEI6,Q7S2G2,Q7SCN4,Q96TZ3	Q05958,P40971,Q12151	g14120.t1,g2519.t1,g3147.t1,g10309.t1,g14031.t1,g16189.t1,g1105.t1,g2816.t1,g12928.t1,g2060.t1,g5302.t1,g7734.t1,g12888.t1,g13097.t1,g1534.t1,g3026.t1,g466.t1,g4739.t1,g14171.t1,g1173.t1,g5404.t1,g745.t1,g15753.t1,g4836.t1,g7521.t1,g7897.t1	17.5
IPR001138_PF00172_Cluster_8	Zn(2)-C6 fungal-type DNA-binding domain	IPR001138_PF00172	Cluster_8	0	6	2	0	4	3	0	6	3	4	6	2	2	2	4	6	3	3	8	14	3	5	5	0	1	0	A2QW78,A2Q9Y9,A2QJF6	Q7SC85,Q9C2Q2	P53338,P38157,P43551,Q06595	g3620.t1,g6294.t1,g7596.t1,g11642.t1,g722.t1	3.5
IPR007219_PF04082_Cluster_4	Transcription factor domain, fungi	IPR007219_PF04082	Cluster_4	1	1	0	1	0	1	6	11	9	11	14	5	2	3	9	11	6	8	13	23	4	10	12	1	1	1	A2R2J1,A2QYC5,A2R749,A2QM44,A2QZX5,A2Q808,A2R903,A5AB93,A2R6W1	Q7RV19,Q7SAP0		g8463.t1,g10440.t1,g12564.t1,g12648.t1,g14410.t1,g5058.t1,g4562.t1,g14363.t1,g15438.t1,g12413.t1,g15671.t1,g4014.t1	8.5
IPR001138_PF00172_Cluster_7	Zn(2)-C6 fungal-type DNA-binding domain	IPR001138_PF00172	Cluster_7	1	4	4	3	3	2	1	7	7	7	9	1	1	2	5	6	3	2	5	12	7	6	7	0	1	0	A2QVB5,A2QBE0,A2QLB8,A2QSJ8,A2QW52,A2QTP9,A2QWR9	Q9HE23	P25502,P40467,P39529	g7494.t1,g6719.t1,g105.t1,g2073.t1,g2582.t1,g6570.t1,g7081.t1	5
IPR007219_PF04082_Cluster_8	Transcription factor domain, fungi	IPR007219_PF04082	Cluster_8	0	5	1	0	4	1	0	5	3	5	3	2	2	2	2	4	3	2	6	8	3	4	4	0	1	0	A2Q9Y9,A2QJF6,A2R4G1	Q7SC85,Q9C2Q2	P53338,P38157,P43551,Q06595	g6294.t1,g7596.t1,g11642.t1,g722.t1	3
IPR001138_PF00172_Cluster_5	Zn(2)-C6 fungal-type DNA-binding domain	IPR001138_PF00172	Cluster_5	1	1	1	0	0	3	4	8	11	11	12	4	5	3	4	13	6	7	5	21	4	8	7	5	2	2	A2R2R3,A2QH42,A2QQV8,A2RAL0,A2QJS3,A2QYQ1,A2Q9D0,A2QL55,A2QBG3,A2QTF0,A2QYR8	P11638,Q7RWF1,Q7RXL0,Q7SCY2,Q7S379		g6651.t1,g11135.t1,g9398.t1,g11145.t1,g11935.t1,g1095.t1,g15554.t1	5.5
IPR007219_PF04082_Cluster_17	Transcription factor domain, fungi	IPR007219_PF04082	Cluster_17	0	4	1	3	1	2	1	1	4	2	1	2	2	3	2	2	3	3	2	4	4	2	3	0	1	0	A2QZW6,A2QFM0,A2QG11,A2QMC6	Q7S8U3,Q9P6Z0	Q12139	g427.t1,g1660.t1,g5939.t1	2.5
IPR001138_PF00172_Cluster_11	Zn(2)-C6 fungal-type DNA-binding domain	IPR001138_PF00172	Cluster_11	0	0	0	0	0	0	1	1	5	4	8	2	1	3	4	6	3	3	7	14	5	1	4	0	0	0	A2QBF6,A2QIT9,A2R1K8,A2QDX4,A2QHD7	P78704		g12864.t1,g11746.t1,g9405.t1,g4981.t1	3.5
IPR001138_PF00172_Cluster_4	Zn(2)-C6 fungal-type DNA-binding domain	IPR001138_PF00172	Cluster_4	1	0	2	0	2	0	0	5	14	6	8	6	6	3	7	10	8	6	10	18	12	11	9	2	4	1	A2QYQ6,A2QG60,A2R9S8,A2QVW5,A2R1T9,A2QAC6,A2QH80,A2QNH0,A2QYD3,A2R6L5,A2R6T2,A2RA91,A2R0S2,A2R2L8	O13360,P28349,Q7SGN4,Q7S3A5,Q7SFX4,Q7S808	P43634,P47988	g12021.t1,g792.t1,g12556.t1,g14638.t1,g6911.t1,g11242.t1,g9130.t1,g8739.t1,g7135.t1	9
IPR001138_PF00172_Cluster_14	Zn(2)-C6 fungal-type DNA-binding domain	IPR001138_PF00172	Cluster_14	0	4	1	1	0	0	2	1	2	2	3	4	2	2	4	4	3	4	3	5	3	3	3	0	0	0	A2QCF8,A2R275	Q7S904,Q870Q2		g7168.t1,g1838.t1,g318.t1	3
IPR001138_PF00172_Cluster_16	Zn(2)-C6 fungal-type DNA-binding domain	IPR001138_PF00172	Cluster_16	0	2	5	0	0	0	1	1	1	2	3	0	1	1	3	3	3	3	7	3	3	1	3	0	0	0	A2R8V1	Q7S3X5		g1255.t1,g6303.t1,g11022.t1	3
IPR007219_PF04082_Cluster_12	Transcription factor domain, fungi	IPR007219_PF04082	Cluster_12	0	0	0	0	0	0	2	6	4	4	3	1	1	1	3	3	5	5	3	8	3	2	3	0	0	0	A2QJI9,A2QRX0,A2QLQ3,A2R4C8	Q7RZS5		g9832.t1,g9984.t1,g14953.t1	3
IPR001138_PF00172_Cluster_25	Zn(2)-C6 fungal-type DNA-binding domain	IPR001138_PF00172	Cluster_25	0	1	1	0	0	0	1	0	3	3	2	0	1	3	3	2	1	1	4	3	2	0	2	0	1	0	A2QPZ3,A2QAF4,A2QTX5	Q7SEM4		g12122.t1,g12795.t1	2
IPR007219_PF04082_Cluster_11	Transcription factor domain, fungi	IPR007219_PF04082	Cluster_11	0	0	0	0	0	0	1	5	8	3	10	2	0	1	3	6	2	1	0	3	2	2	2	0	0	0	A2R404,A2QS29,A2QL88,A2QX47,A2QBJ7,A2QF30,A2R5L5,A2R525			g6858.t1,g9372.t1	2
IPR000232_PF00447_Cluster_1	Heat shock factor (HSF)-type, DNA-binding	IPR000232_PF00447	Cluster_1	6	1	1	1	1	1	1	1	1	1	1	1	1	1	1	1	1	2	1	1	1	1	1	1	1	1	A2R6Z7	Q7SBY0	P10961	g2295.t1	1
IPR000232_PF00447_Cluster_2	Heat shock factor (HSF)-type, DNA-binding	IPR000232_PF00447	Cluster_2	0	2	2	2	1	1	1	1	1	1	1	1	1	1	1	1	0	1	1	1	1	1	1	0	0	0	A2R2D2	Q7RV23	P20134	g4432.t1	1
IPR000232_PF00447_Cluster_3	Heat shock factor (HSF)-type, DNA-binding	IPR000232_PF00447	Cluster_3	3	1	1	1	1	1	1	1	1	1	1	1	0	1	1	1	0	0	1	1	1	1	1	0	0	0	A2QLL7		P38889	g13695.t1	1
IPR000424_PF00436_Cluster_1	Primosome PriB/single-strand DNA-binding	IPR000424_PF00436	Cluster_1	0	0	0	0	0	0	0	0	0	0	0	0	1	1	1	1	1	1	1	1	1	1	1	0	0	0		Q7RWV6		g2266.t1	1
IPR001083_PF00649_Cluster_1	Copper fist DNA-binding	IPR001083_PF00649	Cluster_1	1	1	1	1	2	1	1	0	1	1	4	1	1	0	1	1	0	0	1	2	0	1	1	3	0	1	A2QVU7	Q7S6K5	P15315,Q12753	g1394.t1	1
IPR001083_PF00649_Cluster_2	Copper fist DNA-binding	IPR001083_PF00649	Cluster_2	0	0	0	0	0	0	1	0	0	1	1	0	1	1	1	1	0	0	1	1	1	1	1	0	0	0		Q7S636		g10408.t1	1
IPR001138_PF00172_Cluster_20	Zn(2)-C6 fungal-type DNA-binding domain	IPR001138_PF00172	Cluster_20	0	4	3	3	2	2	0	1	2	3	3	2	2	1	2	3	1	1	1	1	1	1	1	0	1	0	A2QTW6,A5AAZ4	Q7RZM1,Q7SDB6	P08638,P34228	g5556.t1	1
IPR001138_PF00172_Cluster_24	Zn(2)-C6 fungal-type DNA-binding domain	IPR001138_PF00172	Cluster_24	0	0	0	0	0	0	0	1	2	1	2	2	1	1	5	4	1	1	4	8	1	1	1	0	0	0	A2R6H6,A2QLD8	Q8X0N9		g8893.t1	1
IPR001138_PF00172_Cluster_35	Zn(2)-C6 fungal-type DNA-binding domain	IPR001138_PF00172	Cluster_35	0	0	2	0	0	0	0	2	2	4	2	2	1	3	1	1	0	0	1	1	1	1	1	2	2	0	A2QJX5,A2R5W7	Q7SAH8		g8742.t1	1
IPR001138_PF00172_Cluster_37	Zn(2)-C6 fungal-type DNA-binding domain	IPR001138_PF00172	Cluster_37	0	2	2	1	0	0	0	2	2	2	4	1	1	1	1	1	0	1	0	1	1	0	1	1	2	0	A2QY05,A2QAX1	Q7SE34		g15657.t1	1
IPR001138_PF00172_Cluster_43	Zn(2)-C6 fungal-type DNA-binding domain	IPR001138_PF00172	Cluster_43	0	0	0	1	0	0	1	2	1	1	3	1	1	2	1	1	1	1	0	1	1	1	1	0	2	1	A2QSS5	Q7S3B2		g6186.t1	1
IPR001138_PF00172_Cluster_46	Zn(2)-C6 fungal-type DNA-binding domain	IPR001138_PF00172	Cluster_46	0	0	0	0	2	1	0	0	1	1	0	1	1	1	1	1	0	1	1	1	1	3	1	1	1	0	A2R0G3	Q7RWF9	Q12180,P38114	g15046.t1	1
IPR001138_PF00172_Cluster_49	Zn(2)-C6 fungal-type DNA-binding domain	IPR001138_PF00172	Cluster_49	0	0	0	0	0	0	0	2	0	1	2	1	1	1	1	1	0	0	1	2	1	1	1	2	0	1		Q96UE1		g8751.t1	1
IPR001138_PF00172_Cluster_50	Zn(2)-C6 fungal-type DNA-binding domain	IPR001138_PF00172	Cluster_50	0	0	0	0	0	0	0	1	0	2	2	2	0	0	1	1	1	2	3	4	0	0	1	0	0	0				g5434.t1	1
IPR001138_PF00172_Cluster_51	Zn(2)-C6 fungal-type DNA-binding domain	IPR001138_PF00172	Cluster_51	0	0	0	0	0	0	1	1	2	3	3	0	1	2	0	0	0	1	1	3	0	1	1	0	0	1	A2R7B2,A2QXG0	Q7SDQ3		g10830.t1	1
IPR001138_PF00172_Cluster_55	Zn(2)-C6 fungal-type DNA-binding domain	IPR001138_PF00172	Cluster_55	0	0	1	0	1	0	0	1	1	1	1	0	1	1	1	1	1	0	1	1	1	1	1	0	0	0	A2QVU6	Q7S6K8	P32862	g1391.t1	1
IPR001138_PF00172_Cluster_56	Zn(2)-C6 fungal-type DNA-binding domain	IPR001138_PF00172	Cluster_56	0	0	0	0	0	0	1	1	1	1	1	1	1	1	1	1	0	1	1	1	1	1	1	0	0	0	A2R7F0	Q7S563		g14008.t1	1
IPR001138_PF00172_Cluster_59	Zn(2)-C6 fungal-type DNA-binding domain	IPR001138_PF00172	Cluster_59	1	0	0	0	0	0	0	1	0	2	2	0	1	0	1	1	1	1	1	1	1	0	1	0	0	0		Q7SHP1		g15221.t1	1
IPR001138_PF00172_Cluster_64	Zn(2)-C6 fungal-type DNA-binding domain	IPR001138_PF00172	Cluster_64	0	0	0	0	0	0	1	0	1	1	1	0	0	0	1	1	1	1	1	0	1	1	1	0	0	0	A2R0L5			g11368.t1	1
IPR001138_PF00172_Cluster_65	Zn(2)-C6 fungal-type DNA-binding domain	IPR001138_PF00172	Cluster_65	0	0	0	0	1	0	0	0	0	0	1	1	1	0	1	1	0	0	1	1	1	1	1	0	1	0		Q7RZ17	P38073	g13772.t1	1
IPR001138_PF00172_Cluster_72	Zn(2)-C6 fungal-type DNA-binding domain	IPR001138_PF00172	Cluster_72	0	0	0	0	0	0	0	0	0	0	0	0	1	1	1	1	0	1	0	1	1	1	1	0	0	0		Q7SA96		g4205.t1	1
IPR001289_PF02045_Cluster_1	CCAAT-binding transcription factor, subunit B	IPR001289_PF02045	Cluster_1	2	1	1	1	1	1	1	1	1	1	1	1	1	1	1	1	1	1	1	1	1	0	1	1	0	1	A5ABW3	Q7SGY4	P06774	g8289.t1	1
IPR001606_PF01388_Cluster_1	ARID/BRIGHT DNA-binding domain	IPR001606_PF01388	Cluster_1	2	2	1	1	1	2	1	1	1	1	1	1	1	1	0	1	1	1	0	0	1	1	1	1	1	1	A2QUI9	Q9C2J9	Q03214	g5953.t1	1
IPR001606_PF01388_Cluster_2	ARID/BRIGHT DNA-binding domain	IPR001606_PF01388	Cluster_2	0	1	1	1	1	1	1	1	1	1	1	1	1	1	1	1	1	1	1	1	1	1	1	1	0	1	A5AAA6	Q7S517	P09547	g3678.t1	1
IPR001606_PF01388_Cluster_3	ARID/BRIGHT DNA-binding domain	IPR001606_PF01388	Cluster_3	0	0	0	0	0	0	1	0	0	0	0	1	1	1	1	1	1	1	1	1	1	1	1	0	0	0		Q7RZD5		g8387.t1	1
IPR001766_PF00250_Cluster_1	Transcription factor, fork head	IPR001766_PF00250	Cluster_1	0	1	1	1	2	1	1	1	1	1	1	1	1	1	1	1	1	1	1	1	1	1	1	0	0	0	A2QDQ2	Q7RY86	P40466,P41813	g10950.t1	1
IPR001766_PF00250_Cluster_2	Transcription factor, fork head	IPR001766_PF00250	Cluster_2	0	0	0	1	0	1	1	1	1	1	1	1	1	1	1	1	1	1	1	1	1	1	1	0	0	0	A2R9Q6	Q7SAT6		g15194.t1	1
IPR001766_PF00250_Cluster_3	Transcription factor, fork head	IPR001766_PF00250	Cluster_3	0	0	0	0	0	0	0	0	0	0	0	0	0	0	1	1	1	1	1	1	1	1	1	0	0	0				g1830.t1	1
IPR002100_PF00319_Cluster_1	Transcription factor, MADS-box	IPR002100_PF00319	Cluster_1	5	1	1	1	2	1	1	1	1	1	1	1	1	1	1	1	1	1	1	1	1	1	1	1	1	2	A2R0I5	Q7SF22	P07249,P11746	g9787.t1	1
IPR002100_PF00319_Cluster_2	Transcription factor, MADS-box	IPR002100_PF00319	Cluster_2	4	1	1	1	2	1	1	1	1	1	1	1	1	0	1	1	1	1	1	1	1	1	1	0	1	0	Q49LQ7	Q7SHQ7	Q12224,P38128	g6521.t1	1
IPR003120_PF02200_Cluster_1	Transcription factor, STE-like	IPR003120_PF02200	Cluster_1	4	1	1	1	1	1	1	1	1	1	1	1	1	1	1	1	1	1	1	1	1	1	1	1	0	1	A2R9I8	Q9C170	P13574	g9470.t1	1
IPR003150_PF02257_Cluster_1	DNA-binding RFX-type winged-helix domain	IPR003150_PF02257	Cluster_1	0	1	1	2	1	1	1	1	1	1	1	1	1	1	1	1	1	1	1	1	1	1	1	1	1	1	A2R9K2	Q7S7M7	P48743	g11189.t1	1
IPR003349_PF02375_Cluster_1	Transcription factor jumonji, JmjN	IPR003349_PF02375	Cluster_1	2	1	1	2	1	2	1	1	1	1	1	1	1	1	1	1	1	1	1	1	1	1	1	1	1	0	A2QUI9	Q9C2J9	P47156	g5953.t1	1
IPR003349_PF02375_Cluster_2	Transcription factor jumonji, JmjN	IPR003349_PF02375	Cluster_2	1	1	1	1	2	1	1	1	1	1	1	1	1	1	1	1	1	1	1	1	1	0	1	0	1	1	A2QR69	Q7RW47	Q03833,P39956	g2927.t1	1
IPR003511_PF02301_Cluster_1	DNA-binding HORMA	IPR003511_PF02301	Cluster_1	1	1	1	0	1	1	1	1	1	1	1	1	1	1	1	1	1	1	1	1	1	1	1	1	1	2	A2QU26	Q7S5R2	P40958	g171.t1	1
IPR003511_PF02301_Cluster_2	DNA-binding HORMA	IPR003511_PF02301	Cluster_2	0	0	0	0	0	0	1	1	1	1	1	1	1	0	1	1	1	1	1	1	1	1	1	0	0	0	A2R604	Q8NK79		g3230.t1	1
IPR003958_PF00808_Cluster_2	Transcription factor CBF/NF-Y/archaeal histone	IPR003958_PF00808	Cluster_2	1	2	2	2	1	1	1	1	1	1	1	1	1	1	1	1	1	2	1	1	1	1	1	1	1	1	A2Q807	Q7SF62	P13434	g8689.t1	1
IPR003958_PF00808_Cluster_4	Transcription factor CBF/NF-Y/archaeal histone	IPR003958_PF00808	Cluster_4	2	1	1	1	1	1	1	1	1	1	1	1	1	1	1	1	1	1	1	1	1	1	1	1	1	1	A2Q7L0	Q7SFL5	Q92317	g10799.t1	1
IPR003958_PF00808_Cluster_5	Transcription factor CBF/NF-Y/archaeal histone	IPR003958_PF00808	Cluster_5	2	1	1	1	1	1	1	1	0	1	1	1	1	1	0	1	1	1	1	1	1	1	1	1	1	2		Q7RVQ7	Q02516	g15131.t1	1
IPR003958_PF00808_Cluster_6	Transcription factor CBF/NF-Y/archaeal histone	IPR003958_PF00808	Cluster_6	0	1	1	1	1	1	1	1	1	1	1	1	1	1	1	1	1	1	1	1	1	1	1	1	1	0	A2QBU3	Q7RW27	P40096	g14886.t1	1
IPR003958_PF00808_Cluster_8	Transcription factor CBF/NF-Y/archaeal histone	IPR003958_PF00808	Cluster_8	0	1	1	1	0	0	0	0	1	0	1	1	1	0	1	1	1	1	1	1	1	1	1	0	0	0	A2R3F1	Q7S9P3		g1862.t1	1
IPR003958_PF00808_Cluster_9	Transcription factor CBF/NF-Y/archaeal histone	IPR003958_PF00808	Cluster_9	0	0	0	0	0	0	1	0	1	1	1	0	1	1	1	1	1	1	1	0	1	0	1	0	0	0	A2QQH1	Q7SDT7		g478.t1	1
IPR004598_PF03849_Cluster_1	Transcription factor TFIIH subunit p52/Tfb2	IPR004598_PF03849	Cluster_1	0	1	1	1	1	1	1	1	1	1	1	1	1	1	1	1	1	1	1	1	1	1	1	1	1	2	A2R2E7	Q7S6R6	Q02939	g12187.t1	1
IPR004855_PF03153_Cluster_1	Transcription factor IIA, alpha/beta subunit	IPR004855_PF03153	Cluster_1	1	1	1	1	0	1	1	1	1	1	1	1	1	1	1	1	1	1	1	1	1	1	1	1	1	1	A2QAU3	Q7SG05		g15062.t1	1
IPR006565_PF07524_Cluster_1	Bromodomain transcription factor	IPR006565_PF07524	Cluster_1	1	1	1	0	0	1	1	1	1	1	1	1	1	1	1	1	1	1	1	1	1	1	1	0	1	1	A2QDC6	Q7S592		g1989.t1	1
IPR006565_PF07524_Cluster_2	Bromodomain transcription factor	IPR006565_PF07524	Cluster_2	1	0	1	0	0	0	1	1	1	1	1	1	1	1	1	1	1	1	1	1	1	0	1	1	1	0	A2QU12	Q7S5N4		g4690.t1	1
IPR006565_PF07524_Cluster_3	Bromodomain transcription factor	IPR006565_PF07524	Cluster_3	0	1	1	1	1	1	1	0	1	0	1	1	1	1	1	1	1	1	1	1	1	1	1	0	0	0	A2R5B6	Q7SCZ1	Q12297	g11818.t1	1
IPR006600_PF03221_Cluster_2	HTH CenpB-type DNA-binding domain	IPR006600_PF03221	Cluster_2	0	0	0	0	0	0	1	0	1	1	1	1	1	1	1	1	1	1	1	1	1	1	1	1	1	1	A2RAU3	Q7RYR8		g6069.t1	1
IPR006600_PF03221_Cluster_3	HTH CenpB-type DNA-binding domain	IPR006600_PF03221	Cluster_3	0	0	0	0	0	0	0	0	0	0	0	0	1	1	1	1	1	1	1	2	1	1	1	0	0	0		Q7S9S3		g3215.t1	1
IPR006994_PF04910_Cluster_1	Transcription factor 25	IPR006994_PF04910	Cluster_1	1	1	1	1	1	1	1	1	1	1	1	1	1	1	1	1	1	1	1	1	1	1	1	1	1	0	A2RB87	Q7RX23	Q05468	g4398.t1	1
IPR007219_PF04082_Cluster_27	Transcription factor domain, fungi	IPR007219_PF04082	Cluster_27	0	0	0	1	2	0	0	6	4	2	3	0	0	0	1	2	2	2	1	2	1	0	1	0	1	0	A2R9B6,A2R028,A2QKY1,A2QUB6		Q08904,P50104	g1407.t1	1
IPR007219_PF04082_Cluster_29	Transcription factor domain, fungi	IPR007219_PF04082	Cluster_29	0	1	1	0	0	0	1	2	4	2	2	0	1	1	1	1	0	0	1	3	1	1	1	0	0	0	A2QHG7,A2QQV8,A2QJS3,A2QL55	P11638		g1095.t1	1
IPR007219_PF04082_Cluster_30	Transcription factor domain, fungi	IPR007219_PF04082	Cluster_30	0	0	0	0	0	1	0	0	0	0	1	0	1	1	1	3	1	0	1	2	1	1	1	1	3	0		Q7RW91		g9947.t1	1
IPR007219_PF04082_Cluster_32	Transcription factor domain, fungi	IPR007219_PF04082	Cluster_32	1	0	0	0	0	1	1	1	1	1	1	1	1	1	1	1	1	1	1	2	1	1	1	0	2	1	A2QB26	Q9P3I4		g1073.t1	1
IPR007219_PF04082_Cluster_33	Transcription factor domain, fungi	IPR007219_PF04082	Cluster_33	3	0	0	0	0	0	1	1	1	1	1	1	1	1	1	1	2	2	1	1	1	1	1	0	0	0	A2R928	Q7SHP1		g15221.t1	1
IPR007219_PF04082_Cluster_36	Transcription factor domain, fungi	IPR007219_PF04082	Cluster_36	0	0	0	0	0	0	0	3	2	1	3	0	0	1	0	0	0	1	1	4	1	2	1	0	0	0	A2QK92,A2QJI4			g2837.t1	1
IPR007219_PF04082_Cluster_37	Transcription factor domain, fungi	IPR007219_PF04082	Cluster_37	0	0	0	0	1	0	1	1	1	1	1	1	1	1	1	1	1	1	1	1	1	1	1	0	1	0	A2QK42	Q7S009	P46974	g10647.t1	1
IPR007219_PF04082_Cluster_53	Transcription factor domain, fungi	IPR007219_PF04082	Cluster_53	0	0	0	0	0	0	0	0	0	0	0	0	0	0	1	1	1	1	1	4	0	0	1	1	0	0				g9794.t1	1
IPR007219_PF04082_Cluster_54	Transcription factor domain, fungi	IPR007219_PF04082	Cluster_54	0	0	0	0	0	0	1	0	0	0	0	0	1	1	1	1	0	1	0	1	1	1	1	0	0	0		Q7RXH2		g4530.t1	1
IPR007219_PF04082_Cluster_59	Transcription factor domain, fungi	IPR007219_PF04082	Cluster_59	0	0	0	0	0	0	0	0	0	0	0	1	0	0	1	1	1	1	1	1	0	0	1	0	0	0				g1391.t1	1
IPR007281_PF04152_Cluster_1	Mre11, DNA-binding	IPR007281_PF04152	Cluster_1	0	1	1	1	1	1	1	1	1	1	1	1	1	1	1	1	1	1	1	1	1	1	1	0	0	0	A2QRV2	Q9C291	P32829	g893.t1	1
IPR007604_PF04516_Cluster_1	CP2 transcription factor	IPR007604_PF04516	Cluster_1	5	0	0	0	0	0	1	2	1	1	4	1	1	1	1	1	1	1	1	1	1	1	1	0	0	0	A5AA86	Q7S5J2	NA	g13716.t1	1
IPR007889_PF04218_Cluster_1	NA	IPR007889_PF04218	Cluster_1	0	0	0	0	0	0	0	0	0	1	1	0	0	0	1	1	1	0	1	1	1	1	1	0	0	0	NA	NA	NA	g6069.t1	1
IPR008336_PF02919_Cluster_1	DNA topoisomerase I, DNA binding, eukaryotic-type	IPR008336_PF02919	Cluster_1	1	1	1	1	1	1	1	1	1	1	1	1	1	1	1	1	1	1	1	1	1	1	1	1	1	1	A2Q8K2	Q7S0F7	P04786	g5096.t1	1
IPR010684_PF06881_Cluster_1	RNA polymerase II transcription factor SIII, subunit A	IPR010684_PF06881	Cluster_1	0	0	0	0	0	0	1	0	1	1	1	1	1	1	1	1	1	1	1	1	1	1	1	0	0	0	A2QKN2	Q7SEN6		g550.t1	1
IPR012617_PF08164_Cluster_1	Apoptosis-antagonizing transcription factor, C-terminal	IPR012617_PF08164	Cluster_1	0	0	0	1	1	1	1	1	1	1	1	1	1	1	1	1	1	1	1	1	1	1	1	1	1	1	A2QX54	Q7S6P8	Q06631	g1389.t1	1
IPR013150_PF00382_Cluster_1	Transcription factor TFIIB, cyclin-like domain	IPR013150_PF00382	Cluster_1	2	1	2	1	1	1	1	1	1	1	1	1	1	1	1	1	1	1	1	1	1	1	1	1	1	2	A2QD90	Q7S978	P29055	g1668.t1	1
IPR013150_PF00382_Cluster_2	Transcription factor TFIIB, cyclin-like domain	IPR013150_PF00382	Cluster_2	1	1	1	1	1	1	1	1	1	1	1	1	1	1	1	1	1	1	1	1	1	1	1	1	1	1	A2QDY3	Q7RY40	P29056	g8803.t1	1
IPR001138_PF00172_Cluster_12	Zn(2)-C6 fungal-type DNA-binding domain	IPR001138_PF00172	Cluster_12	0	0	0	0	0	0	0	4	7	7	10	2	3	2	1	2	2	1	3	6	3	3	2	0	2	0	A2R8B3,A2QMA2,A5ABA0,A2QZK8,A2R8R9,A2R8C5,A2RA85	Q7S248,Q7SE10,Q7SD75		g5436.t1,g7045.t1	2.5
IPR001138_PF00172_Cluster_17	Zn(2)-C6 fungal-type DNA-binding domain	IPR001138_PF00172	Cluster_17	0	1	1	1	0	0	1	5	5	3	3	0	1	1	3	4	1	2	4	6	3	2	2	0	0	0	A2QJI9,A2QRX0,A2QLQ3,A2R4C8,A2R1J2	Q7RZS5		g9984.t1,g14953.t1	2.5
IPR001138_PF00172_Cluster_18	Zn(2)-C6 fungal-type DNA-binding domain	IPR001138_PF00172	Cluster_18	0	0	0	0	0	0	0	2	2	1	1	2	0	2	4	8	2	2	3	8	5	1	2	0	0	0	A2R1S9,A2QYU2			g14607.t1,g15796.t1	2.5
IPR001138_PF00172_Cluster_9	Zn(2)-C6 fungal-type DNA-binding domain	IPR001138_PF00172	Cluster_9	0	1	0	1	0	1	4	3	2	5	9	3	2	2	7	10	1	4	8	14	2	4	3	1	1	1	A2QZX5,A2Q808	Q7RV19,Q7SAP0		g4562.t1,g12413.t1,g15671.t1	4
IPR001138_PF00172_Cluster_3	Zn(2)-C6 fungal-type DNA-binding domain	IPR001138_PF00172	Cluster_3	0	0	0	0	0	3	6	13	27	17	19	7	7	6	14	20	11	16	20	36	14	12	10	2	4	0	A2QHG2,A2QUW2,A2R452,A2QHA9,A2R8D8,A2QMD2,A2QV50,A5AB69,A2QA36,A2QKW0,A2QR42,A2R119,A2RAP9,A2QT30,A2Q7D4,A2QX26,A2R5K1,A2QT54,A2QVU3,A2R3E4,A2R4Y9,A2R6P6,A5AAB1,A2QPF1,A2R1C4,A2R791,A2R8K4	Q7S052,Q7RY04,Q7SDJ7,Q7SHK8,Q7RXD3,Q7RZ83,Q870W4		g7532.t1,g9702.t1,g12427.t1,g6314.t1,g805.t1,g11542.t1,g11406.t1,g11779.t1,g7035.t1,g4401.t1	14
IPR007219_PF04082_Cluster_2	Transcription factor domain, fungi	IPR007219_PF04082	Cluster_2	0	0	0	0	0	3	11	23	29	20	20	13	9	11	20	27	14	19	24	42	17	15	12	1	3	2	A2QHG2,A2QUW2,A2R452,A2QHA9,A2QTR9,A2R8D8,A2QMD2,A2QV50,A2R6W2,A5AB69,A2QA36,A2QKM6,A2QKW0,A2QR42,A2RAP9,A2QT30,A2Q7D4,A2QX26,A2R5K1,A2QT54,A2QVU3,A2R3E4,A2R4Y9,A2R6P6,A5AAB1,A2QPF1,A2QYZ8,A2R791,A2R8K4	Q7S052,Q7RY04,Q7SDJ7,Q7SHK8,Q7RXD3,Q7RZ83,Q7S2B2,Q870W2,Q870W4		g7532.t1,g9702.t1,g12427.t1,g6314.t1,g805.t1,g3611.t1,g11542.t1,g4766.t1,g11406.t1,g11779.t1,g7035.t1,g4401.t1	18
IPR007219_PF04082_Cluster_15	Transcription factor domain, fungi	IPR007219_PF04082	Cluster_15	3	0	0	0	0	0	1	2	2	3	3	2	2	2	3	3	2	3	3	8	3	2	2	0	0	0	A2QHR5,A2RAL0	Q7RWF1,Q96UA7		g11935.t1,g15554.t1	3
IPR001138_PF00172_Cluster_21	Zn(2)-C6 fungal-type DNA-binding domain	IPR001138_PF00172	Cluster_21	0	1	0	0	0	1	1	4	4	2	2	5	0	2	3	4	1	1	1	1	3	2	1	0	0	0	A2Q9Y4,A5ABA6,A2QSC6,A2QYF6			g14724.t1	1.5
IPR001138_PF00172_Cluster_26	Zn(2)-C6 fungal-type DNA-binding domain	IPR001138_PF00172	Cluster_26	0	0	1	1	2	0	0	5	5	2	5	0	0	0	2	3	2	2	1	2	1	0	1	1	1	0	A2R9B6,A2R028,A2Q974,A2QKY1,A2QUB6		Q08904,P50104	g1407.t1	1.5
IPR007219_PF04082_Cluster_26	Transcription factor domain, fungi	IPR007219_PF04082	Cluster_26	0	0	0	0	0	0	0	2	4	5	2	2	1	2	2	2	1	1	0	2	1	2	1	0	0	0	A2QWS9,A5ABE9,A2QJX5,A2R5W7	Q7SAH8		g8742.t1	1.5
IPR001138_PF00172_Cluster_6	Zn(2)-C6 fungal-type DNA-binding domain	IPR001138_PF00172	Cluster_6	0	1	1	1	0	0	2	4	12	5	13	9	1	1	9	13	4	7	9	20	9	3	5	0	0	0	A2R6R9,A2QIM9,A2QQ69,A2R1Z9,A2QWC9,A2QF40,A2R6S4,A2QKT6,A2Q882,A2QB62,A2QZM7,A2QKQ8	Q7S117		g4934.t1,g2021.t1,g9348.t1,g12635.t1,g11644.t1	8
IPR007219_PF04082_Cluster_7	Transcription factor domain, fungi	IPR007219_PF04082	Cluster_7	0	0	0	0	0	1	1	5	5	8	4	3	3	1	5	7	3	4	4	10	4	3	2	1	1	2	A2Q9D1,A2R2R3,A2QYQ1,A2QTF0,A2QYR8	Q7RXL0,Q7SCY2,Q7S379		g6651.t1,g11135.t1	4
IPR007219_PF04082_Cluster_13	Transcription factor domain, fungi	IPR007219_PF04082	Cluster_13	0	0	0	0	0	1	0	3	2	1	2	1	1	2	5	4	4	5	5	9	1	3	1	1	0	0	A2QS64,A2R6H6	Q8X0N9		g8893.t1	4
IPR001138_PF00172_Cluster_19	Zn(2)-C6 fungal-type DNA-binding domain	IPR001138_PF00172	Cluster_19	0	0	0	0	0	0	0	0	3	3	1	0	1	0	6	14	2	0	1	6	2	1	0	0	0	0	A2QW67,A2QYL8,A2R1R3	Q7SFY4			1.5
IPR001138_PF00172_Cluster_27	Zn(2)-C6 fungal-type DNA-binding domain	IPR001138_PF00172	Cluster_27	0	1	2	1	1	0	0	1	0	0	1	0	1	0	3	6	3	2	4	5	1	0	0	1	0	0		Q7S4Q6	P39001		2.5
IPR001138_PF00172_Cluster_31	Zn(2)-C6 fungal-type DNA-binding domain	IPR001138_PF00172	Cluster_31	0	1	0	1	0	0	0	2	4	1	3	2	0	0	2	2	1	2	0	5	0	1	0	0	4	0	A2QBM2,A2R683,A2Q7V2,A2QIC3				1
IPR001138_PF00172_Cluster_39	Zn(2)-C6 fungal-type DNA-binding domain	IPR001138_PF00172	Cluster_39	0	0	0	0	0	0	0	2	1	5	0	3	0	2	1	0	0	1	1	2	3	0	0	0	0	0	A2QXJ1				1
IPR001138_PF00172_Cluster_44	Zn(2)-C6 fungal-type DNA-binding domain	IPR001138_PF00172	Cluster_44	0	1	0	0	0	1	1	0	2	1	2	2	0	1	0	2	2	2	1	1	2	1	0	0	0	0	A2QG74,A2R079				1
IPR001138_PF00172_Cluster_52	Zn(2)-C6 fungal-type DNA-binding domain	IPR001138_PF00172	Cluster_52	0	0	0	0	0	0	0	1	1	1	1	1	1	1	1	1	1	1	1	2	1	1	0	0	2	0	A2QB26	Q9P3I4			1
IPR001138_PF00172_Cluster_54	Zn(2)-C6 fungal-type DNA-binding domain	IPR001138_PF00172	Cluster_54	0	0	0	0	1	1	0	0	1	0	1	0	1	0	0	2	1	0	1	2	1	1	0	1	3	0	A2QJX7	Q7RW91	P40969		1
IPR001138_PF00172_Cluster_60	Zn(2)-C6 fungal-type DNA-binding domain	IPR001138_PF00172	Cluster_60	0	2	0	0	0	0	0	0	0	0	0	0	1	1	1	1	0	0	1	6	1	0	0	0	0	0		Q7S6B3			1
IPR001138_PF00172_Cluster_62	Zn(2)-C6 fungal-type DNA-binding domain	IPR001138_PF00172	Cluster_62	0	0	0	0	0	0	0	0	2	0	2	0	1	0	1	1	0	1	0	1	2	0	0	0	0	0	A2R2U3,A2QZT1	Q7S9C6			1
IPR001138_PF00172_Cluster_63	Zn(2)-C6 fungal-type DNA-binding domain	IPR001138_PF00172	Cluster_63	0	0	0	0	0	0	0	0	0	0	1	0	2	1	1	2	0	0	1	1	1	3	0	0	0	0		Q7SAV4,Q8X0T1			1
IPR001138_PF00172_Cluster_66	Zn(2)-C6 fungal-type DNA-binding domain	IPR001138_PF00172	Cluster_66	0	0	0	0	0	0	0	0	1	0	1	1	2	1	0	0	1	1	1	1	1	0	0	0	0	0	A5AAW5	Q7S3Q7,Q7SHH0			1
IPR001138_PF00172_Cluster_68	Zn(2)-C6 fungal-type DNA-binding domain	IPR001138_PF00172	Cluster_68	0	0	0	0	0	0	0	0	0	0	0	0	0	0	4	5	0	1	0	1	0	1	0	0	0	0					0.5
IPR001138_PF00172_Cluster_75	Zn(2)-C6 fungal-type DNA-binding domain	IPR001138_PF00172	Cluster_75	1	0	0	0	0	0	0	0	0	0	0	0	0	0	2	2	2	1	0	1	0	0	0	0	0	0					0.5
IPR001138_PF00172_Cluster_78	Zn(2)-C6 fungal-type DNA-binding domain	IPR001138_PF00172	Cluster_78	1	0	0	0	0	0	0	0	0	0	0	1	1	0	0	1	1	1	1	0	1	1	0	0	0	0		Q7SA81			1
IPR001138_PF00172_Cluster_80	Zn(2)-C6 fungal-type DNA-binding domain	IPR001138_PF00172	Cluster_80	0	0	0	0	0	0	0	0	0	1	1	0	0	1	0	0	1	1	1	1	0	1	0	0	1	0					1
IPR001138_PF00172_Cluster_81	Zn(2)-C6 fungal-type DNA-binding domain	IPR001138_PF00172	Cluster_81	0	0	0	0	0	0	0	0	0	0	0	0	0	0	1	1	1	1	1	1	0	1	0	0	0	0					1
IPR001138_PF00172_Cluster_83	Zn(2)-C6 fungal-type DNA-binding domain	IPR001138_PF00172	Cluster_83	0	0	0	0	0	0	0	0	0	0	1	0	0	0	1	1	1	1	1	1	0	1	0	0	0	0					1
IPR001606_PF01388_Cluster_4	ARID/BRIGHT DNA-binding domain	IPR001606_PF01388	Cluster_4	0	0	0	0	0	0	0	0	0	0	0	0	1	1	1	1	1	1	0	1	0	1	0	0	0	0		Q7RWN0			1
IPR001766_PF00250_Cluster_4	Transcription factor, fork head	IPR001766_PF00250	Cluster_4	0	0	0	0	0	0	0	0	0	0	0	0	1	0	1	1	1	0	1	1	0	1	0	0	0	0		Q7SFI7			1
IPR006600_PF03221_Cluster_1	HTH CenpB-type DNA-binding domain	IPR006600_PF03221	Cluster_1	0	0	6	0	0	0	1	3	5	18	27	1	1	92	0	0	1	1	1	0	0	1	0	0	1	0	A2QBF7,A2R8L4,A2R9U2,A2QUA4,A2QPH4	Q9P3S8			1
IPR007219_PF04082_Cluster_21	Transcription factor domain, fungi	IPR007219_PF04082	Cluster_21	0	0	0	0	0	0	0	0	3	2	1	0	1	0	4	16	2	1	2	5	2	0	0	0	0	0	A2QW67,A2QYL8,A2R1R3	Q7SFY4			2
IPR007219_PF04082_Cluster_25	Transcription factor domain, fungi	IPR007219_PF04082	Cluster_25	0	0	0	1	0	0	2	2	4	1	1	2	0	1	2	2	1	1	0	4	1	1	0	0	2	0	A2QBM2,A2R683,A2QIC3,A2QUG6				1
IPR007219_PF04082_Cluster_34	Transcription factor domain, fungi	IPR007219_PF04082	Cluster_34	0	0	0	0	0	0	0	0	2	1	1	1	2	0	2	2	2	1	2	2	0	1	0	0	0	0	A2QQU3,A2R5P6	Q7S0T5,Q7SGH7			2
IPR007219_PF04082_Cluster_43	Transcription factor domain, fungi	IPR007219_PF04082	Cluster_43	0	0	0	0	0	0	1	1	1	1	2	1	0	0	1	1	1	0	1	1	1	0	0	0	1	0	A2QAQ9				1
IPR007219_PF04082_Cluster_50	Transcription factor domain, fungi	IPR007219_PF04082	Cluster_50	0	0	0	0	0	0	0	1	1	1	1	1	1	0	1	1	0	1	1	1	1	0	0	0	0	0	A2QUC8	Q96UE1			1
IPR007219_PF04082_Cluster_55	Transcription factor domain, fungi	IPR007219_PF04082	Cluster_55	0	0	0	0	0	0	0	0	0	0	0	1	1	1	0	0	1	1	1	1	1	1	0	0	0	0		Q7SHH0			1
IPR007219_PF04082_Cluster_57	Transcription factor domain, fungi	IPR007219_PF04082	Cluster_57	0	0	0	0	0	0	0	0	2	0	0	0	0	0	0	1	1	0	1	2	1	0	0	0	0	0	A2QSI8,A2QUN1				0.5
IPR007219_PF04082_Cluster_62	Transcription factor domain, fungi	IPR007219_PF04082	Cluster_62	0	0	0	0	0	0	0	0	0	0	0	1	0	0	0	0	1	1	1	1	1	1	0	0	0	0					1
IPR011564_PF02765_Cluster_1	Telomeric single stranded DNA binding POT1/Cdc13	IPR011564_PF02765	Cluster_1	0	0	0	0	0	0	1	0	1	1	1	0	1	1	1	1	1	1	0	1	0	0	0	0	0	0	A2QUH7	Q9C2H4		NA	1
