# Supplementary material for: De Novo Assembly and Genome Analyses of the Marine-Derived Scopulariopsis brevicaulis Strain LF580 Unravels Life-Style Traits and Anticancerous Scopularide Biosynthetic Gene Cluster
Source: PLoS One. 2015 Oct 27;10(10):e0140398. doi: 10.1371/journal.pone.0140398 (PMC4624724; doi:10.1371/journal.pone.0140398)
Supplement: S6 Table — (XLSX) [file pone.0140398.s009.xlsx]

## Sheet: Scopulariopsis
Gene ID	Name	Descriptiion
g13625.t1	AA1_2	Ferroxidase
g9862.t1	AA1_3	Laccase-like multicopper oxidase
g214.t1	AA1_dist	Multicopper oxidase
g13954.t1	AA11	Lytic polysaccharide monooxygenase
g15729.t1	AA11	Lytic polysaccharide monooxygenase
g3005.t1	AA11	Lytic polysaccharide monooxygenase
g3013.t1	AA11	Lytic polysaccharide monooxygenase
g6331.t1	AA11	Lytic polysaccharide monooxygenase
g8543.t1	AA12	Auxilliary Activities Family 12 protein
g7052.t1	AA13	Auxilliary Activities Family 13 protein
g8025.t1	AA13-CBM20	Auxilliary Activities Family 13 / Carbohydrate-Binding Module Family 20 protein
g13740.t1	AA2_cyt	Cytochrome c peroxidase
g11489.t1	AA2_dist	Class II peroxidase
g11006.t1	AA3_2	GMC oxidoreductase
g11041.t1	AA3_2	GMC oxidoreductase
g13493.t1	AA3_2	GMC oxidoreductase
g13673.t1	AA3_2	GMC oxidoreductase
g15829.t1	AA3_2	GMC oxidoreductase
g2435.t1	AA3_2	GMC oxidoreductase
g3119.t1	AA3_2	GMC oxidoreductase
g3144.t1	AA3_2	GMC oxidoreductase
g4328.t1	AA3_2	GMC oxidoreductase
g5743.t1	AA3_2	GMC oxidoreductase
g6277.t1	AA3_2	GMC oxidoreductase
g6692.t1	AA3_2	GMC oxidoreductase
g686.t1	AA3_2	GMC oxidoreductase
g707.t1	AA3_2	GMC oxidoreductase
g7458.t1	AA3_2	GMC oxidoreductase
g7904.t1	AA3_2	GMC oxidoreductase
g8441.t1	AA3_2	GMC oxidoreductase
g95.t1	AA3_2	GMC oxidoreductase
g9970.t1	AA3_2	GMC oxidoreductase
g2022.t1	AA3_3	Alcohol oxidase
g9161.t1	AA3_3	Alcohol oxidase
g9396.t1	AA3_3	Alcohol oxidase
g4534.t1	AA4	Vanillyl alcohol oxidase
g5751.t1	AA4	Vanillyl alcohol oxidase
g7889.t1	AA4	Vanillyl alcohol oxidase
g8674.t1	AA5_1	Copper radical oxidase
g14677.t1	AA6	Benzoquinone reductase
g3719.t1	AA7	Glucooligosaccharide oxidase
g7999.t1	AA7	Glucooligosaccharide oxidase
g1108.t1	AA7_dist	Glucooligosaccharide oxidase
g12883.t1	AA7_dist	Glucooligosaccharide oxidase
g12298.t1	AA8	Iron reductase domain protein
g580.t1	AA8	Iron reductase domain protein
g9603.t1	AA8	Iron reductase domain protein
g13127.t1	AA8-AA12	Iron reductase domain / Auxilliary Activities Family 12 protein
g6899.t1	AA8-AA3_1	Iron reductase domain / Cellobiose dehydrogenase
g10921.t1	AA9	Lytic polysaccharide monooxygenase (formerly GH61)
g11002.t1	AA9	Lytic polysaccharide monooxygenase (formerly GH61)
g11052.t1	AA9	Lytic polysaccharide monooxygenase (formerly GH61)
g11065.t1	AA9	Lytic polysaccharide monooxygenase (formerly GH61)
g11605.t1	AA9	Lytic polysaccharide monooxygenase (formerly GH61)
g1166.t1	AA9	Lytic polysaccharide monooxygenase (formerly GH61)
g1779.t1	AA9	Lytic polysaccharide monooxygenase (formerly GH61)
g1892.t1	AA9	Lytic polysaccharide monooxygenase (formerly GH61)
g2693.t1	AA9	Lytic polysaccharide monooxygenase (formerly GH61)
g5987.t1	AA9	Lytic polysaccharide monooxygenase (formerly GH61)
g6674.t1	AA9	Lytic polysaccharide monooxygenase (formerly GH61)
g6839.t1	AA9	Lytic polysaccharide monooxygenase (formerly GH61)
g6897.t1	AA9	Lytic polysaccharide monooxygenase (formerly GH61)
g7077.t1	AA9	Lytic polysaccharide monooxygenase (formerly GH61)
g7263.t1	AA9	Lytic polysaccharide monooxygenase (formerly GH61)
g8333.t1	AA9	Lytic polysaccharide monooxygenase (formerly GH61)
g9088.t1	AA9	Lytic polysaccharide monooxygenase (formerly GH61)
g12181.t1	AA9-CBM1	Lytic polysaccharide monooxygenase (formerly GH61) / Carbohydrate-Binding Module Family 1 protein
g4332.t1	AA9-CBM1	Lytic polysaccharide monooxygenase (formerly GH61) / Carbohydrate-Binding Module Family 1 protein
g8042.t1	AA9-CBM1	Lytic polysaccharide monooxygenase (formerly GH61) / Carbohydrate-Binding Module Family 1 protein
g102.t1	CBM1	Carbohydrate-Binding Module Family 1 protein
g1296.t1	CBM1	Carbohydrate-Binding Module Family 1 protein
g98.t1	CBM1	Carbohydrate-Binding Module Family 1 protein
g8156.t1	CBM1-GH10	Carbohydrate-Binding Module Family 1 / Glycoside Hydrolase Family 10 protein
g14458.t1	CBM13	Carbohydrate-Binding Module Family 13 protein
g7173.t1	CBM18-CBM18-CBM18	Carbohydrate-Binding Module Family 18 protein
g10375.t1	CBM18-CBM18-CBM18-CBM18	Carbohydrate-Binding Module Family 18 protein
g15386.t1	CBM18-CBM18-GH18	Carbohydrate-Binding Module Family 18 / Glycoside Hydrolase Family 18 protein
g9858.t1	CBM18-CE4	Carbohydrate-Binding Module Family 18 / Carbohydrate Esterase Family 4 protein
g4494.t1	CBM18-GH16	Carbohydrate-Binding Module Family 18 / Glycoside Hydrolase Family 16 protein
g12696.t1	CBM18-GH18	Carbohydrate-Binding Module Family 18 / Glycoside Hydrolase Family 18 protein
g15431.t1	CBM18-GH18	Carbohydrate-Binding Module Family 18 / Glycoside Hydrolase Family 18 protein
g3064.t1	CBM18-GH18	Carbohydrate-Binding Module Family 18 / Glycoside Hydrolase Family 18 protein
g13876.t1	CBM21	Carbohydrate-Binding Module Family 21 protein
g14704.t1	CBM21	Carbohydrate-Binding Module Family 21 protein
g6785.t1	CBM48	Carbohydrate-Binding Module Family 48 protein
g1539.t1	CBM48-GH13_8	Carbohydrate-Binding Module Family 48 / Glycoside Hydrolase Family 13 protein
g14436.t1	CBM50	Carbohydrate-Binding Module Family 50 protein
g13724.t1	CBM50-CBM18-GH18	Carbohydrate-Binding Module Family 50 / Carbohydrate-Binding Module Family 18 / Glycoside Hydrolase Family 18 protein
g2536.t1	CBM50-CBM50	Carbohydrate-Binding Module Family 50 protein
g3059.t1	CBM50-CBM50	Carbohydrate-Binding Module Family 50 protein
g3061.t1	CBM50-CBM50	Carbohydrate-Binding Module Family 50 protein
g4472.t1	CBM50-CBM50	Carbohydrate-Binding Module Family 50 protein
g12699.t1	CBM50-CBM50-CBM50	Carbohydrate-Binding Module Family 50 protein
g1553.t1	CE1	Carbohydrate Esterase Family 1 protein
g7771.t1	CE1	Carbohydrate Esterase Family 1 protein
g785.t1	CE1	Carbohydrate Esterase Family 1 protein
g786.t1	CE1	Carbohydrate Esterase Family 1 protein
g9684.t1	CE1	Carbohydrate Esterase Family 1 protein
g993.t1	CE1	Carbohydrate Esterase Family 1 protein
g12561.t1	CE12	Carbohydrate Esterase Family 12 protein
g1778.t1	CE15	Carbohydrate Esterase Family 15 protein
g12176.t1	CE16	Carbohydrate Esterase Family 16 protein
g3027.t1	CE16	Carbohydrate Esterase Family 16 protein
g3564.t1	CE16	Carbohydrate Esterase Family 16 protein
g12149.t1	CE2	Carbohydrate Esterase Family 2 protein
g11015.t1	CE3	Carbohydrate Esterase Family 3 protein
g11140.t1	CE3	Carbohydrate Esterase Family 3 protein
g13482.t1	CE3	Carbohydrate Esterase Family 3 protein
g14605.t1	CE3	Carbohydrate Esterase Family 3 protein
g2493.t1	CE3	Carbohydrate Esterase Family 3 protein
g3702.t1	CE3	Carbohydrate Esterase Family 3 protein
g7117.t1	CE3	Carbohydrate Esterase Family 3 protein
g84.t1	CE3	Carbohydrate Esterase Family 3 protein
g863.t1	CE3	Carbohydrate Esterase Family 3 protein
g9314.t1	CE3	Carbohydrate Esterase Family 3 protein
g5643.t1	CE4	Carbohydrate Esterase Family 4 protein
g9697.t1	CE4	Carbohydrate Esterase Family 4 protein
g12938.t1	CE4-CBM18	Carbohydrate Esterase Family 4 / Carbohydrate-Binding Module Family 18 protein
g11069.t1	CE5	Carbohydrate Esterase Family 5 protein
g12993.t1	CE5	Carbohydrate Esterase Family 5 protein
g13999.t1	CE5	Carbohydrate Esterase Family 5 protein
g3914.t1	CE5	Carbohydrate Esterase Family 5 protein
g5420.t1	CE5	Carbohydrate Esterase Family 5 protein
g11019.t1	CE5-CBM1	Carbohydrate Esterase Family 5 / Carbohydrate-Binding Module Family 1 protein
g4518.t1	CE8	Carbohydrate Esterase Family 8 protein
g6938.t1	CE9	Carbohydrate Esterase Family 9 protein
g12360.t1	EXPN	Distantly related to plant expansins
g15368.t1	EXPN	Distantly related to plant expansins
g225.t1	EXPN	Distantly related to plant expansins
g8317.t1	EXPN-CBM63	Distantly related to plant expansins / Carbohydrate-Binding Module Family 63 protein
g2274.t1	GH1	Glycoside Hydrolase Family 1 protein
g3617.t1	GH1	Glycoside Hydrolase Family 1 protein
g938.t1	GH1	Glycoside Hydrolase Family 1 protein
g9795.t1	GH1	Glycoside Hydrolase Family 1 protein
g13085.t1	GH10	Glycoside Hydrolase Family 10 protein
g1907.t1	GH10	Glycoside Hydrolase Family 10 protein
g5074.t1	GH10	Glycoside Hydrolase Family 10 protein
g8309.t1	GH10	Glycoside Hydrolase Family 10 protein
g10306.t1	GH105	Glycoside Hydrolase Family 105 protein
g3631.t1	GH105	Glycoside Hydrolase Family 105 protein
g10677.t1	GH11	Glycoside Hydrolase Family 11 protein
g10916.t1	GH11	Glycoside Hydrolase Family 11 protein
g14573.t1	GH11	Glycoside Hydrolase Family 11 protein
g3083.t1	GH11	Glycoside Hydrolase Family 11 protein
g9836.t1	GH11	Glycoside Hydrolase Family 11 protein
g7816.t1	GH114	Glycoside Hydrolase Family 114 protein
g2899.t1	GH115	Glycoside Hydrolase Family 115 protein
g1551.t1	GH12	Glycoside Hydrolase Family 12 protein
g9590.t1	GH12	Glycoside Hydrolase Family 12 protein
g8963.t1	GH125	Glycoside Hydrolase Family 125 protein
g13575.t1	GH128	Glycoside Hydrolase Family 128 protein
g4005.t1	GH128	Glycoside Hydrolase Family 128 protein
g7273.t1	GH128	Glycoside Hydrolase Family 128 protein
g124.t1	GH13_1	Glycoside Hydrolase Family 13 protein
g14719.t1	GH13_1	Glycoside Hydrolase Family 13 protein
g2556.t1	GH13_25-GH133	Glycoside Hydrolase Family 13 / Glycoside Hydrolase Family 133 protein
g1282.t1	GH13_40	Glycoside Hydrolase Family 13 protein
g14150.t1	GH13_40	Glycoside Hydrolase Family 13 protein
g14705.t1	GH13_40	Glycoside Hydrolase Family 13 protein
g723.t1	GH13_40	Glycoside Hydrolase Family 13 protein
g742.t1	GH13_40	Glycoside Hydrolase Family 13 protein
g7903.t1	GH13_40	Glycoside Hydrolase Family 13 protein
g9799.t1	GH13_40	Glycoside Hydrolase Family 13 protein
g10706.t1	GH131	Glycoside Hydrolase Family 131 protein
g612.t1	GH131	Glycoside Hydrolase Family 131 protein
g436.t1	GH132	Glycoside Hydrolase Family 132 protein
g8706.t1	GH132	Glycoside Hydrolase Family 132 protein
g7071.t1	GH15-CBM20	Glycoside Hydrolase Family 15 / Carbohydrate-Binding Module Family 20 protein
g11928.t1	GH16	Glycoside Hydrolase Family 16 protein
g12279.t1	GH16	Glycoside Hydrolase Family 16 protein
g12543.t1	GH16	Glycoside Hydrolase Family 16 protein
g1372.t1	GH16	Glycoside Hydrolase Family 16 protein
g14093.t1	GH16	Glycoside Hydrolase Family 16 protein
g5094.t1	GH16	Glycoside Hydrolase Family 16 protein
g5201.t1	GH16	Glycoside Hydrolase Family 16 protein
g6396.t1	GH16	Glycoside Hydrolase Family 16 protein
g7838.t1	GH16	Glycoside Hydrolase Family 16 protein
g9156.t1	GH16	Glycoside Hydrolase Family 16 protein
g9302.t1	GH16	Glycoside Hydrolase Family 16 protein
g13834.t1	GH17	Glycoside Hydrolase Family 17 protein
g14842.t1	GH17	Glycoside Hydrolase Family 17 protein
g4458.t1	GH17	Glycoside Hydrolase Family 17 protein
g4652.t1	GH17	Glycoside Hydrolase Family 17 protein
g11721.t1	GH18	Glycoside Hydrolase Family 18 protein
g12984.t1	GH18	Glycoside Hydrolase Family 18 protein
g1308.t1	GH18	Glycoside Hydrolase Family 18 protein
g13170.t1	GH18	Glycoside Hydrolase Family 18 protein
g2740.t1	GH18	Glycoside Hydrolase Family 18 protein
g3659.t1	GH18	Glycoside Hydrolase Family 18 protein
g674.t1	GH18	Glycoside Hydrolase Family 18 protein
g7136.t1	GH18	Glycoside Hydrolase Family 18 protein
g10078.t1	GH2	Glycoside Hydrolase Family 2 protein
g12553.t1	GH2	Glycoside Hydrolase Family 2 protein
g13281.t1	GH2	Glycoside Hydrolase Family 2 protein
g135.t1	GH2	Glycoside Hydrolase Family 2 protein
g13659.t1	GH2	Glycoside Hydrolase Family 2 protein
g6943.t1	GH2	Glycoside Hydrolase Family 2 protein
g8242.t1	GH2	Glycoside Hydrolase Family 2 protein
g9847.t1	GH2	Glycoside Hydrolase Family 2 protein
g12166.t1	GH20	Glycoside Hydrolase Family 20 protein
g5086.t1	GH20	Glycoside Hydrolase Family 20 protein
g6290.t1	GH20	Glycoside Hydrolase Family 20 protein
g8006.t1	GH20	Glycoside Hydrolase Family 20 protein
g8027.t1	GH24	Glycoside Hydrolase Family 24 protein
g4872.t1	GH26	Glycoside Hydrolase Family 26 protein
g15412.t1	GH27	Glycoside Hydrolase Family 27 protein
g6553.t1	GH27-CBM35	Glycoside Hydrolase Family 27 / Carbohydrate-Binding Module Family 35 protein
g10307.t1	GH28	Glycoside Hydrolase Family 28 protein
g11053.t1	GH28	Glycoside Hydrolase Family 28 protein
g10416.t1	GH3	Glycoside Hydrolase Family 3 protein
g11044.t1	GH3	Glycoside Hydrolase Family 3 protein
g11617.t1	GH3	Glycoside Hydrolase Family 3 protein
g11886.t1	GH3	Glycoside Hydrolase Family 3 protein
g14099.t1	GH3	Glycoside Hydrolase Family 3 protein
g1555.t1	GH3	Glycoside Hydrolase Family 3 protein
g1737.t1	GH3	Glycoside Hydrolase Family 3 protein
g1889.t1	GH3	Glycoside Hydrolase Family 3 protein
g2528.t1	GH3	Glycoside Hydrolase Family 3 protein
g3164.t1	GH3	Glycoside Hydrolase Family 3 protein
g3618.t1	GH3	Glycoside Hydrolase Family 3 protein
g3814.t1	GH3	Glycoside Hydrolase Family 3 protein
g4002.t1	GH3	Glycoside Hydrolase Family 3 protein
g5554.t1	GH3	Glycoside Hydrolase Family 3 protein
g5574.t1	GH3	Glycoside Hydrolase Family 3 protein
g6005.t1	GH3	Glycoside Hydrolase Family 3 protein
g6939.t1	GH3	Glycoside Hydrolase Family 3 protein
g7159.t1	GH3	Glycoside Hydrolase Family 3 protein
g7898.t1	GH3	Glycoside Hydrolase Family 3 protein
g8015.t1	GH3	Glycoside Hydrolase Family 3 protein
g8196.t1	GH3	Glycoside Hydrolase Family 3 protein
g9392.t1	GH3	Glycoside Hydrolase Family 3 protein
g9408.t1	GH3	Glycoside Hydrolase Family 3 protein
g942.t1	GH3	Glycoside Hydrolase Family 3 protein
g6012.t1	GH30_5	Glycoside Hydrolase Family 30 protein
g1116.t1	GH31	Glycoside Hydrolase Family 31 protein
g123.t1	GH31	Glycoside Hydrolase Family 31 protein
g15290.t1	GH31	Glycoside Hydrolase Family 31 protein
g5704.t1	GH31	Glycoside Hydrolase Family 31 protein
g6354.t1	GH31	Glycoside Hydrolase Family 31 protein
g6857.t1	GH31	Glycoside Hydrolase Family 31 protein
g965.t1	GH31	Glycoside Hydrolase Family 31 protein
g9758.t1	GH31	Glycoside Hydrolase Family 31 protein
g11680.t1	GH32	Glycoside Hydrolase Family 32 protein
g6307.t1	GH32	Glycoside Hydrolase Family 32 protein
g6309.t1	GH32	Glycoside Hydrolase Family 32 protein
g8235.t1	GH32	Glycoside Hydrolase Family 32 protein
g8011.t1	GH33	Glycoside Hydrolase Family 33 protein
g2473.t1	GH35	Glycoside Hydrolase Family 35 protein
g3915.t1	GH35	Glycoside Hydrolase Family 35 protein
g8008.t1	GH35	Glycoside Hydrolase Family 35 protein
g3449.t1	GH36	Glycoside Hydrolase Family 36 protein
g7595.t1	GH36	Glycoside Hydrolase Family 36 protein
g13261.t1	GH37	Glycoside Hydrolase Family 37 protein
g8273.t1	GH37	Glycoside Hydrolase Family 37 protein
g12524.t1	GH38	Glycoside Hydrolase Family 38 protein
g14560.t1	GH4	Glycoside Hydrolase Family 4 protein
g10305.t1	GH43	Glycoside Hydrolase Family 43 protein
g14371.t1	GH43	Glycoside Hydrolase Family 43 protein
g14461.t1	GH43	Glycoside Hydrolase Family 43 protein
g1451.t1	GH43	Glycoside Hydrolase Family 43 protein
g14795.t1	GH43	Glycoside Hydrolase Family 43 protein
g15137.t1	GH43	Glycoside Hydrolase Family 43 protein
g3416.t1	GH43	Glycoside Hydrolase Family 43 protein
g3849.t1	GH43	Glycoside Hydrolase Family 43 protein
g3989.t1	GH43	Glycoside Hydrolase Family 43 protein
g7229.t1	GH43	Glycoside Hydrolase Family 43 protein
g7481.t1	GH43	Glycoside Hydrolase Family 43 protein
g7743.t1	GH43	Glycoside Hydrolase Family 43 protein
g8228.t1	GH43	Glycoside Hydrolase Family 43 protein
g8822.t1	GH43	Glycoside Hydrolase Family 43 protein
g9582.t1	GH43	Glycoside Hydrolase Family 43 protein
g9585.t1	GH43	Glycoside Hydrolase Family 43 protein
g990.t1	GH43	Glycoside Hydrolase Family 43 protein
g5777.t1	GH43-CBM35	Glycoside Hydrolase Family 43 / Carbohydrate-Binding Module Family 35 protein
g8855.t1	GH43-CBM35	Glycoside Hydrolase Family 43 / Carbohydrate-Binding Module Family 35 protein
g3430.t1	GH45	Glycoside Hydrolase Family 45 protein
g10224.t1	GH47	Glycoside Hydrolase Family 47 protein
g15996.t1	GH47	Glycoside Hydrolase Family 47 protein
g2115.t1	GH47	Glycoside Hydrolase Family 47 protein
g4499.t1	GH47	Glycoside Hydrolase Family 47 protein
g4589.t1	GH47	Glycoside Hydrolase Family 47 protein
g5488.t1	GH47	Glycoside Hydrolase Family 47 protein
g11376.t1	GH5_11	Glycoside Hydrolase Family 5 protein
g5496.t1	GH5_12	Glycoside Hydrolase Family 5 protein
g11001.t1	GH5_22	Glycoside Hydrolase Family 5 protein
g13682.t1	GH5_22	Glycoside Hydrolase Family 5 protein
g7231.t1	GH5_22	Glycoside Hydrolase Family 5 protein
g15287.t1	GH5_23	Glycoside Hydrolase Family 5 protein
g11508.t1	GH5_24	Glycoside Hydrolase Family 5 protein
g5785.t1	GH5_5	Glycoside Hydrolase Family 5 protein
g999.t1	GH5_5	Glycoside Hydrolase Family 5 protein
g3944.t1	GH5_7	Glycoside Hydrolase Family 5 protein
g7120.t1	GH5_7	Glycoside Hydrolase Family 5 protein
g10381.t1	GH5_9	Glycoside Hydrolase Family 5 protein
g14374.t1	GH5_9	Glycoside Hydrolase Family 5 protein
g13927.t1	GH51	Glycoside Hydrolase Family 51 protein
g5978.t1	GH51	Glycoside Hydrolase Family 51 protein
g7995.t1	GH53	Glycoside Hydrolase Family 53 protein
g12953.t1	GH54	Glycoside Hydrolase Family 54 protein
g15388.t1	GH55	Glycoside Hydrolase Family 55 protein
g2442.t1	GH55	Glycoside Hydrolase Family 55 protein
g4008.t1	GH55	Glycoside Hydrolase Family 55 protein
g4098.t1	GH55	Glycoside Hydrolase Family 55 protein
g8118.t1	GH55	Glycoside Hydrolase Family 55 protein
g13853.t1	GH6	Glycoside Hydrolase Family 6 protein
g15117.t1	GH6	Glycoside Hydrolase Family 6 protein
g4147.t1	GH6	Glycoside Hydrolase Family 6 protein
g4678.t1	GH6	Glycoside Hydrolase Family 6 protein
g14543.t1	GH62	Glycoside Hydrolase Family 62 protein
g8115.t1	GH62	Glycoside Hydrolase Family 62 protein
g10292.t1	GH63	Glycoside Hydrolase Family 63 protein
g14520.t1	GH63	Glycoside Hydrolase Family 63 protein
g3577.t1	GH67	Glycoside Hydrolase Family 67 protein
g12857.t1	GH7	Glycoside Hydrolase Family 7 protein
g828.t1	GH7	Glycoside Hydrolase Family 7 protein
g8311.t1	GH7	Glycoside Hydrolase Family 7 protein
g838.t1	GH7-CBM1	Glycoside Hydrolase Family 7 / Carbohydrate-Binding Module Family 1 protein
g14036.t1	GH71	Glycoside Hydrolase Family 71 protein
g2942.t1	GH72	Glycoside Hydrolase Family 72 protein
g5849.t1	GH72	Glycoside Hydrolase Family 72 protein
g6200.t1	GH72	Glycoside Hydrolase Family 72 protein
g14556.t1	GH72-CBM43	Glycoside Hydrolase Family 72 / Carbohydrate-Binding Module Family 43 protein
g6925.t1	GH74	Glycoside Hydrolase Family 74 protein
g11149.t1	GH75	Glycoside Hydrolase Family 75 protein
g15585.t1	GH76	Glycoside Hydrolase Family 76 protein
g2403.t1	GH76	Glycoside Hydrolase Family 76 protein
g3566.t1	GH76	Glycoside Hydrolase Family 76 protein
g6105.t1	GH76	Glycoside Hydrolase Family 76 protein
g8168.t1	GH76	Glycoside Hydrolase Family 76 protein
g10637.t1	GH78	Glycoside Hydrolase Family 78 protein
g11670.t1	GH78	Glycoside Hydrolase Family 78 protein
g1899.t1	GH78	Glycoside Hydrolase Family 78 protein
g4381.t1	GH78	Glycoside Hydrolase Family 78 protein
g4955.t1	GH78	Glycoside Hydrolase Family 78 protein
g6293.t1	GH78	Glycoside Hydrolase Family 78 protein
g8506.t1	GH78	Glycoside Hydrolase Family 78 protein
g9089.t1	GH78	Glycoside Hydrolase Family 78 protein
g14618.t1	GH79	Glycoside Hydrolase Family 79 protein
g12324.t1	GH81	Glycoside Hydrolase Family 81 protein
g11729.t1	GH88	Glycoside Hydrolase Family 88 protein
g1441.t1	GH88	Glycoside Hydrolase Family 88 protein
g7206.t1	GH88	Glycoside Hydrolase Family 88 protein
g10399.t1	GH92	Glycoside Hydrolase Family 92 protein
g1873.t1	GH92	Glycoside Hydrolase Family 92 protein
g1552.t1	GH93	Glycoside Hydrolase Family 93 protein
g213.t1	GH93	Glycoside Hydrolase Family 93 protein
g16166.t1	GH94	Glycoside Hydrolase Family 94 protein
g3925.t1	GH95	Glycoside Hydrolase Family 95 protein
g10580.t1	GT1	Glycosyltransferase Family 1 protein
g13311.t1	GT1	Glycosyltransferase Family 1 protein
g1724.t1	GT1	Glycosyltransferase Family 1 protein
g1833.t1	GT1	Glycosyltransferase Family 1 protein
g5568.t1	GT1	Glycosyltransferase Family 1 protein
g7467.t1	GT1	Glycosyltransferase Family 1 protein
g7520.t1	GT1	Glycosyltransferase Family 1 protein
g7605.t1	GT1	Glycosyltransferase Family 1 protein
g12618.t1	GT15	Glycosyltransferase Family 15 protein
g2121.t1	GT15	Glycosyltransferase Family 15 protein
g4487.t1	GT15	Glycosyltransferase Family 15 protein
g6900.t1	GT15	Glycosyltransferase Family 15 protein
g9819.t1	GT15	Glycosyltransferase Family 15 protein
g12762.t1	GT2	Glycosyltransferase Family 2 protein
g13049.t1	GT2	Glycosyltransferase Family 2 protein
g13896.t1	GT2	Glycosyltransferase Family 2 protein
g14845.t1	GT2	Glycosyltransferase Family 2 protein
g14957.t1	GT2	Glycosyltransferase Family 2 protein
g15116.t1	GT2	Glycosyltransferase Family 2 protein
g234.t1	GT2	Glycosyltransferase Family 2 protein
g394.t1	GT2	Glycosyltransferase Family 2 protein
g8941.t1	GT2	Glycosyltransferase Family 2 protein
g954.t1	GT2	Glycosyltransferase Family 2 protein
g5929.t1	GT21	Glycosyltransferase Family 21 protein
g1204.t1	GT22	Glycosyltransferase Family 22 protein
g12673.t1	GT22	Glycosyltransferase Family 22 protein
g7947.t1	GT22	Glycosyltransferase Family 22 protein
g8590.t1	GT22	Glycosyltransferase Family 22 protein
g10002.t1	GT24	Glycosyltransferase Family 24 protein
g880.t1	GT25	Glycosyltransferase Family 25 protein
g14698.t1	GT3	Glycosyltransferase Family 3 protein
g1641.t1	GT3	Glycosyltransferase Family 3 protein
g7612.t1	GT3	Glycosyltransferase Family 3 protein
g13496.t1	GT31	Glycosyltransferase Family 31 protein
g3100.t1	GT31	Glycosyltransferase Family 31 protein
g6410.t1	GT31	Glycosyltransferase Family 31 protein
g7512.t1	GT31	Glycosyltransferase Family 31 protein
g7616.t1	GT31	Glycosyltransferase Family 31 protein
g907.t1	GT31	Glycosyltransferase Family 31 protein
g966.t1	GT31	Glycosyltransferase Family 31 protein
g10793.t1	GT32	Glycosyltransferase Family 32 protein
g16170.t1	GT32	Glycosyltransferase Family 32 protein
g9756.t1	GT32	Glycosyltransferase Family 32 protein
g1185.t1	GT33	Glycosyltransferase Family 33 protein
g10875.t1	GT34	Glycosyltransferase Family 34 protein
g15502.t1	GT34	Glycosyltransferase Family 34 protein
g4169.t1	GT35	Glycosyltransferase Family 35 protein
g2321.t1	GT39	Glycosyltransferase Family 39 protein
g534.t1	GT39	Glycosyltransferase Family 39 protein
g9178.t1	GT39	Glycosyltransferase Family 39 protein
g1032.t1	GT4	Glycosyltransferase Family 4 protein
g1053.t1	GT4	Glycosyltransferase Family 4 protein
g14990.t1	GT4	Glycosyltransferase Family 4 protein
g4439.t1	GT4	Glycosyltransferase Family 4 protein
g5396.t1	GT4	Glycosyltransferase Family 4 protein
g7541.t1	GT41	Glycosyltransferase Family 41 protein
g10032.t1	GT48	Glycosyltransferase Family 48 protein
g5747.t1	GT50	Glycosyltransferase Family 50 protein
g2054.t1	GT57	Glycosyltransferase Family 57 protein
g9236.t1	GT57	Glycosyltransferase Family 57 protein
g9829.t1	GT58	Glycosyltransferase Family 58 protein
g9812.t1	GT59	Glycosyltransferase Family 59 protein
g12814.t1	GT62	Glycosyltransferase Family 62 protein
g12836.t1	GT62	Glycosyltransferase Family 62 protein
g4625.t1	GT62	Glycosyltransferase Family 62 protein
g5666.t1	GT66	Glycosyltransferase Family 66 protein
g12999.t1	GT69	Glycosyltransferase Family 69 protein
g536.t1	GT69	Glycosyltransferase Family 69 protein
g8262.t1	GT69	Glycosyltransferase Family 69 protein
g13287.t1	GT71	Glycosyltransferase Family 71 protein
g605.t1	GT71	Glycosyltransferase Family 71 protein
g13387.t1	GT76	Glycosyltransferase Family 76 protein
g14789.t1	GT8	Glycosyltransferase Family 8 protein
g2808.t1	GT8	Glycosyltransferase Family 8 protein
g8166.t1	GT8	Glycosyltransferase Family 8 protein
g8852.t1	GT8	Glycosyltransferase Family 8 protein
g1687.t1	GT90	Glycosyltransferase Family 90 protein
g2006.t1	GT90	Glycosyltransferase Family 90 protein
g6713.t1	GT90	Glycosyltransferase Family 90 protein
g7780.t1	Myosin_motor-GT2	Glycosyltransferase Family 2 protein
g7785.t1	Myosin_motor-GT2	Glycosyltransferase Family 2 protein
g3991.t1	PL1	Polysaccharide Lyase Family 1 protein
g15600.t1	PL1_10	Polysaccharide Lyase Family 1 protein
g10426.t1	PL1_4	Polysaccharide Lyase Family 1 protein
g13077.t1	PL1_4	Polysaccharide Lyase Family 1 protein
g8034.t1	PL1_7	Polysaccharide Lyase Family 1 protein
g14513.t1	PL1_9	Polysaccharide Lyase Family 1 protein
g16198.t1	PL11_2	Polysaccharide Lyase Family 11 protein
g12947.t1	PL3	Polysaccharide Lyase Family 3 protein
g13663.t1	PL3_2	Polysaccharide Lyase Family 3 protein
g14376.t1	PL3_2	Polysaccharide Lyase Family 3 protein
g3630.t1	PL3_2	Polysaccharide Lyase Family 3 protein
g687.t1	PL4_1	Polysaccharide Lyase Family 4 protein
g133.t1	PL4_3	Polysaccharide Lyase Family 4 protein
g8246.t1	PL4_5	Polysaccharide Lyase Family 4 protein
g9759.t1	PL9_3	Polysaccharide Lyase Family 9 protein
