# Supplementary material for: De Novo Assembly and Genome Analyses of the Marine-Derived Scopulariopsis brevicaulis Strain LF580 Unravels Life-Style Traits and Anticancerous Scopularide Biosynthetic Gene Cluster
Source: PLoS One. 2015 Oct 27;10(10):e0140398. doi: 10.1371/journal.pone.0140398 (PMC4624724; doi:10.1371/journal.pone.0140398)
Supplement: S7 Table — (XLSX) [file pone.0140398.s010.xlsx]

## Sheet: CAZYmes in Selected fungi
GH family	1	2	3	4	5	6	7	10	11	12	13	15	16	17	18	20	23	24	25	26	27	28	29	30	31	32	33	35	36	37	38	39	43	45	47	49	51	53	54	55	62	63	64	65	67	71	72	74	75
Scopulariopsis	4	8	24	1	13	4	4	5	5	2	11	1	12	4	13	4	0	1	0	1	2	2	0	1	8	4	1	3	2	2	1	0	19	1	6	0	2	1	1	5	2	2	0	0	1	1	4	1	1
Verticillium dahliae	3	6	17	0	14	4	6	4	5	6	8	4	12	7	20	3	0	1	0	1	5	12	0	1	9	3	1	5	1	2	2	1	22	2	8	1	2	1	1	3	0	1	2	0	1	2	4	2	1
Glomerella graminicola	2	7	18	0	15	4	6	10	6	6	13	3	22	7	22	3	0	0	0	1	4	9	2	2	6	3	0	5	2	2	2	0	18	2	11	0	2	2	1	5	2	1	1	1	1	5	6	1	1
Colletotrichum higginsianum	1	7	30	0	22	4	8	7	5	10	16	5	25	8	23	3	0	0	0	1	3	15	1	3	7	0	0	5	2	3	1	0	24	1	14	0	3	2	0	9	1	1	2	0	1	8	4	4	1
Nectria haematococca	5	11	38	0	18	1	3	3	3	6	9	2	21	6	27	4	1	3	0	0	2	11	0	0	9	6	2	8	2	2	1	1	32	1	10	1	4	1	1	5	2	1	2	0	0	5	3	1	2
Fusarium graminearum PH-1	3	10	21	0	14	1	2	5	3	4	8	3	23	6	18	3	0	0	0	0	2	6	1	0	8	5	1	3	3	2	1	2	17	1	10	0	2	1	1	3	1	1	2	0	1	0	2	1	1
Fusarium oxysporum f. sp. Lycopersici	6	9	33	0	21	1	3	5	3	4	12	3	27	7	30	4	0	1	0	0	4	15	2	3	10	16	1	7	3	2	1	4	35	1	10	1	3	2	1	3	1	1	8	1	2	2	2	1	2
Metarhizium anisopliae	3	6	9	0	8	0	0	0	0	1	6	2	21	6	27	2	1	2	2	0	3	1	1	0	6	1	1	3	2	2	1	0	1	0	8	0	0	0	1	5	0	1	1	2	0	1	5	0	3
Metarhizium acridum	3	6	7	0	9	0	0	0	0	1	6	2	19	6	19	2	1	2	2	0	2	1	2	0	6	2	1	3	2	2	1	0	1	0	9	0	0	0	0	5	0	1	1	1	0	1	5	0	3
Trichoderma atroviride	4	10	15	0	11	1	2	1	4	3	5	3	17	6	31	3	1	0	1	0	9	6	0	5	7	1	0	1	2	2	1	2	6	1	8	0	1	0	2	8	2	1	3	2	2	4	5	1	6
Trichoderma virens	2	11	17	0	12	1	2	2	4	4	6	2	17	6	37	3	0	1	1	2	11	6	0	6	5	1	0	1	2	2	2	1	3	2	8	1	0	0	2	10	3	1	3	2	2	5	6	1	5
Trichoderma reesei	2	8	13	0	8	1	2	1	3	2	5	2	16	5	20	3	0	1	1	0	8	4	0	5	4	0	0	1	2	2	1	1	2	1	8	0	0	0	2	6	1	1	3	2	1	4	5	1	3
Magnaporthe oryzae	2	8	18	0	13	3	5	6	5	4	10	2	18	7	17	3	0	0	0	0	4	4	4	1	6	5	1	0	2	2	2	1	19	1	9	0	3	1	1	7	4	2	2	0	1	1	5	1	1
Neurospora crassa	2	6	11	0	6	3	5	4	2	2	11	2	15	6	13	2	0	0	1	1	0	2	0	2	6	2	0	2	1	2	1	0	7	1	9	0	1	1	1	6	0	2	2	0	1	7	5	1	1
GT family	1	2	3	4	5	8	15	17	20	21	22	24	25	31	32	33	34	35	39	41	48	50	55	57	58	59	61	62	64	66	69	71	76	90	Total
Scopulariopsis	8	12	3	5	0	4	5	0	0	1	4	1	1	7	3	1	2	1	3	1	1	1	0	2	1	1	0	3	0	1	3	2	1	3	81
Verticillium dahliae	12	17	1	6	0	4	5	0	3	1	4	1	0	9	3	1	5	1	3	1	2	1	0	2	1	1	1	3	2	1	2	0	1	7	101
Glomerella graminicola	15	16	1	5	3	5	4	2	3	1	4	1	2	5	4	1	2	1	3	1	1	1	0	2	1	1	0	3	0	1	4	4	1	5	103
Colletotrichum higginsianum	22	18	1	5	3	6	4	2	4	1	6	1	2	6	4	1	2	1	5	1	1	1	0	2	1	3	0	3	0	1	5	4	1	6	123
Nectria haematococca	20	21	1	7	0	7	5	1	3	1	4	1	0	5	10	1	2	1	3	1	2	1	0	2	1	1	0	3	2	1	5	3	1	5	121
Fusarium graminearum PH-1	18	20	1	5	0	6	4	2	3	1	4	1	0	5	5	1	2	1	3	1	1	1	0	2	1	1	0	3	2	1	1	4	1	6	107
Fusarium oxysporum f. sp. Lycopersici	23	23	1	9	0	12	4	2	3	1	4	1	0	6	6	1	3	1	3	1	1	1	0	2	1	1	0	3	2	1	4	3	1	6	130
Metarhizium anisopliae	13	15	1	7	0	6	4	2	4	1	4	1	8	12	10	1	4	1	3	1	1	1	0	2	1	1	2	3	1	1	2	1	1	6	121
Metarhizium acridum	14	13	1	7	0	6	4	1	4	1	4	1	4	10	9	1	3	1	3	1	1	1	0	2	1	1	1	3	1	1	3	0	1	5	109
Trichoderma atroviride	8	13	1	5	0	4	4	1	5	1	4	1	0	9	10	1	2	1	3	1	1	1	0	2	1	1	0	3	2	1	3	1	1	7	98
Trichoderma virens	9	15	1	5	0	4	4	1	5	1	4	1	1	8	9	1	2	1	3	1	1	1	0	2	1	1	1	3	2	1	4	1	1	6	101
Trichoderma reesei	8	13	1	5	0	3	4	1	4	1	4	1	1	7	8	1	2	1	3	1	1	1	0	2	1	1	0	3	2	1	3	1	1	6	92
Magnaporthe oryzae	13	12	1	4	1	2	4	1	3	1	4	1	7	4	8	1	2	1	3	1	1	1	0	2	1	1	3	3	0	1	4	4	1	6	102
Neurospora crassa	11	13	4	6	2	4	5	1	3	1	4	1	2	4	4	1	3	1	4	1	1	1	1	2	1	1	0	3	0	1	2	1	1	4	94
PL family	1	3	4	7	8	9	11	20	Total
Scopulariopsis	6	4	3	0	0	1	1	0	15
Verticillium dahliae	17	11	4	0	0	2	1	0	35
Glomerella graminicola	7	4	3	0	0	1	0	0	15
Colletotrichum higginsianum	17	14	6	0	0	4	0	0	41
Nectria haematococca	14	11	5	1	0	1	1	1	34
Fusarium graminearum PH-1	9	7	2	0	0	1	0	1	20
Fusarium oxysporum f. sp. Lycopersici	10	7	3	0	0	2	1	0	23
Metarhizium anisopliae	0	0	0	1	1	0	0	1	3
Metarhizium acridum	0	0	0	1	1	0	0	1	3
Trichoderma atroviride	2	0	0	3	1	0	0	2	8
Trichoderma virens	0	0	0	3	1	0	0	2	6
Trichoderma reesei	0	0	0	2	1	0	0	2	5
Magnaporthe oryzae	2	1	1	0	0	0	0	1	5
Neurospora crassa	1	1	1	0	0	0	0	1	4
	85	60	28	11	5	12	4	12
CE family	1	2	3	4	5	8	9	12	15	16	total
Scopulariopsis	6	1	10	4	6	1	1	1	1	3	34
Verticillium dahliae	5	0	6	8	14	8	1	4	1	3	50
Glomerella graminicola	7	0	5	14	12	3	1	4	1	3	50
Colletotrichum higginsianum	6	0	4	15	14	10	1	3	3	5	61
Nectria haematococca	1	1	11	6	8	8	2	2	0	5	44
Fusarium graminearum PH-1	4	1	5	7	12	7	1	3	0	5	45
Fusarium oxysporum f. sp. Lycopersici	7	1	6	9	12	8	1	4	0	5	53
Metarhizium anisopliae	1	0	1	3	2	0	1	0	0	2	10
Metarhizium acridum	2	0	1	2	2	0	1	0	0	2	10
Trichoderma atroviride	3	0	4	3	5	1	1	0	1	3	21
Trichoderma virens	4	0	3	4	6	2	1	0	1	3	24
Trichoderma reesei	2	0	3	3	4	0	1	0	1	2	16
Magnaporthe oryzae	8	1	6	11	18	1	1	3	1	2	52
Neurospora crassa	6	0	3	5	3	2	1	1	1	2	24
CBM family	1	6	12	13	18	20	21	24	32	35	38	42	43	48	50	52	63	66	Total
Scopulariopsis	9	0	0	1	16	2	2	0	0	3	0	0	1	2	13	0	1	0	50
Verticillium dahliae	26	0	0	0	25	4	0	6	0	4	1	2	1	4	18	0	1	0	92
Glomerella graminicola	21	1	0	0	29	3	1	5	0	5	0	1	2	3	23	0	1	0	95
Colletotrichum higginsianum	17	0	0	0	26	3	1	16	0	5	0	0	1	5	37	0	1	0	112
Nectria haematococca	12	0	0	1	34	2	2	6	3	3	1	1	1	3	26	0	3	0	98
Fusarium graminearum PH-1	12	1	0	2	34	2	2	0	3	3	0	1	1	3	22	0	3	0	89
Fusarium oxysporum f. sp. Lycopersici	15	1	4	1	36	2	29	3	4	4	3	1	1	2	40	0	3	0	149
Metarhizium anisopliae	4	0	0	1	8	1	2	3	1	0	0	1	2	2	26	0	0	1	52
Metarhizium acridum	2	0	0	1	3	1	2	1	1	0	0	0	2	3	5	0	0	3	24
Trichoderma atroviride	22	1	0	6	21	3	1	4	0	1	0	2	2	3	18	0	0	3	87
Trichoderma virens	24	0	0	3	23	1	1	4	0	1	0	2	3	3	41	0	0	5	111
Trichoderma reesei	14	0	0	2	8	1	1	4	2	0	0	2	2	3	17	0	0	2	58
Magnaporthe oryzae	25	2	0	1	58	3	1	0	0	3	0	2	2	3	17	1	1	1	120
Neurospora crassa	21	0	0	1	9	3	2	9	1	0	1	0	1	4	18	1	0	0	71
	224	6	4	20	330	31	47	61	15	32	6	15	22	43	321	2	14	15
AA family	1	2	3	4	5	6	7	8	9	11	12	13
Scopulariopsis	3	2	23	3	1	1	4	5	20	5	2	2	71
Verticillium dahliae	5	4	24	0	2	1	3	4	27	2	3	1	76
Glomerella graminicola	18	7	31	1	4	1	4	5	28	3	3	1	106
Colletotrichum higginsianum	19	7	38	1	3	1	6	3	25	4	5	1	113
Nectria haematococca	13	2	33	7	3	1	6	5	12	5	1	1	89
Fusarium graminearum PH-1	14	3	20	1	5	1	2	7	12	4	2	1	72
Fusarium oxysporum f. sp. Lycopersici	21	3	34	4	5	1	2	14	16	4	15	2	121
Metarhizium anisopliae	18	2	17	0	2	1	2	3	1	7	2	0	55
Metarhizium acridum	11	3	13	0	2	1	3	3	1	5	1	0	43
Trichoderma atroviride	10	1	11	0	1	1	2	3	3	2	1	0	35
Trichoderma virens	9	1	16	0	1	1	1	5	3	4	1	0	42
Trichoderma reesei	8	1	12	0	1	1	1	2	3	3	1	0	33
Magnaporthe oryzae	15	5	21	0	4	1	2	7	23	7	4	1	90
Neurospora crassa	10	3	7	0	2	1	2	7	14	4	3	1	54
	174	44	300	17	36	14	40	73	188	59	44	11
[truncated: 22 more columns]
