# Supplementary material for: De Novo Assembly and Genome Analyses of the Marine-Derived Scopulariopsis brevicaulis Strain LF580 Unravels Life-Style Traits and Anticancerous Scopularide Biosynthetic Gene Cluster
Source: PLoS One. 2015 Oct 27;10(10):e0140398. doi: 10.1371/journal.pone.0140398 (PMC4624724; doi:10.1371/journal.pone.0140398)
Supplement: S8 Table — (XLSX) [file pone.0140398.s011.xlsx]

## Sheet: Explanation & Comments
Tables
#	Name	Descritpion
1	Sbre&Nc - TCDB&RNA-Seq data	This table summarizes all TCDB (Transporter Classification Database) classifications for the S. brevicaulis (Sbre) and N. crassa (Nc) MFS type and sugar transporter genes. In addition, the RNA-Seq results (in RPKM) of S. brevicaulis are added.
2	Sbre - Top10 RPKM Genes	The most highly expressed S. brevicaulis MFS type transporter and sugar transporter genes (according to RNA-Seq) are further classified in this table.
3	Sbre - MFS Transporters	The S. brevicaulis MFS type transporter genes are summarized in this table, together with their corresponding amino acid sequence, their TCDB category and some of the TCDB results.
4	Sbre - Sugar Transporters	The S. brevicaulis sugar transporter genes are summarized in this table, together with their corresponding amino acid sequence, their TCDB category and some of the TCDB results.
5	Nc - MFS&Sugar Transporters	The N. crassa MFS type transporter genes and sugar transporter genes are summarized in this table, together with their corresponding amino acid sequence, their TCDB category and some of the TCDB results.
Color Codes
	Color	Description
		A red shade at the TCDB category signals a low e-value (value ≤ e-10) and the corresponding genes were not categorized.
		Yellow dyed TCDB category boxes signify uncertain results. The respective TCDB categories showed low e-values and a high variety of different assigned categories.
		The S. brevicaulis gene g14595.t1 seems to encompass the sequence of two different genes, which resulted in two different TCDB annotations. Therefore both TCDB annotations were used for further analysis and g14595.t1 was divided into g14595.t1-A and g14595.t1-B.
		The TCDB categories of g14595.t1 were dyed in orange.
RNA-Seq Tiers
	Tier	Description
	1	bold red font; > 1000 RPKMs
	2	bold green font; >250 to <1000 RPKMs
	3	bold blue font; >100 to <250 RPKMs
	4	bold brown font; >50 to <100 RPKMs
	5	bold grey font; >25 to <50 RPKMs
	6	bold plum font; >10 to <25 RPKMs
	7	bold black font; >5 to <10 RPKMs
	8	normal black font; >2.5 to <5 RPKMs
	9	bold black font and orange shade; >1 to <2.5 RPKMs
	10	normal black font and blue shade; >0 to <1 RPKMs
	not expressed	normal black font and yellow shade; <0 RPKMs
	Top 10	bold green or blue font and a light green shade; 10 strongest expressed transporter genes

## Sheet: 1 - Sbre&Nc - TCDB&RNA-Seq data
S. brevicaulis				N. crassa
Gene	TCDB Category	RPKMs		Gene	TCDB Category
g1.t1	2.A.1.2	0.081039		NCU00195	2.A.1.14		Number of genes per TCDB category
g1.t1	2.A.1.1	0.081039		NCU00226	####			S. brevicaulis	N. crassa
g10190.t1	2.A.1.1	71.6791		NCU00298	2.A.1.13		2.A.1.1	102	37
g10354.t1	2.A.1.14	207.973		NCU00306	2.A.1.2		2.A.1.14	94	26
g10359.t1	2.A.1.2	6.55676		NCU00547	####		2.A.1.2	41	31
g10360.t1	2.A.1.14	29.9831		NCU00711	2.A.1.3		2.A.1.13	21	9
g10415.t1	2.A.1.2	0.564526		NCU00728	2.A.1.2		2.A.1.3	18	19
g10418.t1	2.A.1.14	2.87015		NCU00754	2.A.1.2		2.A.1.16	11	1
g10438.t1	2.A.1.1	2.53356		NCU00782	2.A.1.14		2.A.1.7	7	4
g10459.t1	2.A.1.13	5.50127		NCU00801	2.A.1.1		2.A.1.19	6	2
g10525.t1	2.A.1.1	7.09317		NCU00803	2.A.1.14		2.A.1.58	6	3
g10544.t1	2.A.1.16	0.816866		NCU00809	2.A.1.1		2.A.1.48	5	6
g10629.t1	2.A.1.14	0		NCU00821	2.A.1.1		2.A.1.9	3	3
g10675.t1	2.A.1.14	0.912231		NCU00834	####		2.A.1.12	2	2
g10681.t1	2.A.1.1	0		NCU00857	2.A.1.3		2.A.1.75	2	2
g10684.t1	2.A.1.13	11.3716		NCU00875	2.A.1.2		2.A.1.11	1	1
g10704.t1	2.A.1.7	9.11368		NCU00988	2.A.1.1		2.A.1.28	1	1
g10842.t1	2.A.1.16	3.41893		NCU01095	2.A.1.48		2.A.1.44	1	1
g10850.t1	2.A.1.58	123.19		NCU01132	2.A.1.1		2.A.1.63	1	1
g10869.t1	2.A.1.1	0.322847		NCU01231	2.A.1.12		2.A.1.8	1	1
g10910.t1	2.A.1.14	0		NCU01285	2.A.1.19		2.A.36	1	0
g10917.t1	2.A.1.7	35.8935		NCU01411	2.A.1.2		2.A.1.36	0	1
g10924.t1	2.A.1.1	18.0897		NCU01494	2.A.1.1		2.A.16	0	1
g1097.t1	2.A.1.1	0.945801		NCU01633	2.A.1.1		2.A.17	0	1
g11000.t1	2.A.1.1	0		NCU01813	2.A.1.1		2.A.2	0	1
g11017.t1	2.A.1.14	46.6413		NCU01868	2.A.1.1		not categorized	5	5
g11049.t1	2.A.1.14	9.52531		NCU01968	2.A.1.2		total	329	159
g11055.t1	2.A.1.14	0.295043		NCU02023	2.A.1.3
g11061.t1	2.A.1.1	0		NCU02188	2.A.1.1
g11065.t1	2.A.1.1	0.53721		NCU02238	2.A.1.14		Number of genes per RNA-Seq expression tier
g111.t1	2.A.1.1	0.029268		NCU02522	2.A.1.2		Tier	RPKM value	# of expressed genes	% of transporter genes
g11165.t1	2.A.1.2	13.5046		NCU02562	2.A.1.3		1	>1000	0	0
g1117.t1	2.A.1.14	4.10161		NCU02582	2.A.1.1		2	>250 to <1000	4	1.21581
g11233.t1	2.A.1.14	0.0180624		NCU02653	2.A.1.14		3	>100 to <250	12	3.64742
g11295.t1	2.A.1.1	0.627251		NCU02655	2.A.1.3		4	>50 to <100	12	3.64742
g1143.t1	2.A.1.14	0.341261		NCU03107	2.A.1.2		5	>25 to <50	23	6.99088
g11500.t1	2.A.1.14	0.0298986		NCU03402	2.A.1.2		6	>10 to <25	43	13.0699
g11592.t1	2.A.1.58	7.84305		NCU03468	2.A.1.7		7	>5 to <10	33	10.0304
g116.t1	2.A.1.14	498.753		NCU03789	2.A.1.3		8	>2.5 to <5	41	12.462
g11619.t1	2.A.1.1	16.0768		NCU04310	2.A.1.7		9	>1 to <2.5	40	12.1581
g11669.t1	2.A.1.1	0.422678		NCU04322	2.A.1.48		10	>0 to <1	96	29.1793
g11685.t1	2.A.1.1	2.90712		NCU04374	2.A.1.14		not expressed	0	25	7.59878
g11726.t1	2.A.1.1	1.58605		NCU04391	2.A.1.3
g11731.t1	2.A.1.1	2.00111		NCU04418	2.A.1.3
g1177.t1	2.A.1.2	13.1849		NCU04446	2.A.1.13
g11785.t1	2.A.1.1	1.11425		NCU04537	2.A.1.1		TCDB Categories
g11825.t1	2.A.1.2	0.299524		NCU04568	2.A.1.14		Category	Name
g11962.t1	2.A.1.13	0.36441		NCU04656	2.A.1.14		####	Not Categorized
g11997.t1	2.A.1.1	8.73835		NCU04809	2.A.1.9		2.A.1.1	The Sugar Porter (SP) Family
g12.t1	2.A.1.14	103.583		NCU04886	2.A.1.2		2.A.1.11	The Oxalate:Formate Antiporter (OFA) Family
g12000.t1	2.A.1.2	1.55668		NCU04963	2.A.1.1		2.A.1.12	The Sialate:H+ Symporter (SHS) Family
g12063.t1	2.A.1.75	62.7254		NCU05045	2.A.1.13		2.A.1.13	The Monocarboxylate Porter (MCP) Family (Halestrap, 2011)
g12092.t1	2.A.1.2	1.15773		NCU05079	2.A.17		2.A.1.14	The Anion:Cation Symporter (ACS) Family
g12116.t1	2.A.1.1	81.2593		NCU05089	2.A.1.13		2.A.1.16	The Siderophore-Iron Transporter (SIT) Family
g12121.t1	2.A.1.14	202.961		NCU05207	2.A.1.2		2.A.1.19	The Organic Cation Transporter (OCT) Family
g12148.t1	2.A.1.14	3.80746		NCU05350	2.A.1.1		2.A.1.2	The Drug:H+ Antiporter-1 (12 Spanner) (DHA1) Family
g12222.t1	2.A.1.14	0		NCU05394	2.A.1.7		2.A.1.28	The Feline Leukemia Virus Subgroup C Receptor (FLVCR) Family
g12236.t1	2.A.1.14	0.194022		NCU05492	2.A.1.3		2.A.1.3	The Drug:H+ Antiporter-2 (14 Spanner) (DHA2) Family
g12310.t1	2.A.1.28	12.3466		NCU05519	2.A.1.14		2.A.1.36	The Acriflavin-sensitivity (YnfM) Family
g12374.t1	2.A.1.14	7.72291		NCU05546	2.A.1.3		2.A.1.44	The L-Amino Acid Transporter-3 (LAT3) Family (also called the SLC43 family)
g12423.t1	2.A.1.1	2.19465		NCU05580	2.A.1.2		2.A.1.48	The Vacuolar Basic Amino Acid Transporter (V-BAAT) Family
g1243.t1	2.A.1.1	0.0645485		NCU05585	2.A.1.1		2.A.1.58	The N-Acetylglucosamine Transporter (NAG-T) Family
g12489.t1	2.A.1.2	25.4422		NCU05597	2.A.1.1		2.A.1.63	The Unidentified Major Facilitator-12 (UMF12) Family
g12558.t1	2.A.1.14	3.75521		NCU05627	2.A.1.1		2.A.1.7	The Fucose: H+ Symporter (FHS) Family
g12567.t1	2.A.1.14	5.33311		NCU05735	2.A.1.3		2.A.1.75	The Unidentified Major Faciilitator-23 (UMF23) Family
g12580.t1	2.A.1.2	1.42229		NCU05853	2.A.1.1		2.A.1.8	The Nitrate/Nitrite Porter (NNP) family
g12639.t1	2.A.1.13	0		NCU05862	2.A.1.48		2.A.1.9	The Phosphate: H+ Symporter (PHS) Family
g12643.t1	2.A.1.3	0.138548		NCU05884	2.A.1.14		2.A.16	The Tellurite-resistance/Dicarboxylate Transporter (TDT) Family
g12670.t1	2.A.1.14	2.84013		NCU05886	2.A.1.58		2.A.17	The Proton-dependent Oligopeptide Transporter (POT/PTR) Family
g12776.t1	2.A.1.16	0.504652		NCU05897	2.A.1.7		2.A.2	The Glycoside-Pentoside-Hexuronide (GPH):Cation Symporter Family
g12778.t1	2.A.1.7	74.8988		NCU05990	2.A.1.28		2.A.36	The Monovalent Cation:Proton Antiporter-1 (CPA1) Family
g12784.t1	2.A.1.13	0.255031		NCU06026	2.A.1.1
g12790.t1	2.A.1.12	373.754		NCU06040	2.A.1.48
g1283.t1	2.A.1.1	43.0103		NCU06077	2.A.1.2
g12867.t1	2.A.1.14	0.42072		NCU06132	2.A.16
g12930.t1	2.A.1.3	1.67826		NCU06138	2.A.1.1
g12953.t1	2.A.1.2	2.67559		NCU06159	2.A.1.14
g1298.t1	2.A.1.1	12.0716		NCU06167	2.A.1.13
g1300.t1	2.A.1.1	11.4379		NCU06305	2.A.1.14
g13070.t1	2.A.1.3	1.50574		NCU06341	2.A.1.2
g13132.t1	2.A.1.58	0.304638		NCU06358	2.A.1.1
g13222.t1	2.A.1.7	7.91386		NCU06384	2.A.1.1
g13259.t1	2.A.1.1	34.1701		NCU06519	2.A.1.2
g13284.t1	2.A.1.3	11.1925		NCU06522	2.A.1.1
g13303.t1	2.A.1.8	0		NCU06846	2.A.1.1
g1331.t1	2.A.1.1	1.24108		NCU06847	2.A.1.2
g13316.t1	2.A.1.1	12.6507		NCU06860	2.A.1.2
g13338.t1	2.A.1.14	0.988144		NCU07054	2.A.1.1
g13363.t1	2.A.1.14	1.50452		NCU07140	2.A.1.14
g13370.t1	####	0		NCU07169	2.A.1.1
g13430.t1	2.A.1.14	0.192156		NCU07199	2.A.1.1
g13437.t1	2.A.1.14	0.803324		NCU07205	2.A.1.8
g13440.t1	2.A.1.1	0.614521		NCU07343	2.A.1.36
g13446.t1	2.A.1.2	0.0641754		NCU07375	2.A.1.9
g13476.t1	2.A.1.19	0.564526		NCU07564	2.A.1.16
g13522.t1	2.A.1.3	62.2134		NCU07607	2.A.1.12
g13525.t1	2.A.1.1	3.23021		NCU07609	2.A.1.14
g13583.t1	2.A.1.14	0		NCU07620	2.A.1.14
g136.t1	2.A.1.1	0.34305		NCU07668	2.A.1.2
g13679.t1	2.A.1.14	5.18239		NCU07736	2.A.1.3
g13685.t1	2.A.1.1	5.90931		NCU07740	2.A.1.2
g13687.t1	2.A.1.14	1.297		NCU07820	2.A.1.14
g13692.t1	2.A.1.7	1.76932		NCU07861	2.A.1.1
g13693.t1	2.A.1.14	2.66588		NCU07918	2.A.1.48
g13704.t1	2.A.1.2	5.69673		NCU07938	2.A.1.2
g13793.t1	2.A.1.19	11.712		NCU07960	2.A.1.2
g13918.t1	2.A.1.3	13.565		NCU07985	2.A.1.75
g13926.t1	2.A.1.1	15.1127		NCU08114	2.A.1.1
g13971.t1	2.A.1.14	8.09996		NCU08152	2.A.1.1
g13981.t1	2.A.1.14	0.0322743		NCU08180	2.A.1.1
g14001.t1	2.A.1.2	0.12428		NCU08292	2.A.1.11
g14032.t1	2.A.1.14	53.2583		NCU08325	2.A.1.9
g1409.t1	2.A.1.13	3.39302		NCU08407	2.A.1.14
g14327.t1	2.A.1.1	125.262		NCU08425	2.A.1.63
g14332.t1	2.A.1.14	0.23646		NCU08428	2.A.1.14
g14360.t1	2.A.1.1	115.189		NCU08715	2.A.1.14
g14366.t1	2.A.1.1	0.196695		NCU08748	####
g1439.t1	2.A.1.14	0.889414		NCU08858	2.A.1.1
g14394.t1	2.A.1.1	283.532		NCU08887	####
g14395.t1	2.A.1.14	2.43787		NCU09027	2.A.1.14
g14413.t1	2.A.1.14	0.0701201		NCU09039	2.A.1.14
g14448.t1	2.A.1.44	27.0102		NCU09069	2.A.1.13
g14524.t1	2.A.1.1	22.0709		NCU09098	2.A.1.2
g14566.t1	2.A.1.16	0.815329		NCU09156	2.A.1.2
g14595.t1-A	2.A.1.14	3.98465		NCU09172	2.A.1.3
g14595.t1-B	2.A.36	3.98465		NCU09207	####
g14643.t1	2.A.1.14	0		NCU09287	2.A.1.1
g14646.t1	2.A.1.14	17.7705		NCU09321	2.A.2
g14675.t1	2.A.1.13	14.1261		NCU09358	2.A.1.1
g14874.t1	2.A.1.14	0.41395		NCU09410	####
g1497.t1	2.A.1.16	20.3444		NCU09444	2.A.1.2
g14984.t1	2.A.1.13	0.272371		NCU09458	2.A.1.3
g15089.t1	2.A.1.13	1.24171		NCU09550	2.A.1.13
g15125.t1	2.A.1.1	0.0318423		NCU09551	2.A.1.48
g15292.t1	2.A.1.1	0		NCU09580	2.A.1.2
g15336.t1	2.A.1.48	5.46414		NCU09640	2.A.1.3
g15357.t1	2.A.1.48	1.76491		NCU09654	2.A.1.14
g15462.t1	2.A.1.14	0.576598		NCU09678	2.A.1.14
g15534.t1	2.A.1.1	0		NCU09698	2.A.1.14
g15739.t1	2.A.1.14	5.71838		NCU09767	2.A.1.19
g15818.t1	2.A.1.3	8.69849		NCU09771	2.A.1.58
g15865.t1	2.A.1.2	4.2749		NCU09795	2.A.1.14
g15886.t1	2.A.1.14	2.70529		NCU09811	2.A.1.13
g15897.t1	2.A.1.16	1.11204		NCU09831	2.A.1.14
g16075.t1	2.A.1.48	4.36164		NCU09876	2.A.1.2
g16244.t1	2.A.1.1	13.4303		NCU09912	2.A.1.2
g17.t1	2.A.1.14	2.5967		NCU09978	2.A.1.3
g1894.t1	2.A.1.1	30.759		NCU10021	2.A.1.1
g1900.t1	2.A.1.1	5.64023		NCU10239	####
g2.t1	2.A.1.1	0.0948918		NCU10314	2.A.1.2
g2012.t1	2.A.1.1	0		NCU10512	2.A.1.58
g2088.t1	2.A.1.63	11.0191		NCU10910	2.A.1.3
g2247.t1	####	15.593		NCU10987	2.A.1.44
g2335.t1	2.A.1.1	41.2476		NCU11342	2.A.1.1
g2383.t1	2.A.1.13	9.92444		NCU11347	####
g2418.t1	2.A.1.14	0.201454		NCU12154	2.A.1.1
g2429.t1	2.A.1.14	0.0921781		NCU16370	2.A.1.13
g2472.t1	2.A.1.1	0.373093		NCU16534	2.A.1.75
g2510.t1	2.A.1.1	7.16092		NCU17257	2.A.1.2
g2569.t1	2.A.1.3	1.20846
g2578.t1	2.A.1.13	73.7191
g2580.t1	2.A.1.2	0
g2588.t1	2.A.1.3	7.45443
g2608.t1	2.A.1.1	2.35439
g2614.t1	2.A.1.14	5.84057
g2675.t1	2.A.1.12	3.18177
g29.t1	2.A.1.1	15.2479
g2916.t1	2.A.1.14	0.202269
g2921.t1	2.A.1.14	34.6555
g3019.t1	2.A.1.1	0.065565
g3025.t1	2.A.1.1	229.949
g3031.t1	2.A.1.1	9.81585
g3036.t1	2.A.1.1	1.33482
g3088.t1	2.A.1.14	1.44412
g3115.t1	2.A.1.3	0.867662
g3134.t1	2.A.1.1	0.482245
g3159.t1	2.A.1.1	210.413
g3320.t1	2.A.1.13	17.2233
g3357.t1	2.A.1.14	0.884817
g3405.t1	2.A.1.3	2.81129
g3491.t1	2.A.1.13	4.30946
g3550.t1	2.A.1.2	4.8039
g3604.t1	2.A.1.2	0.0288123
g3608.t1	2.A.1.13	0.036561
g3610.t1	2.A.1.16	0
g3616.t1	2.A.1.1	0.0405195
g3621.t1	2.A.1.1	0.124512
g3625.t1	2.A.1.1	0.257695
g3637.t1	2.A.1.58	11.5215
g3812.t1	2.A.1.1	0.145129
g3813.t1	2.A.1.7	1.8913
g3856.t1	2.A.1.14	32.1836
g3892.t1	2.A.1.1	94.8224
g3906.t1	2.A.1.19	0.131909
g3917.t1	2.A.1.1	4.76666
g3919.t1	2.A.1.1	43.7277
g3977.t1	2.A.1.14	3.4753
g3983.t1	2.A.1.9	18.9514
g3993.t1	2.A.1.14	1.02588
g3999.t1	2.A.1.1	2.48701
g41.t1	2.A.1.14	0.226359
g4103.t1	2.A.1.14	29.7734
g4113.t1	2.A.1.2	50.8448
g4236.t1	2.A.1.3	1.18096
g4349.t1	2.A.1.14	0.198256
g4383.t1	2.A.1.1	2.60634
g4459.t1	2.A.1.1	0.415539
g4557.t1	2.A.1.13	65.067
g4581.t1	2.A.1.14	2.71894
g4596.t1	2.A.1.14	17.3197
g4987.t1	2.A.1.14	0.142949
g4990.t1	2.A.1.2	0.788691
g5011.t1	2.A.1.1	0.246719
g5027.t1	2.A.1.13	1.82363
g5031.t1	2.A.1.14	25.7872
g5159.t1	2.A.1.2	163.613
g5245.t1	2.A.1.14	47.3489
g5322.t1	2.A.1.3	13.7951
g5438.t1	2.A.1.58	0.592125
g5481.t1	2.A.1.1	4.65528
g5535.t1	2.A.1.1	0.255226
g5551.t1	2.A.1.14	2.12649
g5699.t1	2.A.1.2	27.3875
g57.t1	2.A.1.2	4.05332
g5717.t1	2.A.1.2	10.7368
g5776.t1	2.A.1.19	4.06892
g5780.t1	2.A.1.7	15.3581
g5808.t1	2.A.1.2	5.10306
g5809.t1	2.A.1.1	7.42297
g5928.t1	####	31.3148
g6060.t1	2.A.1.19	5.16833
g62.t1	2.A.1.1	0
g6210.t1	2.A.1.13	4.02526
g6279.t1	2.A.1.2	0
g6288.t1	2.A.1.1	0.157356
g6302.t1	2.A.1.14	2.57695
g6312.t1	2.A.1.16	1.76926
g6374.t1	2.A.1.48	6.9088
g6382.t1	2.A.1.14	2.34557
g6420.t1	2.A.1.14	8.18224
g65.t1	2.A.1.1	15.5721
g6510.t1	2.A.1.1	195.593
g6579.t1	####	1.39037
g6584.t1	2.A.1.3	0
g6593.t1	2.A.1.2	0.482711
g6600.t1	2.A.1.3	3.9981
g6655.t1	2.A.1.9	44.2756
g6686.t1	2.A.1.14	3.66587
g6697.t1	2.A.1.14	1.09118
g6703.t1	2.A.1.1	0.80065
g6722.t1	2.A.1.14	0.117554
g6841.t1	2.A.1.2	34.909
g6851.t1	2.A.1.1	5.67081
g6855.t1	2.A.1.1	0.55926
g6861.t1	2.A.1.2	38.6046
g6862.t1	2.A.1.14	0.169934
g6873.t1	2.A.1.1	2.06876
g6908.t1	2.A.1.14	4.44094
g6922.t1	2.A.1.1	0.463456
g6946.t1	2.A.1.1	24.0232
g700.t1	####	10.1074
g7057.t1	2.A.1.1	0.458354
g7170.t1	2.A.1.2	0
g7199.t1	2.A.1.2	5.71139
g7209.t1	2.A.1.2	0.293024
g7234.t1	2.A.1.1	0.0626072
g7247.t1	2.A.1.2	209.823
g725.t1	2.A.1.1	1.68406
g7283.t1	2.A.1.1	16.9509
g7302.t1	2.A.1.16	34.377
g7409.t1	2.A.1.19	28.8486
g7488.t1	2.A.1.2	8.53389
g7493.t1	2.A.1.14	13.1356
g7495.t1	2.A.1.14	1.3908
g7535.t1	2.A.1.13	0.273272
g7536.t1	2.A.1.16	2.30742
g7593.t1	2.A.1.1	7.19387
g7681.t1	2.A.1.1	0.0606686
g7731.t1	2.A.1.14	0
g7740.t1	2.A.1.58	0
g7844.t1	2.A.1.13	2.43151
g7860.t1	2.A.1.14	0.0979619
g7867.t1	2.A.1.14	2.53083
g7883.t1	2.A.1.1	1.81707
g7902.t1	2.A.1.1	20.3003
g7955.t1	2.A.1.14	0.286307
g796.t1	2.A.1.14	0.165213
g80.t1	2.A.1.14	3.69332
g8014.t1	2.A.1.1	3.506
g8024.t1	2.A.1.14	2.5025
g8028.t1	2.A.1.14	0.161685
g8083.t1	2.A.1.16	92.0414
g8135.t1	2.A.1.2	11.2993
g8187.t1	2.A.1.2	0.128847
g8192.t1	2.A.1.14	0.0725644
g8194.t1	2.A.1.1	0.253285
g82.t1	2.A.1.14	24.9803
g8205.t1	2.A.1.3	0.127265
g8215.t1	2.A.1.2	15.0606
g8237.t1	2.A.1.1	1.14413
g8259.t1	2.A.1.14	13.548
g8337.t1	2.A.1.2	19.9842
g8359.t1	2.A.1.2	0.218646
g8447.t1	2.A.1.14	0
g8463.t1	2.A.1.14	1.07044
g847.t1	2.A.1.3	2.68605
g8823.t1	2.A.1.1	0.0323998
g8849.t1	2.A.1.14	0.0323998
g8861.t1	2.A.1.1	91.6836
g8901.t1	2.A.1.13	31.2691
g8992.t1	2.A.1.1	1.69791
g9041.t1	2.A.1.11	15.4033
g918.t1	2.A.1.75	18.7769
g9343.t1	2.A.1.2	10.1201
g9348.t1	2.A.1.14	4.64385
g9349.t1	2.A.1.1	0.0613389
g9353.t1	2.A.1.48	0.532688
g9362.t1	2.A.1.14	0.0603388
g9409.t1	2.A.1.1	0.152087
g944.t1	2.A.1.14	0.0605582
g9639.t1	2.A.1.14	0.793025
g9645.t1	2.A.1.3	9.93728
g9705.t1	2.A.1.13	4.94734
g9791.t1	2.A.1.1	351.495
g9793.t1	2.A.1.1	0
g984.t1	2.A.1.1	0
g9840.t1	2.A.1.2	0.094982
g9981.t1	2.A.1.1	145.072
g9987.t1	2.A.1.9	21.0067

## Sheet: 2 - Sbre - Top10 FPKM Genes
Name	TCDB Category	RPKM	TCDB Results (Extract)	Conserved domains	Best descriptive BLAST hit or characterized homolog
>Sbre-contig00169.g10354.t1	2.A.1.14	207.973	Q07904 12 TMSs 2.A.1.14.36 Thiamine pathway transporter THI73... 662 e-79	MFS Superfamily	Allantoate permease (Verticillium dahliae); E = 0.0; ident. = 73%
			P15365 12 TMSs 2.A.1.14.4 Allantoate permease - Saccharomyce... 502 e-56	Probable glucarate transporter
			O43000 12 TMSs 2.A.1.14.17 Pantothenate transporter liz1 - Sc... 272 e-26
			Q12235 12 TMSs 2.A.1.14.20 Uncharacterized transporter YLL055... 272 e-26
			P53322 12 TMSs 2.A.1.14.11 High-affinity nicotinic acid trans... 272 e-25
			P70786 12 TMSs 2.A.1.14.3 Putative tartrate transporter - Ag... 265 e-25
			P76470 12 TMSs 2.A.1.14.35 Inner membrane transport protein R... 244 e-22
			Q9RPV1 12 TMSs 2.A.1.14.9 HPAX - Salmonella dublin. 236 e-21
			P39709 11 TMSs 2.A.1.14.37 Probable transporter SEO1 OS=Sacch... 213 e-18
>Sbre-contig00001.g116.t1	2.A.1.14.	498.753	P53322 12 TMSs 2.A.1.14.11 High-affinity nicotinic acid trans... 615 e-72	MFS Superfamily	high-affinity nicotinic acid transporter (Verticillium dahliae); E = 0.0; ident. = 70%
			P70786 12 TMSs 2.A.1.14.3 Putative tartrate transporter - Ag... 536 e-62	Probable glucarate transporter
			Q9RPP3 12 TMSs 2.A.1.14.8 PHTHALATE TRANSPORTER - Burkholder... 442 e-48
			Q9RPV1 12 TMSs 2.A.1.14.9 HPAX - Salmonella dublin. 387 e-41
			Q12235 12 TMSs 2.A.1.14.20 Uncharacterized transporter YLL055... 337 e-34
			P76470 12 TMSs 2.A.1.14.35 Inner membrane transport protein R... 329 e-33
			O13880 12 TMSs 2.A.1.14.19 Vitamin H transporter 1 - Schizosa... 320 e-32
			Q05181 11 TMSs 2.A.1.14.5 Phthalate transporter - Pseudomona... 316 e-32
			O43000 12 TMSs 2.A.1.14.17 Pantothenate transporter liz1 - Sc... 313 e-31
>Sbre-contig00229.g12121.t1	2.A.1.14.	202.961	P53322 12 TMSs 2.A.1.14.11 High-affinity nicotinic acid trans... 439 e-46	MFS Superfamily	putative MFS nicotinic acid transporter Tna1 (Marssonina brunnea); E = 0.0; ident. = 58%
			P70786 12 TMSs 2.A.1.14.3 Putative tartrate transporter - Ag... 340 e-34	MFS_1
			Q9RPP3 12 TMSs 2.A.1.14.8 PHTHALATE TRANSPORTER - Burkholder... 301 e-29
			P40445 12 TMSs 2.A.1.14.38 Uncharacterized transporter YIL166... 292 e-27
			P76470 12 TMSs 2.A.1.14.35 Inner membrane transport protein R... 288 e-27
			Q05181 11 TMSs 2.A.1.14.5 Phthalate transporter - Pseudomona... 284 e-27
			Q9RPV1 12 TMSs 2.A.1.14.9 HPAX - Salmonella dublin. 278 e-26
			O13880 12 TMSs 2.A.1.14.19 Vitamin H transporter 1 - Schizosa... 265 e-24
			O43000 12 TMSs 2.A.1.14.17 Pantothenate transporter liz1 - Sc... 257 e-23
			P25621 12 TMSs 2.A.1.14.18 Pantothenate transporter FEN2 - Sa... 249 e-22
>Sbre-contig00257.g12790.t1	2.A.1.12	373.754	P36035 11 TMSs 2.A.1.12.2 Carboxylic acid transporter protei... 635 e-74	MFS Superfamily	lactate/pyruvate transporter (Metarhizium robertsii); E = 0.0; ident. = 77%
			O51798 12 TMSs 2.A.1.15.9 Probable 4-methylmuconolactone tra... 244 e-22	Carboxylic acid transporter protein homolog
			P77589 12 TMSs 2.A.1.15.2 Putative 3-hydroxyphenylpropionic ... 206 e-17
			P41036 14 TMSs 2.A.1.12.1 Putative sialic acid transporter -... 207 e-17
			O34691 12 TMSs 2.A.1.82.4 Hypothetical metabolite transport ... 202 e-17
			Q6M372 12 TMSs 2.A.1.15.11 Permease of the major facilitator ... 187 e-15
			P94131 12 TMSs 2.A.1.15.4 Cis,cis-muconate transport protein... 180 e-14
			F8SVK1 12 TMSs 2.A.1.6.11 Putative haloacid permease OS=Burk... 176 e-14
			P44699 12 TMSs 2.A.1.6.12 Putative metabolite transport prot... 162 e-12
>Sbre-contig00345.g14394.t1	2.A.1.1	283.532	Q8J0V1 12 TMSs 2.A.1.1.57 Monosaccharide transporter - Asper... 1740 0.0000	MFS Superfamily	putative high-affinity glucose transporter SNF3 (Togninia minima); E = 0.0; ident. = 80%
			Q2MEV7 12 TMSs 2.A.1.1.51 Glucose/xylose symporter 1 - Candi... 940 e-120	Sugar transporter
			A3M0N3 12 TMSs 2.A.1.1.68 Glucose transporter/sensor OS=Pich... 902 e-114
			B1PM37 12 TMSs 2.A.1.1.64 Glucose sensor - Pichia angusta (Y... 878 e-109
			G4N740 12 TMSs 2.A.1.1.117 Glucose transporter rco-3 OS=Magna... 815 e-101
			Q12300 10 TMSs 2.A.1.1.19 High-affinity glucose transporter ... 800 e-96
>Sbre-contig00028.g3025.t1	2.A.1.1	229.949	Q5A8J5 12 TMSs 2.A.1.1.73 Putative uncharacterized protein S... 760 e-93	MFS Superfamily	d-xylose and l-arabinose transporter (XAT-1), NCU01132 (Neurospora crassa); E = 0.0; ident. = 62%
			P39932 12 TMSs 2.A.1.1.38 Sugar transporter STL1 - Saccharom... 720 e-87	Sugar transporter
			A2R3H2 12 TMSs 2.A.1.1.119 Putative uncharacterized protein A... 488 e-54
			Q64L87 12 TMSs 2.A.1.1.40 Xylhp (Fragment) - Debaryomyces ha... 474 e-52
			Q2MDH1 12 TMSs 2.A.1.1.67 Glucose/xylose facilitator 1 OS=Ca... 440 e-47
			P23585 12 TMSs 2.A.1.1.111 High-affinity glucose transporter ... 434 e-47
>Sbre-contig00029.g3159.t1	2.A.1.1	210.413	Q0ULF7 12 TMSs 2.A.1.1.70 Putative uncharacterized protein O... 598 e-68	MFS Superfamily	putative facilitated glucose transporter (Aspergillus flavus); E = 0.0; ident. = 80%
			A1Z264 12 TMSs 2.A.1.1.69 Sugar/H+ symporter OS=Galdieria su... 588 e-67	Membrane transporter
			Q8VZ80 12 TMSs 2.A.1.1.34 Polyol transporter 5 - Arabidopsis... 516 e-57
			Q1XF07 12 TMSs 2.A.1.1.79 Putative polyol transporter protei... 513 e-57
			Q9XIH7 12 TMSs 2.A.1.1.75 Putative polyol transporter 1 OS=A... 511 e-57
			Q8NJ22 12 TMSs 2.A.1.1.33 Hexose transporter (Similarity) - ... 479 e-52
			Q56ZZ7 12 TMSs 2.A.1.1.102 Plastidic glucose transporter 4 OS... 426 e-45
>Sbre-contig00080.g6510.t1	2.A.1.1	195.593	G4N740 12 TMSs 2.A.1.1.117 Glucose transporter rco-3 OS=Magna... 1568 0.0000	MFS Superfamily	glucose transporter RCO-3 (Colletotrichum fioriniae); E = 0.0; ident. = 72%
			Q2MEV7 12 TMSs 2.A.1.1.51 Glucose/xylose symporter 1 - Candi... 1065 e-138	Sugar transporter
			A3M0N3 12 TMSs 2.A.1.1.68 Glucose transporter/sensor OS=Pich... 1051 e-136
			B1PM37 12 TMSs 2.A.1.1.64 Glucose sensor - Pichia angusta (Y... 951 e-119
			Q8J0V1 12 TMSs 2.A.1.1.57 Monosaccharide transporter - Asper... 834 e-103
			Q12300 10 TMSs 2.A.1.1.19 High-affinity glucose transporter ... 816 e-98
>Sbre-contig00094.g7247.t1	2.A.1.2.	209.823	P53389 11 TMSs 2.A.1.2.33 Protein HOL1 - Saccharomyces cerev... 319 e-31	MFS Superfamily	major facilitator superfamily transporter (Colletotrichum gloeosporioides); E = 0.0; ident. = 61%
			Q8NKG7 12 TMSs 2.A.1.2.77 Multidrug resistant protein OS=Acr... 279 e-26	MFS_1
			B6HIC2 12 TMSs 2.A.1.2.78 Pc21g01300 protein OS=Penicillium ... 265 e-24
			Q70WR7 12 TMSs 2.A.1.2.23 Fructose facilitator - Zygosacchar... 228 e-20
			B6H9Q3 12 TMSs 2.A.1.2.85 Pc16g11960 protein OS=Penicillium ... 222 e-19
			Q06451 12 TMSs 2.A.1.2.66 Polyamine transporter 3 OS=Sacchar... 218 e-18
			P53283 11 TMSs 2.A.1.2.67 Polyamine transporter 2 OS=Sacchar... 200 e-16
			C5DX43 12 TMSs 2.A.1.2.46 ZYRO0F02090p OS=Zygosaccharomyces ... 193 e-15
			P32071 12 TMSs 2.A.1.2.2 Cycloheximide resistance protein -... 187 e-15
			Q07824 12 TMSs 2.A.1.2.16 CHROMOSOME XII READING FRAME ORF Y... 171 e-13
>Sbre-contig00153.g9791.t1	2.A.1.1	351.495	A1Z264 12 TMSs 2.A.1.1.69 Sugar/H+ symporter OS=Galdieria su... 736 e-88	MFS Superfamily	plastidic glucose transporter 4 (Metarhizium robertsii); E = 0.0; ident. = 69%
			P0AEP1 12 TMSs 2.A.1.1.1 Galactose-proton symporter - Esche... 552 e-63	Membrane transporter	MFS myo-inositol transporter (Colletotrichum gloeosporioides); E = 0.0; ident. = 70%
			Q0ULF7 12 TMSs 2.A.1.1.70 Putative uncharacterized protein O... 532 e-59
			P0AE24 12 TMSs 2.A.1.1.2 Arabinose-proton symporter - Esche... 519 e-58
			Q8G3X1 12 TMSs 2.A.1.1.42 D-Glucose-proton symporter - Bifid... 489 e-54
			Q1XF07 12 TMSs 2.A.1.1.79 Putative polyol transporter protei... 481 e-52

## Sheet: 3 - Sbre - MFS Transporters
Gene	Protein Sequence	TCDB Category	TCDB Results (Extract)
>Sbre-contig00001.g12.t1	MATASVPSPDMIEVEGSIAGSGAKEYAQNTPEDLRADIIIDEEAEKKLLRKLDLWIVPPV	2.A.1.14	P53322 12 TMSs 2.A.1.14.11 High-affinity nicotinic acid trans... 593 e-66
	MLLYLLSFLDRVNIGNARLYDMEEDLGLEGDQYQIAVSVLFVTYILSELPSNLVIQKFKP		P70786 12 TMSs 2.A.1.14.3 Putative tartrate transporter - Ag... 450 e-48
	SRWLSFITFGWGVVATCTGLVQNYAGLLACRVILGALEGGLFPGLTVYLTMFYTKREYGL		Q9RPP3 12 TMSs 2.A.1.14.8 PHTHALATE TRANSPORTER - Burkholder... 389 e-40
	RIGYLFVSAAIAGSMGGLLSYAIGFMEGIAGYKGWRWIMIIEGIPTALLGIAIWWWLADD		Q9RPV1 12 TMSs 2.A.1.14.9 HPAX - Salmonella dublin. 363 e-37
	PDTAFYLTPDDRALIDARMRRQIGHTKSGDRMHKKDVYAGLKDIKIWLFCVGQFGGDVIL		O13880 12 TMSs 2.A.1.14.19 Vitamin H transporter 1 - Schizosa... 359 e-36
	YGYSTFLPTIIRGLGDWTTAEVQALTIPCYALGAISYLVVAWLSDRTQKRAIFPIIFGLI
	CTAGYAILVSPAPGNVKYFGCFLSAMGLYVVVGIPLAWLPSNNPRYGKRTVATGLQLTIG
	NSAGVPAPFLYQTHEGPQFIKGHAVSMAFVAMASVIYTFFWIHFRRENRRRAAGKLDHTT
	QGMTDEEIEELGEHNPRFRITEDSRSSSVELDETIRSIFRRYRNAAICAIYLGQATGPPI
	TNINCLTSYIHLRLTPVVDSRAIRPPLGVVGALEYSPDLAVTILLIDNEDCTVRAAYYNE
	ETGNEHEPGDPHKQGVPPTPLVDRKRVDEPVPPRHLLVVDYPPLRRLRGPPSEEVQQHEA
	GEIEKKMLEPPTVKSWLAIAAIASAKVVLGKARTSGGGAPGGAAAGRDCVRHAMAPGDAL
	EVAHARADNKGRRRARTREGHSTGAVLAQRVKRDAHGQRSRTGRQCYINVVDSPHKLAAH
	RAEQMMGRVAYIVHMRVVLAGVSAEVTPEEDGSTLPAHTAEVHVALPRGEEVLLMLGGRV
	VVKRGLTHRLVVVHAAIVVGFFLRWRHGYVGQRARGKVVCRLEGLCWERGPDSGG
>Sbre-contig00001.g17.t1	MSNDDKNTISHVESPDHDDVHKPVNGEKFDEFGASAKTDPKEIALVKKLDWHMMPILWLM	2.A.1.14	O43000 12 TMSs 2.A.1.14.17 Pantothenate transporter liz1 - Sc... 419 e-45
	YFFNFLDRNAMINGRLNGLEKHLDLKGSQYNTCVSILFVGYLCGQIPSNMILNRVRPSWY		P70786 12 TMSs 2.A.1.14.3 Putative tartrate transporter - Ag... 408 e-44
	MSGFCMAWSVLSLLTYMAKTFESMLVCRFLLGITEAPFYPGALYMISMFYNRKEIATRMS		P53322 12 TMSs 2.A.1.14.11 High-affinity nicotinic acid trans... 402 e-43
	IFYTGNMAASSFSGLIAAPIFSNLDGVRGLHGWQWLFIIQGAFSIAVAILAAFILPDSPL		P25621 12 TMSs 2.A.1.14.18 Pantothenate transporter FEN2 - Sa... 384 e-40
	KTRWLNQEERELAHARIARDTTGRREGTSVWTGLREAASDWRTWVFCLMDNFHLSANGFK		Q9RPV1 12 TMSs 2.A.1.14.9 HPAX - Salmonella dublin. 353 e-37
	NFLPTVIETLGYNTTITLVLTCPPYIFAAFLSIAVSWSSGRFNERTWHTTLSKAVAIAGF		Q9RPP3 12 TMSs 2.A.1.14.8 PHTHALATE TRANSPORTER - Burkholder... 348 e-36
	AISCGTLNVPARFVGIMLFVGATYGVNNIILGWTASVVGQTDEKKAVAIAMANTLGNLAS
	VYTPYLWPKSAEPRYVQPMVASIAFSVGVVVCAWIMRISLQLKNKKLRQANPYETNFYVY
>Sbre-contig00001.g41.t1	MSTETDSVTTGAEKGSGGIQPGVAHVENYNKASAQGQLATDQFGHSLVEIDPKAEAKLRL	2.A.1.14	P53322 12 TMSs 2.A.1.14.11 High-affinity nicotinic acid trans... 489 e-54
	KLDFYVLPTVAMLYLFCFIDRANIGNARLAGFEEDLNLTGNDYNTVLTAFYISYTLFELP		P70786 12 TMSs 2.A.1.14.3 Putative tartrate transporter - Ag... 388 e-41
	SNIMCKWMGPGYFLPAITLGFGICSICSGLVHNFSQACGVRFLLGMFEAGAMPGMTYYLS		P76470 12 TMSs 2.A.1.14.35 Inner membrane transport protein R... 350 e-36
	RWYRRSELAFRIAMYQVMAPIAGAVGGLLASAILRLDSVGSITSWRMIFVIEGVITAGLG		Q9RPV1 12 TMSs 2.A.1.14.9 HPAX - Salmonella dublin. 346 e-36
	IIAFFTLTDRPSTARWLTQEEKDMAIARIKAERVGTTNELDTMNKTKLVRGIINPITLST		P40445 12 TMSs 2.A.1.14.38 Uncharacterized transporter YIL166... 312 e-31
	SFIFLLVNITVQGIALFLPTIIGTIYPDDTIIKQQLWTVPPYAVGAFFVVAFSYVSWKTD		P15365 12 TMSs 2.A.1.14.4 Allantoate permease - Saccharomyce... 311 e-31
	RRQIFILLGAPLVMAGYAMFLGSTDPKVRYGAAFLITSSAFTWGPMTNAQVSANVVSDTA		O43000 12 TMSs 2.A.1.14.17 Pantothenate transporter liz1 - Sc... 309 e-30
	RSSAIATNVMLGNVGGLIATWSFLPSDAPNYYTGNGLNLATSSVILITCVIVLIWMKYDN		Q9RPP3 12 TMSs 2.A.1.14.8 PHTHALATE TRANSPORTER - Burkholder... 292 e-28
	AKRSRRSVEEELAGMSQKEVEDLDWKHPGFRWFP
>Sbre-contig00001.g57.t1	MSASSAQTPSIVPESPSTLQSPRKFEFDVDPILDSDPERDHVGSRRSHRHPASPSEAGDE	2.A.1.2	Q8RWN2 12 TMSs 2.A.1.2.58 Protein ZINC INDUCED FACILITATOR 1... 182 e-14
	DLGESSNGNSNSGPVTWMSIPRKDQLSILFLCRVVDFLQVASLQAYVFYQLKSLDDSLSD		Q8ZUX8 12 TMSs 2.A.1.2.49 Tetracycline resistance protein OS... 110 e-05
	AEVSTQAGLLQGCFTGSQVLTAVLWGKAADASWCGRKMVIMIGLGGTAVSCFGYGFATSF		A2QTF4 9 TMSs 2.A.1.2.48 Putative uncharacterized protein A... 102 0.0002
	FWAAFWRAFGGGINGTVGSIRTMISEITKEKKYQSRAFLILPLSFNIANIIGPIMGGLLA		P0A0J7 12 TMSs 2.A.1.2.10 Quinolone resistance protein norA ... 95 0.0012
	DASKEIPALFGEGGIFAFQWVQDYPYALPSLLNAFFLSVVTALVFLFLEETSSERKGKFD		B2YGG2 12 TMSs 2.A.1.2.41 Tetracycline resistance protein OS... 89 0.0069
	PGLYLSARIRRMLSRSPRAMGYDALQTGEAPDVVALDKLDAVPSATGPSGSSSEAQELEL		P02982 12 TMSs 2.A.1.2.4 Tetracycline resistance protein, c... 87 0.0115
	GSDAPASAASAKPTPRPKLPFGRIWTRNVVFTLVTTAFLDFHLGAFASLLALFLSTPRAG		Q07282 12 TMSs 2.A.1.2.75 Tetracycline resistance protein, c... 86 0.0153
	PSSSDGQHDRRRSLVEGLAGGLGMPAAQVGFASSFLGILGTLLQLLLYPSVHARLGTLIS		Q9D2V8 14 TMSs 2.A.1.2.73 Major facilitator superfamily doma... 85 0.0212
	FRVFLPFFPVAYFLTPYLAVLPSSTPPPAPAAGLLLWLGIVAVLLLQVVGRTFAMPAGII		P02980 12 TMSs 2.A.1.2.68 Tetracycline resistance protein, c... 84 0.0264
	LLNNCSPHPSVLGTVHGIGQSVSAGFRTLGPMLGGWWYGAGLEAGRVDAGWWGVAAVAAK
	YERHEAEDTTAHQRQNGKPQPRLWRRVHGRDLRLDSLRHRLGVAENLPLVIKRGDPDEVP
	CIRGHVDARLELALPRDRAVLTEPTVAPSSFRWPVATLEYPPVHLGGPVPAHVQRALPWP
	HRGGGGGLGAPDPGELERAVILAQPQPGEMHGADVDVAECLARGGELGEGGGVAPAHEDV
	AAAGELLHGALGRDEQALGGDVILEERGRHVVAVEGDEEATAVLGRGELVVGSVVEDGQG
	VVRLGPGGVVLPCHVGRGAVGEVGEVVARTAQLPENVAGGGVDVGNAAHVPGRNEVVAGV
	VLVDTVDVEEVEGVVLDAKGPDGGHALGNGVVVRRSPLEDQFTSFYVDFLEEAVDNPPVV
	DAVGGQVGCHLLVDGEEGRILIRDAKLVEIASDAPNGGDVFEDVIRRVELARSSAIIAAV
	PEGDVLVTPIGLDLDIHGLAPLGVHPDEVSLLVHDDGAGSRDARPAGPDKDVAVIARRVG
	PEDVGPRRGGAEGLVA
>Sbre-contig00001.g80.t1	MHIKDASQFPAGGSPPGEEMPTSVEKESNVEEVETKGSPPPVQDEAWLAAEKSLVRKLDF	2.A.1.14	P70786 12 TMSs 2.A.1.14.3 Putative tartrate transporter - Ag... 424 e-46
	TLVPMIWVLYLFNYLDRNNIAQARLSSFEEDLGLKGNQFNVAVSILNVSYMLMQVPSNMI		P25621 12 TMSs 2.A.1.14.18 Pantothenate transporter FEN2 - Sa... 426 e-46
	LTRTRPSVYIPAWTALWSVISACTALASNYGHLIAIRFLLGIAEAPFFPGAMYLLTCWYP		Q9RPV1 12 TMSs 2.A.1.14.9 HPAX - Salmonella dublin. 422 e-46
	RRELARRTAILYSGLILATAFSGLIAAGVFSGLEGARGLAGWKWLFIIEGAGSFFAALVG		P53322 12 TMSs 2.A.1.14.11 High-affinity nicotinic acid trans... 412 e-44
	FLVLPDFPGQKSGVCRWILTDMEQKVAVERMALDRVSQPEAEGTVWMGLKLAVKDIRMWV		Q9RPP3 12 TMSs 2.A.1.14.8 PHTHALATE TRANSPORTER - Burkholder... 389 e-41
	FTLMLLANHSAYGFNNFFPTIVKGFKLGGNTITLVLTAPPYLLAAAIAFCVAYSSDKRKE		O43000 12 TMSs 2.A.1.14.17 Pantothenate transporter liz1 - Sc... 390 e-41
	RGFHISVPQGIACIGFIISVSTLNSAARYTAAFLYIGGCFASNALVFSWASNTLSQTPEK		P40445 12 TMSs 2.A.1.14.38 Uncharacterized transporter YIL166... 380 e-40
	RAASTAIINVVSQLGNIYSPYFFPSSHGPRYTMAMILMMSFSAMSVVTCAVMKFLLTRAN		P39709 11 TMSs 2.A.1.14.37 Probable transporter SEO1 OS=Sacch... 358 e-37
	KRLRETGEQVTLFLL		P76470 12 TMSs 2.A.1.14.35 Inner membrane transport protein R... 344 e-35
>Sbre-contig00001.g82.t1	MATLTPSEKAAGSDDNNVVLASGNNTEAQIAHIDAVATAPETTLESFSHLSGNIGNAKIE	2.A.1.14	P53322 12 TMSs 2.A.1.14.11 High-affinity nicotinic acid trans... 531 e-59
	GLQEDLNMTGDEYNWCLTVFFLTYAAFEVPSNLLLKKFRPSIWLPAIMVAWGIVMTLMGI		P70786 12 TMSs 2.A.1.14.3 Putative tartrate transporter - Ag... 384 e-40
	VQNYHGLLIARLFLGATEAGLFPGVAYYLTMWYCRHEIQIRTALFFSAASIAGAFSGLLA		P76470 12 TMSs 2.A.1.14.35 Inner membrane transport protein R... 302 e-29
	FAIAKMDGVGGLEGWRWIFILEGIVTVLVAAWAFFALYDFPETASFLTEEERAFVVFRLK		Q9RPP3 12 TMSs 2.A.1.14.8 PHTHALATE TRANSPORTER - Burkholder... 299 e-29
	YQSGTPGKARPDVVRVPEAEEFKWSYVWDGFKDWQIWVNIFVYWGIVCPLYGISLFLPTI		P40445 12 TMSs 2.A.1.14.38 Uncharacterized transporter YIL166... 300 e-29
	IKTLGYTSSTSQLMTVPIYVTAAILAVISAWGSDRVGKRSPFIIPLLGVMIIGFVMCIST		O13880 12 TMSs 2.A.1.14.19 Vitamin H transporter 1 - Schizosa... 300 e-28
	SNPKVVYGGVFITACAIYPAFPGVITWLSNNLAGSYKRSVGMAVQIGIGNLGGAMASNFY		Q9RPV1 12 TMSs 2.A.1.14.9 HPAX - Salmonella dublin. 292 e-28
	RQEDAPRYIMGHALELGFVVLGIVAGLILVFAYRRINTSRERQMEAGAVEQYTTEELSAK		O43000 12 TMSs 2.A.1.14.17 Pantothenate transporter liz1 - Sc... 274 e-25
	GDKAVTWRLEDHGEESEGLVRRLFLLHFVPDLDPPLAVVGIRGDKPTARAAVQSQCHLLF		P25621 12 TMSs 2.A.1.14.18 Pantothenate transporter FEN2 - Sa... 250 e-22
	LRNFFQGGLRSGSHVLQLRDNHLLERGFMRVVAELAVLPNTQKRANIAQRPGVLILSVQS		Q05181 11 TMSs 2.A.1.14.5 Phthalate transporter - Pseudomona... 233 e-20
	RGHTRMNNRRLSQPGASSSSKLRLPSYSDTASCPFEPSASASILAISAPAHVRNTLSSWF
	PLTLDALIRIPNSSTPALSGPLLIMSPAKMTRSPRSAEYSAFSSSASSSVSMPWTSPMMS
	SRGAFSPPGGE
>Sbre-contig00001.g116.t1	MAANDNVVPTQNNGGVFDDKKDVSRSPEYDSGSLEAGSHDEGALVDPAVEQAIFRKLDYR	2.A.1.14	P53322 12 TMSs 2.A.1.14.11 High-affinity nicotinic acid trans... 615 e-72
	IVPTVMWCYLMNMMDRVNIGNARLFGLEKELGMSGNQFQIAVSLLFVTYCLFEAPSNMII		P70786 12 TMSs 2.A.1.14.3 Putative tartrate transporter - Ag... 536 e-62
	KKLRPNRYLGGLMLAWGLTATFSAFVNNFAALVSCRLLLGLFEAGFFPGVVLYLSMFYPR		Q9RPP3 12 TMSs 2.A.1.14.8 PHTHALATE TRANSPORTER - Burkholder... 442 e-48
	RRLALRVAYFFATAAISGVAGGLVAYGISYMDNSGGWRAWRWIILINGAPTIITGIIVPF		Q9RPV1 12 TMSs 2.A.1.14.9 HPAX - Salmonella dublin. 387 e-41
	VLPRSPETAKFLTDEDKANLVRIHDAQIGKAPNLQHMVWEDVKDGIKDWTTWAYCFALFP		Q12235 12 TMSs 2.A.1.14.20 Uncharacterized transporter YLL055... 337 e-34
	TLAMLYSFVVFLPTIIQGISTWSSAEVQAMTAPVYAVGAFTYIASAYWSDRTGYRGYFIM		P76470 12 TMSs 2.A.1.14.35 Inner membrane transport protein R... 329 e-33
	GSIISAIVGYGMLIANAGSGVSYAGTFFVSIGIFTSSGIAFAWVPTNNPRYGKRAFSTGM		O13880 12 TMSs 2.A.1.14.19 Vitamin H transporter 1 - Schizosa... 320 e-32
	HLCIGNSSGVASPFLFSSDQSPTYRPGYAGSMGMLVVSLILNIILHLHFKRQNKLRDEGK		Q05181 11 TMSs 2.A.1.14.5 Phthalate transporter - Pseudomona... 316 e-32
	MDYLIEGKTEEEIEAMGEKSPRFRFAI		O43000 12 TMSs 2.A.1.14.17 Pantothenate transporter liz1 - Sc... 313 e-31
>Sbre-contig00005.g700.t1	MTADTAHESAPLLGRDAPRPRGGRRVTVLLTACMFLVALGVAMPGLPTLHVLQDIICRRR	####	Q07282 12 TMSs 2.A.1.2.75 Tetracycline resistance protein, c... 116 e-06
	VFGAGEWVDEKLCKGADVQAELSFVIAMLSMFEAIPGLVFGFPYGLLADKIGRRPVLALS		P02982 12 TMSs 2.A.1.2.4 Tetracycline resistance protein, c... 93 0.0008
	VFGMTCTVAWSQFVLYNIDSLGNVRLVWTAYLWPLIGGGRHVMMAMFFSMIADVEPAEKL		P02980 12 TMSs 2.A.1.2.68 Tetracycline resistance protein, c... 93 0.0008
	SDAFFMLIVSLLGANLSAVFLSANLMRIDPWIPMLLGLGILICGGLMIFFIPETFQFKPQ		P0A4K4 12 TMSs 2.A.1.2.34 Multi-drug resistance efflux pump ... 89 0.0025
	SDASSDGESTENTPFLTAFKSRFSNLRTDLRETATLLHSYPVAALLLTFVTTGYHSRSLE		Q56RY7 12 TMSs 2.A.1.2.38 TetA(39) OS=Acinetobacter sp. LUH5... 88 0.0032
	FAPQYLSKNLGWTFSDAGMLLSSQVVLNIALYMFIIPAVSRLLMSPRAPFRLPPAIKDLF		A1RW34 12 TMSs 2.A.1.66.1 Major facilitator superfamily MFS_... 87 0.0045
	LARASGVALAVGALLFALPSTVAAVVGLMIFTLGLGFSTLCRVVVTALVDKDRTARLYTL		Q9X4X4 12 TMSs 2.A.1.30.1 DITE - Pseudomonas abietaniphila. 87 0.0049
	ISVVSGFGELSAGPAIAWLFSVGLGLGDGLAGLPYLGVAGLCGVAAICVFTVRQSAFVKD		Q46M63 12 TMSs 2.A.1.15.3 2,4-D transport protein 86 0.0061
	GEEEETGEEA		Q5JAK9 12 TMSs 2.A.1.2.39 TetA(41) OS=Serratia marcescens GN... 83 0.0131
>Sbre-contig00006.g796.t1	MTDIGKPTTETMDKIQEHDASGQENAVGYREYLEGLDLEVSDREYRRVRWKIDLIILPMF	2.A.1.14	P15365 12 TMSs 2.A.1.14.4 Allantoate permease - Saccharomyce... 581 e-67
	LVTQALQFMDKTSLNYANLFGYQEALGLQGKDFNYLSAMVYAGYFFGQYPCGWLIGRFPA		Q07904 12 TMSs 2.A.1.14.36 Thiamine pathway transporter THI73... 508 e-57
	QKVLAISIMLWGLMVIIMTQSRSYSSALAVRFIMGLFEAAVTPGLTLMTGFWYTRREIPL		Q12235 12 TMSs 2.A.1.14.20 Uncharacterized transporter YLL055... 354 e-36
	RQCIWYSSLGFGGIIGSYISMGVSKLPEDLTPERWQLIFYILGGATCVWAIVIWFFLADS		P70786 12 TMSs 2.A.1.14.3 Putative tartrate transporter - Ag... 270 e-26
	PSNARFLNHRERLIAVKRVSGNETGIKNKAFDKKQVWVGFTDPKTILLFTSVFAAAIPNG		O43000 12 TMSs 2.A.1.14.17 Pantothenate transporter liz1 - Sc... 227 e-20
	VVNSFSTVIIRDMGFSTTKTTQLKSVGDAVQIVALIIGGTIILNVPNSRLLTATAANILC		P53322 12 TMSs 2.A.1.14.11 High-affinity nicotinic acid trans... 219 e-19
	TLTAALMAYLPRSNTWGRLVSFWLVNSQSVGFTVSLTTISSNMAGYTHRSLASAMVFSAY		Q9RPP3 12 TMSs 2.A.1.14.8 PHTHALATE TRANSPORTER - Burkholder... 207 e-17
	CWGNFAGPFVVKPSEAPDYRGATIGLLVGYAIKLGCHLLLLAYMFLMNRHRNTKYGPADK		Q05181 11 TMSs 2.A.1.14.5 Phthalate transporter - Pseudomona... 200 e-17
	QASDEAGMRDLTEFENKDFRYVL		P39709 11 TMSs 2.A.1.14.37 Probable transporter SEO1 OS=Sacch... 193 e-16
>Sbre-contig00006.g847.t1	MPAEKPEVGAAPPPIPDPEARPASSEKSAVEAQVVSVSVTDDETDSSEGPPPLPFSKARC	2.A.1.3	Q08902 14 TMSs 2.A.1.3.52 Drug resistance protein YOR378W OS... 392 e-41
	IAIVATTTGACFMNTFAAQGTVIILPSLAHDLNIPSSRLQWVVSAYSLTFGCFLLLWGRI		P42670 14 TMSs 2.A.1.3.11 Puromycin resistance protein pur8 ... 293 e-28
	ADIFGKRLIFTAGTAWMAAVTAANPFLKNEIAFDLFRGLHGLGAAANVPTAIGILGTTFP		Q04733 14 TMSs 2.A.1.3.8 Cephamycin export protein cmcT - N... 252 e-23
	PGKAKNYAFSTYAAGAPLGSVFGNLVAGFIAEYTSWKWVFGVMAIVSGLIAAASIFVIPP		P13090 13 TMSs 2.A.1.3.1 Aminotriazole resistance protein -... 236 e-21
	PPPKLQAAADPGAVGRPNRSRPSLASVDWIGGALITIGLLTLMFGMTEGNVVGWSTPHIP		Q00538 14 TMSs 2.A.1.3.10 Methylenomycin A resistance protei... 222 e-19
	FLLAISFPIIGGFVYWQWYLENKTSRPPLVRISVFKNKKFSAALVVMGLFFSSFNNFLVF		P39886 13 TMSs 2.A.1.3.12 Tetracenomycin C resistance and ex... 214 e-18
	ATYFFQDYQGLSVLQTTLRFIPTGVVGVLVALVVAHLLARIPMYHIILLGNVSVSVAFLL		O32182 14 TMSs 2.A.1.3.33 Uncharacterized MFS-type transport... 208 e-17
	FAVPIPPTTSYFAYGLPAFCLSVVGADTTWPSLTLFVSSCLSDEDQALGGALINVVVQVG		P71879 15 TMSs 2.A.1.3.49 Multidrug resistance protein stp O... 202 e-17
	RAVGLAIITAVQTAVMAKERGVEVQEVGEVRAWEDASLAGLRAANWTTFAFGICSLTVVA		P46105 12 TMSs 2.A.1.3.25 Probable actinorhodin transporter ... 196 e-16
	FAFRGSGIVGKAGTGKK
>Sbre-contig00007.g918.t1	MAQPDPDSGGFTDSASSILSPVQTPTRARRANRTKAVTRTVAFVASVISALCAGSITTFS	2.A.1.75	e9cyw5 12 TMSs 2.A.1.75.2 MFS monocarboxylic acid transporte... 552 e-62
	LYGHIFQERLRYTQLQVNGVAIGSSIAQYLPVPILGYICDRYGTKPLSAIAAAAFGIGYG		Q07376 12 TMSs 2.A.1.75.1 Probable transporter MCH1 OS=Sacch... 210 e-18
	LAATIYKHGDIKNAEEDVGRDDGDWTYPLMIAAFFCVGVGTCSMYLTAVATCAKNFGKGK		C4YGN0 12 TMSs 2.A.1.75.3 Putative uncharacterized protein O... 120 e-07
	HRGLALATPIACFGLSGMWISQVGSRLFHEGPGGDVDVFKYFVALAVLLVAVGVVGMGTL		D2W1L7 12 TMSs 2.A.1.75.4 Predicted protein OS=Naegleria gru... 88 0.0043
	RVVGEDDLIEEAIEELENSGLLEGGPRGHGYGAIDGNEGEEDDDDAKDKKNWVLNAETRS		Q08777 12 TMSs 2.A.1.13.4 S.cerevisiae chromosome XV reading... 74 0.2016
	FLSDQTMWCFALGFLLMIGPGEAFINNMGTVIGTLYPPAAEGIAVVPTSPATHVSIVAIA		O15374 12 TMSs 2.A.1.13.7 Monocarboxylate transporter 5 73 0.2608
	STAARLLTGTLTDLLGPTPQTQHVQVPGHPAPARRFSISRVAFLLASGIILSVGLASLAS		O31762 11 TMSs 2.A.1.32.2 Bacillibactin exporter 71 0.4272
	GIVQGHGERFWVVSSLVGTGYGAVFSLAPIIVAVIWGVENFATNWGIVAMFPALGASFWG		P0AG34 6 TMSs 2.A.76.1.1 Homoserine/homoserine lactone effl... 68 0.6876
	VVYSAVYQAGAESSQGSGGSGGGDIFCYGHQCYAGTFWAMTGTVWVACLSVLWAWRGKNG
	WVERGVVI
>Sbre-contig00007.g944.t1	MPADPKIRDPSVHVHQRLCAFYQYSDSVVLASEPHAARCRAWRFGDGAIDPPTLVRDLLR	2.A.1.14	P53322 12 TMSs 2.A.1.14.11 High-affinity nicotinic acid trans... 572 e-66
	SPGRKCESPPQEAKPQRQDLATSDSDEEAPAINERALLRKLDINLLPAVGLLYLLSFLDR		P70786 12 TMSs 2.A.1.14.3 Putative tartrate transporter - Ag... 503 e-57
	SNVGNARIEGLTDDLNMTGNEYLTGLTVYFIGYVLFEIPCNIILKKTTPRIWLPTLTLAW		P76470 12 TMSs 2.A.1.14.35 Inner membrane transport protein R... 378 e-40
	GVVATLMGIVTNLAGFLISRFFLGVAESGLFPGVVFYFSMWYKRRERQYRISLFFSGAAL		P40445 12 TMSs 2.A.1.14.38 Uncharacterized transporter YIL166... 374 e-39
	AGAFGGILAWGIGHMRGVVWETGWRWIFILEGIVTVVVAVAAYWFIQNYPETAKFVTEKE		P25621 12 TMSs 2.A.1.14.18 Pantothenate transporter FEN2 - Sa... 363 e-37
	RLFIRDRLSSDSDATLNEEFSWAAVVEALKDVKCWLYGLGFHSTSLPLYTFSLFLPTIIN		Q9RPP3 12 TMSs 2.A.1.14.8 PHTHALATE TRANSPORTER - Burkholder... 359 e-37
	NLGYEAAVAQLLTIPPYAFAFITTLGTAIISEKLGRRAPFIIGSALFAIIGYAILLGNTD		O43000 12 TMSs 2.A.1.14.17 Pantothenate transporter liz1 - Sc... 351 e-36
	PAGRPGVSYLGTFFAAGGIFPATALVLSWPAINISGQTKRAVGNAMQISIGNLGAVLGTQ		P15365 12 TMSs 2.A.1.14.4 Allantoate permease - Saccharomyce... 339 e-34
	LYRSGDGPRYIVGHSFALGYLALTVVVSGALWYVLKKENERRVGVEEAKNIGDLEDWKGD		Q07904 12 TMSs 2.A.1.14.36 Thiamine pathway transporter THI73... 337 e-34
	SDPRWRFQY
>Sbre-contig00009.g1117.t1	MWFLNMILSGRVADEFRRRDASGSSVRGVSPSSSSGARPFAMPGTNMWSSTAISCKVACG	2.A.1.14	Q07904 12 TMSs 2.A.1.14.36 Thiamine pathway transporter THI73... 491 e-54
	SFPHSGSTPKLRSFIGPTTPKSARHEIAASSSTLIGECLGLKMPPKEDNVDSIHLETTHN		P15365 12 TMSs 2.A.1.14.4 Allantoate permease - Saccharomyce... 427 e-45
	PEQEVSPALKATTHNDAAPPSPTGRDKAAQFLKQAGHQVTVTPSENARVLRKIDLRLLPL		P53322 12 TMSs 2.A.1.14.11 High-affinity nicotinic acid trans... 343 e-34
	LLSVYCLQSLDKTTLSYASVFGIIEDTGLQGDQFSWLGSVVYVAQLAFQPVIAYGLVRVP		Q12235 12 TMSs 2.A.1.14.20 Uncharacterized transporter YLL055... 318 e-31
	IGKFSSGMVFCWGAVLCGMAAAQNFGGLMATRLLLGTFEASVAPTFIAVVQMWYRRREQT		P40445 12 TMSs 2.A.1.14.38 Uncharacterized transporter YIL166... 188 e-15
	IRNACWYSMLGVVNMLGSLLAYGLGHINSSLRPYQVIFLFCGAITVGFSVIMFLLMPDSP		P39709 11 TMSs 2.A.1.14.37 Probable transporter SEO1 OS=Sacch... 154 e-11
	VDAKFLSRDDKLIAIERLRMNQMGIGSGVWKWDHVRETMLDLKTWLWFALMFTISYVPTL		P76470 12 TMSs 2.A.1.14.35 Inner membrane transport protein R... 139 e-09
	PTAFYVPSRSRIKTKNCISIPSGGISTFGPLIIESFGFDSFTTILFNIPFGAVQMISTLG		P70786 12 TMSs 2.A.1.14.3 Putative tartrate transporter - Ag... 137 e-09
	GAWLSNRLRAKSPVLILLCLPPIAGCAVLLSVGREPSDRAVLLAGYYIISVYPGISPLIY		Q9RPP3 12 TMSs 2.A.1.14.8 PHTHALATE TRANSPORTER - Burkholder... 135 e-08
	SWSGQNTAGDTKRKVTTGMLFIGSSAGNIVGPFLFRPDEKPRYDRGVRANLALFAVLAGL		O43000 12 TMSs 2.A.1.14.17 Pantothenate transporter liz1 - Sc... 135 e-08
	VALGMLLIRVLNRRQAARRRAMGKADRIVDLSMADKKSMGEGGEGLEGEDEEVGARAFED
	VTDLQNEDFIYVY
>Sbre-contig00009.g1143.t1	MKKASMEKCTSHDDDPSAINGPADDATSSQPLAPITRKVDYHIVPLMLVCYFLQFLDKVI	2.A.1.14	Q07904 12 TMSs 2.A.1.14.36 Thiamine pathway transporter THI73... 672 e-81
	INYANIMGLSDSLNMRGNDFPWMATAFFIGYAVAEFPQGYLIQKFPVSKVLGINVTLWGV		P15365 12 TMSs 2.A.1.14.4 Allantoate permease - Saccharomyce... 601 e-70
	TICCTAAAQNFPGITAARTILGMLEAVITPSLVMVTSQWYTRRQATPRTGIWYCGLGVGQ		Q12235 12 TMSs 2.A.1.14.20 Uncharacterized transporter YLL055... 382 e-40
	TLGGIISYASQHGNSTGGFESWRIMFLAVGSFNLLVGLVVTFWMPSGIDRAKFLTEQEKA		P53322 12 TMSs 2.A.1.14.11 High-affinity nicotinic acid trans... 300 e-29
	TLKNALSDEQGGTGRKVFRKEGIREAITDAQVWTLFIMTILIVIPSGVITTFSATLILGF		P70786 12 TMSs 2.A.1.14.3 Putative tartrate transporter - Ag... 294 e-29
	GYTSKEAALLNMPSGVISIFATLLGTFAILYNFPRWLAICLLKVPALVGAGLMSFYNESQ		P76470 12 TMSs 2.A.1.14.35 Inner membrane transport protein R... 283 e-28
	AGSLAGIYLINFDAAPLALIFALVGVNVQGYTKKVTTNALVAVAFSIANIIGPQTFQGKD		Q9RPP3 12 TMSs 2.A.1.14.8 PHTHALATE TRANSPORTER - Burkholder... 252 e-23
	APDYIPAKITLLSVGAATMLFSVWLRVLYGLRNRKRGVDLGAAGVVDDGEAAVDLTDRTN		O43000 12 TMSs 2.A.1.14.17 Pantothenate transporter liz1 - Sc... 245 e-22
	PGFIYVY		P40445 12 TMSs 2.A.1.14.38 Uncharacterized transporter YIL166... 223 e-19
>Sbre-contig00009.g1177.t1	MDVDPESLPRPPSAAYRTASLPPPPVPPKDEGYTPSTASTRPNTGTTRRFSHSTAISRRT	2.A.1.2	P53389 11 TMSs 2.A.1.2.33 Protein HOL1 - Saccharomyces cerev... 183 e-14
	IKYATWGRFAGMELSPQPSDDTDDPLNWPQWKKELNLFALLLPTAVSSATKTALIPVNAS		Q7A3S4 14 TMSs 2.A.1.3.61 SA2203 protein OS=Staphylococcus a... 114 e-06
	LATLYDTSFSSIAALTAAPLIVSAFSGLACVAAAKVVGKRPIYLLSAALLFVGSAWGTSV		Q93AT6 12 TMSs 2.A.1.3.21 YhcA - Erwinia chrysanthemi. 109 e-05
	GSFAEFMAARVFQGVGWGAFDALVLGSIYDTFFEHERETRITIYKALSTGITWGSPILGG		P38227 12 TMSs 2.A.1.2.43 Uncharacterized transporter YBR043... 105 e-05
	LASWKAGRFTMQFDITAAFLALSLLLLAFAAPETTFDHAWSVSLQTPTSKTPQRRSLIPP		Q8ZUX8 12 TMSs 2.A.1.2.49 Tetracycline resistance protein OS... 99 0.0003
	GPVRISKEGVVRYLKSIPPWGYKGKFDAHTLLQAPRALIAPTTLLVAAATTLPYASLWAL		P31442 12 TMSs 2.A.1.2.9 Multidrug resistance protein D - E... 99 0.0003
	ASTLSLLFPALSEVDLGNLMAGPFVLSTLVVALSHVSTPYVARFRKWANIVGLGVGTALF		P31462 12 TMSs 2.A.1.2.22 Hypothetical transport protein yid... 98 0.0004
	LSGIFSFGFLSSREGGWNYPLLSFLLALLAAGSVALEATGPSLIHDSAKFTSSNMYSTLR		P94574 14 TMSs 2.A.1.3.57 Uncharacterized MFS-type transport... 94 0.0012
	NAADMSAGAMSVRMLFTGVAVQVVAMAVESSREEVAMHAVGLGVAQVVVAVACAGVWVWL		P32369 14 TMSs 2.A.1.3.13 Bile acid transporter - Eubacteriu... 94 0.0013
	GERIRRSDGRVMGGSLPIRTTPNLDPLPPPECLPLREQLRRPGLDLLELNLRRDVGKLSQ		Q8G3X1 12 TMSs 2.A.1.1.42 D-Glucose-proton symporter - Bifid... 94 0.0013
	LNLPTTPLLIFVHLKQQLHLIHVMHVLCLQRLRVLIFPPNLPQLLPRDPTVDGPEQARGY
	KVDSRRLAPGFLGLGDPVDGGDVADEGLGHVVDEAHLHAAVEVEAGRKGRGREEGYEGHA
	AQDGRGRGEWKYLDIPKRLHPSRGVVFSLSRRWKKGSGDEVPLLSSGPSDIDSRALSTDH
	SPSGLGVGATPRSVFR
>Sbre-contig00011.g1409.t1	MRRDSNEPKSDHDGSDLETLGPRIQDDLEGSDIEKSGPRTQNNLEGSDLEKSSPRTQNDL	2.A.1.13	Q08777 12 TMSs 2.A.1.13.4 S.cerevisiae chromosome XV reading... 220 e-19
	ELSDLEASGPGNQEPTPPKPGPIPDGGRVAWAHVLFMHTVFFNTWGVANGYGVFQQYYTD		Q7RTY0 12 TMSs 2.A.1.13.17 Monocarboxylate transporter 13 OS=... 186 e-15
	ALDQTESNISWIGSVQVCLLFLVGVPAGRLTDAGYFRPTFACGVFLQVLGLFMTSLGTTY		Q08268 12 TMSs 2.A.1.13.19 Probable transporter MCH4 OS=Sacch... 186 e-15
	WQIFLAQSVCLGIGNGLTFCPGLAILSQYFSRYRGFAVGLAAAGAAVGGLVYPVLVNWLM		O31444 12 TMSs 2.A.1.11.6 Uncharacterized MFS-type transport... 155 e-11
	FKHDIGFPWTLRIMGFIMLTTYVPCLIWFRPRVPAKMSGPWIDTSAFSELPFLFFSASFF		O15427 12 TMSs 2.A.1.13.6 Monocarboxylate transporter 4 OS=H... 140 e-09
	LNFWGLYFAFFYLGTFARDEVGISEPIYLLMILNGVGIVGRVMPSVIADRWTGLLNLLVP		P36021 12 TMSs 2.A.1.13.10 Monocarboxylate transporter 8 OS=H... 136 e-09
	LSFAAALLVYCWAAIHSKAGLYVFAVIYGLFAAALQAIFPAVATTMTPDPDRTGTRVGMI		Q91Y77 12 TMSs 2.A.1.13.2 TAT1 protein - Rattus norvegicus (... 133 e-08
	LGFASFATLTGPAICGALIRQMDGSYLGGQMFSASVILLGGIMGLAARIAKTGFVLRIKI		O70324 12 TMSs 2.A.1.13.3 Monocarboxylate transporter 8 (MCT... 130 e-08
>Sbre-contig00011.g1439.t1	MASQQRPNDELDIQPAQEQVRTSVEDGSPRDAPQQVVKNGVVVSSATKPPKKNLWVAWLY	2.A.1.14	O43000 12 TMSs 2.A.1.14.17 Pantothenate transporter liz1 - Sc... 630 e-74
	IFDWYPSHYSKEEKRLVRKLDRIILPLICSMYFIKWLDQSNINNAYNSGMKEDLKLEGIE		P39709 11 TMSs 2.A.1.14.37 Probable transporter SEO1 OS=Sacch... 597 e-69
	YNLFSTFYNIGYLVLEIPVMLLISRPKLSRWVLPICETLWTIVTFIQCRNNSAEMIYGLR		P53241 13 TMSs 2.A.1.14.12 Vitamin H transporter (H+/biotin s... 557 e-63
	FLMGLFETPAATGSLYILSSWYRSDEVFKRAGVWYVSSNIGAMFGGYMQAAAHAGLDGKG		P25621 12 TMSs 2.A.1.14.18 Pantothenate transporter FEN2 - Sa... 501 e-56
	GMAGWRWVFIIDGVISLPIALAGFFLYPGIPTSPRVWWLKESEQRLAQARMQEDGVKKSA		Q07904 12 TMSs 2.A.1.14.36 Thiamine pathway transporter THI73... 253 e-23
	KIGKRMLKRVFRRWHFYIAVGTYVCFQLTTWVAGQMIVWVKSTGEYSVEMINILPTGVQA		P15365 12 TMSs 2.A.1.14.4 Allantoate permease - Saccharomyce... 229 e-20
	FAIVVGIVVPSFAMVYPIWVPFLFAATVLLFCHATLLVWEIPLGLHFAAYFMLGMTSCIT		P70786 12 TMSs 2.A.1.14.3 Putative tartrate transporter - Ag... 218 e-19
	PMLFPWVHLIMKDDNEAKSFTTGAMMTVGWAFFTWFNVVVFPITEGPRWTRGFTATVTLT		P40445 12 TMSs 2.A.1.14.38 Uncharacterized transporter YIL166... 215 e-18
	CCYITLFIIGQVLWRRDIKKGLYKRAIEEEENQEALDEKLAPDNLAGGTSSHVEERPIQE		P53322 12 TMSs 2.A.1.14.11 High-affinity nicotinic acid trans... 214 e-18
	TK		Q9RPV1 12 TMSs 2.A.1.14.9 HPAX - Salmonella dublin. 195 e-16
>Sbre-contig00012.g1497.t1	MKFIAGRPSLLKSFQPVTTRAVNLRLLSTRRIQPLTPTVRRDTSRLTATTYSPQQLRAYT	2.A.1.16	Q870L2 14 TMSs 2.A.1.16.7 Siderophore iron transporter mirB ... 867 e-100
	IPAPNADMTVNGTAAPAPTRILVVGGSYAGLAATVNLLDLGNHVNPRYNYPNYKHDAEAP		O74395 14 TMSs 2.A.1.16.6 Siderophore iron transporter 1 OS=... 518 e-54
	RTPVEITLVDERDGFYHLIGSPLAFASPSYAPKTWTRYSEIPALQAPNVRVVQGSVTSVD		O94607 14 TMSs 2.A.1.16.5 Siderophore iron transporter 2 OS=... 472 e-49
	PAAKRASILDNATKDVSVEDYDFLIAASGIRRPFPVQPQALSRKAFLVEAEEQIHAAKSA		P38724 15 TMSs 2.A.1.16.3 Hypothetical 71.6 kDa protein in C... 259 e-22
	THGVVVVGGGAVGIEMAAELKLVQPHIKVTLVHSRDKLLSNEALPDEMKEKTLDLVKEMG		P39980 15 TMSs 2.A.1.16.1 Hypothetical 70.6 kDa protein in H... 256 e-22
	IEVVMGQRVKETKTEVKDGVKKVEVELSSGDKIVASEVFMALSKSQPSSTFFPKSAVDEE		P38731 15 TMSs 2.A.1.16.4 Hypothetical 70.9 kDa protein in C... 232 e-19
	GYIKITPSLHLEEGTPNHDSHFVAGDVARWSGIRRCGGALHMGYHSAVNVHQMMLSRADP		Q08299 15 TMSs 2.A.1.16.2 CHROMOSOME XV READING FRAME ORF YO... 210 e-17
	SRKPAFLDIDEFLPRMVLAVGKKAIKYAPGDKVGYGEDVLKAAFSDDLGLADLLNSCLNF		O69070 14 TMSs 2.A.1.3.29 Tetracycline efflux protein - Stre... 157 e-10
	FAAYTTGLPSTNNINKTTDENPQPPSLDTRHLQLGDKPNPHPTNNLLAVTQRRKLEEPLA		Q09752 13 TMSs 2.A.1.48.3 Multidrug resistance protein fnx1 ... 136 e-08
	RAPNQRAPLVRQVHKLVNPEPVHEIVHHNRRVGVLGLTHNARRARVVQEEVVHQAAPPRA		Q04301 14 TMSs 2.A.1.48.1 Hypothetical transport protein YMR... 133 e-07
	DAVRAAVPHVADEAVPAAVVVARLEVGAQLVLPRPVDLEVGEGHVVEAGQDGDLVRVVVD
	VVKVLLVLLAGARLVPALGHARVVLPRVEEVDVGGVRAVEGDHGEVLAEVGDPAAVDYGA
	GRGLRGAERVPGQVALCGLRGVAEGDQGVDRGGGRGREPRGAGAEGRAGALPEGAAEEEH
	LALGLGARGVSLPAGELNGQSYILELLRDDVRALTPEPEAEALHARLDREDDVDEEPGLT
	ESRGLRGGPREGAARGPAGAPPEGVVRGRGQLAGLEGRDLGEGEVVAREAAGEGLALGGG
	GGRVLLDAVAGGLGGGAAAGDLVDEVLGTRAGSGSWRRTWRWVLRCAFGGAIGTGEASRR
	ESFAEEKCGGGKLRGTHRWPRRFGKIESFVGASYVVFKDGRYIIAGEIEVEETTGAQHSP
	IGRPARVLPFLHLSPRNSDTGGGRPIISQGPEPRTQPLQGHAAPKLDGPHRGEGEGTGPR
	VSSQRAVRGTVGFPSCSRVAPTGIARIPVRHLLGAVTGGRNRVSERDSRKGSAIASPGNA
	VTVIRAPWRLRQLVPLAGAERSAYQSQGRLRLIPPPGAPQPWGPQGRQGYFTAEGEQAAT
	LSQTTNISSSSLQSKGSLVQTYNASHHVPQRVTRVRKRRSAGSSGVTYSPQRTSQRLSTR
	ALGTGYPRYRARNARTYSTHAGARRIDPSRIANPHRSRAPTPAPAAPWSLMLPSLPDVPE
	VTTDVEPVEVVILHDFELRAASHSIPWLRLLRPQAPRDRDRPTSFSTRTVARFPLRIPVF
	DEMSTSKTPDAGLFTQRSAPDEPLIAERAGAGDAALAGPKNGSYGSIMAGNDDTPKPDEE
	EQTPSGNIQSGVQQMQAAALTWSRRELLIAYAMVWFVYFLDSLQQNVTANFTPWVTSSFR
	AHSLTPVTNIMSSLVGGLWKLTLAKILDIWGRPQGYAVSVFVLASGLGMMALCRDVWTYC
	AAQVLYWVGYNGVIYSLSIFIADTSALRSRGLMLAYGNSPYIVTAWIGGPISQLFLDGPG
	FRWGFATFALATPVLTLPLFFLLMSVLRRAKAKGLVAPRGHAGRSLGETVRHYAREFDIP
	GLALVTTGLALFLLSFNLASLQEDGWRSPIILTMVTLGPVLIGAFVVREKSLPDDRTFIP
	FRFLKDRTILGACLLTACLFTSFYIWNSYFLSYLQVVHDLDTTRSSYVYYIFNIGGCLTS
	VAIGYVIRHRGTFKDLTLYFAIPCHLTGVILMIVFRRIGTPLYKIILTQVLISVASGTFM
	ICEQLAAQSAVDHQHIAVIFAIQGVFGSVGSAVGSTVSTAIWQVVFRDRLAQYLPAGALP
	DIDEIYGDLGRQKSYPMGSPVRTAINLAYSDAQTHMLIPALLVVVPAIGFVAMWRNINVK
	NVQQVKGTTSNQQPISSKQWHLQLRERRPLLEQLIAQRPHLKLAHLAAPRKRHLGRHAAP
	PQPEHVRGDLVAPQAGAHPLLYLVVAGDVPACPDLEERAYHLAVPLLDLEGVDVLAAADD
	DVLEAAGNRAVPLLVKDGLVARVQPEDAGRVARHCLGGLGGVVPVARLELVARDAELALC
	AEGHGVAVAVDDLCRGVGHQGADCCEALGDCVRPGDRCTGHDARAEGGGPKVLGQDVEEG
	VEHCRHAVERRAVLLLEGAGGGAGVEDLGGVDDAGAAHSVAYEAGVVDEVAGLGIPRRPA
	RKLQVANLVREDLPRGLDVRLVGEELARLDEVVVRRVALRRTPEHDDAGPLGLAGEGGEE
	FGVVYAADLAGCEEHFALCTLRVHRLRRRISIIQNHQYPPNCRDGKEDCGVLLAVPRHDA
	HAVPRPDARGEEGARELAALAA
>Sbre-contig00017.g2088.t1	MTQGILELGTSTMAADRPPARWSPAWLYNISGLASLHRTGRDAYLITLSRACRMFAFGAI	2.A.1.63	P47159 10 TMSs 2.A.1.63.4 Uncharacterized membrane protein Y... 498 e-57
	SLTLARFFSELGFSDLRIGLFMSLTLIGDVALGVTVTLMADGLGRRRVMVAGGLLMAASG		Q9RXM0 12 TMSs 2.A.1.63.3 Putative uncharacterized protein O... 127 e-08
	AVFLFCENFWVLLLAAVVGVVSAGGADFGPFRAVEESMLAHITTPDTRAHVLSWYVTSSS		P02982 12 TMSs 2.A.1.2.4 Tetracycline resistance protein, c... 121 e-07
	LGAAVGTELAGRLFEGLRAGGWSMLRVYHAAFLIYIVMGGLNVLFAFFLSEECEITVKDE		P39843 12 TMSs 2.A.1.2.8 Multidrug resistance protein 2 (Mu... 112 e-06
	DVLDEETRGLMDESIDDAQQQPVAVPTRKSRFSRISPPTRSVMYKLWFLLIIDSLADGMV		B8GFY3 12 TMSs 2.A.1.46.4 Major facilitator superfamily MFS_... 110 e-06
	TGTLTTYFLDLKFHISKAALGDIMSTALILATVSTVFAGPLAHHLGLLNTMVFTHLPSSI		P33449 12 TMSs 2.A.1.2.70 Multidrug resistance protein 1 OS=... 102 e-05
	AVLLFPFPKGLGLTVALLYVRMGLNNMDQAPRAAFIAGVVPEQERTAVMGITSALRTSAM		P94131 12 TMSs 2.A.1.15.4 Cis,cis-muconate transport protein... 100 0.0001
	ALGPSITGALAGGGGFWIAFVVGGALRIIYDMGLWAMFVNVRLTGQ		Q8NLB7 12 TMSs 2.A.1.15.10 Permeases of the major facilitator... 100 0.0001
>Sbre-contig00019.g2247.t1	MSSVYRHLPFAASTTPLQAASYLFGISLFSISFLVFLNSSVSFVVTDLIGQKDGVGDVVG	####	Q2W8K5 18 TMSs 2.A.1.43.2 Permease of the major facilitator ... 94 0.0009
	TLGFADEVVALVACPAWGLVSDRLGVRWVAVLGYLVISASLALFVQARNVYPELLLARIF		Q8ZUX8 12 TMSs 2.A.1.2.49 Tetracycline resistance protein OS... 92 0.0013
	FAMGATACATMVTAILPSLTNESEQEPPPSAPKRHRANRASGNSLASDVTITPERYGNSS		Q6NE63 12 TMSs 2.A.1.43.1 MamH protein - Magnetospirillum gr... 83 0.0169
	ASTSARSTDGDDEQKEKNLGKPSALAGYVGVFTGCGALVALSLFLPLPAHFGEMEGVGTG		P77726 12 TMSs 2.A.1.2.60 Inner membrane transport protein Y... 77 0.0907
	DAVRYSYYVVALVALAVGGFVFVGLRGLRGEEGKGWGVLLGAKSGPRGSTGDIDDEQVQR		B8GFY3 12 TMSs 2.A.1.46.4 Major facilitator superfamily MFS_... 76 0.1153
	DVLPYLHLLREAVRLGFTDPNIALGYLGGFVARASTVAISLFIPLFVNTYFIGNGFCQGS		Q9HS33 11 TMSs 2.A.1.2.47 Multidrug resistance protein homol... 75 0.1536
	PHDSSPELKEECRAGYILASILSGVAQLLGLVCAPLFGYFSSRTGRVRRGNVPVQVAATL		P23054 14 TMSs 2.A.1.3.16 Tetracycline resistance protein - ... 74 0.2084
	GIAGYAAFPSLRSPELKDVDGRGGGPVVLLLVALMGISQIGAIVCSLGSLGRGVLTADSD		Q05940 11 TMSs 2.A.1.2.29 Synaptic vesicular amine transport... 74 0.2155
	STREGNRDEHGDGEDAALLTGGSVRDTQSRVRLKGALAGMYSWCGGAAILLLTKVGGYLF		Q93J85 12 TMSs 2.A.1.71.2 Putative drug efflux protein OS=St... 73 0.2662
	DKVGGGAPFYMMALFNAVWLAASLGVDMGREFRTRGRGRL
>Sbre-contig00021.g2383.t1	MSAATTTIELTNRAPPRARPSDPPPDPPTDPVLSASHLADSTVPDGGYGWVIVPACAVLA	2.A.1.13	O95907 12 TMSs 2.A.1.13.9 Monocarboxylate transporter 3 OS=H... 161 e-12
	WWAMGTTYSWGVLQDALVLEGLSTPAVLSFIGGLSTGLVGAMAVVNSWIIRGVGVRCAGM		P36021 12 TMSs 2.A.1.13.10 Monocarboxylate transporter 8 OS=H... 140 e-09
	AGVALMGGSEILSSFAVRNLGALFFTSGALLGLGISISFMVLSVIPAQYFSAKRGLANGL		Q7RTY1 12 TMSs 2.A.1.13.16 Monocarboxylate transporter 9 OS=H... 136 e-09
	VFAGGGFGGAAISLSIDALVRKLGVAWAYRILGLTTLATGLPAAWLIKERNPTRNRGFVE		P36032 12 TMSs 2.A.1.13.18 Probable transporter MCH2 OS=Sacch... 135 e-09
	WRLFKSLTFDTIFLASAIGTFPLFVPPFFLPLYTRQLSLPSGAGAALLAGFNLASAAGRI		O70324 12 TMSs 2.A.1.13.3 Monocarboxylate transporter 8 (MCT... 133 e-08
	GCGVLCDRLGALNTLFLVMTLTAVSMLAIWPASTTLGPLVLFVIVNGAANGGFFSTMPTV		O15375 12 TMSs 2.A.1.13.11 Monocarboxylate transporter 6 OS=H... 116 e-06
	VGNVFGSARVAVAMSMTVTGWAGGYLMGAPIAGYILSAHGGAEAGLKAFRPAMFYAGSLA		O15374 12 TMSs 2.A.1.13.7 Monocarboxylate transporter 5 115 e-06
	AVSAVLVVAVRLHMNRSLLKRR		Q7RTX9 12 TMSs 2.A.1.13.12 Monocarboxylate transporter 14 OS=... 114 e-06
>Sbre-contig00021.g2418.t1	MSEDNKSTAPDGDHVENPKAHLAEPMAVHYAINPSEERQVVKKLDRVIMPLMALVYFFQY	2.A.1.14	P15365 12 TMSs 2.A.1.14.4 Allantoate permease - Saccharomyce... 554 e-63
	LDKQCINYASVFGLEDDLELSGAEYSWAVSLFYFGQLVSEYPAAYLMSRFSVVRFVGICI		Q07904 12 TMSs 2.A.1.14.36 Thiamine pathway transporter THI73... 497 e-56
	ILWGTVAACLAASQDFASIGAIRFLLGFTEGAVAPSFMIITSTWYKKRENPIRVAVWVSM		Q12235 12 TMSs 2.A.1.14.20 Uncharacterized transporter YLL055... 378 e-39
	FGVSQILGGLLMYAIGLSKMSIHTWRVMFIVCGGLTILAGILFILFMPRDPSVAWFLKDP		P53322 12 TMSs 2.A.1.14.11 High-affinity nicotinic acid trans... 295 e-29
	ERKVAVERLALDRATRDRRDFNLRQAKEALLDPRTWLFASMALFICLPTPIVKFSSKVIN		P40445 12 TMSs 2.A.1.14.38 Uncharacterized transporter YIL166... 243 e-22
	GFGYSPLNTMLVGLPAGAVSFILIWIGALGPLKFPETRCFFGVFLTAIPMMGSLMVLFLP		O43000 12 TMSs 2.A.1.14.17 Pantothenate transporter liz1 - Sc... 238 e-21
	DSSNWGIVVGTWFAGATAPPVGQAIALMAANVKGNTKRSVVGALFFVSYCVGCIVGPQLW		P70786 12 TMSs 2.A.1.14.3 Putative tartrate transporter - Ag... 233 e-21
	QAPDAPRYTKGCVTSIVSWCCLMVAFLTFYVTGRRSNVKRDREAEIQGWGMSEPVGVEIN		Q9RPP3 12 TMSs 2.A.1.14.8 PHTHALATE TRANSPORTER - Burkholder... 214 e-18
	DDHTEREDKWFRYSL		Q9RPV1 12 TMSs 2.A.1.14.9 HPAX - Salmonella dublin. 201 e-17
>Sbre-contig00021.g2429.t1	MDTKPNIEHASLRHDAASSASPSETDAASEASARRKIDLRLMPILTLVYLFAFIDRSNAG	2.A.1.14	P53322 12 TMSs 2.A.1.14.11 High-affinity nicotinic acid trans... 412 e-44
	NARILGISTLPLLTPRCMDEDLELDSYRFNIALTCFYVPYIVFEVSVASRRAPNPQVPIL		Q07904 12 TMSs 2.A.1.14.36 Thiamine pathway transporter THI73... 176 e-14
	TISFGVIVACMATVQSYEGFLVARAFLGLAEAGKSGSPTTLPDHHRHKYQKMCADTNVGP		Q9RPV1 12 TMSs 2.A.1.14.9 HPAX - Salmonella dublin. 161 e-12
	KRHHAGYHLYSLMLVSIQNQASIEQPRLTILPSYRRRSLISRVGLYSSFASLSGAFGGIL		P70786 12 TMSs 2.A.1.14.3 Putative tartrate transporter - Ag... 160 e-12
	ATAFSRIPPFGILHTWRHIFFFEGLISALLGIAAFFVLPSSIETATFLTSEEKAVTAARI		P40445 12 TMSs 2.A.1.14.38 Uncharacterized transporter YIL166... 139 e-09
	ADDMRSQCVERLELRYVRRAVLNKNTALLAVASLCSLTTMNSMALFTPSILRAMGYSGVE		O13880 12 TMSs 2.A.1.14.19 Vitamin H transporter 1 - Schizosa... 134 e-08
	SQLMSVPPYVWAAAVCVSVTLMSDRTNVRGPWILGVMPVTVVGFVLLLAAEKTGVRYFAL		Q9RPP3 12 TMSs 2.A.1.14.8 PHTHALATE TRANSPORTER - Burkholder... 133 e-08
	FLCLTGAFTASPMLVAWCVDNTAGHMTRAVASAAVVGFGNFGGIVAAWTYVLPDAPRYVK		P15365 12 TMSs 2.A.1.14.4 Allantoate permease - Saccharomyce... 125 e-07
	GHGLNLGVSGLCIVAVAIAILGLYRENKLKRAGRRDYRISGKTEREIQDLGHTHPEFYFT		Q05181 11 TMSs 2.A.1.14.5 Phthalate transporter - Pseudomona... 118 e-07
	L		P76470 12 TMSs 2.A.1.14.35 Inner membrane transport protein R... 110 e-06
>Sbre-contig00023.g2569.t1	MLTASEIVKCVSEAHILSPSAVEEAEIKMGKAAKVEVQVSQGTPIINSHAPSFAEADADT	2.A.1.3	Q08902 14 TMSs 2.A.1.3.52 Drug resistance protein YOR378W OS... 532 e-58
	VVGEPMVRNGDAPFDPNALDIDYEKLGRKRPEALPTALREVAFCFSILASSVMAVSSSSQ		P13090 13 TMSs 2.A.1.3.1 Aminotriazole resistance protein -... 437 e-45
	SSPLTPTPLSSVRPNGHQQEYLVGGAHIILPPLSETLSIPKTSQTWVSSVLTLAAGASLL		P42670 14 TMSs 2.A.1.3.11 Puromycin resistance protein pur8 ... 372 e-37
	PLGRLADMYGGYVVFNAGMAWCCIWSLAAGFTNDYIAFILCRAMQGLGASAILATGIMLL		Q04733 14 TMSs 2.A.1.3.8 Cephamycin export protein cmcT - N... 260 e-23
	GGVYRPGPRKNFVFAMYGAIAPAGFFFGMLMGGVSAEKLTWRWFFWIGSMVLFVSTMISL		P96712 14 TMSs 2.A.1.3.50 Multidrug resistance protein 3 OS=... 242 e-21
	FSIPRDWSSVRALGVKMDWWGLGTICPGLILLVFSITQSSGAPNGWATPYIIVSMIMGLV		Q54806 14 TMSs 2.A.1.3.5 INTEGRAL MEMBRANE PROTEIN - Strept... 232 e-20
	FLGAGMYVQARVSEDPFLPLEIFEPKYMKGMLTCMFLAYGTFGVFLYYSNFYIELVLEVS		P76269 14 TMSs 2.A.1.3.17 Hypothetical transport protein yeb... 218 e-18
	PLTTAIWYTPWAVSGFLFAATSGFILHLVPGRILLVFSGAAALAAALLFALMPESPNYWA		P0A0J9 14 TMSs 2.A.1.3.4 Antiseptic resistance protein - St... 216 e-18
	HVLPAMVAETAFVDILYTTGNVFVTTNLPRRHQGLAGALINCTLYLGMCSFLGVADVAVS		O32182 14 TMSs 2.A.1.3.33 Uncharacterized MFS-type transport... 214 e-18
	ATAHKGLRESYKVAFWIIVGVAAVVMVFFGFVDIGSAKSELTADEKKARGELEKTRVLRP		Q9ZGB6 14 TMSs 2.A.1.3.32 LanJ OS=Streptomyces cyanogenus GN... 209 e-17
	SFGLYHDPPVPVPYPFPKAKPSALLNNSDDGFALSASAPSVTWNVSSISSSSSTSSPCFS
	TPFTAPSSPGSSNASVTLEYLREGHTSDSAFSSFAEATKGCFARYFCTMFAGINSSGSHV
	GFSSGAQVPFHLTRKYCSRWPSIMSCFTPSNRFTSYWDSSDSSGSSVGLLRADAPFRGVL
	LVFGGFAEDLELTLTSLPSGGGGVPRAWRARLNGITGVKPVGMGVASSYFEEGRDVLYVG
	AGTRRPPRFTGDELLSLFLGGSDSYPPLPSLSDVTGYDVSESTSVSPPNSCRYIAVSASA
	SSPPISPLSIPFFGVDRLGCPSLDSLPARFRASSSMALSSTGTWTLLRGLPLFFFGRPAL
	GAGLSSCPASSAAFLASASILCFSSSSFSLRFRSFHREYSNCSYA
>Sbre-contig00023.g2578.t1	MQPPQERSTDSSQLELQPRDGRGWDDPSRAASSYSLKRADGGREAWTVLISGFIFEALFW	2.A.1.13	O15427 12 TMSs 2.A.1.13.6 Monocarboxylate transporter 4 OS=H... 215 e-19
	GFPMCFGVFQKYYTQIPEFKPDESNIPLIGTVAQSLYYLGGPLSALATKRFPKYQRQQIW		O60669 12 TMSs 2.A.1.13.5 Monocarboxylate transporter 2 - Ho... 211 e-18
	AGWPLSIFGLLFASFCSSVDGLIATQGFLYGVGFATVSYPIVSMVNEWWVARKGMAFGLI		Q7RTY0 12 TMSs 2.A.1.13.17 Monocarboxylate transporter 13 OS=... 208 e-18
	SASSGFTGAVMPFIIEALLARYGHKTTLRACAVAMAVLTFPLLFFLRGRLPVPENSTLAR		O15375 12 TMSs 2.A.1.13.11 Monocarboxylate transporter 6 OS=H... 173 e-13
	SNWSFFRIPLFWVYTSAILIHGMGFFFPSVFLPSFASSLDLSSVNGALLLALMSISQVLG		P53985 12 TMSs 2.A.1.13.1 Monocarboxylate transporter 1 (MCT... 168 e-13
	QFALGYLSDKNLSVSLLAAVCCVIAAVSSLTLWGLGKSMALLVPFSIIYGFFSFGFTTLR		Q6ZSM3 12 TMSs 2.A.1.13.14 Monocarboxylate transporter 12 OS=... 160 e-12
	VAMGRAVSDDPSTVVSMFAFFVFLQGVGNILVGPISAALMKAPTVMERFGTGKYEGVIIL		O95907 12 TMSs 2.A.1.13.9 Monocarboxylate transporter 3 OS=H... 155 e-11
	TGTSSAVAASVIALWHAGKRVV		P36032 12 TMSs 2.A.1.13.18 Probable transporter MCH2 OS=Sacch... 151 e-11
>Sbre-contig00023.g2580.t1	MTSQSALEFSAATEADNTESHEWQPPMSTCGTDGAQQSSFPEEAKEMERVESSATINMQN	2.A.1.2	P38125 12 TMSs 2.A.1.2.40 Uncharacterized transporter YBR180... 211 e-18
	TPHWRKCMVVLTTSWVTLSACFSSTLFFSTVDELATEFNVSKTVVNITNAGVLLTLGMST		B6HN82 12 TMSs 2.A.1.2.86 Pc21g09220 protein OS=Penicillium ... 208 e-17
	LVWGPIETILGRRIAYNGCIITLLLFTIIAGVVPNIQGFVFARVLSGFQGTYFHVAAQTI		Q8NKG7 12 TMSs 2.A.1.2.77 Multidrug resistant protein OS=Acr... 186 e-15
	FAEYFPPTQRGTATGFFLAGVVLGSPLGPLVAAVVVTYRDWRVIIWLQAAMVALGLVLSL		P38227 12 TMSs 2.A.1.2.43 Uncharacterized transporter YBR043... 186 e-15
	LFIRYGQAKPNPIKTPHTAREHLKVISPMRPVPCRPSRTLTTSSNQSIACGFLSFPQFFL		A0ST42 12 TMSs 2.A.1.2.79 MFS transporter OS=Cercospora nico... 178 e-14
	LAAPRHVITSRFNLTIPILTGLFYLAPAAGFLLGTVAGGRHSDQTVKHWIKKRSGLRIPE		P53943 11 TMSs 2.A.1.2.36 Probable transporter AQR1 - Saccha... 178 e-14
	DRLRSGMASFFVLIPAGYLGFGWGMECDGECPHARLAVPMVTAFVAAAGIFDAMTGLNTY		P38124 12 TMSs 2.A.1.2.17 Fluconazole resistance protein 1 -... 172 e-13
	CSETMPQRRRDVIASKYLVQYTFSAAASAAAVPLMDAIGFGPACTLNTGFVVVSAVMTAI		B6H9Q3 12 TMSs 2.A.1.2.85 Pc16g11960 protein OS=Penicillium ... 167 e-12
	TARYGMTQRLELEKLDGGPGSRSWLPKGWFRHVPCKSASV		Q12256 12 TMSs 2.A.1.2.64 Polyamine transporter 4 OS=Sacchar... 166 e-12
>Sbre-contig00023.g2588.t1	MSTTTQIALAPVVTTIAEPDDPPLIRTASNTTAPHAPPAHPARLSRLLTAHMIFTLSGVN	2.A.1.3	Q08902 14 TMSs 2.A.1.3.52 Drug resistance protein YOR378W OS... 188 e-15
	FTNSAVNGLVGVGLPAITADLDIPPHLAFWPASVSALATASALLLSGSIATAVGPRWVDL		Q00538 14 TMSs 2.A.1.3.10 Methylenomycin A resistance protei... 151 e-11
	AGCFAGGALIVGAGLVGNGEGLVALRALQGAALALHLSSSVAIVAENLPSGRARNVAFSC		P42670 14 TMSs 2.A.1.3.11 Puromycin resistance protein pur8 ... 146 e-10
	LGLSQPLGYSFGLLLGGVFVDTVGWRAGWYLFGAITLALSTLGLWSLPESRNPRSAKRIL		Q9L1B4 14 TMSs 2.A.1.3.19 Putative transmembrane-transport p... 131 e-08
	RDVTTKVDWVGALLASCFMASLSYILAVISTDLNQIRSPTAITLLCLTVLSVTAFPFWIR		Q7A3S4 14 TMSs 2.A.1.3.61 SA2203 protein OS=Staphylococcus a... 130 e-08
	HQTRLGRPALIPNSIWGNAAFSCTCASIILSYAVVNCMELFASFFFQNIQHLSALQASIR		P13090 13 TMSs 2.A.1.3.1 Aminotriazole resistance protein -... 130 e-08
	IAPSLVVSVLINMTIGLFVHKVPALWLVVVSSVLCAGAPVLMAVAPVDGIYWAHPFVAQL		Q54806 14 TMSs 2.A.1.3.5 INTEGRAL MEMBRANE PROTEIN - Strept... 126 e-07
	LQPVSFGVLFTVGLLVVSDAFGEDMQALAGAVFNVAGQFGTALGLSILQVVSTIEENKSP		H2E274 14 TMSs 2.A.1.3.65 MFS multidrug transporter OS=Trich... 126 e-07
	LEGEGAMLHGYRASFWAMFAFMIICGAIGGLGMWKVGKVGLKRD		A5H8A5 16 TMSs 2.A.1.3.31 Plasmid efflux fluoroquinolone - E... 119 e-07
>Sbre-contig00023.g2614.t1	MWSVNSNIIANPHPGILSARFRPPHYPFQSPPRLPNLTADYPASQSPLPRAFPRALVGAG	2.A.1.14	P70786 12 TMSs 2.A.1.14.3 Putative tartrate transporter - Ag... 416 e-44
	IQMLARGHSQGMDQQCALHRKTLQPWEKDFFSCVAPEVDRTPRLFDFNFILASNLFVPEG		P53322 12 TMSs 2.A.1.14.11 High-affinity nicotinic acid trans... 391 e-41
	MSSDKPIEAGAPAPAAPTAMDPKRPSDEGHIDHVNTIATNDDIDEKKPIEEEGERDYTGV		O43000 12 TMSs 2.A.1.14.17 Pantothenate transporter liz1 - Sc... 387 e-40
	ARKTDPEEIKLVRKLDWRIMPTLCVMYFLNYVDRNAIAQARLNNLEEDLGMTGSDFNTTV		P40445 12 TMSs 2.A.1.14.38 Uncharacterized transporter YIL166... 375 e-39
	SILFVGYVLMQIPSNMLITKVKPGLYMSGWMVVWAAVSALTALVQNFGGLVACRFFLGIT		P25621 12 TMSs 2.A.1.14.18 Pantothenate transporter FEN2 - Sa... 349 e-35
	EAPFYPGATYMLSIFYTRREVAARIALLYCAQILATGFSGLIAAGVFEGLDGVRGLAGWR		Q9RPP3 12 TMSs 2.A.1.14.8 PHTHALATE TRANSPORTER - Burkholder... 346 e-35
	WLFIVEGAATAVVAILGFWLLPNTPLTTNWLNEREKNLAFSRMEKDRVANSDTSEATASK		P39709 11 TMSs 2.A.1.14.37 Probable transporter SEO1 OS=Sacch... 339 e-34
	ATAMDGLKQACRDPRTWLFVFMQCFHLSACSFNSFFPTVIKTFGFNTTITLVLTCPPFIV		Q9RPV1 12 TMSs 2.A.1.14.9 HPAX - Salmonella dublin. 312 e-31
	AGAAGILTGWSSGRLHERTWHITAGLTVAIIGFVIAPSTLNVPARYVSCFIFAVGAYSVN		O13880 12 TMSs 2.A.1.14.19 Vitamin H transporter 1 - Schizosa... 297 e-28
	SVIIGWASSTLSQTVEKKAVVLAMTNVGGQIGYIYGAYLWPKSDEPRYGIGFGTSAGFAF		Q05181 11 TMSs 2.A.1.14.5 Phthalate transporter - Pseudomona... 282 e-27
	LSICCAWVIRFLLIRENKALIRSAENVNLYGY
>Sbre-contig00027.g2916.t1	MADIAHDNIGKAPRASREGKETQCQHLEGGDELSGDVPTKNDLDETEAGGEIGPAERKLV	2.A.1.14	P53322 12 TMSs 2.A.1.14.11 High-affinity nicotinic acid trans... 356 e-37
	RKLDLIMLPTLWIMYWFNYLDRNAITVARLDGMEAELNLSSTEYQTCVSILFVGYILGQI		O43000 12 TMSs 2.A.1.14.17 Pantothenate transporter liz1 - Sc... 342 e-35
	PSNMLMTRLRPSLLMSSFMALWAIVSTLTAVTKDFKGLLLTRFFLGIVEAPFYPGALYML		P70786 12 TMSs 2.A.1.14.3 Putative tartrate transporter - Ag... 308 e-31
	SMFYTRREIATRISILFTGNICATAFMGLIAIGVFKLDGAAGLSGWKWLFIIQGIITFVI		Q9RPP3 12 TMSs 2.A.1.14.8 PHTHALATE TRANSPORTER - Burkholder... 288 e-28
	AIIAAFILPDEPLTTRWLSRDERMLAHSRVANDTVRLQDNTTTWTGLLEAMRDPHLWVLL		P25621 12 TMSs 2.A.1.14.18 Pantothenate transporter FEN2 - Sa... 287 e-28
	FMQHLHMAASSFKNFFPTIVETLGFNRTVTLALSCPPYLIAGGISIAWSASSGRFNERVW		Q9RPV1 12 TMSs 2.A.1.14.9 HPAX - Salmonella dublin. 285 e-28
	HITIAKCVAVLGFVLACTTMNTGARYFAMCAFATGVYAVNSVILGWVSTTCGQTREKKAV		P40445 12 TMSs 2.A.1.14.38 Uncharacterized transporter YIL166... 271 e-25
	SLAIVNMFASISGIYSPYLWPTWNAPRYTIPMLSSAAFSASSAILAWALRWMLMKANKKI		P39709 11 TMSs 2.A.1.14.37 Probable transporter SEO1 OS=Sacch... 261 e-24
	LQADSTQTKLFAY		P76470 12 TMSs 2.A.1.14.35 Inner membrane transport protein R... 257 e-24
>Sbre-contig00027.g2921.t1	MFNDDRSDKLHGEVESATKHVEQDSEPVFDPKAEARLRRKIDLMIIPTVSLLYLFCFIDR	2.A.1.14	P53322 12 TMSs 2.A.1.14.11 High-affinity nicotinic acid trans... 472 e-52
	ANIGNSRLAGLEADLGMSGNDYNVALSVFYVSYIVFEIPANVLCKYMGPGWFLPATSLGF		P76470 12 TMSs 2.A.1.14.35 Inner membrane transport protein R... 394 e-42
	GLVSIFTAFVKTSAQICGVRFVLGIFEAGMLPGIAYYMSRWYRRAELTYRLSLYIVMAPL		P70786 12 TMSs 2.A.1.14.3 Putative tartrate transporter - Ag... 362 e-38
	AGAFGGLLASAILTLDKFGMFHSWQMIFAIEGIVTVALALVSFVTLTDRPDTARWLNEEE		Q9RPP3 12 TMSs 2.A.1.14.8 PHTHALATE TRANSPORTER - Burkholder... 361 e-38
	KALALARVKSERLGTTEVLDKIDTTKLLAGIRSPITLSTSLVFLLNNITVQGLAFFLPTI		Q9RPV1 12 TMSs 2.A.1.14.9 HPAX - Salmonella dublin. 337 e-34
	VRTIYPDRATVTQQLFTVPPYVVGAFFTVLLPAISYKIDRRQIFVIISAPLVMAGYIIFL		P40445 12 TMSs 2.A.1.14.38 Uncharacterized transporter YIL166... 313 e-31
	ATESAKARYGATFLIASSAFCMAPITNSHISANVLSDTARSSAIGMNVMFGNIGGLISTW		P15365 12 TMSs 2.A.1.14.4 Allantoate permease - Saccharomyce... 296 e-29
	SFMQSDGPNYPIGNGLNLATSSTILVLGTVTLLWMKRNNKKREQRSVEDELAGLSEKQIQ		Q05181 11 TMSs 2.A.1.14.5 Phthalate transporter - Pseudomona... 292 e-29
	DLDWRHPGFRWVP		P39709 11 TMSs 2.A.1.14.37 Probable transporter SEO1 OS=Sacch... 281 e-27
>Sbre-contig00029.g3088.t1	MNDMVHNVEKASSSSSVDGSDPAQDIIETEKDRKLIRKLDWKLLPWLCFLYLLAFLDRTN	2.A.1.14	P53322 12 TMSs 2.A.1.14.11 High-affinity nicotinic acid trans... 508 e-57
	IGNANIAGLSEDLGLSVGQYNATLTIFFVSYAVFEPVTNVLLKSIRPSIFIPITVILWGA		P70786 12 TMSs 2.A.1.14.3 Putative tartrate transporter - Ag... 391 e-41
	CMTSMGFVTNYSGLMAARWFLGLTEAGLFPGINYYLSCWYKRSELGVRAAIFFSAAAASG		P76470 12 TMSs 2.A.1.14.35 Inner membrane transport protein R... 369 e-39
	SFGGLLAGAISLMHGAGGRPGWSWIFILEGILTVIAGFASFYMVLDFPQETKQLTPEEKE		Q9RPP3 12 TMSs 2.A.1.14.8 PHTHALATE TRANSPORTER - Burkholder... 336 e-34
	RVLRRLADDQQLGSGTPETEFKASYLVAALKDWKTWLSMAIYMGCDMPLYAFSLFLPSII		Q9RPV1 12 TMSs 2.A.1.14.9 HPAX - Salmonella dublin. 309 e-31
	DELDLGFDHADTTKGHMSSSVVRSQLLSAAPYVTAAIITVVVGYIADRTSRRGICNLIAG		O43000 12 TMSs 2.A.1.14.17 Pantothenate transporter liz1 - Sc... 290 e-28
	TVAAVGFSMLLGSSSAGVKYAGTFLAALGIYPCISNTISWVANNTEGVYKRGIVLGLTIG		P40445 12 TMSs 2.A.1.14.38 Uncharacterized transporter YIL166... 276 e-26
	WGNLTGIVSSNIYFRAPDFVEGHAVVLGFLAVFLVGGSAVMLLGLVRENRKRRMGKRDGV		P15365 12 TMSs 2.A.1.14.4 Allantoate permease - Saccharomyce... 276 e-26
	LEGKTEEEVEGLGDMHPGPWDTGILGLGYGNMYEIRIWQRKKGYGTAGGGKLTRSSGGIV		Q05181 11 TMSs 2.A.1.14.5 Phthalate transporter - Pseudomona... 272 e-26
	A		O13880 12 TMSs 2.A.1.14.19 Vitamin H transporter 1 - Schizosa... 275 e-26
>Sbre-contig00029.g3115.t1	MSIRKEGLSLPRPAHLWGRQSDFRVISESSSFSSEGRRSKMSQWVKGLRAGSSTPASIQD	2.A.1.3	H2E274 14 TMSs 2.A.1.3.65 MFS multidrug transporter OS=Trich... 1247 e-164
	SCSDAEKMSSDESSAGILSAGEQDEQTEFPSGLKLVLIVFALCMSILVMSLDNNVIATAI		B6Q577 14 TMSs 2.A.1.3.68 Putative uncharacterized protein O... 649 e-76
	PTITAEFSSLPDMGWYGSAYLLTTASLQLPFGKLYTFLSIKRVFLAAIFIFELGSLVCGV		Q9ZGB6 14 TMSs 2.A.1.3.32 LanJ OS=Streptomyces cyanogenus GN... 453 e-49
	ARDSRTLILGRAIAGVGGAGIFTGAFTVLAYSVPLEKRPVYTGAISSVWGVSNVAGPLLG		P96712 14 TMSs 2.A.1.3.50 Multidrug resistance protein 3 OS=... 426 e-45
	GFFTDRVSWRWCFFINLPIGAITILVIILLFPDPRRPRTPLTWPQRIAQTDPLGTLLFTP		O59726 14 TMSs 2.A.1.48.4 Membrane transporter - Schizosacch... 390 e-40
	SVVLLLLALQHGGTTHRWVSPAILSFIIASAVLMLCFLFLQRRLGDRATVPPRVFLCRNV		O32182 14 TMSs 2.A.1.3.33 Uncharacterized MFS-type transport... 384 e-40
	WAAGVFALFLGAAFILSTYFLPLWFQAVKGSSAVDSGIFNLPLLISVVFVSLAAGALVTL		E7M1Y1 14 TMSs 2.A.1.3.27 Vba5p OS=Saccharomyces cerevisiae ... 376 e-39
	WGHYAPFMLLSTLFMSVGYGMISTFKPDTPPAVWVGYQLIAGAGVGLGLQQPLMAVQAVL		O69070 14 TMSs 2.A.1.3.29 Tetracycline efflux protein - Stre... 337 e-34
	PLPDVPTGTAIVIFLQTLGGAISVSVGQAVFSATVVSGAEKVLGGVDPQEVLHMGAAGLR		Q09752 13 TMSs 2.A.1.48.3 Multidrug resistance protein fnx1 ... 315 e-31
	GGFGEEEMGVLVGVFNVGIGRVFWVCAGAAAATGVGSGLVRWRSVKRKGGGSKV		P50080 14 TMSs 2.A.1.3.53 Azole resistance protein 1 OS=Sacc... 301 e-29
>Sbre-contig00031.g3320.t1	MDAQTPYYAGNSGQPKEISPLDAIPQAEDSKEGLPDTKPPGEGTDVETGEETPPEDPGDE	2.A.1.13	Q08268 12 TMSs 2.A.1.13.19 Probable transporter MCH4 OS=Sacch... 309 e-30
	FYPDGGLTAWLQVVAVHLMSSLAWGYPATFGVYQTYYTETMNLPRSQISWIGSIQVFLAF		Q08777 12 TMSs 2.A.1.13.4 S.cerevisiae chromosome XV reading... 261 e-24
	AMCTISGRLSDAGFNHATVAGGCALTVFGTFMTSLATEYWQILLAQGICTGMGLGILFMP		O15427 12 TMSs 2.A.1.13.6 Monocarboxylate transporter 4 OS=H... 204 e-17
	GISIVSSYFKKNRAFALAVAATGTGTGSIAFPAIVQYLIPQVGFPWAVRCAAFVALAFSI		Q7RTY0 12 TMSs 2.A.1.13.17 Monocarboxylate transporter 13 OS=... 195 e-16
	VAVVLLRPRLKPRRTGPLVEWEAFREAPYILYTLGVFIWFWAHYFGFFYIQVYSREELGF		O60669 12 TMSs 2.A.1.13.5 Monocarboxylate transporter 2 - Ho... 170 e-13
	SPTKSVELLLIVNALGVPARPFVGYIADNVLGPITTLITALCVLSLMFFVWMGVTGSTGV		O15403 12 TMSs 2.A.1.13.15 Monocarboxylate transporter 7 OS=H... 161 e-12
	YVFCCFFGMSAGGAQGVFASSLSSLTKDPRKMGTRFGMVSTLLGLAALAGPPTAGAIIDR		P36032 12 TMSs 2.A.1.13.18 Probable transporter MCH2 OS=Sacch... 150 e-10
	SGGSYTGAQVWAGVAVAVAALTVAACRVSINGWRLKGKFNGYSARIFVSRDAETRLLARY		O95907 12 TMSs 2.A.1.13.9 Monocarboxylate transporter 3 OS=H... 147 e-10
	DVVSISTGLALSPRDHGARLHHAVYEAILLRNRRGERDVRVGERRPGCLGPHEELEGEGC		Q7RTX9 12 TMSs 2.A.1.13.12 Monocarboxylate transporter 14 OS=... 131 e-08
	AYGVAREDVALDGALRGEVGEGGADVVDVVWVSGAAELGGVHGGVLGVRGVGGEAVVYAC		P53985 12 TMSs 2.A.1.13.1 Monocarboxylate transporter 1 (MCT... 129 e-08
	EAGDGERSGGGEGCESWGEVVVGVCWVAPGAAVDEAACVLAE
>Sbre-contig00032.g3357.t1	MGDQDIEHAREPKTPLDPAPLPETKTDKPFDEMVENQTVTLTDEDNARIRRKTDKVILAI	2.A.1.14	Q07904 12 TMSs 2.A.1.14.36 Thiamine pathway transporter THI73... 512 e-57
	LTWVYFLQVLDKAVLGTGAVFDLQKDANLSGHEYSLIGSIAPIAQLAWQPFSAWLIVKVP		P15365 12 TMSs 2.A.1.14.4 Allantoate permease - Saccharomyce... 456 e-50
	HRILMPTLILGWGLAETCMAACHNFGGLLACRFFLGLFEAGCMPLFTIITGQWYRRVEQP		P53322 12 TMSs 2.A.1.14.11 High-affinity nicotinic acid trans... 343 e-35
	NRVAIWYCTNGLSTIAASALSYGLGHIPSDRLHPWQIIFLFCGLVTVITAPFVYWKLDND		Q12235 12 TMSs 2.A.1.14.20 Uncharacterized transporter YLL055... 306 e-30
	VTTARFLTPEERLQAVERLRTNQTGVDVKHEFKWSQALEAVIDPKTWLWIILAMLPNLGS		P70786 12 TMSs 2.A.1.14.3 Putative tartrate transporter - Ag... 186 e-15
	TLPSIFGPLIVKGFGFDEFQTLLLNMPFGAVQTIVILIGCYAANSMKLKGPILFVCMLPV		P40445 12 TMSs 2.A.1.14.38 Uncharacterized transporter YIL166... 174 e-13
	VAGTAMLYALDRDESDQPALLAAYYLVAFLFSANPLLLVWVVGNTAGATKKSVTLALYQA		P53241 13 TMSs 2.A.1.14.12 Vitamin H transporter (H+/biotin s... 171 e-13
	GLSAGNLIGPLLFNDEDAPEYRPGIAGVLGVFIAMVVCVVLQLCILMFMNRLQAKKRVRN		P39709 11 TMSs 2.A.1.14.37 Probable transporter SEO1 OS=Sacch... 171 e-13
	GKSAEIVDQSMRTQVAAGGKDQERVVDEAMDSDLTDRQNDEFVYIY		O43000 12 TMSs 2.A.1.14.17 Pantothenate transporter liz1 - Sc... 168 e-13
>Sbre-contig00032.g3405.t1	MCARPKSTQSWHRPVAWPRRSYRRHPDDDLNLFGDDSRSPLTPLTARPDGRFKPLGRHRL	2.A.1.3	P96712 14 TMSs 2.A.1.3.50 Multidrug resistance protein 3 OS=... 454 e-49
	PKSRRVLIIACILIGFFFSCLDAAVVATSMVSISDDLDDFVVVPWVVLAYLLSYMGFSVF		Q9ZGB6 14 TMSs 2.A.1.3.32 LanJ OS=Streptomyces cyanogenus GN... 433 e-46
	LSRLSDIYGRRDTLIVSWMIFLCFSLGCARASTMLQLIICRAFQGVGGSGLYSLAQITLT		H2E274 14 TMSs 2.A.1.3.65 MFS multidrug transporter OS=Trich... 393 e-41
	EYGPTDKPSLIGAMIGCTLSGSLVLGPIFGGVISHLSSWRWIFDLNIPFSALTMVIMAMA		O32182 14 TMSs 2.A.1.3.33 Uncharacterized MFS-type transport... 381 e-39
	WPTPEEQGGPLPVRYSRRSLKKIDFLGSATLFCACCLLIVGLQQAGAAQNLRSDSVIIAV		E7M1Y1 14 TMSs 2.A.1.3.27 Vba5p OS=Saccharomyces cerevisiae ... 361 e-37
	LALSALSFIVFIAWQVVLNRGSFRSVKPIFPVNLLRNRVFSATLVVTLLTGFVYLGLMVI		O69070 14 TMSs 2.A.1.3.29 Tetracycline efflux protein - Stre... 359 e-36
	VPERFQIIHGDNALMAGVQLLPLLGSCAIASFAAGAASRKRNNTSVVLILCAALQLLGVG		B6Q577 14 TMSs 2.A.1.3.68 Putative uncharacterized protein O... 340 e-34
	LTTRLDGPDSSKAALYGFQVIVGFGIGLCFSAATMSVSLQVSKADLATAHGVISQARLFG		O59726 14 TMSs 2.A.1.48.4 Membrane transporter - Schizosacch... 315 e-31
	GCLGISICTVIFSYHSQKYLNGKISDEAMHKLQLNPTEIRHLSTQDQEVVKGVYAGAFTE		P38358 15 TMSs 2.A.1.48.2 Vacuolar basic amino acid transpor... 299 e-29
	EVKVMLYICGAMFFASLFTLERHPVAMSALAGHQQGPAAPEDKQLPGRASHSSTGTELSD		A3M347 15 TMSs 2.A.1.3.62 Putative MFS family drug transport... 277 e-26
	LQPLPFSRFGRPSVSRDGLPI
>Sbre-contig00034.g3491.t1	MSSSVPAEMPPVDPETPNGTDTSTPVGSGPLYHVGITTTSNDAKTKLDGSEEKDDYPEGG	2.A.1.13	Q08777 12 TMSs 2.A.1.13.4 S.cerevisiae chromosome XV reading... 694 e-84
	LKAWLVVLGAWCAMAPAMGFLNTLAILQSWISEHELPQYSDSKLGWIFSCYSFFLYFCGA		Q08268 12 TMSs 2.A.1.13.19 Probable transporter MCH4 OS=Sacch... 591 e-70
	QIGPIFDAYDIRLLIVPGSVGLTASAMLVSISSEFWHFLLAFGVLGGMSASLLFNPAIAA		P36032 12 TMSs 2.A.1.13.18 Probable transporter MCH2 OS=Sacch... 248 e-23
	IGHWFNKKRGLATGVACTAGGLGGVAFPLIILYMSPEQTFGWAMRTIGFLSFALLFAACC		Q8NCK7 11 TMSs 2.A.1.13.13 Monocarboxylate transporter 11 OS=... 244 e-22
	LLRKRLPPNKKAGAAIDLKALGDVKYGVTTLATFLIEFAVFIPYTYITSYAVWAGMDTDS		Q7RTY0 12 TMSs 2.A.1.13.17 Monocarboxylate transporter 13 OS=... 224 e-20
	AYLLNVLLNVGAIPGRVLPGYIADRFGAFNVMCSTAAACTIFIFALWLTAEGNEAAITAF		Q91Y77 12 TMSs 2.A.1.13.2 TAT1 protein - Rattus norvegicus (... 212 e-18
	TVLYGFWSGAAISLTPVCIGVVSEVENYGKRTGTTFFIASFGTLVGIPIAGAILEQDDGD		P36021 12 TMSs 2.A.1.13.10 Monocarboxylate transporter 8 OS=H... 211 e-18
	YQGLVIFSGAMYAAALCAFILARGFAGSWSPKAVV		O70324 12 TMSs 2.A.1.13.3 Monocarboxylate transporter 8 (MCT... 207 e-17
>Sbre-contig00034.g3550.t1	MMTLTKQRCARNPDDFPTGQLFLLAIVRLAEPVALTSIFPYAWALVKRFEVGSEEDASFY	2.A.1.2	Q8RWN2 12 TMSs 2.A.1.2.58 Protein ZINC INDUCED FACILITATOR 1... 252 e-23
	SGLLISSFALAEALTGMHWGALSDRVGRKPVLLLGCLGTLLSLVMVGFASNIWIALIGRA		A2QTF4 9 TMSs 2.A.1.2.48 Putative uncharacterized protein A... 134 e-09
	LGGLLNGNIGVVQTMVGELVTKPEHEPRAYSVLPFVWSIGTIIGPAIGGTFADPHLSYPD		P0A4K4 12 TMSs 2.A.1.2.34 Multi-drug resistance efflux pump ... 104 e-05
	LFPAGGIFDRLPYLLPNLICASLLLLSVILGYFLLEETHPDMTPRVFLPDDTYVSAETPL		Q5JAK9 12 TMSs 2.A.1.2.39 TetA(41) OS=Serratia marcescens GN... 91 0.0015
	METSDAIKRPAVDVRSGQYGTFDESESEVSSLTVRVEKKEEKPGSIFTKPIMSLIVALSL		Q8ZUX8 12 TMSs 2.A.1.2.49 Tetracycline resistance protein OS... 87 0.0044
	FTYHSMTYDHLLPIFFEDDRVPLKADVINAMGSPSLFYAPGGLGLSVRAVGVIMAVNGVI		Q8NRB5 12 TMSs 2.A.1.2.24 Permeases of the major facilitator... 87 0.0047
	ALFVQAVIFPIAADKIGIHRLFILVTVLHPIAYLIMPFLLYVPESLLYTAIYTCLTVRNI		P25744 12 TMSs 2.A.1.2.20 Hypothetical transport protein yce... 87 0.0047
	LSIILYPLLLILIKEATPSRKALGKVNGLAASAGAACRMMAPPIAGFLYARGSRADCTAV		P02980 12 TMSs 2.A.1.2.68 Tetracycline resistance protein, c... 86 0.0062
	AWIGSAVVAGVGSVQCFSVLRPRRGDEEAKGERDVVATE		B2YGG2 12 TMSs 2.A.1.2.41 Tetracycline resistance protein OS... 80 0.0336
>Sbre-contig00035.g3604.t1	MTDKAGEPRRHLNEVEVIPGTVHLVDAAGDLESKRGTGADHDIVLVPAPSAHPDDPLNWR	2.A.1.2	P53389 11 TMSs 2.A.1.2.33 Protein HOL1 - Saccharomyces cerev... 564 e-64
	PRRKYISAFCMALYVFVVGMCASALYSTLGALSEATGLTYHDLNSGTGYMFLLLGWGCVL		B6HIC2 12 TMSs 2.A.1.2.78 Pc21g01300 protein OS=Penicillium ... 257 e-23
	WQAVAVQYGKRPVYLITLAGTLGVMIWQPHITTSGEWYAAKVLQGIFGAPMESIAEITVS		Q8NKG7 12 TMSs 2.A.1.2.77 Multidrug resistant protein OS=Acr... 237 e-21
	DVFFTHERGKYMALYALALGYSNGVAPLIMGFINNGQGYQWVFYWCAIFCGIAFVIVFFF		Q9HDX4 12 TMSs 2.A.1.2.76 Uncharacterized transporter B1A11.... 216 e-18
	MEETSFDRSPYMANAAAERRPPVDDTADSTVAASKDDNDASATHAENSHANTNAADMTAT		B6H9Q3 12 TMSs 2.A.1.2.85 Pc16g11960 protein OS=Penicillium ... 209 e-17
	GLFKPTTVTTVDGSASYLKKPYAARLKPIETEGFRRKNKMLRLMGRPFKLLTFPIITYAG		Q07824 12 TMSs 2.A.1.2.16 CHROMOSOME XII READING FRAME ORF Y... 198 e-16
	FLYGANIIWLSVLNATEAMVLSDDPYNMSTSIIGVTFIAPLVGTTLASAFTGLFGDKFIL		P38776 12 TMSs 2.A.1.2.63 Probable drug/proton antiporter YH... 196 e-16
	KMARRNNGYMESEHRLWLLVPSLLLIPFGCILFGVGAYHNVHWFGIVFAMGVISFTTTAG		P53283 11 TMSs 2.A.1.2.67 Polyamine transporter 2 OS=Sacchar... 170 e-13
	SQICIAYAIDCYRDLGAEALASVMIIRNTMSFGIGYAVTPWVTSLGYQNAFILGAFAGIA		O94528 12 TMSs 2.A.1.2.35 Caffeine resistance protein 5 - Sc... 168 e-12
	HNLTIFPVIKWGQKLRAKSADRYWDTVEKGRDLDVTH		Q12256 12 TMSs 2.A.1.2.64 Polyamine transporter 4 OS=Sacchar... 167 e-12
>Sbre-contig00035.g3608.t1	MPTLLNKKPTPRVCFPTYILCQSEVDDAVGVRHRMPQIIEDIEELGGLRQSGELGGAPAE	2.A.1.13	Q08268 12 TMSs 2.A.1.13.19 Probable transporter MCH4 OS=Sacch... 705 e-82
	KSRVTGSTMGPTEKQGSPGSHNPDFIDDTSQPPTSQSADTSNSSQTALDDASNDDYPEGG		Q08777 12 TMSs 2.A.1.13.4 S.cerevisiae chromosome XV reading... 659 e-75
	LKGWLCVFGSFMGLIASIGLVNSLGSFQAYLESNPLSEYTPGTIGWIFSVYTFLTFFCGI		Q6ZSM3 12 TMSs 2.A.1.13.14 Monocarboxylate transporter 12 OS=... 249 e-22
	VIGPVFDARGPRALILAGSILIMGTMISLGFCTEYWHFMLSFGICGGLGTSLVFTPAIAA		Q7RTY0 12 TMSs 2.A.1.13.17 Monocarboxylate transporter 13 OS=... 217 e-18
	VGHFFFQKRGIATGIAASGGAIGGIIVPLVLQSLIGKIGFGWATRVLALVWLVSLVIACI		P36021 12 TMSs 2.A.1.13.10 Monocarboxylate transporter 8 OS=H... 212 e-17
	LITSRLPAKPFSKENILPDLRIFRNTSFLLTTLAIFFVEWGIFIPISYISSYALAQGVSS		O60669 12 TMSs 2.A.1.13.5 Monocarboxylate transporter 2 - Ho... 211 e-17
	TLSYQLLAIMNAGSFFGRVLPGYFADWWGRFNVLIMTVILCLLSNVCLWLPAGDSVPLLV		O70324 12 TMSs 2.A.1.13.3 Monocarboxylate transporter 8 (MCT... 207 e-17
	IYSCVFGFASGSGISLTPVCIGQLCSTEHYGRYYATAYSVVSLGTLTGIPIAGEILSRCN		O15427 12 TMSs 2.A.1.13.6 Monocarboxylate transporter 4 OS=H... 197 e-16
	GEYWGLITFTTCCYGAGLICAVGVKSSTTSAALNIAGSSSRFYSSPERIWSLSNLLSSDG		Q8TF71 12 TMSs 2.A.1.13.8 Monocarboxylate transporter 10 OS=... 190 e-15
	EGSSYLTLGPDNISQLQPRGRLFASHLLHVVVLPEEHRGPGNSEQRRGGNKDDALGIQAP		Q8NCK7 11 TMSs 2.A.1.13.13 Monocarboxylate transporter 11 OS=... 186 e-14
	VDGVQVRQLAARKILGELIPKRASPDGSGDGSTGALSHVDDDGFDGEEGGRVFLGHGHER
	HLFDGVHCSSAERNKDLAHDHEGDGREAWLEGRHHSLSEDEEWDAQDDGVHLDTTIVSEH
	DAEDNGPEGGSYAVDAVDEEKTQAGGEDEEAHHIEFLDVEDDGLPKEDGYDNAPDAETPS
	IPETLQDAVCRGTIRPGRDERRRPDSTEQQPPIPESRRVGDEDDEAELDTKVPDVIENLS
	RAVRLDAVAPGHHYRSDDGEHHHQSQAVGPAPDVEELGVWESEDAAGNVGDDIGCGSEGV
	TLEVADDVGG
>Sbre-contig00035.g3610.t1	MTAITNSPQVPAGNGAPSEKGDGNVSESTVPKVEANPAKPDHDPEASDSDGEKEPQGALQ	2.A.1.16	Q870L2 14 TMSs 2.A.1.16.7 Siderophore iron transporter mirB ... 765 e-92
	QIMTRNEQIVTHILIWFLVFVLGYSSSIFNVLTPYVVSDFERHALTATTDVVANIASGVF		O74395 14 TMSs 2.A.1.16.6 Siderophore iron transporter 1 OS=... 574 e-65
	RLPYSKLLDIWGRPHSLTLMMVFTVIGTVMMAGCNSVETYCAAQVFYYVGYFGIQFSLVI		P38724 15 TMSs 2.A.1.16.3 Hypothetical 71.6 kDa protein in C... 391 e-40
	FISDSAAFRNRGLLFGTIWSPSLISTWAYGPTADRILESLGYRWGFGIWSIIIPVFCAPV		P38731 15 TMSs 2.A.1.16.4 Hypothetical 70.9 kDa protein in C... 365 e-37
	LFLMFKFDKRAREKGLIKRPEHGRTFWQSVVFYIKEFDVVGLLILATGLSLLLLALSIYS		O94607 14 TMSs 2.A.1.16.5 Siderophore iron transporter 2 OS=... 351 e-35
	YQEDGWKSPLIICFLIFGPLLVIGFGLYEMYLAPVTFLSYELMTNPTVVWTNIMAATLYV		P39980 15 TMSs 2.A.1.16.1 Hypothetical 70.6 kDa protein in H... 346 e-35
	SQFICSAYVYSMLIVVFHQSITAATYINSIYGVGSAFWTIILGVMLRYYGRIKMYTIVLG		Q08299 15 TMSs 2.A.1.16.2 CHROMOSOME XV READING FRAME ORF YO... 339 e-34
	IPFFILGQGMMTAFKPGFTPVALMIVCKVLIAFGGGTMYPIEQMTLMAVSQEHTPALLAV		P33335 14 TMSs 2.A.1.3.54 Protein SGE1 OS=Saccharomyces cere... 160 e-11
	ESVIIDVGKGAGGAIATAIWTSTFRNKLAKYLPSSELPNLDAIYGSLDVQSSYEIGSPER		H2E274 14 TMSs 2.A.1.3.65 MFS multidrug transporter OS=Trich... 127 e-07
	LGIEHAYLDTQRIIFISATALLAITWASVFFWKDYDMKKMGSKKTTPV		Q09752 13 TMSs 2.A.1.48.3 Multidrug resistance protein fnx1 ... 115 e-06
>Sbre-contig00035.g3637.t1	MAKSVTDPTNAAPAGDSPHAGDNTEGTVDMVQYKKATPRWERIWRHSFTQMMLLSMQAFC	2.A.1.58	C9S7Y7 10 TMSs 2.A.1.58.5 DUF895 domain membrane protein OS=... 463 e-51
	GPAMSDAIQGLGGGGLATPQTSNTATAIKYAMLALVCFFGGPIVNKLGVKWALVIGAASF		Q01HW9 11 TMSs 2.A.1.58.4 B0616E02-H0507E05.3 protein OS=Ory... 392 e-42
	PIQGSSYYCNSKFGTQWYLIFGAFFYGIGTGCWYTAESGAIMTLAPTQSRGKYLAFWIVS		Q5A7S4 10 TMSs 2.A.1.58.1 Putative uncharacterized protein -... 380 e-40
	RNLGQLVGGAINLSKNHQKGVEGGVTPDTYVAFLIIECIALPFAFMIAPLEKVVRSDGTR		O82390 12 TMSs 2.A.1.14.22 Sodium-dependent phosphate transpo... 98 0.0002
	VLLAETLSTKKEIKKIASTMTSKLILLSGIFAFWTFFYNGTWSTYLGTYFAVRARALSSL		O69070 14 TMSs 2.A.1.3.29 Tetracycline efflux protein - Stre... 95 0.0005
	ISPFFCIIGCFLLGFILDMKSISQRRRAQLGLLTVVVTNVGVYIWSIIMQVKFNRSHPGA		A6NID9 12 TMSs 2.A.1.53.3 Putative uncharacterized protein M... 94 0.0007
	IDWDDALYPSSFLPYFFVQTTGPMSQSYMYWLLSSFATDAQANVRNGAAFRCIEAVGQAV		Q54E67 12 TMSs 2.A.1.58.6 Putative uncharacterized protein O... 91 0.0015
	AYGMNTQTKSSPLVGFCVTFGLLAASLAPMIMLVNSTPDRIPADIIAEERDREQAKQVET		P69367 12 TMSs 2.A.1.2.21 Multidrug resistance protein mdtH ... 87 0.0043
	QSVHGDTKV		Q06451 12 TMSs 2.A.1.2.66 Polyamine transporter 3 OS=Sacchar... 87 0.0051
>Sbre-contig00038.g3813.t1	MTQTVIASTSSSHELQDRNQSTTREPIPEQSVPAEAKTKTPVAKLITCAYSFFISGVNDG	2.A.1.7	Q08280 12 TMSs 2.A.1.7.13 Bypass of stop codon protein 6 OS=... 270 e-25
	TLGPLIPYVLSDFDLGTSHVAFMYMCTFLGWLVALPVNPLLGKFLTLGQVLCLGAVLQLL		A1S297 12 TMSs 2.A.1.7.11 Glucose/galactose transporter OS=S... 144 e-09
	AQLMRPWGPFPLYATSFFLCAFGMALQDSYSNTFVTSVGLAHRWLGLIHASYAAGLAVAP		F4LLD9 12 TMSs 2.A.1.15.18 Major facilitator superfamily MFS_... 142 e-09
	LVATAIASKGGAVAGIEPWRATYFVVLGIDALNVAAVVSSFSDTLFHEMSGRGRESEENS		Q89YS8 12 TMSs 2.A.1.7.18 Glucose/galactose transporter OS=B... 122 e-07
	KVAMLELKESLKSKALWLISISFFLQLGAMMTTSGWVVEFLVSIRGGDLSSMGFVPTGYN		A1S5F4 12 TMSs 2.A.1.7.10 Glucose/galactose transporter OS=S... 114 e-06
	LGVLLGRLILAEPIHRFGEHRMILLSFVLVIAFHLIFWLVPNIIGSATALSLMGFFSGSF		Q6LYZ4 12 TMSs 2.A.1.54.1 Hypothetical protein precursor - M... 114 e-06
	IPVGISIASKLFPRKIRSAALGVIFVLAQAGGAVFPSVTGLVAQRASVSVLQPIVLALLV		P94774 9 TMSs 2.A.1.14.41 ExuT OS=Dickeya chrysanthemi GN=ex... 108 e-05
	LAGIFWWTIPKVPEDTSDKEHLDFCYDILGRPSEHKAVDTLRSPMALLLVSDLFKTGELL		Q46M63 12 TMSs 2.A.1.15.3 2,4-D transport protein 108 e-05
	LHVSLRRTLLPDVDLNSNSARHGAGISHLDAHIECTVAGSFHGKDIRNRVAALLAREPRL		P94131 12 TMSs 2.A.1.15.4 Cis,cis-muconate transport protein... 107 e-05
	YQALDFAKPRNRDGDTCGVHHDDVGVNGSHGRDEAVLASVLGEVEAGLVFTLGLPDRLVP		E8UWW5 12 TMSs 2.A.1.49.8 Major facilitator superfamily MFS_... 107 e-05
	GEDDGHIGLFCQEGRLGRVVPVALLRGHEADLEADVALQGTHILHLTRPGCQRRGMCEDP
	IFPPHVKVDLDLVGEGAPEYEAHGVWVIVGLLLDEVITGLVSLIREAGVAIQVDSTFCDW
	RLCGWIRGYRCTFFVTQLNLGAEGVSQGIPGSNLVMSDDRRAAAPMSQRCLGVSQQRNLL
	PGYLVRRQRQDALIEGQEPLYPLVDGLSRHASGGDGLEDCLWLAPPRRPGHFQIEARVKR
	VSNRVCAAPVANDEPVPAPISPEDFLDFPASKGSSEKDSKLRPPNGWRWMQTVGPSRHLA
	PLDWVTSASAWPTSPTRSRSNVAAMQHAAGEHAAVVVLTKEPPRAPLGPSDTLTAGMPLE
	WIPTVFQSLSPARSDIYMCSSVSVGPSGTKYQEE
>Sbre-contig00038.g3856.t1	MGFPWREKKAASPDVAQDTSESLDTERVGAVHEQQGDDEIVECPPHTTERKLVAKIDLHV	2.A.1.14	P53322 12 TMSs 2.A.1.14.11 High-affinity nicotinic acid trans... 531 e-60
	VPWLCVMYLLAFLDRVNIANARIFGLEEDLNMDGNKYNNALVVFFVPYIIFEVPSNMLLK		P70786 12 TMSs 2.A.1.14.3 Putative tartrate transporter - Ag... 446 e-49
	RFSPSVWLGINMFLFGFTTMMQGLVQNYAGLVTTRFFLGLFETGMFPGAFYLIGMWYRRH		P76470 12 TMSs 2.A.1.14.35 Inner membrane transport protein R... 378 e-40
	EAQRRYSFFFNSTTLAGAFGGLLAAAIGKMHGMRGYNGWRWIFILEGALTVVASVFVYFF		O43000 12 TMSs 2.A.1.14.17 Pantothenate transporter liz1 - Sc... 371 e-39
	LPDFPEQTKWLDDKERAFASARLREDQGSSAVERPITIKDVGRVLMDYRVIVGGFMYFGL		P40445 12 TMSs 2.A.1.14.38 Uncharacterized transporter YIL166... 356 e-37
	IVPGYGYAYFAPGIIKGYGYSDIETQLYSVAPWAAAFGFSMMIAFASDRIRHRFGFAVFA		P25621 12 TMSs 2.A.1.14.18 Pantothenate transporter FEN2 - Sa... 338 e-34
	ICVCIAGFGILLAVHDNTKVQYAALFLVAMGAYTAMPIVVCWFNMNLGGHHRRAIGSAWQ		O13880 12 TMSs 2.A.1.14.19 Vitamin H transporter 1 - Schizosa... 339 e-34
	VGFGNIGGIIAVYAFLEKDAPKFIPGYSISIAFTVLSIIACAVYGVSCVLENKRKARDGA		Q9RPP3 12 TMSs 2.A.1.14.8 PHTHALATE TRANSPORTER - Burkholder... 331 e-34
	GDQLTQEEKTEMGDKNPDYRYLL		Q07904 12 TMSs 2.A.1.14.36 Thiamine pathway transporter THI73... 316 e-31
>Sbre-contig00039.g3906.t1	MSAEGDQNQESRKARESLEKPIEATSSHVEGDGENSNHALVTEAIEAIGFGKYQWQLTFT	2.A.1.19	Q0CZ13 12 TMSs 2.A.1.19.48 Putative uncharacterized protein O... 663 e-79
	CGFGFLVDQMLLVSVSLVTPQAAMEFGPRYETLLSAGLYAGLLVGALTLGIAADNFGRRL		Q9C101 11 TMSs 2.A.1.19.38 Uncharacterized MFS-type transport... 534 e-60
	IWQLSIFGVSIIVLVAASSPNWAALNVWVAISGYFAGVAIDLTILAESIPAKWSFILSGL		Q8BFT9 12 TMSs 2.A.1.82.3 Synaptic vesicle 2-related protein... 170 e-13
	AAIWGLGNAITGLIAWPLLVNFGCPAASTPETCSKGDNMGWRYLYITLGGLCLIMSLIRA		D6W821 12 TMSs 2.A.1.22.2 Putative uncharacterized protein O... 150 e-10
	LVLKSRESPRWLVSCGRFAEAVDTLNKISSINGSDYTLAADYFNQAPQQEIQQTRSLREN		Q010B9 12 TMSs 2.A.1.82.2 Synaptic vesicle transporter SVOP ... 150 e-10
	ARRTTALFASKPRLMACLVFLWILIGIAYPLYTIFLPFYLEANGVAIGESSTYITYRDWT		P37514 11 TMSs 2.A.1.1.113 Putative metabolite transport prot... 128 e-08
	VSSIVGIFGPLVSMYMVSTRLLRSRISMVITAAACVAFSGAFTTVKTMGQNLAFSSMINF		E1Z885 12 TMSs 2.A.1.19.44 Putative uncharacterized protein O... 121 e-07
	SLNALYAVIYSYTPQALDVENRGVGVGLLMGLGRLSSLCAPFIATFADVRTSAPIWVSCG		Q7QES5 12 TMSs 2.A.1.22.3 AGAP000128-PA OS=Anopheles gambiae... 113 e-06
	CYAVIGLIAMVLPVDTTAFNNKAS		Q46909 12 TMSs 2.A.1.1.95 Inner membrane metabolite transpor... 108 e-05
>Sbre-contig00040.g3977.t1	MATQHDQVVGNTHGTGPAQHTIDIEKDDASHREVKTEMLDVRGQRADYSGATKKTDPAEI	2.A.1.14	P70786 12 TMSs 2.A.1.14.3 Putative tartrate transporter - Ag... 439 e-46
	KLVRKLDLWIMPTLWLMYWLNYLDRNAITLARLNDFEEDLGLEGSQYQTAVSILFVGYTI		O43000 12 TMSs 2.A.1.14.17 Pantothenate transporter liz1 - Sc... 411 e-42
	GQIPSNMIITRVRPSLFMAGFMMGWAIISALTAVVHNYTGIVLVRFFLGIVEAPYYPGAL		P53322 12 TMSs 2.A.1.14.11 High-affinity nicotinic acid trans... 394 e-40
	YMLSTFYTRKELATRISILYSGNILASAFAGLIAVGVFEMDNMAGISGWRWLFIIQGAVT		Q9RPP3 12 TMSs 2.A.1.14.8 PHTHALATE TRANSPORTER - Burkholder... 359 e-36
	LLIAFVACFTLPDEPLTTRWLTPEQRQLAHDRVARDTVGLDTGKPSVWSGFGEAMRDPKV		P25621 12 TMSs 2.A.1.14.18 Pantothenate transporter FEN2 - Sa... 345 e-34
	WVFIFLQHMHLATNGFKNFFPTIVETLGFNRTITLVLTCPPYLVAGGISILWARSSGHFN		P39709 11 TMSs 2.A.1.14.37 Probable transporter SEO1 OS=Sacch... 339 e-33
	ESTWHITVAKIVAIFGFVLGCATLNVGARYFAMCVFTIGTYAVNSIILAWCGNTCGQTKE		O13880 12 TMSs 2.A.1.14.19 Vitamin H transporter 1 - Schizosa... 327 e-31
	KKASALAIVNVSATISFIWTPYLWPSGNAPRYEIPLGSSAGFAVACVIGVWGLRWMLIKE		P15365 12 TMSs 2.A.1.14.4 Allantoate permease - Saccharomyce... 320 e-31
	NRKIRTTDSEAVLFYAWRRGGDSASGSELLVVGARRRNSPSPLHFPPYHSVTPSVRQAGN		P76470 12 TMSs 2.A.1.14.35 Inner membrane transport protein R... 302 e-29
	PHYGSPGTTQHTSDPLSSSVSLYAAPRLRKCGPCKRSNVECRYAVTETQIRRRHVQKLEK		Q9RPV1 12 TMSs 2.A.1.14.9 HPAX - Salmonella dublin. 300 e-28
	RIRDLQASNDALMARLQESQAAVDATASPAQSGAGGAQQPGGVTEGSTGTASPYSQPRAA
	PDHGAEAGRQGATRDVAEDVIQMSLIAGGEHNFVGSTSGLLLANLLRPRREEPSSFSSIP
	SDLTLSPGSAWHRNTVAGRHGPNGSAASSALPPRGLAEELIRAYCSHDHLAYPFLSAKLL
	HKSLEAVYAAAPGSVEAPDAVDAFFVDMTLAIATAQVHKFNWSGVYNAETHCDRAMARLG
	DVLAREGIVRVQALLLICQYKMGTTSSDTSTSVWHLIGVAARTCLEMGLHRASTYTLPSG
	GGGNDNIEDEAGRLAAKEEMETKKRCFWSLVALDRITSLALGRPLAIQLEDIDVDFPECN
	PPSGNDHDPQENTPSSATYGTPQWSAATSIFVHIVKYRLICGKILNTLHRSSKHAPPPGS
	SGGPASYHEMRERLEQELREWHAQTGTLKLDRQGASAASPENSSSFRCDEWYQLLFHNGI
	LMLFRPSPVLCDAPRKSAVLQRIYDSARETIRLYAELHRSKKMNYSWVTMQYVFMAGLSY
	IYALRNHIQSTPAPSERWDEPTRSRLQTTPTITQVVSSTRACSRVLVAVSERWDPARNCS
	DLFDRLSDAVISDIVDAQSAAPITGASNATPRTPMATSLAQSPTQISSEVQFGLNDGDLG
	HPAFMGMTVDTTFRDCFGDLQNLGLDAFHNDALAQLSQGWYQGLEDDFNGFL
>Sbre-contig00040.g3993.t1	MSSTTDKPQDAEAVQNKVDVFHDDDVKKDVENSQGDYSGAVKKTDPAEIALVRKLDFRIM	2.A.1.14	P53322 12 TMSs 2.A.1.14.11 High-affinity nicotinic acid trans... 463 e-51
	PILWAMYFLNYLDRNALPQARLNNLEEDLNLKGVQYNTAISILFVGYLLMQVPSNMFLTR		Q9RPP3 12 TMSs 2.A.1.14.8 PHTHALATE TRANSPORTER - Burkholder... 429 e-47
	TRPSIYMSVCMIIWASISAATAGVKNYAGLVACRFFLGFAEAPFYPGALYLLSIFYTRKE		P70786 12 TMSs 2.A.1.14.3 Putative tartrate transporter - Ag... 407 e-44
	LATRISLLYTGQVVSTGCSGLIAAATFATLDDAKGLAGWQWLFIIEGAVTALVAIFGFFL		O43000 12 TMSs 2.A.1.14.17 Pantothenate transporter liz1 - Sc... 404 e-43
	LPDDPSQTRWLTEEERKLAVERIRRDTVGRQTQGSTWEGLKQACKDPRTWLFCLMQNLHI		P25621 12 TMSs 2.A.1.14.18 Pantothenate transporter FEN2 - Sa... 364 e-38
	SACSFNNFFPTIVESMGFKSTLALLLTAPPYFVSGILGIPFAWSSGHFNERTWHVTAGLS		P40445 12 TMSs 2.A.1.14.38 Uncharacterized transporter YIL166... 364 e-38
	LAIVGFVISCATENSPARYAATFLYATGAYGVGSVILGWVSNTLSQTPEKKAVAYSLVNV		O13880 12 TMSs 2.A.1.14.19 Vitamin H transporter 1 - Schizosa... 339 e-34
	TANVAYIYCAYLWPSSDGPRYMMGFSTMIAFAATSIACAWAMRVWLKRLNKTLRISEDEH		P53241 13 TMSs 2.A.1.14.12 Vitamin H transporter (H+/biotin s... 338 e-34
	VALYTY		Q9RPV1 12 TMSs 2.A.1.14.9 HPAX - Salmonella dublin. 328 e-33
>Sbre-contig00042.g4103.t1	MYDRGMSARDTVMEKGTDPASPDKLTEPRSPSAVPVPPEKEDAAAPAPPPPNPDSPPEVQ	2.A.1.14	P53322 12 TMSs 2.A.1.14.11 High-affinity nicotinic acid trans... 463 e-51
	TSEDEDGVDDDDDADYPEGGLQAWLVVLGSWLALFSALGLMNTLATFQAYVSTHQLADHS		Q9RPP3 12 TMSs 2.A.1.14.8 PHTHALATE TRANSPORTER - Burkholder... 429 e-47
	EGQIGWIFSLYTFMTFGGGIYIGAVFDKYGPRWVVLAGTICLVVSLVGFSFCTEFYQFIL		P70786 12 TMSs 2.A.1.14.3 Putative tartrate transporter - Ag... 407 e-44
	SFGILSGISSTLLFTPSIAAVGHFFKKRRGLATGVASTGGSIGGVVFPLMLTELFDRVGW		O43000 12 TMSs 2.A.1.14.17 Pantothenate transporter liz1 - Sc... 404 e-43
	AWAIRILALISFVLCSISNFLIRSRLPAAPNTRVHPDFKIFLNLTFSLTTLGIFLLEFAL		P25621 12 TMSs 2.A.1.14.18 Pantothenate transporter FEN2 - Sa... 364 e-38
	FIPLTYITSYMLASGFDRAFAFQSMAIFNAASVFGRALPGYWGDKFGAFNSNIGAVLLSI		P40445 12 TMSs 2.A.1.14.38 Uncharacterized transporter YIL166... 364 e-38
	FAALVVWLPFGETTPGVVVFVILIGFASGNNISISPVCIGKLCKTQHYGRYYATSYTVVA		O13880 12 TMSs 2.A.1.14.19 Vitamin H transporter 1 - Schizosa... 339 e-34
	IACLVSIPVGGEILAATDGEYWGLIVFTGVMYVASFFALMAAKISCVGWKPLAIF		P53241 13 TMSs 2.A.1.14.12 Vitamin H transporter (H+/biotin s... 338 e-34
>Sbre-contig00042.g4113.t1	MAAMDPARRKKVLKVIVVSLLLDLISFTFILPLFPKLLEYYRDHEASASITDDESASLLQ	2.A.1.2	Q9D2V8 14 TMSs 2.A.1.2.73 Major facilitator superfamily doma... 577 e-68
	TVISYLNRYKAAFERPIDSRYDIVLLGGAMGSLFSLLQAIASPLIGTLSDRHGRRTALLA		Q5JAK9 12 TMSs 2.A.1.2.39 TetA(41) OS=Serratia marcescens GN... 236 e-22
	SMTGNILSVLLWVAAVDFRTFVASRVVGGLSEGNVQLATAMATDISDEGSRGSTMALIGA		Q8ZUX8 12 TMSs 2.A.1.2.49 Tetracycline resistance protein OS... 231 e-21
	CFSIAFTFGPMLGAYLSSVSSVAKNPFATAAGVSLFLIVTETLYLYFYLPETLPSLTGRD		Q56RY7 12 TMSs 2.A.1.2.38 TetA(39) OS=Acinetobacter sp. LUH5... 219 e-19
	DKKDSENKDAKKKEEPVQRTNSHFLLNATHFVFLLFFSGMESSLSFMTYDLFSFNSSNNG		P02982 12 TMSs 2.A.1.2.4 Tetracycline resistance protein, c... 214 e-19
	RLLGFIGLVASILQGGLTRRLPPLLSVRVGVVSCLVAFALLARLQTIGVLYVAASCLAMT		B2YGG2 12 TMSs 2.A.1.2.41 Tetracycline resistance protein OS... 211 e-18
	SATVVTGLNALSSFEAGSGERGGKLGMMRSWGQLGRGLGPLLFTSVYWWAGREVAYRMGA		P02980 12 TMSs 2.A.1.2.68 Tetracycline resistance protein, c... 203 e-17
	TGMAIVAVAAFVRLKTPGTAKAEVKGEKKEL		P39843 12 TMSs 2.A.1.2.8 Multidrug resistance protein 2 (Mu... 194 e-16
>Sbre-contig00044.g4236.t1	MLITWMIKTIRGVLGQEKPEKPVACGHGPEPTANCPECGAERRRATNRWIPPCELEEQNW	2.A.1.3	Q9ZGB6 14 TMSs 2.A.1.3.32 LanJ OS=Streptomyces cyanogenus GN... 262 e-24
	IVSSFNLTFAAFIPFWGTICDIFGRHTTLQANMIIILVGSALCTGAPTSAFPVLLLGRAL		H2E274 14 TMSs 2.A.1.3.65 MFS multidrug transporter OS=Trich... 222 e-19
	QGVACAGLDVVTRVILADKVSLRESNENWTMFSFIDGIAFGVGPVIGGYLTQTDWRWCFG		Q09752 13 TMSs 2.A.1.48.3 Multidrug resistance protein fnx1 ... 211 e-17
	INLPLGVAAILIIFLLLRKELLGPQPIPRIDSASTTTRHTLTHRLRTIDWPGQLLFLLGL		P96712 14 TMSs 2.A.1.3.50 Multidrug resistance protein 3 OS=... 208 e-17
	ALLVLSLTWAGATHPWSSAAVLVPLCAGVVLVVAWVCWEYMMLEDGVLGRTWPWRTPMVE		O32182 14 TMSs 2.A.1.3.33 Uncharacterized MFS-type transport... 206 e-17
	WGVLSDRNIGLTVYTSFATGAAMFAIFYFCSIYFVFVAGDDPSDAGIGLLFFTPGVAVGL		E7M1Y1 14 TMSs 2.A.1.3.27 Vba5p OS=Saccharomyces cerevisiae ... 204 e-17
	YLAFTLVNTWPRNTYTPLLIGSILQVVGMGMLAWALYAERKPVIYGMMALAGAGSGFRLL		P42670 14 TMSs 2.A.1.3.11 Puromycin resistance protein pur8 ... 203 e-16
	CMTIHAIGMFPDQVATVVSLVAVASPLGGTIGHTMMSTVFNNVVGLGSADDLMSDVGHFG		P33335 14 TMSs 2.A.1.3.54 Protein SGE1 OS=Saccharomyces cere... 191 e-15
	DLPADELAEVVHRVKMGVVWAYVALVPFMVFGVAASLFLGAVILPEGKGSEESQRANIVV		O69070 14 TMSs 2.A.1.3.29 Tetracycline efflux protein - Stre... 189 e-15
	REPYFLALLRGRTYRSLGNQLEGNELRKAGGSRGNLARYSSPTKAQQALLALALTEPPQH		O59726 14 TMSs 2.A.1.48.4 Membrane transporter - Schizosacch... 182 e-14
	ASCGALRSLKQRELEVERKTQVTASPLPPALPPARGHGQRIRHPPLPNPPQHPIREAQHA
	RPDPLPPVPPVLRALDGVVQYPPLLVKLERKEPHELLRQLVLPVALPARDPRGEVPQELG
	REGRRLRDPPHDHHLVQRPHARRREGEGPGLQADALDFDADVTDYGEPVPGYGRGPEGGL
	VGCLAVCDGEVWVGGGEEVEGDVRGENLRGEGLLEDCREAFFEDGYRWGEC
>Sbre-contig00045.g4349.t1	MSPRVIEDDNADADLKDVETLESPSRALATHYEPTTDEETALDKRVNLKLDFIVLSLLAI	2.A.1.14	P53322 12 TMSs 2.A.1.14.11 High-affinity nicotinic acid trans... 392 e-41
	EFIFCGIDKTNVGFVATSSFPEDANLAPDDIPNSLSLFSVTYVILQPIMVVAARRVGVKY		P40445 12 TMSs 2.A.1.14.38 Uncharacterized transporter YIL166... 266 e-25
	FITLQLLVWGGLCMAHAGINGSGSLIALRLLIGAAEAGFTQIGMYYLSTLYPKYSVGFRA		Q07904 12 TMSs 2.A.1.14.36 Thiamine pathway transporter THI73... 242 e-22
	GMFTGMYSVAGAFAGLLAYGLLQIDSPSVHGWQAVFLLEGGVTVLLGFISFFVFPKSIGT		Q9RPP3 12 TMSs 2.A.1.14.8 PHTHALATE TRANSPORTER - Burkholder... 229 e-20
	AWFLTPEERLHAVRRMELDNAASHEVDAESTRLTRRDVLDVVKDWKKLLIVLFNITTVLP		P70786 12 TMSs 2.A.1.14.3 Putative tartrate transporter - Ag... 228 e-20
	VTAFTTFLPLVVEGMGYEGIQASLMSVPPFAVGVVGLLIVVYSSDHFRERSLHTVFGMGL		Q9RPV1 12 TMSs 2.A.1.14.9 HPAX - Salmonella dublin. 228 e-20
	GLIGIIVMAASTDTQLRYGFTHVCMAGVFVGGPLIAVWLAGNTPWKGARSVILGINGWSN		P15365 12 TMSs 2.A.1.14.4 Allantoate permease - Saccharomyce... 229 e-20
	LAGVIAGQIFKDKYAPRYETPLYITIGIMAFGALGLVFIRTMYMFENRKRTRETATWDVD		Q05181 11 TMSs 2.A.1.14.5 Phthalate transporter - Pseudomona... 194 e-16
	QVAQEATSEERRGDQRRTFIYGL		P76470 12 TMSs 2.A.1.14.35 Inner membrane transport protein R... 189 e-15
>Sbre-contig00048.g1.t1	MAGWKHAFSLSKGEVMDATPPGTSRLIDSARHETGGDAILRLPIPSADPADPLNWGTGRK	2.A.1.2	P53389 11 TMSs 2.A.1.2.33 Protein HOL1 - Saccharomyces cerev... 312 e-30
	FGLLFVASFYAFTANFISSNIAPALTLWFTEFPQEPKPFSELVYFIAVTVLFLGVFNIFW		B6HIC2 12 TMSs 2.A.1.2.78 Pc21g01300 protein OS=Penicillium ... 296 e-28
	VPLSNWAGRRPVLLVATLLMTLSCVWAGVAKGYDSLLAARMFQGMGGAAADTVAPALVGD		B6HN82 12 TMSs 2.A.1.2.86 Pc21g09220 protein OS=Penicillium ... 285 e-27
	VYFLHERGRAMAMYTIFLCLGPIVGGIVGGYTGFELGWAYNFWIATALSGACFLGVLFFI		Q9HDX4 12 TMSs 2.A.1.2.76 Uncharacterized transporter B1A11.... 270 e-25
	PETLYDRAPVSDPTQITEDLPKEAQATHTEKLATPPSADYRPYTFSRSLGFRAPTGSLVR		Q8NKG7 12 TMSs 2.A.1.2.77 Multidrug resistant protein OS=Acr... 266 e-24
	HFIQPWRTIALPGTWVVMLHYAGLVGGIVTISTVGAQLVQQPPYLWGANSGLINIGGIVG		Q07824 12 TMSs 2.A.1.2.16 CHROMOSOME XII READING FRAME ORF Y... 255 e-23
	AILGYAYTHVLSDRNLTRRAKHDVRGLAEAEDRLPTMFFPLAVATCGFFVFGFCAEYPGK		P38776 12 TMSs 2.A.1.2.63 Probable drug/proton antiporter YH... 204 e-17
	NRWVGLEVGYGMLAFGLMQVPSIGFNYVSLPSSPSKPNPIPQDPSGSFTILLLTVQRQLI		P28246 12 TMSs 2.A.1.2.7 Bicyclomycin resistance protein (S... 200 e-17
	DSYGHLAADCFVIVTILRAIISFAWTFFVSGWVEDRGAAEPFGIFGMLMGIFSLLTVPLW		P53943 11 TMSs 2.A.1.2.36 Probable transporter AQR1 - Saccha... 191 e-15
	LFGKRMRIARAGSMG		B6H9Q3 12 TMSs 2.A.1.2.85 Pc16g11960 protein OS=Penicillium ... 184 e-14
>Sbre-contig00048.g4557.t1	MTSLGYERNHSLLYKAGAIRSAGAAHSLIDTGEDPTWLAYKPGHPLRRQWAAKPVKVRRH	2.A.1.13	Q08777 12 TMSs 2.A.1.13.4 S.cerevisiae chromosome XV reading... 704 e-85
	PTPRSKNSNNKLLLQSFSNPTLQIHFAKALEPNKWCQMHEPDRERDIEKTVQPVIGESDN		Q08268 12 TMSs 2.A.1.13.19 Probable transporter MCH4 OS=Sacch... 670 e-80
	AYRPSNGSDSLTLNDDEQYPEGGLQGWLVTFGSFCGMFTVFGLINSSGVFEAYFKANQLA		O15427 12 TMSs 2.A.1.13.6 Monocarboxylate transporter 4 OS=H... 274 e-26
	GHSDSQIGWIFSLYLFLVFFIGIQVGPIFDQYGTRVLVAVGSIFCVASLMLLSISKEYYQ		Q8TF71 12 TMSs 2.A.1.13.8 Monocarboxylate transporter 10 OS=... 274 e-26
	IILTYSVVGGIGGALLNCPSYGAIAHFFNVRRGLATGIASTAGGLGGVMFPLLLQYLLGP		O60669 12 TMSs 2.A.1.13.5 Monocarboxylate transporter 2 - Ho... 266 e-25
	DGIGFGWSCRTLGFILLALCAFANLFIRARLSTPYNPDGTRKSKSVWPDFTIFKHKGFAM		Q7RTY0 12 TMSs 2.A.1.13.17 Monocarboxylate transporter 13 OS=... 260 e-24
	ATVGIFFMEWGLFIPLTYVVSYAKAHGQTEQDGSILLAVLNAGSVVGRFLPGLLSDKLGR		P36032 12 TMSs 2.A.1.13.18 Probable transporter MCH2 OS=Sacch... 255 e-23
	FNIIICTITLCIITVLGLWLPAHDSKGLLIAFCVVFGFASGSNLGLYPVCIGQFCNSKDY		Q91Y77 12 TMSs 2.A.1.13.2 TAT1 protein - Rattus norvegicus (... 246 e-22
	GRYFTAATLVGSFGTLSSVPIGGALLDMGGRDGWVGLILFSGLSYVVSVTCYIGARIHAT		Q8NCK7 11 TMSs 2.A.1.13.13 Monocarboxylate transporter 11 OS=... 241 e-22
	GWKLFAKF		Q6ZSM3 12 TMSs 2.A.1.13.14 Monocarboxylate transporter 12 OS=... 240 e-21
>Sbre-contig00048.g4581.t1	MTEKIEVAHTAHKDDDIDTETIEELSMAEDKRLLRRIDMCLLPVMAFSYLFQFLDKSALG	2.A.1.14	P15365 12 TMSs 2.A.1.14.4 Allantoate permease - Saccharomyce... 632 e-73
	FTAIMGLREDLSLTGEDFSWASSIYYFGYLVASYPASMIMVRWPVAKTISVSVVLWGVVL		Q07904 12 TMSs 2.A.1.14.36 Thiamine pathway transporter THI73... 512 e-56
	MLTAVVSNSAGLLAVRFFLGICEAPIGPGLAVCIAMWYKRSEQPLRHAAWFLGNSFAGIV		Q12235 12 TMSs 2.A.1.14.20 Uncharacterized transporter YLL055... 405 e-42
	GGLMAYGIGHIDSIAPWKAVFLIFGGATAAWSAGVYFLLPDVPTSAWFLSKEDRVKAVVR		P53322 12 TMSs 2.A.1.14.11 High-affinity nicotinic acid trans... 374 e-38
	VRENMTGIKNDNFQWKQCREALLDSNAWLIVLIQLCANVPNGGLHSFSSIIIEGLGFDTL		O43000 12 TMSs 2.A.1.14.17 Pantothenate transporter liz1 - Sc... 254 e-23
	ITLLLTSATYVAQIGWVLLSNGGSSYLPNTRTYWMMWNLVISIVGCSMIRQISPEQRWAR		P70786 12 TMSs 2.A.1.14.3 Putative tartrate transporter - Ag... 221 e-19
	YAGFCLSLGFSANFPLVLAMVSGNFGGFTKKMTVNSMVFIAYCAGNIVGPQLFFAEETPV		P40445 12 TMSs 2.A.1.14.38 Uncharacterized transporter YIL166... 221 e-19
	YESGFLALIICFAVGIVACVVLRVRMIMKNRSRDRSGAGLEETEIDDAVHAAEDRTDKEM		P76470 12 TMSs 2.A.1.14.35 Inner membrane transport protein R... 209 e-18
	PQFRPLLQISRCKVSFISSHSQSKRLLAGPVGHPRWQPSGSFELKHLSLDAREKQKVVAV		P25621 12 TMSs 2.A.1.14.18 Pantothenate transporter FEN2 - Sa... 206 e-17
	LEDLYRSINISDCGRLRLFDLVLGDQPRLVLCIFVNESEKRVDLVSRVSGLEVASSNEQV		Q9RPP3 12 TMSs 2.A.1.14.8 PHTHALATE TRANSPORTER - Burkholder... 202 e-17
	IKVVSPDGGRQEMRCFSHGRPREFVAAAEDGHSVGKDHLLDDPGPGEVGPLKDVCDRHPR
	LPVGEDGELLAVAARVGRQPGQQLH
>Sbre-contig00049.g4596.t1	MAEGVTAEASRASADGKHIDTKSVSSSEVHPVQLPVDAEQPHEQQEQPEYDDATVERVYR	2.A.1.14	O13880 12 TMSs 2.A.1.14.19 Vitamin H transporter 1 - Schizosa... 975 e-124
	KLDLRIIPAFWLLYFLCSAIRSNIGIAQTMNKDVGHDLITVLGMSPSDVSLTLSLFYVSY		P70786 12 TMSs 2.A.1.14.3 Putative tartrate transporter - Ag... 365 e-38
	IIFDFPSNLAMSRVGPRAWMARIVMATGIVGSCFAAVQDPWSAKLLRFLLGAVIAGMWPG		Q9RPV1 12 TMSs 2.A.1.14.9 HPAX - Salmonella dublin. 300 e-29
	MSFYLTYFYPPSRTGKRIGMYYTASQLSAAVVGLISAGFQMMDGAGGLEGFRWMFLLYGL		Q9RPP3 12 TMSs 2.A.1.14.8 PHTHALATE TRANSPORTER - Burkholder... 291 e-28
	VGFIVGVTLLWWLPDKPLPPGEVRKRSGLMKWLPKTPEALKGEDAVVHYQELRRVYHMKH		P76470 12 TMSs 2.A.1.14.35 Inner membrane transport protein R... 257 e-24
	WTLKDLGHVLLDWRLWPLFLMYFGVVGVGIGTQLYGNIIIASINPNFTGVQISLLFAPIW		P40445 12 TMSs 2.A.1.14.38 Uncharacterized transporter YIL166... 235 e-21
	IMDLIAILIFTPIADRFHSRRALIFSFAVCIQIAGLLTTTFALQNDWARYGGLLMVGFGL		Q05181 11 TMSs 2.A.1.14.5 Phthalate transporter - Pseudomona... 223 e-19
	GPTVPNCMAWTNEIFQSRHGEVGVAAATALVSGLGNLGSIVTTYALYTGWPEDAAPGPHQ		P53322 12 TMSs 2.A.1.14.11 High-affinity nicotinic acid trans... 214 e-18
	FRKSNLVMIGILCISLVSSLANMVLLRIFGKRRVRDGDEVSDGSSFEDGAAKREREERGF		O43000 12 TMSs 2.A.1.14.17 Pantothenate transporter liz1 - Sc... 173 e-13
	SGCLPWLRK		P53241 13 TMSs 2.A.1.14.12 Vitamin H transporter (H+/biotin s... 142 e-09
>Sbre-contig00054.g4987.t1	MDSDKPTKEDEWTEEISAERAKEERALVRRIDLLLMPMLWVMYVFSYVDRTNIGNAKVAG	2.A.1.14	O43000 12 TMSs 2.A.1.14.17 Pantothenate transporter liz1 - Sc... 427 e-46
	MMDDLGVSSTEYSMVLVIFFISYVVFEIPSNLILVRTQPSIFIPTIMILWGGITMCMAAV		P70786 12 TMSs 2.A.1.14.3 Putative tartrate transporter - Ag... 420 e-46
	RSYGSLLGVRFVLGMVEAGFAPGVMFLLSSWYKPVEQAKRFSIFYSAAVLSGAFGGIVAG		Q9RPP3 12 TMSs 2.A.1.14.8 PHTHALATE TRANSPORTER - Burkholder... 417 e-45
	AITGSLDGVRGLRGWQWLFLVEGAATVACAIIAYFVLLDFPATTKRFSPRERELAVERLK		P53322 12 TMSs 2.A.1.14.11 High-affinity nicotinic acid trans... 405 e-43
	ADNVSGRTEDETPLTSLQALRASLTDWRTWLLTLGYTAMGGSTTMSYFYPTLVAGLGYTA		P25621 12 TMSs 2.A.1.14.18 Pantothenate transporter FEN2 - Sa... 398 e-42
	TMAQYMVVPIYAVAFVAVLTTGYFSDKYPTVRGLIVASWLALSMICSIVVCAVYNFKARY		P40445 12 TMSs 2.A.1.14.38 Uncharacterized transporter YIL166... 382 e-40
	VLLVFMATGLLSGNALSLAYASSTFAPQRPETRAVSIAFLNGLANLAQIYGAYLFPDGDA		P76470 12 TMSs 2.A.1.14.35 Inner membrane transport protein R... 375 e-40
	PKYIMGFAVISGLCAVCVVVYSTAHVLILTPATTLYLEVKLLAFF		Q9RPV1 12 TMSs 2.A.1.14.9 HPAX - Salmonella dublin. 367 e-38
>Sbre-contig00054.g4990.t1	MPLGIQEDHKLEHVPGTSPLKELGRQDPESIDGAAPGLLKLDPTGQTVLVPQPSDSPNDP	2.A.1.2	P53389 11 TMSs 2.A.1.2.33 Protein HOL1 - Saccharomyces cerev... 332 e-33
	YNWPRWKKEMFTVAIAYGCGCVGAVGPLLTSATVSLAEEFNVPLQRFTLGVQGSCVATIA		B6HN82 12 TMSs 2.A.1.2.86 Pc21g09220 protein OS=Penicillium ... 213 e-18
	LGSLLLNTLAVKIGKRPIYIATSLGLMASCFWAAEAKSFASLVAARAVLGFCMAPMEALV		A0ST42 12 TMSs 2.A.1.2.79 MFS transporter OS=Cercospora nico... 196 e-16
	PASIADIWFVHERGYRNAIFNLGVLGGINLASPIAGTIIQYGSYQICLHAMGAAFALQTI		P38125 12 TMSs 2.A.1.2.40 Uncharacterized transporter YBR180... 186 e-15
	LTILFMPESAYHRTGSLDIDTGDKAIMEDGMKEKGGIQIDHSEKSQENRNTLEMEPRKSF		Q07824 12 TMSs 2.A.1.2.16 CHROMOSOME XII READING FRAME ORF Y... 178 e-14
	MQELLPYSGYWDRVSFWRTLILPFFMLASPIVVWGTLLFTTGISWLVLISITLSQIFSAP		Q9HDX4 12 TMSs 2.A.1.2.76 Uncharacterized transporter B1A11.... 176 e-14
	PYNFSVAAVGAANMSPFVATLIGTVVAGPLIDGVAKYMSGRNKGIFEPEFRLPVMIFFLL		O94528 12 TMSs 2.A.1.2.35 Caffeine resistance protein 5 - Sc... 170 e-13
	FTATGFFAWGQSLHAQQPWPVPIIFCMGMINLGVQLGVTGVVVYMIDCHRRESSEAFSII		B6H9Q3 12 TMSs 2.A.1.2.85 Pc16g11960 protein OS=Penicillium ... 167 e-12
	NFVKNLFAFGMTFYSNDWIEVQGVRDCFFVIGGITVAVSLTTIPMYIFGKKARSFTARHR		B6HIC2 12 TMSs 2.A.1.2.78 Pc21g01300 protein OS=Penicillium ... 165 e-12
	VVSRVTGY		Q8NKG7 12 TMSs 2.A.1.2.77 Multidrug resistant protein OS=Acr... 160 e-12
>Sbre-contig00055.g5027.t1	MENRGVDSSLETLSVPMNENEKRENSHGPGIRDDSRPEKKKDENSGPENQQDSTRPEKQE	2.A.1.13	Q08268 12 TMSs 2.A.1.13.19 Probable transporter MCH4 OS=Sacch... 390 e-41
	DSSGPEPSERTESPIPADLPDHDHVPDGGLVAWLQVAGAFILFFNSWGLVNTFGVFQTYY		Q08777 12 TMSs 2.A.1.13.4 S.cerevisiae chromosome XV reading... 380 e-40
	ESDILSDSTSNAISWIGSLQSFLLLGGGIISGPLFDGGWFRVTIAVGTFLISFGFMMASL		P36032 12 TMSs 2.A.1.13.18 Probable transporter MCH2 OS=Sacch... 220 e-19
	ASEYWQVLLSQGICIGLGAGCMVVPALSLLPQYFLKKRAVTTGIAVCGSSIGGVIYPIMF		Q6ZSM3 12 TMSs 2.A.1.13.14 Monocarboxylate transporter 12 OS=... 201 e-17
	QNLIDKIGYGWTTRILGFMALGTCSFSVAVMRVRTASRKVRSPFDPTSFKEPPFVFYCVA		O15427 12 TMSs 2.A.1.13.6 Monocarboxylate transporter 4 OS=H... 194 e-16
	MFFSNFGFFPPIFYLQSYALSHGLTNRDVALNLVAILNAASAIGRLTPSLVVPHYGPINT		Q7RTY0 12 TMSs 2.A.1.13.17 Monocarboxylate transporter 13 OS=... 176 e-14
	MVTVTAMACIVAFCWIAVHTGAGNIVFAIMYGFTSGGIVSLPAVVLASITDDLRFLGSRL		O15403 12 TMSs 2.A.1.13.15 Monocarboxylate transporter 7 OS=H... 168 e-13
	GTSYVFSAVAALCGPPIAGAILDNSDGDYLGVQLLSGFLLLAAASFHTATRFAKAGPKLL		O60669 12 TMSs 2.A.1.13.5 Monocarboxylate transporter 2 - Ho... 166 e-12
	AKV		Q8TF71 12 TMSs 2.A.1.13.8 Monocarboxylate transporter 10 OS=... 165 e-12
>Sbre-contig00055.g5031.t1	MSEKRAGSGWRVSEFMWGDTSEEEKKLIRKIDFFILTFCCFSFFFNHLDRAAFANAYVAG	2.A.1.14	O43000 12 TMSs 2.A.1.14.17 Pantothenate transporter liz1 - Sc... 717 e-88
	LKEDLELTGNQYNVLLSLSSAGFLVGQIPHSLIIQKVRPSIWLPLMILAWAGFTMASAAC		P25621 12 TMSs 2.A.1.14.18 Pantothenate transporter FEN2 - Sa... 573 e-67
	KNFEQLGVLRFFLGFAEASTYAGSVYIMGSWYKKNELAKRTAMFTIAGQVGKMFAGAMMA		P39709 11 TMSs 2.A.1.14.37 Probable transporter SEO1 OS=Sacch... 452 e-49
	AIHETMDGHAGLEGWQWVLLIDGIITCPVAIFGYFLFPDLPENTKAPYLDEKERQLALDR		P53241 13 TMSs 2.A.1.14.12 Vitamin H transporter (H+/biotin s... 429 e-46
	LPPKREDGHNIQPWSLAKRVLGQPLFYIFCFYSALSSAMQGYIVQGIMLLYMKAHQVSDG		P15365 12 TMSs 2.A.1.14.4 Allantoate permease - Saccharomyce... 240 e-21
	FSQSQINTYPIPTHAIGIVAEMASSFAMDRYNKRMSIGFILCGIQIICSVVLLIQNVSLA		P40445 12 TMSs 2.A.1.14.38 Uncharacterized transporter YIL166... 233 e-21
	GHLTMFYLSSTSYGINPLLYSWSNNILALSADDAARSVTIASMGAADGLLWTFWGIALYP		P70786 12 TMSs 2.A.1.14.3 Putative tartrate transporter - Ag... 229 e-20
	ADDAPYWKKGYIAMIVVSVVLSGWFFLVRWADRRERAKYSDSSVALISSPVAQPSYQATE		Q9RPP3 12 TMSs 2.A.1.14.8 PHTHALATE TRANSPORTER - Burkholder... 221 e-19
	EKRT		O13880 12 TMSs 2.A.1.14.19 Vitamin H transporter 1 - Schizosa... 200 e-17
>Sbre-contig00057.g5159.t1	MAGNGRWMSFFKKKDPKGSSEGSQDGSSDGPPKWSMGVLNDKRTIEVPGSVLLLASDHNE	2.A.1.2	P53389 11 TMSs 2.A.1.2.33 Protein HOL1 - Saccharomyces cerev... 210 e-17
	PLGLHNAPARTSHSSLPVVYPTASRPETPRLSTTSRPRVPEPEPEPVPSTKKTNDGKIIL		P38227 12 TMSs 2.A.1.2.43 Uncharacterized transporter YBR043... 199 e-16
	EPQPEDSANDPLNWPTWRRDAALLSLGLYCMIGGGITPLLAAGFTDVSRDYSVEVEEVAL		B6HN82 12 TMSs 2.A.1.2.86 Pc21g09220 protein OS=Penicillium ... 187 e-15
	TTGLYMMGLGLGSVIFSPTAILYGKRPVYLFSAIIFIASCIWCALSPSFASLVVARIFQG		P38125 12 TMSs 2.A.1.2.40 Uncharacterized transporter YBR180... 182 e-14
	IAVSPVECLPSATIAEIFFLHERAYRIGIYTLLLLGGKNLVPLVSAAVIQSLGWRWVFWI		Q8NKG7 12 TMSs 2.A.1.2.77 Multidrug resistant protein OS=Acr... 176 e-13
	VAIIVGFMMVMLFFFVPETFWDRTPSPRPKGPSARPSFIRRISSRYGDHHHGTSTRPSIS		B6HIC2 12 TMSs 2.A.1.2.78 Pc21g01300 protein OS=Penicillium ... 175 e-13
	RKHTVEDDAPPTPSAGPAHDAEKREGEANERKSHEGGEHRHPRVEFILADERVDDEPGHG		Q9HDX4 12 TMSs 2.A.1.2.76 Uncharacterized transporter B1A11.... 162 e-12
	ETPGKRQDSDANPETPVPATSSGQQPTTDQGTVSTDQDPEKKAHEQANKEQQESTHTSIE		Q06451 12 TMSs 2.A.1.2.66 Polyamine transporter 3 OS=Sacchar... 157 e-11
	AGAMADPAPRHGRQLDPERGIPDITPMSGGHAYTTALRRLPAQTFTQQLKPYHGRLSNDN		P32071 12 TMSs 2.A.1.2.2 Cycloheximide resistance protein -... 153 e-10
	WFKVMLRPFVLFTYPAVLWSAAVYACSVGWLIVISESMAMIYMDADSYNFNALQTGLVYL		P53283 11 TMSs 2.A.1.2.67 Polyamine transporter 2 OS=Sacchar... 152 e-10
	SPFIGGLLGTAVAGKVSDIIVKAMSRRNGGLYEPEFRLVMGAPILITTVIGLMGFGWSAE
	ERNHYMVPTIFFGITSFGCSLGSTTSITFCVDSYRQYAGEALVTLNFSKNVLHGLVFSLF
	FTHWMSDDGSKMVFIWTGVIQLILMLTTIPLYIYGKRWRMWTVRKNLVEKVNKS
>Sbre-contig00058.g5245.t1	MSFQTPSKVEIDKELNHVEDSTDAATGTFTIDPKLEKKLLLKCDLRLLPPLFVIFFLAFM	2.A.1.14	P53322 12 TMSs 2.A.1.14.11 High-affinity nicotinic acid trans... 437 e-47
	DRTNIGNARIQGMTEELNMEGSDYNMALFMFFIPYILFEVPSNLVIKRVSPSLWLSGITV		P70786 12 TMSs 2.A.1.14.3 Putative tartrate transporter - Ag... 347 e-36
	LWGISTVGMGLVNNNAGLIGCRVLLGCFEAGIVPGCVYLISMYYRRYEVQWRVSLFFSAS		Q9RPP3 12 TMSs 2.A.1.14.8 PHTHALATE TRANSPORTER - Burkholder... 336 e-34
	ILAGAFSGLLAFAIGHMSGVGGYESWRWIFILEGLLTIIVGVLAKWWIPDWPETAKFLTE		P76470 12 TMSs 2.A.1.14.35 Inner membrane transport protein R... 332 e-34
	DERAMLVGRLAQDAGDANMEYLNKRAAKRIVKDWKIYLGTFAYMGAATTGYASSFFIPTI		O43000 12 TMSs 2.A.1.14.17 Pantothenate transporter liz1 - Sc... 307 e-30
	INQMGYIASEAQVRTIPVFIVATVTCLIVAYLTDRLRHRYTFTLIGVLTATVGYVMLLCQ		Q07904 12 TMSs 2.A.1.14.36 Thiamine pathway transporter THI73... 293 e-28
	EQISVGVRYFSLFLIVSGGFMTQPTTIGWLSNTVSGHYKRSVASAVQIGIGNLGGIVASL		Q9RPV1 12 TMSs 2.A.1.14.9 HPAX - Salmonella dublin. 287 e-28
	VFFDYEAPLYQTGLGVSLGMMWVSAAACSGLYTHAIIENKKRDRGERDGRLLEPDADNLG		P39709 11 TMSs 2.A.1.14.37 Probable transporter SEO1 OS=Sacch... 284 e-27
	DDHPHWRYAT		P40445 12 TMSs 2.A.1.14.38 Uncharacterized transporter YIL166... 280 e-27
>Sbre-contig00060.g5322.t1	MRFFKKNAPEGLPSDSNSTTTKFDSAAPTEKPSLEKETPQDGTPAAGGADAFDETVNHLK	2.A.1.3	H2E274 14 TMSs 2.A.1.3.65 MFS multidrug transporter OS=Trich... 1074 e-138
	GTKLAALIVALCLCVFLVALDQTIIAPALGAITAEFQSVKDIGWYGSAYFLTTTALQPMF		B6Q577 14 TMSs 2.A.1.3.68 Putative uncharacterized protein O... 815 e-99
	GNIYKRFDIKSAFLGAVFIFEVGSLICAVAQNSTTFIVGRAISGIGTAGIFSGGIVILAN		Q9ZGB6 14 TMSs 2.A.1.3.32 LanJ OS=Streptomyces cyanogenus GN... 509 e-56
	SMPLRQRPLAFGIISSMWGIASVAGPLLGGAFTDNVTWRWCFYINLPVGAVAMATIVLVL		O32182 14 TMSs 2.A.1.3.33 Uncharacterized MFS-type transport... 510 e-56
	HLKAQDTPARARPFLSRVLELDLPGTAVFLPAIICLLLALQWGGTEYAWNSATVIGLFCG		P96712 14 TMSs 2.A.1.3.50 Multidrug resistance protein 3 OS=... 495 e-54
	FAGLIAVFVGVQIWQGDNATLPPRFFKNRDLLLAMVFCFVFGAAFFPLVYYLSLYFQVVK		E7M1Y1 14 TMSs 2.A.1.3.27 Vba5p OS=Saccharomyces cerevisiae ... 446 e-47
	GDSAVDAGIKLIPLLLAVVVCSMISGGLITYIGYYNFVILPCMVLASVGAGMLTTLDIDS		P50080 14 TMSs 2.A.1.3.53 Azole resistance protein 1 OS=Sacc... 445 e-47
	PMREWFGYQVLTGLGAGAGFQIGILVVQTILTMDDIPVATACVQFFQALGSAVFIAVAQT		O69070 14 TMSs 2.A.1.3.29 Tetracycline efflux protein - Stre... 442 e-47
	LFQNGIIRGVSSEPTLVSHGIDPLIFINSGASEVRGILERMGAADAIPAVLEAYMGGIKD		O59726 14 TMSs 2.A.1.48.4 Membrane transporter - Schizosacch... 431 e-45
	TFYVTVAAAVSSFVVAAGLKWRSVKKPVGGASSEPDTEVESGDVVPGAPSQNVSWKAERV		P33335 14 TMSs 2.A.1.3.54 Protein SGE1 OS=Saccharomyces cere... 352 e-35
	SSPTSASTTSLSPKRVITVFSDREIIPTKRVRGQRHAGTEDGDAEGDGAGEVEDGSGSRR
	DEMGRVKVS
>Sbre-contig00061.g5438.t1	MGFRRSVLAQMIICGTIALLGPGLWNANNSLGAGGALEPYLVNAGNSLVFGLMGLFCILS	2.A.1.58	C9S7Y7 10 TMSs 2.A.1.58.5 DUF895 domain membrane protein OS=... 697 e-86
	PIFVNWIGVKRTLIAGSLGWSVYSAALYQNNRYGTEWFVIFGAAVCGISAGLYWAAEGAI		Q5A7S4 10 TMSs 2.A.1.58.1 Putative uncharacterized protein -... 334 e-34
	ILSYPEHAKRGRYLALWLAFKNSGQLIGGAINLGLNATNSAAGKVSYVTILVFVALQAAA		Q01HW9 11 TMSs 2.A.1.58.4 B0616E02-H0507E05.3 protein OS=Ory... 323 e-33
	APLGLLLSPPEKTERADGTKIVVDPKTPALEQLRRLWGAVSTRKIGLLLPIFFSSWFYWG		Q54E67 12 TMSs 2.A.1.58.6 Putative uncharacterized protein O... 112 e-06
	YLSTYLTLYFSVRARALASFLSAVTGTLACIIFGFFLDSNRLSVKSRIRYGFAFSAGLFT		Q8BJ51 12 TMSs 2.A.1.58.3 UNC93-like protein MFSD11 OS=Mus m... 76 0.0859
	LLWIWVLIVQHDFETNPPEALDWTSPGFGRAFGVYIMLQTAGNMVQNYLYFLMGTLGDGT		P31675 12 TMSs 2.A.1.20.1 Sugar efflux transporter A - Esche... 75 0.1082
	LELSRSSGLLRGVESWGQCASFGISSSKFSPFYTTVINVVFWTVSLVPAAFTVWGVQGVQ		Q8NRB5 12 TMSs 2.A.1.2.24 Permeases of the major facilitator... 75 0.1095
	THKDNGETGGEDVPAELTEDEKKSVEPRV		B1PXD0 12 TMSs 2.A.39.2.4 Cytosine-purine permease OS=Emeric... 75 0.1177
>Sbre-contig00063.g5551.t1	MAANGKMMILKPISLASAGVHEGVAPCSTIFRRTGVGASCLQTSRAWASVWTPSRKATSA	2.A.1.14	P53322 12 TMSs 2.A.1.14.11 High-affinity nicotinic acid trans... 452 e-48
	PAAAAAFRRETASSKPSVCSASVRAMTTMSEPSLWRACTRDHIGATVTRVRVGNERDGRV		P25621 12 TMSs 2.A.1.14.18 Pantothenate transporter FEN2 - Sa... 431 e-46
	KLRGTRAGAGLLENASESFRGRGEGLVMWGTYHVNGVEPCFKRDAGAETVVDSGGYDDII		O43000 12 TMSs 2.A.1.14.17 Pantothenate transporter liz1 - Sc... 419 e-44
	AFEGPPQLRGRGNRYRGAIVGVGPAVTMAIEKPSSDHHESAAEGVVDPKEELAALSDPRR		P40445 12 TMSs 2.A.1.14.38 Uncharacterized transporter YIL166... 381 e-39
	DPEWVKAEKKLVRKLDATLLPMVWVLYMFNYLDRNNIAQARLDDFEEDLGLVGNQFNVAV		P70786 12 TMSs 2.A.1.14.3 Putative tartrate transporter - Ag... 373 e-38
	SILNVGYMLAQLPSNMILTRVRPSIYLPCCVALWSCISASTAGVKNFGGLMAVRFVLGIA		Q9RPV1 12 TMSs 2.A.1.14.9 HPAX - Salmonella dublin. 369 e-38
	EAPFFPGAFYLLSCWYTRRELALRTAILYSGLVLATAFSGLIAAGVFAGMDGARDLEGWQ		Q9RPP3 12 TMSs 2.A.1.14.8 PHTHALATE TRANSPORTER - Burkholder... 334 e-33
	WLFIIEGAGSFFAAIVGLVLLPDYVDSKTGSGKWLFSEKEREVAARRIAMDRVSVPESDR		P53241 13 TMSs 2.A.1.14.12 Vitamin H transporter (H+/biotin s... 319 e-31
	SVWNGLFLAVKDYRTWVFVLLLCSNHTAYGFNNFFPTIMSGFKIGDRTTTLALTAPPYLV		P39709 11 TMSs 2.A.1.14.37 Probable transporter SEO1 OS=Sacch... 315 e-30
	GAAVSLVVAWSSDRHAERGYHISVPMFVAAVGFAISVGTLNVPARYFASFLYASGCFAAN		P76470 12 TMSs 2.A.1.14.35 Inner membrane transport protein R... 287 e-27
	SMVYSWAAAVLNQTPEKRACATAIVNLLSQFGNIWSPYFFPESDGPRYIMAMCLMMAFSV
	VSIISALSMKSILKRANKKLLAEAEHTGQVPTLYPL
>Sbre-contig00066.g5699.t1	MSRTKPSNANRQRQRQKPKLPVQQLVILGKSCLVTQIRKNDANPRAMAAELWARKRVRKC	2.A.1.2	Q8RWN2 12 TMSs 2.A.1.2.58 Protein ZINC INDUCED FACILITATOR 1... 305 e-30
	PFPPSPGLVAPLSRFPRVAERKNGTSDISSPPLPPLRLTPGPSSTVAAARFSEPLAFTSV		A2QTF4 9 TMSs 2.A.1.2.48 Putative uncharacterized protein A... 177 e-14
	FPYLPEMIHSFGIEKNDVAFWAGVTSAVFSLAQSVTAVPWGRLSDNIGRKPTILIGLLST		P39843 12 TMSs 2.A.1.2.8 Multidrug resistance protein 2 (Mu... 144 e-10
	MICFLFWGLSTTLPMAIVARAIQGGGNGNVGIIRTMVAEMVPEKELQPVAFSLMPLVWSL		P33449 12 TMSs 2.A.1.2.70 Multidrug resistance protein 1 OS=... 139 e-09
	GSIFGPAFGGFFAKPAQQFPWLFGGVAFWEKYPFFLPNLVAAVVFLASITVASLFLRETL		B2YGG2 12 TMSs 2.A.1.2.41 Tetracycline resistance protein OS... 139 e-09
	EHKKHSEDWGLLLGRKLARSFKPRRQQRRASFVDGEATAPLVPTKMCKAKKRQGAATQPG		P02980 12 TMSs 2.A.1.2.68 Tetracycline resistance protein, c... 121 e-07
	MKEVFTPQSSIALLSYTFLALHSVAYDQVLPVFLNYPVEEHTPENTSFPIGFTGGFGLES		Q56RY7 12 TMSs 2.A.1.2.38 TetA(39) OS=Acinetobacter sp. LUH5... 120 e-07
	GKIGTIFMVYGITCGLIQFILFPPLCTYFGSQKLIRACTIVFPLVYIVTPYTVLVPGKTA		Q8ZUX8 12 TMSs 2.A.1.2.49 Tetracycline resistance protein OS... 117 e-06
	RYIALLTVMLFKAFAVIISFPCITILLTNSCVSLRILGTLNGFATTFSAIGRAVGPALAG		P0A0J7 12 TMSs 2.A.1.2.10 Quinolone resistance protein norA ... 116 e-06
	ATFTWGVGRGTVVASWWFLAAMSIIGAVPTWYLVDGEGPSRSVDSSDAEDEDGDDEDSAV		P25744 12 TMSs 2.A.1.2.20 Hypothetical transport protein yce... 116 e-06
	GLDSAVASDDEDVRDDTPLLGERRDGSYGTRN
>Sbre-contig00066.g5717.t1	MASDAPKPTGASSPTQTPARNSLSSTTEPTLADRTPQTAEGTDTDAPSNTSYVLDEGGEK	2.A.1.2	B6HN82 12 TMSs 2.A.1.2.86 Pc21g09220 protein OS=Penicillium ... 1270 e-169
	RRRESDDGQEPEEPEAAPRISGAQEDVEKRAGATEGEVEDENIVFWDGPDDPENPLNWPT		Q07824 12 TMSs 2.A.1.2.16 CHROMOSOME XII READING FRAME ORF Y... 716 e-86
	WKKVTICALVSVFTFVSPLASSMFAPGVPELMVEFQNSSTELASFVVSVYILGFAAGPLI		P38124 12 TMSs 2.A.1.2.17 Fluconazole resistance protein 1 -... 711 e-85
	FAPLSEVYGRHYIYLGSLLFFGVFVIACAEAPSLNALIGFRFLSGIFGACPLTNGAGTIA		Q8NKG7 12 TMSs 2.A.1.2.77 Multidrug resistant protein OS=Acr... 710 e-85
	DMIPQERRGAAMAAFSIGPLLGPIVGPVAGGFLADAKGWRWVFWVLAIVAGALGIAMPIF		B6HIC2 12 TMSs 2.A.1.2.78 Pc21g01300 protein OS=Penicillium ... 673 e-80
	MRETYAPVLLARKTARLRKETGNELLRSKLDSGLSAKDHFKRSIIRPMKLLTTDPISIVF		O94528 12 TMSs 2.A.1.2.35 Caffeine resistance protein 5 - Sc... 637 e-75
	GIYLAVVYGYLYLMFTSITSVFQMSYGFSPSNVGLVFLGLGIGSMVGVAYFSIASDRTIK		Q9HDX4 12 TMSs 2.A.1.2.76 Uncharacterized transporter B1A11.... 631 e-74
	RKAAEADKLAAETGAVAEGMKPEYRLSPIIVGAVLLPIGFFFYGWTAEFPEKVHWMVPIV		P53283 11 TMSs 2.A.1.2.67 Polyamine transporter 2 OS=Sacchar... 636 e-74
	SHVFIGVANIIIFLALQMYLVDAYTVYAASALAANTVVRSIVGAVLPLAGLPMYAKLGVG		Q06451 12 TMSs 2.A.1.2.66 Polyamine transporter 3 OS=Sacchar... 635 e-74
	WGNSLLGFIALALLPVPVLILKYGEFLRKNYTPKNL		P32071 12 TMSs 2.A.1.2.2 Cycloheximide resistance protein -... 625 e-73
>Sbre-contig00067.g5776.t1	MTQWWKKVFSSQERTFIPEVVVPLPRDPASVTLESDAEKNDSPSDQPPAYGGSSDQGSRQ	2.A.1.19	Q9C101 11 TMSs 2.A.1.19.38 Uncharacterized MFS-type transport... 948 e-120
	EKGSAGVPVPGQRTVESLRAEVEAGVVVSGHDSIYDRKAKIINKAIEDIGMGRYQWSLFV		Q0CZ13 12 TMSs 2.A.1.19.48 Putative uncharacterized protein O... 809 e-100
	LCGFGWVADNLWLQGVALTLDPLAHEFGISGNNSRFATCALFVGLIVGASFWGIASDIIG		F2CRE4 11 TMSs 2.A.1.82.1 Predicted protein OS=Hordeum vulga... 364 e-38
	RRPAFNCTLLICGAFGLAAGGGPNWVGTCALYACIGLGVGGNLPVDAAVFCECLPPNSGN		Q010B9 12 TMSs 2.A.1.82.2 Synaptic vesicle transporter SVOP ... 364 e-36
	ILSGLATWWSVGTLIASMLAWAFIPNFSCEAGAEVCLKADNWGWRYLVLTLGAITFCMFI		Q8BFT9 12 TMSs 2.A.1.82.3 Synaptic vesicle 2-related protein... 327 e-32
	ARFSFTFYESPKFLVSRGRQDEAVAAVQGIARKNRTTTWLTTELLNELGGVAEEEDAEKL		D8UG81 12 TMSs 2.A.1.82.5 Putative uncharacterized protein (... 284 e-27
	PVMEIIKRSLSRFSVQQIAPLFASKRLGLSTILIWFCWTCIGLGYTLFNAFLPQYIGANS		D6W821 12 TMSs 2.A.1.22.2 Putative uncharacterized protein O... 256 e-23
	TVYETYRNYAITAVCGIPGPLLAWAMVDLPYIGRKGTMAFSTCVTGVLLFCFTATKDPDI		Q02563 12 TMSs 2.A.1.22.1 Synaptic vesicle protein 2 (SV2) -... 243 e-21
	QLVCSALESFFQMMMYGVLYAYTPEVFPAPNRGTATGIASCLNRIAGLMAPIIGIYASTD		Q9VCA2 12 TMSs 2.A.1.19.36 Organic cation transporter protein... 230 e-20
	PLAPIYASGALILVSFIAMILLPFETSGSQIV		Q8TCC7 11 TMSs 2.A.1.19.34 Solute carrier family 22 member 8 ... 228 e-20
>Sbre-contig00067.g5780.t1	MLPALETSVLPADSDVCPHSDRSNDAGLPSPPPVPPSSKKQILGSPTFNPNSPHHPHFPI	2.A.1.7	Q08280 12 TMSs 2.A.1.7.13 Bypass of stop codon protein 6 OS=... 350 e-35
	VAMGDKSPVAKEGPGPSSPSQPNSPKSPKEGAATVSSPKVASTTASPTPGSPKAASPNES		O07563 12 TMSs 2.A.1.7.3 Hypothetical protein yhji - Bacill... 161 e-11
	SSTPATPAGILPAQHWMQAAEDEGVVSDDTASIAESVAISTASLTSSILKYRKIHGRTYH		A1S297 12 TMSs 2.A.1.7.11 Glucose/galactose transporter OS=S... 105 e-05
	SDVGNADYWGANDGRQNESMDINHHVHTLLLDGRLFCAPLDTDKIEGPVLNTRIFYLFLA		F8L1F5 12 TMSs 2.A.1.7.19 Putative uncharacterized protein O... 98 0.0005
	LRQLTNLVFRLADSDFADDHPHVQVTGTDISPIQPGWVPPNLKFEIEDCTREWTFEPESM		P0C105 12 TMSs 2.A.1.7.2 Glucose/galactose transporter - Br... 97 0.0006
	DFVHMRLLIGSISDWYALFAEAYKTLKPGGWIESYEGRMTVESDDGTVTETSAMSQWGRI		Q80T22 12 TMSs 2.A.1.7.4 Na+ dependent glucose transporter ... 94 0.0016
	FINFGETIGRSFTIVEDEVQRKAMQAAGFVDIREEEYKTPLGNWPKDPRLKDIGTFGQLA		O25788 12 TMSs 2.A.1.7.7 Putative glucose/galactose transpo... 93 0.0019
	GDADIEGYILYPATALGWSPEEVTVFAAHYRREVRDPRIHSYYRHNVSPVFAKYIATATN		Q8NLB7 12 TMSs 2.A.1.15.10 Permeases of the major facilitator... 93 0.0021
	PPQPPHALFSCDNPTSYFDADSTMRLPHVEIRLRFGLSPGPCIRYHVSVYLLSRTVLNKT		P31679 12 TMSs 2.A.1.1.114 Putative metabolite transport prot... 92 0.0027
	MAVLQEQPADQGALAGPSIHLESLETSSGRDRRSSDVPPEGAQTFTPPNASAVKTKLIAS		Q89YS8 12 TMSs 2.A.1.7.18 Glucose/galactose transporter OS=B... 91 0.0034
	TFVMLLAGMNDAATGALIPYIQPAYDVGTLFVAIVYLVNFSGWVVGAFTIVHVTAHFGMS
	GSLVVGVSSQLIAYCLNCWKPPFPLFAVSFFFSGLGVAYQDATANTFIASLDNAHRWLGI
	MHAIYGLGAFVTPLAATGLASKTPYWHFFYLILLGCTASNLGLQLWAWRKELFKPSGGDI
	GANKQLAAALSDRGVWVLSLFFFLYVGSEVTAGGWVVEFLISVRNGKASNVGYVASGFWG
	GLALGRVVLADITSKFGERRMVFIYIAIGLVMQLLFWFIPNIIANAVVVSFLGFIIGPFF
	PAGISIITKLLPRHLHTASIGFSSSFGQAGSAAFPFLTGAVASAKGVIVLQPIMCGLLGG
	MFVMWALLPRVKKQAE
>Sbre-contig00068.g5808.t1	MTDRDHQSLHGPEAPLSPEPENATLPQTYLSRPSSEIERTSTRSSSTTTGERPISMNRVP	2.A.1.2	Q07824 12 TMSs 2.A.1.2.16 CHROMOSOME XII READING FRAME ORF Y... 1008 e-128
	THHDDPAALERIATYRSQHEETVGRRISTRRSSLRRRAKPLPEFGAGKPYPPMLPASDEY		Q8NKG7 12 TMSs 2.A.1.2.77 Multidrug resistant protein OS=Acr... 702 e-83
	VVEFDGPDDPLHAQNWPLRKKIITASLLGYTTMTSSFTSSVFSPSISAISAEFNVGSVVA		A0ST42 12 TMSs 2.A.1.2.79 MFS transporter OS=Cercospora nico... 674 e-80
	TLGLTAFVLGFAFGPTFWAPLSELKGRRLPLVLSMFGFTIFSIACGAAKDFQTVILGRFF		B6HIC2 12 TMSs 2.A.1.2.78 Pc21g01300 protein OS=Penicillium ... 658 e-77
	GGLFGAGPVAVVAAVFADMFDNRTRGAAITLFSMMVFTGPMFAPFVGGFIMENPNLGWRW		B6HN82 12 TMSs 2.A.1.2.86 Pc21g09220 protein OS=Penicillium ... 649 e-76
	TQWVPAIMGAVSFLLNIFFVEETYPPAILVTKASELRRRTLNWGIHAKQEEIEVDLRELL		P32071 12 TMSs 2.A.1.2.2 Cycloheximide resistance protein -... 598 e-69
	SHNLSRPMRLLFGEPIVLLISIYSAFVYGLLYLFITAYPTVYQKVHGFSPGVSGLPFIGL		Q9HDX4 12 TMSs 2.A.1.2.76 Uncharacterized transporter B1A11.... 562 e-64
	IIGQLLAGTFVLLQQPWYTRKLEANGGVSVPEWRLPTCIIGGISFTIGIFWFGWTGFTAD		B6H9Q3 12 TMSs 2.A.1.2.85 Pc16g11960 protein OS=Penicillium ... 564 e-64
	IHWIVPTLSGIFTGFGLLCIFLQCINYLVDAYLMFAASAIAANTFLRSLAGAGFPLFAQQ		P38124 12 TMSs 2.A.1.2.17 Fluconazole resistance protein 1 -... 549 e-62
	MFNNLGIQWAATLVGCLALVMVPIPILFYIFGGRIRAKSEFAPTKKSDGEEREAVEEKKV		P38776 12 TMSs 2.A.1.2.63 Probable drug/proton antiporter YH... 540 e-61
	DGDNAV
>Sbre-contig00070.g5928.t1	MRAEPPHAQEVATPLEEGGSESPPLDPEISGAAWASHAFSARRRRWGVSSPRGVLVLASV	####	Q56RY7 12 TMSs 2.A.1.2.38 TetA(39) OS=Acinetobacter sp. LUH5... 136 e-09
	VKFGIMVCGTMSMLPFFRVLEDVFCHRHFKDTSPGFIEEKKCKVSEVQQSLAYFMGWLML		A0L190 12 TMSs 2.A.1.2.74 Multidrug resistance protein MdtL ... 115 e-06
	VLALVGVVIALPYGALADRIGRKPVLIMSFMGMTFSFATSPLYFTYFRDSNPYWILPGCI		P02982 12 TMSs 2.A.1.2.4 Tetracycline resistance protein, c... 115 e-06
	FQAVGGGIPVAFTTLYSIAADVTDEKNRGSSFLMLMIGATVGGLIGPPISGILMESFHPW		Q5JAK9 12 TMSs 2.A.1.2.39 TetA(41) OS=Serratia marcescens GN... 104 e-05
	FPIYIVTAICPIILAGMYLLPETLQRRATDTHEPSQTALEWARSQIATSVSQARAATSLL		B2YGG2 12 TMSs 2.A.1.2.41 Tetracycline resistance protein OS... 99 0.0002
	RNPSVALVLLTFLTHSPVNAAHTMTLIQYVSQQFGWDIAQTSFLLSPLGVMNVIVLACLP		B8BU21 12 TMSs 2.A.1.66.3 Putative uncharacterized protein (... 99 0.0002
	KVAEALTSPTRRFKLSAFRKDSLLARLSLMFIITACMIEGLSRSIVPFIFGLFTGTFGAA		B2JBG5 12 TMSs 2.A.1.59.2 Major facilitator superfamily MFS_... 97 0.0003
	ASPLSRALLTHYIDSRFTSRLMALISIVETAGAFLGGPLIAVFFQIGQEKGGTLTGLPFL		Q07282 12 TMSs 2.A.1.2.75 Tetracycline resistance protein, c... 96 0.0004
	YVGSLAAGALVCLMYIKAPVKQDEEEEVVGLSEQYVDEPREDGLYSDEPDAPIR		Q5SR56 12 TMSs 2.A.1.2.30 Hippocampus abundant transcript-li... 96 0.0004
>Sbre-contig00072.g6060.t1	MSNNMPRNDTPAETGVPTISPVTRERTASVYSGEDKRIGAGHTDYHGIDTTEVQPGADPV	2.A.1.19	Q9C101 11 TMSs 2.A.1.19.38 Uncharacterized MFS-type transport... 941 e-119
	YAAKISVLNEALIDIGMGHFQWKIFATTGFGWFIDQLWMQAITNIQPPVQQEFGVARIAF		Q0CZ13 12 TMSs 2.A.1.19.48 Putative uncharacterized protein O... 834 e-104
	LSMAKYAGILVGASMWPMTADFIGRKLAFNVTLIISAVAGLVGAGSPNFAAVATLSALIG		Q010B9 12 TMSs 2.A.1.82.2 Synaptic vesicle transporter SVOP ... 274 e-25
	FGTGGNQPVDSAIFLEFIPATHQSILVVQAGFWSLGQVVANLIAWPLIANYSCPQGATSE		Q8BFT9 12 TMSs 2.A.1.82.3 Synaptic vesicle 2-related protein... 247 e-22
	ECTFHNNLGWRYIYWTLGGLTIVLYTLRLFFRIYETPKYLLGKGKDAEVVDVVQKIAARD		F2CRE4 11 TMSs 2.A.1.82.1 Predicted protein OS=Hordeum vulga... 236 e-21
	GKQTWLSLDHFEAIDARLASYVPEDTAAAATGTTENILRRSLDKFTPDKFKSLFATPRMA		D8UG81 12 TMSs 2.A.1.82.5 Putative uncharacterized protein (... 216 e-18
	LSTSLLLFLWLAIGMGFPLYNVFLPIYLQNMGVKTGNSDLNTTYRNMVVQALCGLPASFL		D6W821 12 TMSs 2.A.1.22.2 Putative uncharacterized protein O... 193 e-16
	GGYTANLKRIGRKGTGAAVCICNSVFLFVFTQARTQSAVLGFSCGVAFFQNMTLGLLYAY		P37514 11 TMSs 2.A.1.1.113 Putative metabolite transport prot... 178 e-14
	TPELFPAPIRGTGNGLSMMFHRGAGLAATIIGAYVGLDTSVPVFISASLFAVSGFVFLCL		O34691 12 TMSs 2.A.1.82.4 Hypothetical metabolite transport ... 173 e-13
	PYESRGKAAS		Q02563 12 TMSs 2.A.1.22.1 Synaptic vesicle protein 2 (SV2) -... 174 e-13
>Sbre-contig00074.g6210.t1	MAEQKPAMRITEDPCNSDSQVCTPPNHDDEPPNGGYGWVCTLAAAVVNAHSWGFNTAYAV	2.A.1.13	P36032 12 TMSs 2.A.1.13.18 Probable transporter MCH2 OS=Sacch... 581 e-69
	FLAYHLTHHTFPGASRLEYAFIGSLSLTATFLISPVATASTQRFGIRRTMFVGVILETVS		Q8NCK7 11 TMSs 2.A.1.13.13 Monocarboxylate transporter 11 OS=... 296 e-29
	LICASLATEVWHMFLTQGVLFGSGLGMLFIPVASVVPQWFTTKRSLASGISLSGAGLGGL		Q7RTY0 12 TMSs 2.A.1.13.17 Monocarboxylate transporter 13 OS=... 277 e-27
	TYSLATEALIRNLGLAWAYRILGILAFTVNTSCVLLIRDRSKPTKSGKAAMDLELFRNGG		O60669 12 TMSs 2.A.1.13.5 Monocarboxylate transporter 2 - Ho... 276 e-27
	FALLVGFSCFTIFGYFILIFSLADYGQSIGLTPSEASLVSGLFNLGQAVGRPLVGYFSDS		O15427 12 TMSs 2.A.1.13.6 Monocarboxylate transporter 4 OS=H... 270 e-26
	VGRVNIAGVATFLAGVICMAVWVNAKSYGVLVFFAVSEGLVAGNFWATIAPLVAEVAGLG		Q8TF71 12 TMSs 2.A.1.13.8 Monocarboxylate transporter 10 OS=... 265 e-25
	RVPSGMNLVWLSIIVPATFSEPIALGITTATDSYLGAQLFAGSMYIAAAACLGWLRIRKR		O95907 12 TMSs 2.A.1.13.9 Monocarboxylate transporter 3 OS=H... 255 e-24
	G		Q91Y77 12 TMSs 2.A.1.13.2 TAT1 protein - Rattus norvegicus (... 254 e-24
>Sbre-contig00076.g6279.t1	MDDAEPHNGNGPVAGENQSRTTRFIKKIKGLFIEDISGELSASTDIKIHNWDGRDDPDNP	2.A.1.2	B6HN82 12 TMSs 2.A.1.2.86 Pc21g09220 protein OS=Penicillium ... 606 e-71
	FNWSTKYKWVLTVTVCFISILTGLPAGSCGSGDNWMEQQFHVQNSPFPNLYWATTSWNMG		C5E4Z7 12 TMSs 2.A.1.2.45 ZYRO0E10054p OS=Zygosaccharomyces ... 565 e-64
	AAFWPLIFVPLTESSGRMPGYFVAYIILIATLFGSAFANNFATLVVTRFFGGGASSVSIN		B6HIC2 12 TMSs 2.A.1.2.78 Pc21g01300 protein OS=Penicillium ... 546 e-62
	IVGGSISDVWYGEKARSLPMSLFGFTSVVGIALGPFIGSAIVQIQKNDPWRWIFYIQIIY		C5DX43 12 TMSs 2.A.1.2.46 ZYRO0F02090p OS=Zygosaccharomyces ... 517 e-57
	NAGLVPIFWLILRETRADVILKRRARKIRKETGHHVYAQAEINSPSTLQLLQISFKRPTR		Q70WR7 12 TMSs 2.A.1.2.23 Fructose facilitator - Zygosacchar... 513 e-57
	MLMTEPVVIFFTLWISFAWGILFLFFSSVVQTYSTNYNWNVMATGLVQLAISVGAVIGTV		Q8NKG7 12 TMSs 2.A.1.2.77 Multidrug resistant protein OS=Acr... 492 e-54
	VNPLQDWLYLRSAPRNKEKPGKPIPEARLYTSIPGSLIFAAGLFWYGWASMPDVHWIVPA		O94528 12 TMSs 2.A.1.2.35 Caffeine resistance protein 5 - Sc... 469 e-51
	MGITATGLGIYSIYMAVVNYLTDAYERYAASALSAASLGRNSFGAFLPLASPQLFGNLGF		P32071 12 TMSs 2.A.1.2.2 Cycloheximide resistance protein -... 460 e-50
	GWAGTLLGFVGVALSAVPVVLVLKGPAIRRRSPFMRESMWDLDEPEDRNDEEGNSPA		B6H9Q3 12 TMSs 2.A.1.2.85 Pc16g11960 protein OS=Penicillium ... 453 e-49
>Sbre-contig00076.g6302.t1	MVSLPASNANTKEAPITKVPSSPEDGLVEDQKVDSRQVDQAAAYLENADQYEPLTPKQAK	2.A.1.14	P15365 12 TMSs 2.A.1.14.4 Allantoate permease - Saccharomyce... 623 e-73
	WALRKTDWIFLPMLFLVATLGAIDKVALGTAALYGLQEDNNLAGQQYSWLGSILSLGALV		Q07904 12 TMSs 2.A.1.14.36 Thiamine pathway transporter THI73... 515 e-58
	GMFPSSWLIHRFPSAKYLSCCSMGWSACSLLLSACSNFAGLATLRFLMGALEAIIVPGIS		Q12235 12 TMSs 2.A.1.14.20 Uncharacterized transporter YLL055... 487 e-54
	LMLAGFYMKEEQPPRNALVFAALSSVFNGFLSWAVGHIPDSAPLAIWQYLFILVGSVSMA		P53322 12 TMSs 2.A.1.14.11 High-affinity nicotinic acid trans... 383 e-40
	WSIVALIWLPSTPMDAFFLNDREKHHMVNRLAANKTGIVNNTWKWGQVKEALIDPKTWLL		P25621 12 TMSs 2.A.1.14.18 Pantothenate transporter FEN2 - Sa... 225 e-20
	FFFNIAINIPNGGLITFVGLVIQGLGYSGVEASLLTMPTGVMSTISGFVFSLLSAKWKNK		O43000 12 TMSs 2.A.1.14.17 Pantothenate transporter liz1 - Sc... 205 e-17
	RCLVVIMACIVPIVGTIVVFALPRSNLAGQMVGLYLLYTYFGPYVVGIGLAQANTAGHTK		P70786 12 TMSs 2.A.1.14.3 Putative tartrate transporter - Ag... 194 e-16
	KSTVFAILYIGYAVGNLIGPQTFRANQAPEYVGGTISMIVCYCVCIGLISLYWLYAVWEN		P40445 12 TMSs 2.A.1.14.38 Uncharacterized transporter YIL166... 189 e-15
	KKRASAHESVNAESEDTMEGFLDATDFEQRTFKYTT		P53241 13 TMSs 2.A.1.14.12 Vitamin H transporter (H+/biotin s... 187 e-15
>Sbre-contig00076.g6312.t1	MATLQQDIAGIAATHSPVDEKRNSSLDDEKKVGAEPNVTAEQQSESGEEEFRQDGVIRIQ	2.A.1.16	Q870L2 14 TMSs 2.A.1.16.7 Siderophore iron transporter mirB ... 1025 e-131
	AITSAWSYKALIITYILIYICSYTHSMQQQMNTNLSPYVTSSFQRHGLTAMSMIVARLVA		O74395 14 TMSs 2.A.1.16.6 Siderophore iron transporter 1 OS=... 728 e-87
	GVSQLPFAKIVNIWGRAEGYLLAHFLCSLGLILMAVSRNVETYAAAQVFWSVGSGAIGYI		O94607 14 TMSs 2.A.1.16.5 Siderophore iron transporter 2 OS=... 607 e-70
	HTVIISDTTSLRNRMIIYTLNSTAYIGNSWAGPIVAELFYKHSTFRWAFGAFAIIFPVIG		P39980 15 TMSs 2.A.1.16.1 Hypothetical 70.6 kDa protein in H... 472 e-51
	STVCAMLWWNLRKAKKMGLVPKRAVSGRNWKQSILFYCEQCDVIGMFLIVAGFSILLLPF		Q08299 15 TMSs 2.A.1.16.2 CHROMOSOME XV READING FRAME ORF YO... 438 e-46
	SLVTYASNGWKSGHIIAMPIIGVFLLACFFVWEKKFASTPLAPWHSLRDRTLLGAAAVAG		P38724 15 TMSs 2.A.1.16.3 Hypothetical 71.6 kDa protein in C... 409 e-43
	VIFLSFGSWDSYFSSYLQVVHQRSISQAGLILNIYTIASCTWGPIVGFLIRQTNHFKWVA		P38731 15 TMSs 2.A.1.16.4 Hypothetical 70.9 kDa protein in C... 381 e-39
	LAAIPIACLATGLLIHFRTPDTYIGYIIMCQILKAVSGGTIIICEQLAVMSVVAHNEVPV		Q09752 13 TMSs 2.A.1.48.3 Multidrug resistance protein fnx1 ... 208 e-17
	MLALVALTSNVGGSIGRAISGGIWTNQLPEYLEKYLPEEEKENLMTIYGSLPVQLEYEWG		P33335 14 TMSs 2.A.1.3.54 Protein SGE1 OS=Saccharomyces cere... 179 e-14
	SEARKAIIRSYGDVQRHMVIAGACFMPLALACVLLWRNVNVGKTKQTRGQVF		Q04301 14 TMSs 2.A.1.48.1 Hypothetical transport protein YMR... 170 e-13
>Sbre-contig00077.g6374.t1	MTSASADPERPAASASETTPLIGNGAQTPQPKPPTDAHDEERTVLAAELSPARLWTILGT	2.A.1.48	Q09752 13 TMSs 2.A.1.48.3 Multidrug resistance protein fnx1 ... 560 e-64
	AWIGVFIGAIDSTVFATLSGPISSEFKSGSIFSWLATAYLISNAACQPISGRLTDIFGRG		O59726 14 TMSs 2.A.1.48.4 Membrane transporter - Schizosacch... 359 e-37
	PGLVFSNLFFAAGNLICALAREKYTMILGRVVAGVGGGGLMAISTFLGSDLVPLRRRGIV		Q04301 14 TMSs 2.A.1.48.1 Hypothetical transport protein YMR... 304 e-29
	QGIGNICYGSGAMLGGVFGGFVNDKTEMGWRLAFFILVPPSLVSAVLVAILVRVPPKESN		O32182 14 TMSs 2.A.1.3.33 Uncharacterized MFS-type transport... 264 e-24
	RSYLSRIDFGGVFLTAGFLVTLLLGLNAGGNLVPWRHPLPISAVSVSVVLLAGFWVWESR		Q9ZGB6 14 TMSs 2.A.1.3.32 LanJ OS=Streptomyces cyanogenus GN... 261 e-24
	ARQPIIPVRLLLNRTVSAACLTNLVCTMGTMMAIFYTPLYLQVRGFSTTRAGASLLASSL		P38358 15 TMSs 2.A.1.48.2 Vacuolar basic amino acid transpor... 258 e-24
	GVASFSISAGFVMKRTGRYLRLGIAVLVVFVLGAAGLATLGEGSPAWHVPASLFLVGGGY		P96712 14 TMSs 2.A.1.3.50 Multidrug resistance protein 3 OS=... 255 e-23
	GAMLTTTLLACIAAVDHSQQAVITSATYLARSLGGTIGITVASAVYQNILKAHLWSRFGD		O69070 14 TMSs 2.A.1.3.29 Tetracycline efflux protein - Stre... 239 e-21
	EPGAADVIQRVRDDLDEIRKLPPGWYEGVLESFMEAFRGVWFTLLGLGIAGLVFVSLMRQ		H2E274 14 TMSs 2.A.1.3.65 MFS multidrug transporter OS=Trich... 232 e-20
	YTLHSTLSRSE		E7M1Y1 14 TMSs 2.A.1.3.27 Vba5p OS=Saccharomyces cerevisiae ... 176 e-13
>Sbre-contig00077.g6382.t1	MSVAIAPRNASTSSVEKIEDISHIEGAERGNNGLNAEDASWLASFPESRKKMVVRKVGNA	2.A.1.14	P53322 12 TMSs 2.A.1.14.11 High-affinity nicotinic acid trans... 324 e-32
	KIEGLEDDLLLTPEQYNIALSVFFVPYVVFEVPSNYLLSKFKKPSFYIASIIVAWGTVMT		P70786 12 TMSs 2.A.1.14.3 Putative tartrate transporter - Ag... 300 e-30
	LMGIVKDFAGLVAARFMLGVAEAGFFPGAIYIISQWYLPNEVQTRIAIFYSASALAGAVS		Q05181 11 TMSs 2.A.1.14.5 Phthalate transporter - Pseudomona... 247 e-23
	GLLAFGIARMDGVGGLEGWRWIFLLEGTATVLAGALCYFCLIDNAETSLWLDDDEKRFLR		Q9RPP3 12 TMSs 2.A.1.14.8 PHTHALATE TRANSPORTER - Burkholder... 245 e-22
	LRRLAQVGIVQRAPAANKKKAVDWKILRSVLTDWQIYCQSLIYISSTIPNYGMKFTMPQI		P76470 12 TMSs 2.A.1.14.35 Inner membrane transport protein R... 241 e-22
	IKNMGFTSANAQLLTIPPYCAGAISAYLAAIFADRLKWRMPFVVGSQTLVLIAFAILFAK		Q9RPV1 12 TMSs 2.A.1.14.9 HPAX - Salmonella dublin. 221 e-19
	AADIANNIALCYFGVVLACIGLYPINPGANAWTVNNLAGPTKRAMGIAYMICMGNSGGIP		O43000 12 TMSs 2.A.1.14.17 Pantothenate transporter liz1 - Sc... 208 e-18
	GSYIYIESEAPKYPTGFGVSLGAAAAGIASALVLEAGYTALNRRKEKYSVEEIYGKYSQD		P53241 13 TMSs 2.A.1.14.12 Vitamin H transporter (H+/biotin s... 195 e-16
	ELDAMGDRSPLFKYTL		P39709 11 TMSs 2.A.1.14.37 Probable transporter SEO1 OS=Sacch... 188 e-15
>Sbre-contig00078.g6420.t1	MSSVQVSVPGPSRAPRGASDEEEGEMLLAAGGYTAEEEAEVVRKFDRKLVLFVALLYMLS	2.A.1.14	Q9RPV1 12 TMSs 2.A.1.14.9 HPAX - Salmonella dublin. 247 e-22
	FLDRSNIGNARIAGMDPDLQTDPPREDWYEWALTSFYITYILFEWMSLLWRIFPPHIYVS		P53322 12 TMSs 2.A.1.14.11 High-affinity nicotinic acid trans... 243 e-21
	VLVLSWGVISCAQALATSYPVLIALRALLGIGEAGFTGVPFYLSFFFRRGELAYRTAIFI		P70786 12 TMSs 2.A.1.14.3 Putative tartrate transporter - Ag... 219 e-19
	SAAPLASSFASSLAYLIIRLSSHLPVAPWRLLFLVEGFPSLIAAFFAWRLIPDSPQTARY		Q9RPP3 12 TMSs 2.A.1.14.8 PHTHALATE TRANSPORTER - Burkholder... 211 e-18
	LTPREREVAALRLRTRTTTDSPADEGEGETGQAQGDGKAKERGIDPSAALKALRSPVAWL		P76470 12 TMSs 2.A.1.14.35 Inner membrane transport protein R... 181 e-14
	TAIMFLLTNTAYSSFPVFLPTIIHSAGTSPLTSQALSFPPYLLAFFTVHYTAHISDKKGF		P40445 12 TMSs 2.A.1.14.38 Uncharacterized transporter YIL166... 161 e-11
	RSPLIILHALLSFLGYFLLSLSEPLNLPPVVRYLALFPACAGFFSVVCLTVTWSLNNQPN		Q05181 11 TMSs 2.A.1.14.5 Phthalate transporter - Pseudomona... 157 e-11
	PSSQGSSFALLQLVGQCGPLIGTRLYPTSDAPFFAPVPAQIKHKHYPSVEPPARSGASSF		P15365 12 TMSs 2.A.1.14.4 Allantoate permease - Saccharomyce... 156 e-11
	RLHIHGILTLQVLFLGTLLLPFRQLPLLRILVTPQRPLDSPVFPSNIVSLCTFLLCTPLL		O43000 12 TMSs 2.A.1.14.17 Pantothenate transporter liz1 - Sc... 151 e-10
	GAVPYPNRRAMLFVAATGEYLSQIRLTQPAIPPAVGSAVVVCVVRVSSSSVPSIVGSSPE		P25621 12 TMSs 2.A.1.14.18 Pantothenate transporter FEN2 - Sa... 140 e-09
	TLKIRAVPKSLLVAFDVDDSGTAESSPVPLDAPPDSPCTDVPESSTLEKARLLIACVLVM
	VHVSAADRRGPSAWTSDAAADTSMGPSFQWPGRFLRQVNAPVVPDDGRLLGAGSATTVNT
	LALGAGPAKVGKIQVGVALPRRRFEHVR
>Sbre-contig00081.g6579.t1	MSQMEKEISWPVHVEDNDVESAFGAASVAKHDKTTSVMGTVKLTEGTIIYIPTPTADPQD	####	P53389 11 TMSs 2.A.1.2.33 Protein HOL1 - Saccharomyces cerev... 146 e-10
	PLNMGKWQKTAIVVVISIFSTLGLSLISGFGGLLGFYIPPYEAAGKDYADITALMTYPSL		B6HN82 12 TMSs 2.A.1.2.86 Pc21g09220 protein OS=Penicillium ... 123 e-07
	FMGIGNLIGMPIAYAVGRRSVLLASTIVMIVGAAMCAVAENYDFHLWSRCLLGLAAGQSE		P53943 11 TMSs 2.A.1.2.36 Probable transporter AQR1 - Saccha... 121 e-07
	ALVPMITQEIFFLHERSQGLMIQHTVQVTLTTVWVLFASPIAEEITPRWWYGLGGILAGV		Q01440 12 TMSs 2.A.1.1.20 Membrane transporter D1 - Leishman... 117 e-06
	QFFMAFFLVPETKYDRPLSSYQESGSDSESGAPQVCTEKPPLDTVNFAPRTFKSDLRLWV		P0AEP1 12 TMSs 2.A.1.1.1 Galactose-proton symporter - Esche... 113 e-06
	GTPDWGLGWRTFRHTFELVLYPQVFWAMCINGLTLGCNIGIGTTYGHILTSAPYNWPQSS		P46333 12 TMSs 2.A.1.1.106 Probable metabolite transport prot... 110 e-06
	VSYINCGQIVTALVALPLFGYGSDMLIKFFANRRGGLHEPETRLIPLIFPVIVGTITAVL		Q8NKG7 12 TMSs 2.A.1.2.77 Multidrug resistant protein OS=Acr... 108 e-05
	YGQAATHTDQYHWFTYAWAIAAYYFCFIGANIVAITYLLDSYPTRAGPLLIIICAFRGII		P28246 12 TMSs 2.A.1.2.7 Bicyclomycin resistance protein (S... 105 e-05
	SFGVSYGITPMTDSLGFDGGFGLFAGLTAAFGLFGIAVYFYGKKLRALTGRFTKDKDE		B6HIC2 12 TMSs 2.A.1.2.78 Pc21g01300 protein OS=Penicillium ... 105 e-05
>Sbre-contig00081.g6584.t1	MRNISRFINMTDSNGTASGNDNVRVEAATPEDHEKSLGLQMGALRRRMLMFSLCLTNFLS	2.A.1.3	H2E274 14 TMSs 2.A.1.3.65 MFS multidrug transporter OS=Trich... 454 e-49
	ALDVTIVSTALPTIASTLNANAAQYAWVGSAYTLASTSSTPIWAKLSDIFGRKPVILVAN		Q9ZGB6 14 TMSs 2.A.1.3.32 LanJ OS=Streptomyces cyanogenus GN... 442 e-48
	GIFMAGSLLAALAPTITVLIGGRVLQGLGGGGILVLVTIIIGDLFELKDRAKYYGLTALV		O32182 14 TMSs 2.A.1.3.33 Uncharacterized MFS-type transport... 428 e-46
	YAVASAVGPILGGVFTQTIGWRWCFWINLPFEVLSLIVLVPMLRLKSPTIPFIEGLMSLD		Q09752 13 TMSs 2.A.1.48.3 Multidrug resistance protein fnx1 ... 411 e-44
	WIGSIIIVGGTICFLLGLETGASGDQGWSSAKVICLITFGVLLLVGFFVYEAKLAKNPLI		P96712 14 TMSs 2.A.1.3.50 Multidrug resistance protein 3 OS=... 401 e-42
	PSHIFTKITNIAAFTTACLQSFVFIAYDYFVPLYFQVVLGFKPLISGVSLFALVIPLSLA		B6Q577 14 TMSs 2.A.1.3.68 Putative uncharacterized protein O... 381 e-40
	TMSTGLFMARTGNYLLPTRAAAAIMTLGTGLFISFGEEVNWAKNILFLIIAGVGVGPLFQ		P38358 15 TMSs 2.A.1.48.2 Vacuolar basic amino acid transpor... 353 e-36
	APMIALQTHVKPVDISAAMSAFTFMRSLFSSASIVVGSVILQRSLPGDGLTLGHDQGDPG		O69070 14 TMSs 2.A.1.3.29 Tetracycline efflux protein - Stre... 335 e-34
	EGASREDTRHYVAALRIMWIAYTAIAGLMFLVTFFVRKADSKSSEVIRDID		O59726 14 TMSs 2.A.1.48.4 Membrane transporter - Schizosacch... 317 e-31
>Sbre-contig00081.g6593.t1	MAPDVGSVRAAPSVADDLKPSVNHTDHAEGNALLVDRHGTVRKVPVPSGNPNDPLNFRAW	2.A.1.2	P53389 11 TMSs 2.A.1.2.33 Protein HOL1 - Saccharomyces cerev... 243 e-22
	EKWGVIVTCCWFSIMSLALAGGLGPILGVFGEMYAPEGYGRADISLLLTLPSLFIGIGNY		B6HIC2 12 TMSs 2.A.1.2.78 Pc21g01300 protein OS=Penicillium ... 181 e-14
	IILPGALAFGRRPVFLISSVVLLFATIGSAASNTYVAHLSTRVVQGLATGASESLLPLMI		B6HN82 12 TMSs 2.A.1.2.86 Pc21g09220 protein OS=Penicillium ... 166 e-12
	TEVTFLHERGQIFGLYWTTQTIIGACLNLASSYEVDALGWRWYYWIFSIAVAIGLVLAVF		O52733 12 TMSs 2.A.1.1.41 D-xylose-proton symporter - Lactob... 151 e-11
	FGFETRFARPAVNLDGRIIVTDDFGVTRVISDDEAQAYLEQHAGEVPSEHDDTPKKTYSQ		Q8NKG7 12 TMSs 2.A.1.2.77 Multidrug resistant protein OS=Acr... 144 e-10
	LLMPWSEPHPTPWKMIVTSWAYMAQSMASPAILFAVLSSSVCLGCTVCMSLTYDTVLRAY		P28246 12 TMSs 2.A.1.2.7 Bicyclomycin resistance protein (S... 127 e-08
	GWQPQDIGLVNVASIVGSLLGSAYCTFLGEPFVLWMARRNHGIHKPEHRLVVLVPMGILG		Q12256 12 TMSs 2.A.1.2.64 Polyamine transporter 4 OS=Sacchar... 126 e-07
	VAMLVLYGFSAEWGVDETGDNYWGALLGWGFFQTTWIAVLIVTTTFAAEASPKHPGPALV		P53943 11 TMSs 2.A.1.2.36 Probable transporter AQR1 - Saccha... 121 e-07
	MVVGTKNLVSFGVAYGMTPMVEQGGYAWSFGVLAGIFGAIFVLGIPVYFLNPKWRRYITR		O35018 14 TMSs 2.A.1.3.30 Lincomycin resistance protein lmrB... 117 e-06
	REEERGVMTTD		O69070 14 TMSs 2.A.1.3.29 Tetracycline efflux protein - Stre... 114 e-06
>Sbre-contig00081.g6600.t1	MLRSSITTNAGTLTDPSPTATSVPTAVPEIEGPEPGPAVSKSRTVAIISCVTCITGISNL	2.A.1.3	Q08902 14 TMSs 2.A.1.3.52 Drug resistance protein YOR378W OS... 142 e-09
	LAGLLTVCIPVISADLAIPPALQLWPASAFALACGCTLLLCGTVTDALGCRRVYCLGALV		Q00538 14 TMSs 2.A.1.3.10 Methylenomycin A resistance protei... 115 e-06
	QAASAVGSGLAATTGQLIAMRTVAGVAASLCLPSAVGIISRSFPTTSSPRSRRAAFSAMG		Q04733 14 TMSs 2.A.1.3.8 Cephamycin export protein cmcT - N... 115 e-06
	GGQAVGFGLGLVLGGVFSDTIGWRWGFHTTAILNGAVLALALWALPSGIDGGPFEWSMVT		P94574 14 TMSs 2.A.1.3.57 Uncharacterized MFS-type transport... 111 e-06
	RLPIEIDWVGAVIVSASLALLSYELAVFSGTHAERHIRQPLNLTLLCAALILLPVFGLWM		P46104 14 TMSs 2.A.1.3.9 Lincomycin resistance protein - St... 110 e-06
	RFQTRRGRPALIPNSLWTNVPFTAVCVTVFLVWGALNASEQLTTLYLQDVRGVSALTSSL		Q54806 14 TMSs 2.A.1.3.5 INTEGRAL MEMBRANE PROTEIN - Strept... 108 e-05
	YFLPAPICGALMNIAIAIFLPHLNPSFAVATSCLVSGIAPLLLATLCRVDGPSYWEAVFQ		P39886 13 TMSs 2.A.1.3.12 Tetracenomycin C resistance and ex... 107 e-05
	AMALNPLAADLIYVIANLVMTAAFPAEMQALAGGVFHMLSQIGKSVGIATTAVIAQQVTA		Q939A4 12 TMSs 2.A.1.3.28 Multidrug resistance efflux protei... 106 e-05
	PTQGPDLKEAVLRGFKAGWWYNCGMGFVSVLVGFWGLRNVGRLGVKRE		A5H8A5 16 TMSs 2.A.1.3.31 Plasmid efflux fluoroquinolone - E... 105 e-05
>Sbre-contig00083.g6686.t1	MAPSVRSRTDSVDLKKDLNNDVEVEENAQRDEYLERYDLIKDKSPEELKALEKSLVRKLD	2.A.1.14	Q9RPP3 12 TMSs 2.A.1.14.8 PHTHALATE TRANSPORTER - Burkholder... 292 e-29
	WKFLPMVSLMLVMNYLDRINVSNARLAGMQHDLHMTDTVWSTGISMFYVGYIITQIPSSI		P53322 12 TMSs 2.A.1.14.11 High-affinity nicotinic acid trans... 289 e-28
	VMAKGKPRFLLPACMLAWSAVTICMPAVKSGWAFCLCRFLVGFTEGPFVPAVSLMTFSWY		P70786 12 TMSs 2.A.1.14.3 Putative tartrate transporter - Ag... 281 e-27
	TKQESPLRMGIWHAGNTISQAISGLLAAGILTNMDYVANLRAWQXSVNTTFVRHPGIVSI		P25621 12 TMSs 2.A.1.14.18 Pantothenate transporter FEN2 - Sa... 264 e-25
	VIGLVSFWFIPNFPSNTGTYFLTAEEAEMAAYRQTVSAGGISEDEEGGYWGGVWAMFKDP		O43000 12 TMSs 2.A.1.14.17 Pantothenate transporter liz1 - Sc... 246 e-22
	FSHFFAFIHFSIIIAQSYKDFFPSILSTLGFDQITTYLIQAPPPIIAFLVTLAVSWHSGR		P39709 11 TMSs 2.A.1.14.37 Probable transporter SEO1 OS=Sacch... 238 e-21
	VLEHGWHIIVPILLTAVGCIVMITTLNVGGRYFAMILLVTGPFVGLNLQISWETTVVPRP		P40445 12 TMSs 2.A.1.14.38 Uncharacterized transporter YIL166... 235 e-21
	RTKRAALIAYANCVSSVSHWFTPYFFLTNQEPYYQTAGGAIITGCGLTVIGVLITK		Q9RPV1 12 TMSs 2.A.1.14.9 HPAX - Salmonella dublin. 233 e-21
>Sbre-contig00083.g6697.t1	MDATQTNDWEKAPSLSHVDNASQAGSGIDKSDLAGNGQGPVDHFVGQENSKANKQLLRKQ	2.A.1.14	P53322 12 TMSs 2.A.1.14.11 High-affinity nicotinic acid trans... 477 e-50
	DRLLIPVCAIMYLLAYLDRSNIGNAKVMNSESGGDLMTENHLTEDQYAIALMVFLIAYTL		P70786 12 TMSs 2.A.1.14.3 Putative tartrate transporter - Ag... 438 e-46
	FEVPSNNFLKRAGPSKWFSFLLVSWGTISMCLAATHNFAGLTVARFMLGVFEAGLAPGLA		P76470 12 TMSs 2.A.1.14.35 Inner membrane transport protein R... 353 e-35
	YYISFWYRADERSIRLAFIYSTATLAGAFGGLIAYGISHMNEAAGLSGWRWLFILEGAPS		O13880 12 TMSs 2.A.1.14.19 Vitamin H transporter 1 - Schizosa... 352 e-34
	VLFGIFIFFALPDYPESSKFLTPEEKELAILRMEFNGSKGSAGHMTWEDAKGVLLDWRLY		Q9RPV1 12 TMSs 2.A.1.14.9 HPAX - Salmonella dublin. 342 e-34
	LHYIVYFSKSCPFSSLSLFTPSLTKGLGYDSFRAQLMTVPPYAAAFVVTIILSFYCDKYE		O43000 12 TMSs 2.A.1.14.17 Pantothenate transporter liz1 - Sc... 334 e-32
	KRAATTIGLMLVGAAGFIASATLPATDYAARYACLIIAACGTFATIPILLGWLSANLRST		Q9RPP3 12 TMSs 2.A.1.14.8 PHTHALATE TRANSPORTER - Burkholder... 327 e-32
	SAQGLALALNISFGAPGQILGVWIYEDEEQDKGYPTGHWVNGGLLLLGSALTAALVALYT		P40445 12 TMSs 2.A.1.14.38 Uncharacterized transporter YIL166... 297 e-28
	YRNRRIDRGLHINRPALYLRGVVNPGYTEDLPMLFASSTHRLERTLEFLALELARHAELD		Q07904 12 TMSs 2.A.1.14.36 Thiamine pathway transporter THI73... 280 e-26
	GQVVGADEKDVNAFHGGNLICHGDAVTRLYHQDDARSVRTCFLDDCVDGCCLEVEGGGET		Q05181 11 TMSs 2.A.1.14.5 Phthalate transporter - Pseudomona... 269 e-25
	CEVFWETHAWVVYMREYYAHGTAVEDLLHEAIPALGRVLEVDEDGVEAAVLRKLHHRRTG
	ILGGLTHLANATLRYAGLEFWDSRLATGYRGGRRVVRAVGIPSGAVRAAVGFLAKSIGQV
	AKVGLGAALNPTLASPRKETTPQPVTAIFIPTSLSRSHRSSETMAPYLSTMDSSDNQLSP
	THPANPKPKLYILSDFHPEAVKHAQSLFDCVLYGDPEAENWRSNATAILIKDYYIRDEDL
	KAAPQLKVIGKQGVGLDKVDVKACERRAVKICNSPGVNAGAVAEMTLCLALSVARQVPEL
	VLRQRVGGEAIRKETVAGMLLSNKVVGVIGMGHIGQAVARMFAGGLQSSIVAYDPYFPRA
	AGPWESIPHRRVDELDEVLEAADIVTLHVPLTAGTKGLISASQLKKMKQTAILLNTARGG
	IVNEEDLVEALEQGRIWGAGFDCHVQEPPTVAKYERLWNCGRFVGTPHIAAATDETQIAT
	INAATDGVVKAFHSKDIPEGPGKVTEAVSVVPPHARFIGYVREGVQRLESETHWRVLLPC
	NLSRVNMRRLTCTTLMARSPGSLQTVTTWLPSQALRLHPLELLLQIMEEACVDCNIWHTL
	GEPRQDVPSGRKGTPRLLTRGAAGSVVEVSNPVLDISLRQRIRIKLLLVNPSIQHERDDD
	SSHKDEVSVCARKGDEVPSTQ
>Sbre-contig00083.g6722.t1	MATEKLQSQTDTQDSVADFARGSIVADPDWTLEEEAAIRRKFDFTITPLVTLLYMLCAID	2.A.1.14	P53322 12 TMSs 2.A.1.14.11 High-affinity nicotinic acid trans... 396 e-42
	RANIGNARIEGMNDDLDLVGYRYNIILTVFFIFYLVVEIPSNVILKNIGPRFYLPALVLC		P70786 12 TMSs 2.A.1.14.3 Putative tartrate transporter - Ag... 307 e-31
	FGLVSLCTAFVHSYPTMIVVRALLGIFEGGAMPGTAFFLSCFYKKTELFFRMSIFIASSS		Q9RPP3 12 TMSs 2.A.1.14.8 PHTHALATE TRANSPORTER - Burkholder... 248 e-23
	LASSFGGLLAAGLSQIPPWGADAMAIDRWRNIFFFEGLFTVIVAAVAPFFLPHSPGTYKF		P40445 12 TMSs 2.A.1.14.38 Uncharacterized transporter YIL166... 247 e-23
	LTPRQQYIAAERLRRENITGHQQSNEKKVTWIHIRRAIFNVHTNVCAWCFFSTNSAVQGF		P15365 12 TMSs 2.A.1.14.4 Allantoate permease - Saccharomyce... 241 e-22
	GAFIPTILREFGWTSTEAQLKSVPPYLVACCVTMALGYLSDRTNKRGIFMVGVLPLSIIG		Q9RPV1 12 TMSs 2.A.1.14.9 HPAX - Salmonella dublin. 211 e-18
	FAILRFTTNENAKYAAVFLNAISCFGASSGFLSWGINNAGSPAVAAVAGGYMVMVGSLGG		P39709 11 TMSs 2.A.1.14.37 Probable transporter SEO1 OS=Sacch... 209 e-18
	VLST		O43000 12 TMSs 2.A.1.14.17 Pantothenate transporter liz1 - Sc... 206 e-17
>Sbre-contig00086.g6841.t1	MDFEREITTVSEGTPLLRGFPEDDGGFNDQNAVFEFDPKGDPDNPREWSSGFKWAIVLLL	2.A.1.2	B6HN82 12 TMSs 2.A.1.2.86 Pc21g09220 protein OS=Penicillium ... 508 e-57
	ACMAFTVTFTCISVVPIANQIVTDLDAGNPSSAGSALLVTIWELGEAAGPLFIAPLSEVY		Q8NKG7 12 TMSs 2.A.1.2.77 Multidrug resistant protein OS=Acr... 391 e-41
	GRYPVMNTANILFVSAIAFASVCTSTPLFVASRALTGLCVAVNVLNPAIIGDMFVSEERG		B6HIC2 12 TMSs 2.A.1.2.78 Pc21g01300 protein OS=Penicillium ... 346 e-35
	SPMSAVMLAPLIGGAIGPAIGGAIAETVGWRVVLYISVGLASACEVLFLCYFQETYKVAI		Q9HDX4 12 TMSs 2.A.1.2.76 Uncharacterized transporter B1A11.... 322 e-32
	LRRRAAAWWKGSGGEAEMPEHLRPPEMSVGKLYHLASRPLGMLFGSGILFSLALFAAVSF		Q07824 12 TMSs 2.A.1.2.16 CHROMOSOME XII READING FRAME ORF Y... 313 e-31
	SYFYVMSVSLPGILQGIYGFSPAETGAAFIALSIGSVSAVGLCNATLDRIYIYLRGDRDP		P38776 12 TMSs 2.A.1.2.63 Probable drug/proton antiporter YH... 286 e-27
	SVPRPEHRLPLAIFAGLLLPVGISLYGWIAEWRLSVWLFLFGAAMIDGATLLVMIPLSAY		C5DX43 12 TMSs 2.A.1.2.46 ZYRO0F02090p OS=Zygosaccharomyces ... 267 e-25
	VVDACGVYSASAMTGVIVMRCLMGTFLPLGEAPLIETFGYGWGMTMFGLLSLCLAPIPVL		C5E4Z7 12 TMSs 2.A.1.2.45 ZYRO0E10054p OS=Zygosaccharomyces ... 261 e-24
	VMRYGEKWRRGSELLQGI		B6H9Q3 12 TMSs 2.A.1.2.85 Pc16g11960 protein OS=Penicillium ... 260 e-24
>Sbre-contig00086.g6861.t1	MADPIEPSRSMTRIPHWRMVIDQAGVTPEVLDHKYPGSGTEEDPYLISWIPDDPRNPMNL	2.A.1.2	Q8NKG7 12 TMSs 2.A.1.2.77 Multidrug resistant protein OS=Acr... 1054 e-135
	SPGMKWFITFETAFNTLAVALLSSAYSGGVQEIMAEFQISQIVAILGVSLFVLGFAIGPL		B6HIC2 12 TMSs 2.A.1.2.78 Pc21g01300 protein OS=Penicillium ... 993 e-126
	LWAPLSELFGRQVLFFGTYAVLTAFCAGCAGAQNIETLIILRFFAGSFGSSPLTNSGGVI		B6HN82 12 TMSs 2.A.1.2.86 Pc21g09220 protein OS=Penicillium ... 867 e-108
	ADMFPASQRGQATALFAAAPFLGPVLGPITGGFLGVGAGWRWVMGFLAIFSGFCWILGTL		Q07824 12 TMSs 2.A.1.2.16 CHROMOSOME XII READING FRAME ORF Y... 859 e-106
	LIPETYAPVILRRRAEKMTKMTGKVYYTALDQQQGRPTLKESFKIALSRPWLLLFREPIV		B6H9Q3 12 TMSs 2.A.1.2.85 Pc16g11960 protein OS=Penicillium ... 854 e-106
	FLLSLYMAIVYGTLYMLFAAFPIVYQQGRGWSAGIGGLPFLGIMVGMFGAIAYTIPDNKR		P53283 11 TMSs 2.A.1.2.67 Polyamine transporter 2 OS=Sacchar... 819 e-100
	YIRTQMKHGGSAPPEARLVAAMVGCAFLPIGLFWFAWTNHPHIHWIVSIIACVPFGFGMV		Q06451 12 TMSs 2.A.1.2.66 Polyamine transporter 3 OS=Sacchar... 819 e-100
	LVFLSIMNYLIDAYTIFAASVLAANSVIRSLFGAAFPLFTGYMYDDLGIHWASSIPAFLA		A0ST42 12 TMSs 2.A.1.2.79 MFS transporter OS=Cercospora nico... 774 e-94
	LACVPFPFLFYKYGPAIRERCKYAAQSAEFVRKMQQAAANQNTSDDSAGEKAVDAGRQED		Q12256 12 TMSs 2.A.1.2.64 Polyamine transporter 4 OS=Sacchar... 749 e-89
	EQTVRGDQQSDASSHTKASDEDEEDPSSLEETARRVRSRADTVASRHSRHSVLYEGNPYD		O94528 12 TMSs 2.A.1.2.35 Caffeine resistance protein 5 - Sc... 719 e-86
	VDRVNTRQSFNN
>Sbre-contig00086.g6862.t1	MAGEKEQASSYGSPSQGSVVTPPQQDWSPKEENKARRKIDSSVLPLLFLGLLVFQLDRMN	2.A.1.14	P40445 12 TMSs 2.A.1.14.38 Uncharacterized transporter YIL166... 419 e-45
	LASALTDGFADDIGIDQATINLGNQLMFMGIVVLEIPCNMLLQRFGPRKWISGQIVGFGI		P70786 12 TMSs 2.A.1.14.3 Putative tartrate transporter - Ag... 264 e-25
	VATMQVFLKNRTGFLISRLILGFAEAGYIPGAVYTLSTWYKKRELAKRVAVFFFGMFGGN		Q9RPV1 12 TMSs 2.A.1.14.9 HPAX - Salmonella dublin. 244 e-22
	AISPILASGILQLGGQRGIKGWQWLFMIEGIFTIVVGLLLLFVLPGSPDTPTPLLSPGLI		P53322 12 TMSs 2.A.1.14.11 High-affinity nicotinic acid trans... 241 e-22
	SFSGEQKGILQRRLELDDDEKREGAQGMHIPLKLVWKTVSHYRRWPHYVSTFAVFSTWSP		Q9RPP3 12 TMSs 2.A.1.14.8 PHTHALATE TRANSPORTER - Burkholder... 239 e-22
	LTTYTPSIIMALGFNRTEANALAAVGASLSLVVVLIFAYISDKTNKRGFSVIGAHICYII		O13880 12 TMSs 2.A.1.14.19 Vitamin H transporter 1 - Schizosa... 235 e-21
	ALIVARSIHPRAGKWSRWGLWTAVNSFAVGYHPVHNSWVQLNCRDPGERSISIAMWVMSA		P76470 12 TMSs 2.A.1.14.35 Inner membrane transport protein R... 230 e-20
	ISGLMVGTQYFRAEDTPFYSTGLRTLIIMVAVGIVFAGLQIVIYVVHNKRVVEGKHKTKD		O43000 12 TMSs 2.A.1.14.17 Pantothenate transporter liz1 - Sc... 224 e-20
	GEEPMVYVP		P25621 12 TMSs 2.A.1.14.18 Pantothenate transporter FEN2 - Sa... 209 e-18
>Sbre-contig00087.g6908.t1	MSPQPQQAVMAADDPTKDGPTVGEIEDQADAKTNPLEEVTPRAIQNRFDLLRDLTDEEME	2.A.1.14	P70786 12 TMSs 2.A.1.14.3 Putative tartrate transporter - Ag... 365 e-38
	ALDKRVVKKLDWRMMPMITIMYLMSYLDRINVSNARLAGLQEDLHMDDTMWNLGISAFYI		P53322 12 TMSs 2.A.1.14.11 High-affinity nicotinic acid trans... 335 e-34
	GYVFGQLPGNLWLAKTNPRWFLPGVMMAWSSATICMPAVKNGAGFAVCRFFIGLCEAPFM		Q9RPV1 12 TMSs 2.A.1.14.9 HPAX - Salmonella dublin. 319 e-32
	PGISLLTSSWYTKTENPLRMAIWHAGNTISNIISGFLAAGILTGMKNTAGLTSWQWFFII		P25621 12 TMSs 2.A.1.14.18 Pantothenate transporter FEN2 - Sa... 303 e-30
	EGGVSIIVAAAAFIALPDWPHNTRWMSAEETEMALYRVLCSNGGVEEEFGGTWDGLWEAV		O43000 12 TMSs 2.A.1.14.17 Pantothenate transporter liz1 - Sc... 301 e-29
	KEPFTWCFCLMHFALVTAQSFKDFLPSIVNTFDFGELTTYLMQAPPYAFAYIFACGVAWS		Q9RPP3 12 TMSs 2.A.1.14.8 PHTHALATE TRANSPORTER - Burkholder... 297 e-29
	ASRRQENFWHVVIPIIFSAAGCAILIGTTVIGARYFGLFLLIAGTYSGFNIQLSWETTVV		P39709 11 TMSs 2.A.1.14.37 Probable transporter SEO1 OS=Sacch... 276 e-26
	PAPRSKKAALIAIANCISQTSHWFSPYFWPRSHEPLYRLGGGLILVGCLFVVVSAGLARW		P15365 12 TMSs 2.A.1.14.4 Allantoate permease - Saccharomyce... 242 e-22
	RAQLLNKKLDEAEGWTKDSGVERGWRYVY		Q05181 11 TMSs 2.A.1.14.5 Phthalate transporter - Pseudomona... 230 e-20
>Sbre-contig00092.g7170.t1	MQSNDFVPGTVQLVDVGQDDAVAEIVLHPRPSKDPEDPLNWSYRRKMLSTFCMFTYAMTI	2.A.1.2	P53389 11 TMSs 2.A.1.2.33 Protein HOL1 - Saccharomyces cerev... 402 e-42
	AISSAAIYSALEPISEATNLSVANLNAGTGYMFLSFGWGCLVWQPLGLAYGKRPVYLLTT		B6HN82 12 TMSs 2.A.1.2.86 Pc21g09220 protein OS=Penicillium ... 241 e-22
	LCTIEAIMLWAPFTTNNGQWIANKTLQGFFGAPLESLCEISMTDIWFTHERGKYLSIYVL		B6HIC2 12 TMSs 2.A.1.2.78 Pc21g01300 protein OS=Penicillium ... 218 e-19
	ALYIANSIAPLIAGFILAGQGWKWVLYWCAIYNAACFVFLYFFMEETNFSRQNEALDDTD		Q9HDX4 12 TMSs 2.A.1.2.76 Uncharacterized transporter B1A11.... 200 e-17
	GSEDTLQSENTRGDTEKAGEAAHLERQTSVEQNVIYRRKSLREKLKLIDTANLKARNPKD		Q07824 12 TMSs 2.A.1.2.16 CHROMOSOME XII READING FRAME ORF Y... 194 e-16
	MIFQVIRPFLYLRYPVVVYCGICVGCYQMWLSFLNGTESSIMTESYGFSEVMLGVPYISP		Q8NKG7 12 TMSs 2.A.1.2.77 Multidrug resistant protein OS=Acr... 192 e-15
	VLFSVLGGVYGDIFIVKMARRNGGIFEPEHRLWLLLPLVVLAPGSQLLWGLGAYFEVHWM		B6H9Q3 12 TMSs 2.A.1.2.85 Pc16g11960 protein OS=Penicillium ... 192 e-15
	GPVIAMGIIAFVTVVGVQVCVSYCIDTYRGLSGEAIVTLILLRNNILFGVNYGITPWVTD		O94528 12 TMSs 2.A.1.2.35 Caffeine resistance protein 5 - Sc... 178 e-14
	MGLRNAYILAACLAFVHVASFGIMDAGLMH		Q70WR7 12 TMSs 2.A.1.2.23 Fructose facilitator - Zygosacchar... 163 e-12
>Sbre-contig00093.g7199.t1	MQSHVDDEVLTGVSVADRQSERRAAEIDEKSEKTLEAQLQPHHAAPEDHDASSPDAREVN	2.A.1.2	B6HIC2 12 TMSs 2.A.1.2.78 Pc21g01300 protein OS=Penicillium ... 489 e-54
	IPLGLFALSGAFSLQDLLASHGVHHIAAPAPNPKHLSPFEWPMRKKALVLHAPIFAAMMS		Q8NKG7 12 TMSs 2.A.1.2.77 Multidrug resistant protein OS=Acr... 482 e-53
	AYAAGAYAMGAQPLMEKWGVSTTAYNVGMTVFVAGFGVTPMLLAPISEVYGRYWVFVAAG		P38776 12 TMSs 2.A.1.2.63 Probable drug/proton antiporter YH... 456 e-49
	VVFFLGTLGCAVTDTYAAMLVARFVTGCGASIYATLTGGAVADLFHKEDRNTPMALYSAT		B6HN82 12 TMSs 2.A.1.2.86 Pc21g09220 protein OS=Penicillium ... 440 e-47
	IMAGTGLGPLISGPVVDRAGWRWIFYHQMIVLALATANIAVCMHESRGNVLLRRKCAELN		P32071 12 TMSs 2.A.1.2.2 Cycloheximide resistance protein -... 428 e-45
	KYFAGLPEDAVELPEHTVNPSRGAAPASGTRLPKVRFTAEVAEPELKISLVWRSFAFPLR		Q07824 12 TMSs 2.A.1.2.16 CHROMOSOME XII READING FRAME ORF Y... 407 e-43
	LLFTESVVFWFSVWVSFAWAVLYMQFGSIPLVLRDTYGFSNTQVGAVYTALVVGAILAGI		P38124 12 TMSs 2.A.1.2.17 Fluconazole resistance protein 1 -... 401 e-42
	MSLTTQPLLRKLFPARMARPEGRLLAACYESIFLPVGLFWFGWSAYREAHWIAPTLAIGC		P28873 11 TMSs 2.A.1.2.6 Benomyl/methotrexate resistance pr... 396 e-41
	IAMGIFSIYLAVFNYLADTYHQYSSSAQAAQSMCRNLLAGVFPLIAHILWGNLTYGEAGS		B6H9Q3 12 TMSs 2.A.1.2.85 Pc16g11960 protein OS=Penicillium ... 382 e-39
	LLGAIGFALTAVPWLLSLFGERIRARSPFAGELKVDESPQESSNEGAA		O94528 12 TMSs 2.A.1.2.35 Caffeine resistance protein 5 - Sc... 381 e-39
>Sbre-contig00093.g7209.t1	MLQLCGACARSAPKKSKPPYLDGDGHVNFEMDDPDNPRNWSAGYRWLITTIATLLATNAN	2.A.1.2	B6HN82 12 TMSs 2.A.1.2.86 Pc21g09220 protein OS=Penicillium ... 596 e-68
	FASSAPSGANVSLAEHFGVSELAAGLVMTMFLLGFCAGPLLVAPLSEFYGRQGIFYKTFF		Q07824 12 TMSs 2.A.1.2.16 CHROMOSOME XII READING FRAME ORF Y... 572 e-64
	GYVIFTFLCTWAPNFGAMLVGRFITGTLVSSGLSNAPGVIADLWDVEDRGDAMALFSAMT		Q8NKG7 12 TMSs 2.A.1.2.77 Multidrug resistant protein OS=Acr... 570 e-64
	WLGTSLAPVIGGFCELKKDWRWSFYVLLWLGGGSAILMLLIPETHGPTILRRRAIAVRKA		B6HIC2 12 TMSs 2.A.1.2.78 Pc21g01300 protein OS=Penicillium ... 548 e-61
	KMPGYENVRAPVEDNSPSLLGIYKISLIRPWALLFDPISFACAVYVSISVGLYYMLFNIF		B6H9Q3 12 TMSs 2.A.1.2.85 Pc16g11960 protein OS=Penicillium ... 530 e-58
	PLVFQDMRGWNAGVGQLPLLGAVVGSVVAGLMVVVDTKRLLRKTKKMNIRFGDLTPEERL		Q06451 12 TMSs 2.A.1.2.66 Polyamine transporter 3 OS=Sacchar... 486 e-52
	PLAMVGGIGLSASMFWFSWSAQYNSVHWIVPTLAGGFLSASMLLIFVIYVNYIVDTYTVY		P53283 11 TMSs 2.A.1.2.67 Polyamine transporter 2 OS=Sacchar... 482 e-52
	AASAIAANTIARYAFAASVPLFTDQMFAAMDIGGGGSLIAGCAALLAPVPFIFWKYGKKI		P38776 12 TMSs 2.A.1.2.63 Probable drug/proton antiporter YH... 459 e-49
	RARSRYTQRVEPAQEFEWNTSKDPTDYSLQDGNGNRSAESSAEMGHDILQLAKPLTCLLR		Q12256 12 TMSs 2.A.1.2.64 Polyamine transporter 4 OS=Sacchar... 436 e-46
	LNGRTVQPSLLQSSPLSMPPVVSKRRNGKHVAYQQDLGTRSKRFRHVNGSRRDKGPLTNE		P38124 12 TMSs 2.A.1.2.17 Fluconazole resistance protein 1 -... 432 e-46
	VRVRVRLQRLTRDTRGRAVTDDIGGDSTGAVARADQGRAIRRDCSLEKARDSVARDIHFW
	DSQTIGDLTSVQSESSFDRVE
>Sbre-contig00094.g7247.t1	MAMSHPSPPPSSHPSSTSSQASSTRPLDNSHQAPSSSYDMENTDQIPGTVYLVDKAGDFT	2.A.1.2	P53389 11 TMSs 2.A.1.2.33 Protein HOL1 - Saccharomyces cerev... 319 e-31
	GGQQDSSHADIILVPQPSSDPNDPLNWSYTRKMRAMVMVFIYIIGNGITTSLQYSLLNDI		Q8NKG7 12 TMSs 2.A.1.2.77 Multidrug resistant protein OS=Acr... 279 e-26
	TEDTGISTEHLVQGNGVMILLFGWACLFWQPIALTFGRRGVFLLSILLTVPLCVWTAYSK		B6HIC2 12 TMSs 2.A.1.2.78 Pc21g01300 protein OS=Penicillium ... 265 e-24
	TSGEWYGHRVLIGFAASPFEALPAVVVSDLFFAHNRGTYMSVYVFMLFTGTFIAPLVAGW		Q70WR7 12 TMSs 2.A.1.2.23 Fructose facilitator - Zygosacchar... 228 e-20
	FNDAYGWRWTMNFGAIVGAVFFVIMFFGLEETMYFRHAAPRIQHSPVFDSDSTSNSDDDS		B6H9Q3 12 TMSs 2.A.1.2.85 Pc16g11960 protein OS=Penicillium ... 222 e-19
	RRKSGSIKSGTHEPIERIRAGNHVAQPDVFPILLTWDRLRLFRSLPGRPTVKDMFAMSYR		Q06451 12 TMSs 2.A.1.2.66 Polyamine transporter 3 OS=Sacchar... 218 e-18
	PLLYIVSFPCTTWSGFLYGINLAWYNVLNGTASPILSSAPYNWSAALVGSVYAGPIIGSA		P53283 11 TMSs 2.A.1.2.67 Polyamine transporter 2 OS=Sacchar... 200 e-16
	FACLWSGHFADKLTLWLARRNNGIREAEQRLWPLMFSAVITAAGLILWGVGADKNIHWVG		C5DX43 12 TMSs 2.A.1.2.46 ZYRO0F02090p OS=Zygosaccharomyces ... 193 e-15
	LVFGLGMLTFGVVTGGSIATAYNVDCFKDLAGETTVSIMIMRNTIGFAFNYAITPWYTNM		P32071 12 TMSs 2.A.1.2.2 Cycloheximide resistance protein -... 187 e-15
	GLQNCFITAAFLSIGCTSTFLLIVVFGKSMRIYTSKIAQKYLRSSVAGVMNRE		Q07824 12 TMSs 2.A.1.2.16 CHROMOSOME XII READING FRAME ORF Y... 171 e-13
>Sbre-contig00095.g7302.t1	MSDIKEQTPTGATELPTGAAPGINLSTKKEDDKSAGVRRIEAITSVMTLYDRIFIFCGIF	2.A.1.16	P39980 15 TMSs 2.A.1.16.1 Hypothetical 70.6 kDa protein in H... 1227 e-160
	LVAYAYGLDGTLRYAYQPYATASFDNHSLLATINVVRAVIAAAAQPTSAKIADIFGRVEL		P38731 15 TMSs 2.A.1.16.4 Hypothetical 70.9 kDa protein in C... 1089 e-140
	ICLSVFFYVIGTIIEATATNMETFAGGNVIYQVGYTMIMLLLMVVIGDVTSTRARLLFSY		P38724 15 TMSs 2.A.1.16.3 Hypothetical 71.6 kDa protein in C... 963 e-121
	IPALPFIINTWVSGNISEAVLGVTTWHWGIGMWAIIYTVCSIPLIVALTIVGRRAKKRGL		O74395 14 TMSs 2.A.1.16.6 Siderophore iron transporter 1 OS=... 766 e-92
	LVGYNSHWKTLGPRNFFIDLFWRLDTIGVILVIAMFALILVPLTLAGGFGDPKEQWRQAK		Q08299 15 TMSs 2.A.1.16.2 CHROMOSOME XV READING FRAME ORF YO... 760 e-91
	IIAPLVIGICVIPFFVIWELKAPHPLVPFKLMRDRAVWGPLGLACLLNFAWYMQGDYLYS		Q870L2 14 TMSs 2.A.1.16.7 Siderophore iron transporter mirB ... 599 e-68
	VLVIAFDFDIALATRVTSFYSFFSVITGFILGFIVFKVRRLKMFIVAGTVLFLVAFGLLI		O94607 14 TMSs 2.A.1.16.5 Siderophore iron transporter 2 OS=... 529 e-59
	RYRGDVSDSSRAGVIGAQVLLGIAGGMFPYPAQASLQTELRHEHLAVMTGIYLSLYNIGS		B6Q577 14 TMSs 2.A.1.3.68 Putative uncharacterized protein O... 226 e-19
	ALGGAVSGAIWTQVLPGELSKRLDPINGTLAELTYADPFTMAIEYPVGTEERTGIIESYK		O32182 14 TMSs 2.A.1.3.33 Uncharacterized MFS-type transport... 208 e-17
	HAQKILTIVGICLCVPLIGFSFVLRNPLLTDKQNLVENWESGSESDERTVDGERGNELGP		P33335 14 TMSs 2.A.1.3.54 Protein SGE1 OS=Saccharomyces cere... 201 e-16
	EVQQKV
>Sbre-contig00097.g7409.t1	MMRLLNWNIPPRPRTPPSLDRVIVPLEDAHLHSYAARHGGAEARPEDDIEDVEEESGVKS	2.A.1.19	Q9C101 11 TMSs 2.A.1.19.38 Uncharacterized MFS-type transport... 812 e-97
	SEHEATGMLEMSVSEYSIEGLRREIRKGSRGKLTEYELRSKVINKAVQDIGMGRYNWQLF		Q0CZ13 12 TMSs 2.A.1.19.48 Putative uncharacterized protein O... 657 e-75
	VLCGFGWFADNLWLQGISLTLPSLSAEFGIDEKTVRYTTSAVFFGLCVGSSVWGIGSDVF		Q010B9 12 TMSs 2.A.1.82.2 Synaptic vesicle transporter SVOP ... 327 e-31
	GRRIAFNATLIVTSVFGILSSYATSWGWVCFLFASLGFGVGGNLPVDGALFLEMLPEGAT		F2CRE4 11 TMSs 2.A.1.82.1 Predicted protein OS=Hordeum vulga... 315 e-30
	SLLTLLSVWWPIGQLFSSLVAWYFITNWPADEGWRHFILAIGAVTLAMFVLRSVVYTVYE		D6W821 12 TMSs 2.A.1.22.2 Putative uncharacterized protein O... 317 e-30
	SPKFLLSQNRPAEAVAIIQNVALRNRAKTWLTMSVLDAVVAEESHEELPPPRTSASNVVM		Q8BFT9 12 TMSs 2.A.1.82.3 Synaptic vesicle 2-related protein... 316 e-30
	ENLKSFSGERLKPLFSTRKLGLATALLWFAWATIGMGYPLFNAFLPQYLSHGGNPSGDDP		D8UG81 12 TMSs 2.A.1.82.5 Putative uncharacterized protein (... 287 e-27
	GSPLMVREVDPGAAEISDEAYRNYAITSAAGFPGSLLATYLVDHPSPFLGRRGTLASSTL		Q02563 12 TMSs 2.A.1.22.1 Synaptic vesicle protein 2 (SV2) -... 248 e-22
	ASAIFLILFVTHGTTPTWQLIFSSLAAFTQNIMYGVLYAFTPEVFPTPVRGAGTGVASFL		Q9H015 12 TMSs 2.A.1.19.26 Solute carrier family 22 member 4 ... 210 e-17
	NRATGLLAPVLAANVPGDGTSVPVYLAGALIFSAFVGVCLIPVETRGAQLIQDSIHNLPL		O14546 12 TMSs 2.A.1.19.2 Solute carrier family 22 member 4 ... 210 e-17
	PIPPRPRRRIDPPFPQRRPHGILNHRVRPYGILHQPPRNLAPHLRHQPLVPLVRRHLHVQ
	QPRGRDVRLGRQPRDAVHLRLQGPIASALGWDGVKDVEEGEGRPRHDVQLEDRHRDEEVP
	PPVAREVKVPQHPRDVLPRRHDDIVRQNPLRRAAEHVLVPARAPLPRRDRRPKPLAAEAG
	LNLALGGGGREGEVGVEVACEADVVACLVEGVEEVEGYDEDLDAAAVLGEATNWGGCLSV
	SEDRRRDERTEAHVGEEPPSHEGECAGHDGGCLRLGGENSPSPEKVTK
>Sbre-contig00099.g7488.t1	MSTQPRLGPNGDDPASGASSNTIHDSPTLEPHHKHAVPDEEGDSSDRMHDESDSPTEHNR	2.A.1.2	Q8NKG7 12 TMSs 2.A.1.2.77 Multidrug resistant protein OS=Acr... 1845 0.0000
	SNSLHRLPTASTVKSTKATRDPELDLSLPYRTLTDGANMEQYRVETRQGEIPGPPRKDGE		B6HIC2 12 TMSs 2.A.1.2.78 Pc21g01300 protein OS=Penicillium ... 1779 0.0000
	LGDRYRMVTFEPNDKDNPKNWSLAMKWYCTFVVAITCLVVALNSSIISADVGAVAEEFGQ		B6H9Q3 12 TMSs 2.A.1.2.85 Pc16g11960 protein OS=Penicillium ... 951 e-120
	SEQLTLASISLFVMGFGVGPMAFAPLSEIYGRRIIYASTLLLAWIFVIPCAVSKNIETLL		P53283 11 TMSs 2.A.1.2.67 Polyamine transporter 2 OS=Sacchar... 913 e-114
	VCRAIDGIAFSAPMTLVGGTLADLWRNEERGVPMAVFSAAPFMGPALGPLIGGFVADNAG		Q06451 12 TMSs 2.A.1.2.66 Polyamine transporter 3 OS=Sacchar... 905 e-113
	WRWFYWLQLIISFVVWVAISFTIPETYAPTILARRAKKLRKETGDQSWATEQDLDMRPMS		B6HN82 12 TMSs 2.A.1.2.86 Pc21g09220 protein OS=Penicillium ... 730 e-88
	ERLRIFLLRPFQLLFAEIIVLLISLYMAVLYGLLYMFFVAYPIVYEEGKGWSASMTGLMF		A0ST42 12 TMSs 2.A.1.2.79 MFS transporter OS=Cercospora nico... 717 e-86
	IPIAVGTVASAACSPLVNKHYLKMVEKYNGDPPAEVRLVPMMISCWCIPIGLFIFAWTSY		Q07824 12 TMSs 2.A.1.2.16 CHROMOSOME XII READING FRAME ORF Y... 719 e-86
	PRLVWVGPCLAGFPVGFGFIFLYNSANNYLVDCYQHQAASALAAKTFIRSFWGAACVLFT		P38776 12 TMSs 2.A.1.2.63 Probable drug/proton antiporter YH... 689 e-82
	GHMYNRLGYQWASTLLAFLALACCAIPFGFYYFGARIRKRSKYAFSPTVDNGVGDEEKGN		Q70WR7 12 TMSs 2.A.1.2.23 Fructose facilitator - Zygosacchar... 686 e-81
	AN
>Sbre-contig00099.g7493.t1	MATQLPRNDGRSTASVAEKMDAGVEHNEYEGVLNSDDARFLREFTEDQRKKVIRKIDLRV	2.A.1.14	P53322 12 TMSs 2.A.1.14.11 High-affinity nicotinic acid trans... 586 e-68
	VPMLLFLYLVAYLDKTNIGNAKIEGLTDDLDMNGEQYNIALSIFFVPYVLAEVPSNMLLN		P70786 12 TMSs 2.A.1.14.3 Putative tartrate transporter - Ag... 448 e-49
	KFKRPSYYLGLLVISWGIVMTCTGTVQNFSGLVAVRFFLGLAEAGFFPGAILLISKWYLP		P76470 12 TMSs 2.A.1.14.35 Inner membrane transport protein R... 350 e-36
	NETQTRIALLYTSAATGGAFSGLLAYGIAKMDGIGGYEGWRWIFIIEGLMTVVMGILCFL		P40445 12 TMSs 2.A.1.14.38 Uncharacterized transporter YIL166... 352 e-36
	VLADSPALASAWLTPDEIRYLELRQLARQAYEPQEHNEKRFDWKRLMSVVLDWKMYLLIL		Q9RPV1 12 TMSs 2.A.1.14.9 HPAX - Salmonella dublin. 346 e-36
	ANWSNAVPNYAMKFTMPSIVKSMGYTSANAQLLTIPPYFCGAIAAYITSLLADRSSWRMP		P39709 11 TMSs 2.A.1.14.37 Probable transporter SEO1 OS=Sacch... 347 e-35
	FIVGPQMCVITAFAILFAKAADIDNNIAVCYFGVCLACAGMYPIFPGVNAWNIVNTAPAV		Q9RPP3 12 TMSs 2.A.1.14.8 PHTHALATE TRANSPORTER - Burkholder... 340 e-35
	KRAISIGYLVCAGNIGGLIGSYIYIEDEAPKYPTGFGNSLAFASAGMLAALCLEFALWKI		O43000 12 TMSs 2.A.1.14.17 Pantothenate transporter liz1 - Sc... 339 e-34
	NLKDAQMTEETVRAKYSDEELDRMGDKSPLFKYSL		Q07904 12 TMSs 2.A.1.14.36 Thiamine pathway transporter THI73... 339 e-34
>Sbre-contig00099.g7495.t1	MTATDQDPKPLHGPEVEMIEKVGDNTSRDGEDNEPHTVGGVIPSSARDVFSDKEKSAVRR	2.A.1.14	P15365 12 TMSs 2.A.1.14.4 Allantoate permease - Saccharomyce... 449 e-47
	KIDWRIMPLAAWACGLQFVDKSALGAAATYGIREDLGLQDQQYSWCVSIFYIGYIVGAVV		Q07904 12 TMSs 2.A.1.14.36 Thiamine pathway transporter THI73... 341 e-34
	LGRALQYFHAGKVMGVAYFIWGGTLLGCVGANGFAVLMVLRLILGILESSLVPGLLLVTT		P53322 12 TMSs 2.A.1.14.11 High-affinity nicotinic acid trans... 305 e-29
	MCPLSRLGQVKSGPLVSWQLIFLLLGLVSCITGILMYIFIPDAPEKAKWLTERERAIAIQ		Q12235 12 TMSs 2.A.1.14.20 Uncharacterized transporter YLL055... 276 e-25
	RVAEDQLGRKDTHFDWKQAREAITDYRVWFIVLQMFLSQAAGSVTTNFLGIIIKGFGYSE		Q9RPP3 12 TMSs 2.A.1.14.8 PHTHALATE TRANSPORTER - Burkholder... 227 e-20
	LKAQLYTAPNYAVQGFSQLIVSSLPTFSARFRSMKQPLTAAASLIALIGLVLLYVTPAEE		P70786 12 TMSs 2.A.1.14.3 Putative tartrate transporter - Ag... 223 e-19
	QYQGRRLAACIIISCSGVNYTVIMSVLGSNITGSTKKQITSSASFAMYCAINIITPQTFL		Q9RPV1 12 TMSs 2.A.1.14.9 HPAX - Salmonella dublin. 200 e-16
	NTESPRYTTGLSFVLSFLTIFIVLTMVTWLSMRLENARRDKKARTNHEYARLTGAAEEVD		P76470 12 TMSs 2.A.1.14.35 Inner membrane transport protein R... 184 e-14
	RNLLDQTDRQNKHFRTLRNTKSAVSLLFLFIVRQSRNRFIAVDPTITNESLKMTPQGSPD		Q05181 11 TMSs 2.A.1.14.5 Phthalate transporter - Pseudomona... 181 e-14
	LSDRFGTATVSLGGPQEHSLSAKLKAAAKAGFRYIDLFDECWASYLEENGQDGSTLWDAT		O43000 12 TMSs 2.A.1.14.17 Pantothenate transporter liz1 - Sc... 172 e-13
	PANLAIAKKLGDEVKGLGMQIAVTQPLRMIEGRKDPGERAHQLDLVSKRFPFMRAFDTDL
	VFMCSSMDKEPRSTLDYKVVARDLAEMGRRAEEFSNRDGGRMLKIGYEGLSWAQRNTWAS
	SWEVVRAANRHNVGLILDSFNLLAVEFADPYNPEGHGRIYPTLRESLDVLRMSLASLVAT
	VPGDRIFFVQLGDAELVDPRTFRPPTDPDTPALLPWSRKHRLYPMETDRGAYMPVDLTLA
	AILATGYQGPLSLEVFAASLFLKDPDVPRIHAERGIGGLKRVCAEAERIEPFWTTPAMDS
	PAYKTWKEGRTSYSKLPTPKL
>Sbre-contig00099.g7535.t1	MSTTTAAPSTSEASNEKPQDPSTVESSESNAPISAPVPDGGLRAWLVAAGASFIFFSALG	2.A.1.13	Q08777 12 TMSs 2.A.1.13.4 S.cerevisiae chromosome XV reading... 393 e-40
	YGNSYGVFQAHYMRHQLSNMPSDSIAWIGSITTFLQLLAGGLGGPLFDRFGTTWITPSAA		Q08268 12 TMSs 2.A.1.13.19 Probable transporter MCH4 OS=Sacch... 374 e-38
	VIFIFALMMVSLCTEYWHFMLAQGVLTGSVMGLLLFPAMGAVMQYFDKKRASALGLVVAG		O60669 12 TMSs 2.A.1.13.5 Monocarboxylate transporter 2 - Ho... 234 e-20
	SSVGGVVFPIALSKMLNDTSLSFGWSVRIMAFIMLPCLVFSCLTVRGRLPPRKTKFFISQ		O15427 12 TMSs 2.A.1.13.6 Monocarboxylate transporter 4 OS=H... 231 e-20
	AFKQADFLLMTVGTFLAFLGMFPPLFFIPAYAESRGVEATMASYLVAIVNGASTFGRIIP		Q7RTY0 12 TMSs 2.A.1.13.17 Monocarboxylate transporter 13 OS=... 225 e-19
	GILADKYGRLNVLATASIATGIVTSCLSTATSVAGLVVYSVVFGFTSGAILSGASTAFTV		O70324 12 TMSs 2.A.1.13.3 Monocarboxylate transporter 8 (MCT... 201 e-16
	TTKDPREMGTYMGMGMGLISFAALIGPPICGALVDRYGGYLQVSLFGGIVSIAGGIVVLG		P36021 12 TMSs 2.A.1.13.10 Monocarboxylate transporter 8 OS=H... 197 e-16
	VKTVTPHGLFGHSGCRSQNVTLVLLLVDTVVLPYDDEGERNSQAHRRRNTPILLAVTIRI		P36032 12 TMSs 2.A.1.13.18 Probable transporter MCH2 OS=Sacch... 195 e-15
	VDGVTHGGPHRVLQLGDVPAVVNCLPLVKVGRGQLGAEAFGEGVGVDCSRNGVADGASEA		Q91Y77 12 TMSs 2.A.1.13.2 TAT1 protein - Rattus norvegicus (... 188 e-15
	TAQTEDGEQDGQVVAVRGAHDSHLLADDEHAAREGDEDLAHDDVPYVVALAAEVDHEAGA		Q8NCK7 11 TMSs 2.A.1.13.13 Monocarboxylate transporter 11 OS=... 187 e-14
	EGHEGERKGEAGVLELPDVSDPDAEDGGPEAGADVVDLRHVARHGGVEVVDEHDKVVEVE
	VPGVKAEEEDGGEAAGAEDGAVLEECVWDEVDLREPLLPGGEDGEEADADDDGDDEGGVA
	VAGAARGFEAEWEEEEDPGGHEDEGANNWGDHEAERECTVPHARRIGDKNLEDEIDGVVA
	DPVEGVPRGVGVGPVAGGHDYDAEDEDGEGDDEGLGAAPKGQDLTDGQAENATDDGAEDG
	GRGDLRCGLEVGVGVVEHVAADGRVEGQHEVADPDPRGRSACVDAPHDLLGPDERDGLCL
	LHTDVCALGYLVGVKLALLGGAREVIVGGLRRDAAVLHHRRILFAGRLRRGGCRLDVVVP
	TAPDLVHHAHCYSRGGETSCLVLDFKSTSEQRVVGGARRKDGKTGQGRTDIFVRYFAGEP
	KDQRIEIHPRSRDMH
>Sbre-contig00099.g7536.t1	MDFNALIFWLPREVSYKYVCPPLTGLPIFPARAPNNPLLARTLEIQYETRGFPPSRVTMG	2.A.1.16	Q870L2 14 TMSs 2.A.1.16.7 Siderophore iron transporter mirB ... 883 e-109
	VMDKIRSRRDDDVQPAAAAPETPGEKDAPMVQDSGITPQSSDDNLARAAKERELHPDEIT		O74395 14 TMSs 2.A.1.16.6 Siderophore iron transporter 1 OS=... 724 e-86
	EGANVGVQKAEAVALVWPKKVVWGVYAWIWVCYFMLAFHSTISGNVLYYAYSNFQSASQV		O94607 14 TMSs 2.A.1.16.5 Siderophore iron transporter 2 OS=... 529 e-58
	ATASILGSIVGGVLRLPIGKILSLWGRAEALVISLAIFVLGIIIMAACNGPDAYAAGYTL		Q08299 15 TMSs 2.A.1.16.2 CHROMOSOME XV READING FRAME ORF YO... 443 e-47
	YWVGYDAIYLILEVFVADTSGMRNRAFAFGFVTTPFICTAFTGPLAATSFLKTSGWRWAY		P38724 15 TMSs 2.A.1.16.3 Hypothetical 71.6 kDa protein in C... 427 e-45
	GVFAIVMPAVFLPLAGVFKFYEKKAKKMGLLKTESSGRTIMQSIIHYIHEFDVIGALILM		P38731 15 TMSs 2.A.1.16.4 Hypothetical 70.9 kDa protein in C... 410 e-43
	AAWILFLLPFSLETSGRTGYGDASFIVPVVIGVCLFPVFAAWEKWFAKVHFIPYALLKDR		P39980 15 TMSs 2.A.1.16.1 Hypothetical 70.6 kDa protein in H... 404 e-42
	TILGACCLAAILFFCFYSWNLYFYYFVMLVYDLDTSMTGYMTQIYNVGSCFWSPVFGIWI		E7M1Y1 14 TMSs 2.A.1.3.27 Vba5p OS=Saccharomyces cerevisiae ... 163 e-12
	RYVREFKYTCLAFALPLMTLGAGLMIHFRGEGDDIGYIIMCQIFIAFSGGMLVIGQQMAV		O69070 14 TMSs 2.A.1.3.29 Tetracycline efflux protein - Stre... 158 e-11
	MCASDRNNLPILFSVLSLSSSFGGAIGDAVSGAIYANTFPEGLRSKLPASHLDQWETIYN		H2E274 14 TMSs 2.A.1.3.65 MFS multidrug transporter OS=Trich... 149 e-10
	GGYITQLEYPMGSPVRDAINYAYGYSQKYGCIAATVSLAVAFPFVIIWKHYRIDKEQNKG
	NVL
>Sbre-contig00104.g7731.t1	MDIQPKKDNSEPIAQVSEDAGRPEAPVSRRIVKDHYEPENDRERRLDRRINMKFDLFVSA	2.A.1.14	P53322 12 TMSs 2.A.1.14.11 High-affinity nicotinic acid trans... 307 e-29
	PLSFGFTLIASKSPTLYTGYLSSTTTHPEPCSPASPWVAVSPWKALIGMTSSSFSVPGLT		P70786 12 TMSs 2.A.1.14.3 Putative tartrate transporter - Ag... 214 e-18
	MPLVDKSNIGYVATSSFIQDAHITPNAVGLSLTLFSATYVPLHPINTMLSFSLGPRNWIA		Q07904 12 TMSs 2.A.1.14.36 Thiamine pathway transporter THI73... 214 e-18
	GQLLSCGAVSALHATISGNGSLVALRLLLGAVEAGYNPCCIFLMSRFYPRKCLGARMGAF		P40445 12 TMSs 2.A.1.14.38 Uncharacterized transporter YIL166... 202 e-16
	TCMFALACALAGIIAFGLLAVESRVIRGWQLVFLTEGIMTIVNSLVVFVMVPRSPEEAWF		Q9RPV1 12 TMSs 2.A.1.14.9 HPAX - Salmonella dublin. 184 e-14
	LTAEEKAHVDMRMRADSGAAAREEGEEPAGEVNATGRVTRRDITDVLKDWKRLLIIFWGI		P76470 12 TMSs 2.A.1.14.35 Inner membrane transport protein R... 181 e-14
	CAITAMNAFPAFLPLLVEGMGYGGTQSNLMSVPPFAASIVLLMLFSSLSDKIGDRSAVII		P15365 12 TMSs 2.A.1.14.4 Allantoate permease - Saccharomyce... 170 e-13
	GSFITAAGATVVMAAVENSAVRYAATHVCVPFVLIGGSLISVWLANNTVESGSRSFVLGL		Q9RPP3 12 TMSs 2.A.1.14.8 PHTHALATE TRANSPORTER - Burkholder... 156 e-11
	NGLTHIGGVIAGQIFNIKYATKYRLPLYIMASLMFASTAGMGHVRYMYARENKRRARVLA		O13880 12 TMSs 2.A.1.14.19 Vitamin H transporter 1 - Schizosa... 153 e-10
	GWSPAELSAEHKSEVPALFHQLPPLLLFYQVLLYQVVSLVLVDKPRRTTINKVTQQRLDV		Q12235 12 TMSs 2.A.1.14.20 Uncharacterized transporter YLL055... 116 e-06
	HRVPAQRVVITVEELDLATPLLAVLVVEPLGALVAQRPVVRPMHEQHGSRREAPNPLRIS
	RLARDRRASHDPAVGPADGEDRGPTKGPAHKYEIHQAVLLLEVRHGGLDVVDAVLCARRV
	SVVEAHDGDAASDCRELAREGEVDGARAVYTSAGPREQDRGGAVMCGWHQGHEVGW
>Sbre-contig00104.g7740.t1	MEDNTLVRQEDVAPPKDQRSPVKWYRGTFYNMTVLGLANLSAPGIWAAMNSLGAGGAASP	2.A.1.58	C9S7Y7 10 TMSs 2.A.1.58.5 DUF895 domain membrane protein OS=... 1466 0.0000
	ELINAANALTFCLMVLSCYFSSVFVKYFTIKGALIFGTLGYAPYAAGLYTNNRFGNEWLI		Q5A7S4 10 TMSs 2.A.1.58.1 Putative uncharacterized protein -... 306 e-30
	LVGATFCGICAGVFWMAESAIAIAYPEPWNKGKALGYWLTYRVGGQIIGGAISLGLNSKN		Q01HW9 11 TMSs 2.A.1.58.4 B0616E02-H0507E05.3 protein OS=Ory... 285 e-27
	SEAGQVTYTVFLIFIAIQACGPFVAAFLTPPDKVEREDGKKVVLAIDDNPWYEIKKMTSS		Q54E67 12 TMSs 2.A.1.58.6 Putative uncharacterized protein O... 82 0.0257
	FFTPKFLLILFWIGQAVFAEAVMFTYLAVWFSVRARALGSFLSGIVAITGGNMLGFWLDR		Q8R6Q5 6 TMSs 3.A.1.141.2 ABC-type multidrug transport syste... 74 0.1846
	NKISFKARVRGAFWFIVVLQGAWWSWGTALVTRFRVERPMYDWETPGFGPAFALYVCLNF		Q8WUG5 11 TMSs 2.A.1.19.8 Solute carrier family 22 member 17... 74 0.2520
	GFQLNFLFLYTIITNLADDEKEVIRYSALLRGVESAFQAVSYGLTSTALFSEVGAIYMNF		Q79VD7 12 TMSs 3.D.4.4.2 Cytochrome c oxidase subunit 1 - C... 74 0.2570
	GIWGVSIIPAWMVLRHFGARKEVVAEESGGTSGVLSSETDSSSEKQAGTALLSPWAHTLL		P26176 12 TMSs 2.A.1.41.1 HYPOTHETICAL 50.4 KDA PROTEIN IN P... 71 0.5567
	VQSCYPSNPLLLGLLATEHKRNARVGTAIPILDPPRRVAILPLNIVALVVIDLHNQRVER		P54862 12 TMSs 2.A.1.1.105 Hexose transporter HXT11 OS=Saccha... 71 0.5815
	RAKDVVQVVRYRLAVVDAVHEARLGGAVGEGILVCRDLYLARTGAVVFGPGLALLEGAAL		B1VVI2 8 TMSs 2.A.7.25.13 Putative integral membrane protein... 69 0.8019
	GGAVLADGPDVNVRVAVVEDGGLAGGRGGGGKGGEDEGGGVHFEVEFCEVLLG
>Sbre-contig00106.g7844.t1	MEKPPVQVISGRGTPRPISPHDSLTRVPSSQSVQTNERTDVEKAAGAPADSKAPPQPGND	2.A.1.13	Q08777 12 TMSs 2.A.1.13.4 S.cerevisiae chromosome XV reading... 439 e-47
	APPEADGARTGADPTGVRPEDFPDGGRDAFIVLAGGMCALFCTFGLINCVGVFQDYYYSE		Q08268 12 TMSs 2.A.1.13.19 Probable transporter MCH4 OS=Sacch... 397 e-41
	LLKGYSPSAVSWISSVQVFLITFPAAGFGLLFDNFGPRYLLIGGSLAHVFGLMMTSLSTQ		Q7RTY0 12 TMSs 2.A.1.13.17 Monocarboxylate transporter 13 OS=... 262 e-24
	YYQIILSQSVVSAMGCSAVFNATLSSVATWFLRHRAAALGSVAAGASLGGVIIPIMLTHL		Q8TF71 12 TMSs 2.A.1.13.8 Monocarboxylate transporter 10 OS=... 225 e-19
	IRQLGFPWALRCVAFMFLGMLAFACLTVRSRLPPRRRKFVLKEYLNELKDPLFGTTCLAF		Q91Y77 12 TMSs 2.A.1.13.2 TAT1 protein - Rattus norvegicus (... 220 e-19
	FFFYWGMFLPFSYIIVQAKDIGMDPDLVTYLLPIMSAVSIFGRILPGIAADHIGRYNVMI		P36032 12 TMSs 2.A.1.13.18 Probable transporter MCH2 OS=Sacch... 207 e-17
	AITLLSSIITFALWIPARSAAAIIVYMIVFGFTSGGFIGLMPSIIAQISDIRKIGMRTGA		O15427 12 TMSs 2.A.1.13.6 Monocarboxylate transporter 4 OS=H... 200 e-16
	SLAAQSFGALTGSPIAGAIVARQGGDYVGLQVFCGLTMMVSVGVFIVVSQLDILPVILWE		Q6ZSM3 12 TMSs 2.A.1.13.14 Monocarboxylate transporter 12 OS=... 193 e-15
	RRSGPAEFPQKRREPAALQHVDALRQNAPIPDILGPRPVQPRTPQLVAPLRRRVLPVHIR		O60669 12 TMSs 2.A.1.13.5 Monocarboxylate transporter 2 - Ho... 186 e-15
	KVRDHLGDVPQRPLACSTGLLRLRRRRVLGRRAETTLPVAQSLHRAANDLLVRREARAIG		O95907 12 TMSs 2.A.1.13.9 Monocarboxylate transporter 3 OS=H... 186 e-15
	GSYAKESVAAGGWRVGDGVETVYDSLRALDRLLEARERVEHFDLVLREPDLVVQVEHPQA
	ERPRLLGREVPLLEELLAAVIPVVTVGVEIILHVPQEEGREGRGPAPAWRHGRPYRRELM
	FIGVH
>Sbre-contig00107.g7860.t1	MTNRSGRVSDDEINASDESKYNAFAQHAEPGAEKGMGSEENYDMPPDEERRMVRKCDWRI	2.A.1.14	P53322 12 TMSs 2.A.1.14.11 High-affinity nicotinic acid trans... 617 e-72
	LPVVSALYIMSFLNRVNIGNARVFNLEEDLGLSGNQYQICVSVLFATYVTFEIPSNILLK		P70786 12 TMSs 2.A.1.14.3 Putative tartrate transporter - Ag... 432 e-47
	RLKPRRFISGVAVAWGIVSLCTGFVQNMTQLIVVRLLLGLFEAGYFPGAAFYLTFFYRRR		Q9RPP3 12 TMSs 2.A.1.14.8 PHTHALATE TRANSPORTER - Burkholder... 380 e-40
	ELGVRMFYLYASSAVAGVIGGLIGYGIGHMDGVRGMSAWRWLMIFEGIPTVILGVIAYMV		P40445 12 TMSs 2.A.1.14.38 Uncharacterized transporter YIL166... 377 e-39
	LPNDPSEAVFLTERERSFVPIRRHIDGHSLGKEDEGKIDWEQSLSAFKDWKVWTMSFGQL		Q9RPV1 12 TMSs 2.A.1.14.9 HPAX - Salmonella dublin. 360 e-37
	GTTVAIYGYNTFLPTIISGLGYNGLHTQLLTIPCYFAGVLCFFILAYLSDRKQKRGIFAV		P76470 12 TMSs 2.A.1.14.35 Inner membrane transport protein R... 338 e-35
	TGGVTCAVGYAVVLATFSSGTAPQYVGCVIVALGVYTSTGIGLSWLPSNIPSQYKRAVAQ		Q05181 11 TMSs 2.A.1.14.5 Phthalate transporter - Pseudomona... 332 e-34
	AMAMTLANVSGIFSPFLYRTEDRPLYRLGHATSMGFAVLTVCMHSFTAVMLKRENRKRDR		Q07904 12 TMSs 2.A.1.14.36 Thiamine pathway transporter THI73... 317 e-32
	GERDYRVVGKTPEEIARLGDDHPNYRYMY		O13880 12 TMSs 2.A.1.14.19 Vitamin H transporter 1 - Schizosa... 301 e-29
>Sbre-contig00107.g7867.t1	MAKDDIESTRSAVDPIADVSKGNVVVGRENLHSTLPPHSSYEGGHRFDPIAEWTPEEEKT	2.A.1.14	P40445 12 TMSs 2.A.1.14.38 Uncharacterized transporter YIL166... 900 e-114
	VIRKTDWKLLSWLCLMFFGLQLDRGNLSNTLADNILDDLGLTTDDYNNGTTIQLVFFLAA		Q9RPP3 12 TMSs 2.A.1.14.8 PHTHALATE TRANSPORTER - Burkholder... 270 e-25
	EFPVQFLTKRYGFKYVLPTMMCGWGLVSTFQAFMTNRASFYVTRALIGLFEGGFIPGVIL		P70786 12 TMSs 2.A.1.14.3 Putative tartrate transporter - Ag... 270 e-25
	MATYFYTSKELSVRLAAFWSTLNVARVISALLAAGLLEMRGIHGRPGWFWLFLLEGLLTV		Q07904 12 TMSs 2.A.1.14.36 Thiamine pathway transporter THI73... 256 e-23
	VIGILSFLYLPTSPTGTKSVIWRSSWYTEREEVIMINRILRDDPAKGLTGIKEPATWADV		Q9RPV1 12 TMSs 2.A.1.14.9 HPAX - Salmonella dublin. 225 e-20
	KRAWSDRSLWGLYFIGLIAYIPATPVQAYLTLTLKRVGNFSTLESNLLTAPSAAIQIVTM		Q05181 11 TMSs 2.A.1.14.5 Phthalate transporter - Pseudomona... 212 e-18
	LALAYSSEYFNERSFHCLFGSMWCLPLLTALLTLPDGGREWGRFSIITLISGYPYFHPIV		P53322 12 TMSs 2.A.1.14.11 High-affinity nicotinic acid trans... 210 e-18
	SAWISENSFDVKKRAVAAATYNVIVQVGSLIGSQIYRSWDAPYYKTGNKVCISILALAIA		P15365 12 TMSs 2.A.1.14.4 Allantoate permease - Saccharomyce... 204 e-17
	TFVAQRQWIVYLNKKKQAAWNAMTPEEQVEYQTDQEAREKDGNKRLDFRFAY		P76470 12 TMSs 2.A.1.14.35 Inner membrane transport protein R... 199 e-16
>Sbre-contig00109.g7955.t1	MASITKAPLPSSIHTSEKEPTTLGPDASHIPGYSPDETWTHSEARAAVRRVDLLIMPFII	2.A.1.14	P40445 12 TMSs 2.A.1.14.38 Uncharacterized transporter YIL166... 555 e-61
	LFFVFLQFDRTNISNALTDTLREDASVDNYHINLAQSLFIVGFIITEIPFNMISKVLGPE		P70786 12 TMSs 2.A.1.14.3 Putative tartrate transporter - Ag... 333 e-33
	RFLPLTMLLWGVVTWCQIFIHNPAGLYACRFFIGALEGGYIPGMALYISKFYTNQELGLR		Q9RPP3 12 TMSs 2.A.1.14.8 PHTHALATE TRANSPORTER - Burkholder... 300 e-29
	YAFFWASNSIAGALSGPLAVGLLSLGGKHGLAGWKWLFLIEGVLTCFLAVVAYLYLPHNA		P53322 12 TMSs 2.A.1.14.11 High-affinity nicotinic acid trans... 281 e-26
	AAPKTFFNRRISIFPERQASIIVTRVIRNDPSKALRYGQPVLPSHILETFADWKLYGHIV		Q9RPV1 12 TMSs 2.A.1.14.9 HPAX - Salmonella dublin. 272 e-25
	SAFLTMVMIQPVNTYAPSMIKSLGFSGLQANGMNSVGSVGSLILSISLAYSSDRFRERGL		O13880 12 TMSs 2.A.1.14.19 Vitamin H transporter 1 - Schizosa... 265 e-24
	HIALGFLWGAAGLLWLALAHDGVSKWVLYGGVVMTQMGMGSAQAINAAWLASKMEDYKRP		P25621 12 TMSs 2.A.1.14.18 Pantothenate transporter FEN2 - Sa... 255 e-23
	IALAAYVMSIQLAGFPGNQLFRQQDAPRYTRGLIIAAACAIAGAVVILAWKILYRVFSNG		O43000 12 TMSs 2.A.1.14.17 Pantothenate transporter liz1 - Sc... 240 e-21
	DGGVEVVDKREDDSESSEPKCLRSGRTVSRKPAPHADGKRRDVIEPSYNEALVTESPCSR		P76470 12 TMSs 2.A.1.14.35 Inner membrane transport protein R... 230 e-20
	PSIVQDTSVNQRLDRLESALGKLVEKIDSHLDVVTPVSNTTSTDGRDSVESFKEPSQAPV		P39709 11 TMSs 2.A.1.14.37 Probable transporter SEO1 OS=Sacch... 230 e-19
	ILIRDAATEIGIRSPNETFSSPAYQTHILSKGLLSYSEAYQLMSTFREHYGRWVRFDERS
	STHDLLSSVAKSPLLLCSACLIAVRHTTDELASRLAPALFDEAQALVSRALLTVAGSMDF
	FQSVLILSLWSTTVGQVPLSIDGWLLTSYAIQQALASPKFSFLNEQKAAHIDINCLDRWC
	VWNHLCLAHLQYCVGTRRKASLHENDIQVCGRLFERMDQRLLSNFETRMVAEVKLYWITY
	HHCINGPTDPGTTQEALRAWRAEWESLFDQPRSQFLQLGYNFSLLLSLRQAVKATHNRMG
	SAPLSELIRLATSIINLAMETADERTQHLTDNIYHIVTFSAITLCQLLHNYEEQLRLSHD
	VPALDGLVSRLVGWLGSIGLGCHVAHMLGDLVAAQQRTLRPGVGEGSTTVEVVGGAPSPN
	VLFPEIISAEMLDGETELWPPWDQVF
>Sbre-contig00110.g8024.t1	MFYVPMGSPPSSSDHPSFFFQKASALDKYTGMAGEKNASPQGTDLPAPYADPATAPTTDT	2.A.1.14	P70786 12 TMSs 2.A.1.14.3 Putative tartrate transporter - Ag... 350 e-36
	AGNNSAVDAVTVNRKAVAVDYDEENKLKHEEPANPEDQIDALGIPNWRDLEKKLVMRLDM		P53322 12 TMSs 2.A.1.14.11 High-affinity nicotinic acid trans... 327 e-33
	TLMPCLWVLYLFNYLDRASIAQARLSSLDDDLNLEGYQYGTAVSILSLGYVLGQIPSNMI		P25621 12 TMSs 2.A.1.14.18 Pantothenate transporter FEN2 - Sa... 292 e-28
	IGYLRPSLYLCLMAMVWSGVSAATCGVRDYQGLVVVRFFLGVVEAPLFPGAIYVMSCWYT		O43000 12 TMSs 2.A.1.14.17 Pantothenate transporter liz1 - Sc... 291 e-28
	RKEMALRCAILYTGQTLAYCVAGLIAAAVFATLEGKHGLAGWQWLFIVLAVTGAGLALIA		Q9RPP3 12 TMSs 2.A.1.14.8 PHTHALATE TRANSPORTER - Burkholder... 288 e-28
	LFILPDYPHSTTGSAQWSMTEDMRKIAAARIAADRVSTSEAETGIWAGLKLSIFDYKMWM		Q9RPV1 12 TMSs 2.A.1.14.9 HPAX - Salmonella dublin. 283 e-27
	LVALNIGISAAYGFSNFFPAIVRGFGYNNTVTLLLTAPPYIFAALGSLVNAWHSDRTKER		O13880 12 TMSs 2.A.1.14.19 Vitamin H transporter 1 - Schizosa... 286 e-27
	GYHFAGPIAVGCIGYIICLATENRDARYAASFIFVGGMYFANPLVSTWTASTMGRTPAKR		P40445 12 TMSs 2.A.1.14.38 Uncharacterized transporter YIL166... 253 e-23
	AVSVAIVNVLGQIGNVVAPYFFDEGDEPRYRMAFILMMVMALVACTSAMTLKWYLGRSNK		P39709 11 TMSs 2.A.1.14.37 Probable transporter SEO1 OS=Sacch... 245 e-22
	KLYRQAIEEGRPYQPYVR		P53241 13 TMSs 2.A.1.14.12 Vitamin H transporter (H+/biotin s... 228 e-20
>Sbre-contig00110.g8028.t1	MTSRDDEKPSVEAVNDVERQPKSETTEPPSELDVAARFLAGLGPEITCQPITDAESRRLL	2.A.1.14	P15365 12 TMSs 2.A.1.14.4 Allantoate permease - Saccharomyce... 647 e-77
	WKIDLIILPILAFSVIMAAVDKIIISNAAIYGMVDDTNLKDNEFSWIGSIFYFGFLVAEW		Q07904 12 TMSs 2.A.1.14.36 Thiamine pathway transporter THI73... 628 e-74
	PGNVLIQKLPIRTFYGATVFGWAVMTFMTAVTSNFGGLAAVRFLMGIFEAVVFPVCTVVT		Q12235 12 TMSs 2.A.1.14.20 Uncharacterized transporter YLL055... 499 e-56
	AMWWTIPEQPIRVAIWFNNLSSIVTGLLSYGIGHTHTAVAPWRLLFIVLGSITTVWSVIV		P53322 12 TMSs 2.A.1.14.11 High-affinity nicotinic acid trans... 330 e-33
	YTCLPSSPVEAWWLNDRERYICLERVRGSNTGVEDKNMKWYQIKECLTDPKVWLISIFAC		P25621 12 TMSs 2.A.1.14.18 Pantothenate transporter FEN2 - Sa... 250 e-23
	AMNIPNGGLVTFAALIVNGLGFDPLETTLLGVPTGVIATIWGILFNIVSSRLPGYRCILI		O43000 12 TMSs 2.A.1.14.17 Pantothenate transporter liz1 - Sc... 238 e-21
	VISILFPMVSAICLWKLPQDNKVALLGPYYAFYSYWAPYTMSTSLPMANTSGHTKKVTQG		P53241 13 TMSs 2.A.1.14.12 Vitamin H transporter (H+/biotin s... 236 e-21
	AMYFLGYCVGNILGPQVFRDEDAPSYHNGYIGLLACLIVGAVTISAYGLLCKLENTRRDK		P70786 12 TMSs 2.A.1.14.3 Putative tartrate transporter - Ag... 209 e-18
	LQGGGPVVQTEEEKREEAFSDKTDREKLNFRYTY		P39709 11 TMSs 2.A.1.14.37 Probable transporter SEO1 OS=Sacch... 200 e-16
>Sbre-contig00111.g8083.t1	MSSITQAPGEKPGMRDEKPVMAGPDVETPVAADDYNKELGGQDPNLSSDEGSTHKQSGVK	2.A.1.16	Q870L2 14 TMSs 2.A.1.16.7 Siderophore iron transporter mirB ... 1090 e-140
	AIEAVTSVWSKKTLWLMMVLLYLVSFCDMLLVSVQSNLNPYITSEFGQHGLLPAVSIVAT		O74395 14 TMSs 2.A.1.16.6 Siderophore iron transporter 1 OS=... 760 e-92
	VLGGASQLAIGKIVDIWGRDTGFIVLLVLNVVGGIMKATCKNVQTYAAAHTIYWVGHIGL		O94607 14 TMSs 2.A.1.16.5 Siderophore iron transporter 2 OS=... 550 e-62
	LYVIDIMLADMTTLRNRMLIIGINGTPTIATTFAGPRIAELFYTNVNFRWAFGAFAIILV		P39980 15 TMSs 2.A.1.16.1 Hypothetical 70.6 kDa protein in H... 476 e-51
	GFCIPVIVVMLWHSRKADKAGLIEKRNSGRTWWQSIWYYVVQLDLFGIILITAGWSLLLL		P38724 15 TMSs 2.A.1.16.3 Hypothetical 71.6 kDa protein in C... 469 e-50
	PFSLAANTGKGWESASMIVMIVIGVVCLLAFAAWERWFAPVQFFPFKYLKERTIIGACLL		P38731 15 TMSs 2.A.1.16.4 Hypothetical 70.9 kDa protein in C... 423 e-44
	YGIMFISVFAWDAYYSSYLQVVHDLSITNSGYVLNAFSLTSSFISPFIGVLIRYTGDYYW		Q08299 15 TMSs 2.A.1.16.2 CHROMOSOME XV READING FRAME ORF YO... 404 e-42
	TSFAGIPFVALGTGLLAHFRVPGTHVGLLVMCQVLVGIGTGMFTQCGQLALMSVLTHQEI		B6Q577 14 TMSs 2.A.1.3.68 Putative uncharacterized protein O... 214 e-18
	AVALALYGLFGSIGAAIGNAIAGALWTNILPQQLGKNLPASVSDQLAEIYGSIAVQLSYP		Q09752 13 TMSs 2.A.1.48.3 Multidrug resistance protein fnx1 ... 211 e-18
	MDDPVREAIVKSYGVVQHKMVIAGSAFVPVFVLCIFLYKNINVKDKISQTKGNVF		H2E274 14 TMSs 2.A.1.3.65 MFS multidrug transporter OS=Trich... 209 e-17
>Sbre-contig00113.g8135.t1	MILLSVLRPVTASVRGGVPASFLVRIPAGRVEPPSARVIQVVPSHASGNGKCPEWRDVGW	2.A.1.2	Q8RWN2 12 TMSs 2.A.1.2.58 Protein ZINC INDUCED FACILITATOR 1... 399 e-40
	QTRIMGEQGAKGRGTLHGGDHMSMGRAFHAPTSHTGGAFLTTYTSHLPALREGARLTTWA		A2QTF4 9 TMSs 2.A.1.2.48 Putative uncharacterized protein A... 230 e-20
	EFSNLQGHQRTFGSHAINAMALVETLQYSISNSQIERDDDELEPPESYHKLPHRALLNHA		B2YGG2 12 TMSs 2.A.1.2.41 Tetracycline resistance protein OS... 205 e-16
	HEPFPFHLAIAPASLPPTHLTAFRAVGWSLVFGYHLRVHEPALRSLATDTTVPTSPEIDK		Q5JAK9 12 TMSs 2.A.1.2.39 TetA(41) OS=Serratia marcescens GN... 189 e-15
	ALHTHEHIIRIPPNTAHWPTYTRLGGNINKMRKGHLSSGQKARTGPASTNKEQTPFPRRQ		Q8ZUX8 12 TMSs 2.A.1.2.49 Tetracycline resistance protein OS... 176 e-13
	MLVLALCRICEPIAFMSIFPYIYYMIKDFNITEDESKISVYAGMVTSAFTLAEFSTGVMW		P02982 12 TMSs 2.A.1.2.4 Tetracycline resistance protein, c... 171 e-12
	GRLSDKFGRKPILLMGLLGTAISALIFGFAESLPVALFARAMGGLLNGNIGVLQTTVAEL		Q9D2V8 14 TMSs 2.A.1.2.73 Major facilitator superfamily doma... 163 e-11
	VTVKEHQPRAYTIMPLVWCLGSIIGPMIGGALARPCISYPNLFSPGTIWERYPYLLPNLF		P02980 12 TMSs 2.A.1.2.68 Tetracycline resistance protein, c... 158 e-11
	SAVAVCCGLVVGILFLEETHAGKKSRRDAGVELGKRIADWLSSARCEGTSRKAEKQPLLE		P39843 12 TMSs 2.A.1.2.8 Multidrug resistance protein 2 (Mu... 156 e-11
	DFDEQLPAYRSTESSPQLTSSPETDSPEPLDLECQEPIPEPARPQKTFTMPVILNIVSYG		P33449 12 TMSs 2.A.1.2.70 Multidrug resistance protein 1 OS=... 155 e-10
	ILAFHTMTFDQLFPVFLSTAPPEPQPKIELPFKFVSGFGLDTKEIGVVLAVQGFYSMVST
	VFIFPYVCRKIGTLTLFRALAVSYFLLYFLTPYVVLLPDNVRTVGIYIMVIWKCTFSTMA
	YPSNAILLANSAPTLLSLGTINGVAASTASLCRAFGPTISGFLYSLGLQTGYSGLAWWAS
	GLVTIIGAFLSLRLVEPRGRFDAPQELPTAQLTATTLFKPAISIHPHAQIRASPPSNISQ
	RIPLVGSSVNATLPRADPEKDMQTSGRDPPSPNSHPAKRKRHSSADPADDRSPSDEQPSP
	DELQGDGAVPRAAKAAAGGSSNFRNVSACNRCRLRKNRCDQKLPSCNSCAKAGVACVGYD
	PITKKQIPRSYVFYLEARVEQLENILAENNIAFPPADDLELCSRTGSGPRIGVSAAETGV
	LERGDAGRQQGAVGADQARIQESRQGRQGPGMPNVVGSTKPRSLASTSGVSFARVVLAAV
	QHSVSDRTPNLDRPMGRRLSLPSTVTSMRDSFFGLHTKPTIRPAPFPSEELGRKLVNLFF
	EISNPQIPILHRGEFMEVFERVYVTKPADRLPRELYLVNIVFAIGSGVIMDDGAKMEGHG
	ARHAAGGDRASSAQAEPEEYHASAIVHLESCLSNSGGGLEVLQAVLLLANFALLRPVPPG
	LWYIIGVAMRLAVDLGLHSEEGNDGESSSVDMMSSIKVEPTESHGLADLQPNDKGKRLYQ
	RDKRRRLWWCTYALDRLVSSSVGRPFGISDQVITAELPSPVDDKYITKAGIFTPNSEEPS
	YKQVSLHYLRLRFLQSEILQVLMYKQTQLARASSQDINIPDMHIRLPSPFLVNFDSFRSW
	RIDIDRRLYEWKVTAPPKEKTGVAFSTEFLELNYWQAIILLYRNSLTVPPMFEGEYNTSK
	EVNSPTGYPAELDEDEDRIYLKVAEAGQKILRLYRQLHLSGLVSYTYLSTHHLFMAGIAY
	LYAVWHSPIVRSRLTMDEVDFTILSAKSVFTDMIDKCPPAEACRDAFDRTARATIKMANV
	NGGFGPHARRKFKQNGPSREGPAMDWQSSSGSPSTASASNQTSRTIGLEAETLSSPAMSA
	DKEAPMSPRLPRVKSYEDGYGAAGLRSRTAAGNAEAGMQAQAQAQEVSPIDPALLATGNL
	APGAAGQQAGSYLPPQGFQPSPEMPDLQNMEFMQGLQGGAPSGDLGSLDPLGFGLSWDAG
	LNQDLEGQQVNLFDGFFFGGQGQGTQGGGGE
>Sbre-contig00114.g8187.t1	MPSFEVQPTSPRREVIEEVPGSKVDIGYVESAGHGGVGTYAESVAARLPKAHQDYLIERH	2.A.1.2	Q9HDX4 12 TMSs 2.A.1.2.76 Uncharacterized transporter B1A11.... 303 e-30
	GTLDLDPIPGMSPADPYNWPEWKKVTNLVLVAFHACMATFTAAGIIPAYSDTAAEFGISI		B6HN82 12 TMSs 2.A.1.2.86 Pc21g09220 protein OS=Penicillium ... 295 e-29
	QMASYLTSIQIAILGVAPFFWRPMSSRYGRRPIFLLSLICSLVCNVGCAKCTTYDSLAVC		B6H9Q3 12 TMSs 2.A.1.2.85 Pc16g11960 protein OS=Penicillium ... 286 e-27
	RALVAFFISPASAIGSAVVMEMTFKKDRARYMGVWALMITLGIPIGPLIFGFVTYRVGHH		Q8NKG7 12 TMSs 2.A.1.2.77 Multidrug resistant protein OS=Acr... 283 e-27
	WIYWVLAMINGGQFILYLFFGPETRYLPSSIDNEKSALKIEYLSLRRIDPTPLTWFEFVQ		P32071 12 TMSs 2.A.1.2.2 Cycloheximide resistance protein -... 279 e-26
	PFTMARHPSILIPACAYAMIFLFANILSTVEVPALLEAKFDLNTEQLGLQFLGAIIGSVI		B6HIC2 12 TMSs 2.A.1.2.78 Pc21g01300 protein OS=Penicillium ... 277 e-26
	GEQIGGYLSDFWMRCRSNRIDRKVEPEFRLWLSYFGFALTIIGVIVFLVRTQESPAGKWN		P53283 11 TMSs 2.A.1.2.67 Polyamine transporter 2 OS=Sacchar... 271 e-25
	VTPIVGIAIGAAGNQLVTTVMITYAIDCYPYEAASIGVFITFVRQIWGFLGPFWFDSMLE		Q06451 12 TMSs 2.A.1.2.66 Polyamine transporter 3 OS=Sacchar... 269 e-25
	TVGIVPSAGIATAMIVVVSVIPTAFVHWRGKVWRSE		P38776 12 TMSs 2.A.1.2.63 Probable drug/proton antiporter YH... 262 e-24
>Sbre-contig00114.g8192.t1	MSLQQSPKAEVDGESNHVETSIGGADEPLAIDPKAEKKLLRKCDLRLLPPLMVVYFLSFM	2.A.1.14	P53322 12 TMSs 2.A.1.14.11 High-affinity nicotinic acid trans... 357 e-37
	DRTNIGNARIQGMTADLNMEGSDYNMALFIFFIPYVIFEVPSNLVIKRVSPSLWLSGITM		P76470 12 TMSs 2.A.1.14.35 Inner membrane transport protein R... 276 e-27
	LWGCIYLISMYYKRYEVQWRMSLFFCAAILAGAFSGLLAFAIGNMSGVGGYESWRWIFIL		P70786 12 TMSs 2.A.1.14.3 Putative tartrate transporter - Ag... 263 e-25
	EGLLTVVVGVISKWWIPDWPETAKFLSDNERAMLVSRLAQDTGEARMDYLNKRAGKRIIR		O43000 12 TMSs 2.A.1.14.17 Pantothenate transporter liz1 - Sc... 259 e-24
	DWKIYLGTLAYFGVTNTGYAGSFFIPTILNQMGYIAAEAQVRTIPVYIVATATCLTAAYL		Q9RPP3 12 TMSs 2.A.1.14.8 PHTHALATE TRANSPORTER - Burkholder... 234 e-21
	TDRLRHRYTFTMVGIIIATIGYVLLLCQQQISIGVRYFALFLVVSGGYITQPVILGWLSN		Q9RPV1 12 TMSs 2.A.1.14.9 HPAX - Salmonella dublin. 228 e-20
	TVSGHYKRSVSSAVQLGLGNLSGIVASLVFFDWETPFYWTGMGVSLGMMWLCAASCTAFY		P39709 11 TMSs 2.A.1.14.37 Probable transporter SEO1 OS=Sacch... 229 e-20
	LYAIRENNKRDRGERDGRLLEPDANNLGDDHPYWRYAT		P40445 12 TMSs 2.A.1.14.38 Uncharacterized transporter YIL166... 220 e-19
>Sbre-contig00114.g8205.t1	MGRSHQNIQGAVAQQSENDVGDREAKEKNGNGVALHTKEPVIRSSPGDSEENTISIPQAT	2.A.1.3	H2E274 14 TMSs 2.A.1.3.65 MFS multidrug transporter OS=Trich... 840 e-101
	GDEPATVHEYATPRELALLSTVFTIATFMIAIDGSILATAIPSITSDFQGLDDVAWYGSA		B6Q577 14 TMSs 2.A.1.3.68 Putative uncharacterized protein O... 552 e-61
	YLLTEMAFQPTFGRLYSLFDPKALYLFSIILFEGGSILCAAAPNSAALIVGRVISGAGAA		Q9ZGB6 14 TMSs 2.A.1.3.32 LanJ OS=Streptomyces cyanogenus GN... 439 e-46
	GLLCGSLAIFGRSVPLRARPFGMALVTSMYGIAGVLGPTLGGLITDTPRLTWRFCFWINL		O32182 14 TMSs 2.A.1.3.33 Uncharacterized MFS-type transport... 389 e-39
	PLGAVTFAIAIKTLKRKTPLHGRLSMREKVTRLDLLGASLLSAGLVALFFALQWGGSRYP		O59726 14 TMSs 2.A.1.48.4 Membrane transporter - Schizosacch... 368 e-37
	WSNPRVYGCLIAFGILSSLFVWLQAKKKEEATIPMRILSQRTVAISCAFNVLMSMAHNTH		P96712 14 TMSs 2.A.1.3.50 Multidrug resistance protein 3 OS=... 331 e-32
	IYYLAFYFQAVLGTNAVTSGVRCLAYGIPCSVAIIITGACISSKGHYVPFMWLGTSVFIA		O69070 14 TMSs 2.A.1.3.29 Tetracycline efflux protein - Stre... 328 e-32
	GCVLLRTLDINSTTAEWAGYQVLSGLGIGLAEQVPFIAVQVVLPDADMPTACALVVFSRC		Q09752 13 TMSs 2.A.1.48.3 Multidrug resistance protein fnx1 ... 318 e-31
	LGGAVGLSVASNLFSGELLQRLEEVLGEGLGLGEGQMVVDVSAIQAAGASDLAGAVPPDA		E7M1Y1 14 TMSs 2.A.1.3.27 Vba5p OS=Saccharomyces cerevisiae ... 303 e-29
	LTFVRSAFGYGIAKAFIMPIVVSGISLILSFGMQRRWIPDDRVRQFFALVLCADLESPQC		P50080 14 TMSs 2.A.1.3.53 Azole resistance protein 1 OS=Sacc... 272 e-25
	PLVAVPRECILDGLVPDICGLKHRPETSTRWYALIIRDSAEVGGRGRVNLYDVGSALVVV
	RHRDSFPRLGVMAVVVVVGKEAHEVEDAFYREVAVEEDVFPKVGEDDVSVSELFDFLLES
	HAHLEDAKEEEIKVLLTSIMVCSTYVPDVAFLHTTNAIDLSTHRLKPLRIIMSLIRPSAS
	HRHVVVARELRHAVKRNTGQASSVENVLPKVGAVGSAKVCHGLPSIRLEILLAPESDAGD
	QRSPFRLGVSHLALRVERHEVIERREGHASLKIHALKEVLVLPVFDLWIVGLLVEAIVEL
	PACASQLPEFCDVPL
>Sbre-contig00115.g8215.t1	MVRPRPSMPTGSTGARSSASFHAGSPIPTSLFESRRSSVGYHTFPAPGLSTPREGAGPDS	2.A.1.2	P02980 12 TMSs 2.A.1.2.68 Tetracycline resistance protein, c... 133 e-09
	REHEASPLPVKQLALLALLSFAEQTALNSISPYVPSMIQGFPDVAEDKVGLYVGILASAF		Q8RWN2 12 TMSs 2.A.1.2.58 Protein ZINC INDUCED FACILITATOR 1... 128 e-08
	ALAQLSTNFFWGYLSDRIGRKPVLILGAVLLAGCFLLFGFCTVFWQALLVHIAMGLLNGN		Q07282 12 TMSs 2.A.1.2.75 Tetracycline resistance protein, c... 117 e-07
	AAVVPSALGDLTDKSNQSAVFTWLPIIYSVGGLSGPALGGLLVGTMGEKYPFAVSNVAVA		A2QTF4 9 TMSs 2.A.1.2.48 Putative uncharacterized protein A... 115 e-06
	VILALSSVVVAIWFEETHEDHGQLSKDIDTARKRLGIFPRSSITHPLLNPRQWLNGDVNT		P02982 12 TMSs 2.A.1.2.4 Tetracycline resistance protein, c... 112 e-06
	DGAADETPASPAEEPQEDEGSGSSLQAALINPWREILNRSTMFLLATYLIYQLSNISFNS		P25744 12 TMSs 2.A.1.2.20 Hypothetical transport protein yce... 101 e-05
	LYPIFAAAPAPTGRALDPATIGLSLSVSGAFTIVFQAFMFRPLKARLGNLRLYRVALLGL		Q56RY7 12 TMSs 2.A.1.2.38 TetA(39) OS=Acinetobacter sp. LUH5... 98 0.0002
	AVSTAAMPLVGYRDDEPLFGVGTGAGWLYLELLGVLILKN		B2YGG2 12 TMSs 2.A.1.2.41 Tetracycline resistance protein OS... 98 0.0002
>Sbre-contig00115.g8259.t1	MDRDSEKAGVEHLPKDASPTASDVALPVVTASEAETRSIIRRIDRRLVTTVGALYCVSLM	2.A.1.14	P53322 12 TMSs 2.A.1.14.11 High-affinity nicotinic acid trans... 449 e-49
	DRTNLSAASIAGMNVDLELVGNRYSIVTLLFFVTYTIFQPPSTIIVRKLGPRIHIAGITL		P76470 12 TMSs 2.A.1.14.35 Inner membrane transport protein R... 329 e-34
	LWGAIMIGMGFVKEWGQLAALRLILGLLEAGFFPSCVYLLSTWYTRYEVGKRYSVFYILG		P70786 12 TMSs 2.A.1.14.3 Putative tartrate transporter - Ag... 329 e-33
	CVASAFAGILAYGLMQMKGLANMNGWRWIFVIEGIMTCLLGIAAYWLLVDFPDSTRKTWS		Q9RPV1 12 TMSs 2.A.1.14.9 HPAX - Salmonella dublin. 283 e-27
	FLSTHEKSIIIARVNADRGDVEVPPFKIGNFLRAGTDWKIWAYALIFFGSTTITYSLAYF		Q9RPP3 12 TMSs 2.A.1.14.8 PHTHALATE TRANSPORTER - Burkholder... 279 e-27
	LPIILNQNLGFDVGTSQCLVAPPYAFGGIIMFATGWFGDKYRMRGPVIVFNMVLCIIGLA		P15365 12 TMSs 2.A.1.14.4 Allantoate permease - Saccharomyce... 276 e-26
	IMGWAESSAVRYFGIFFTTAGANANVPAAMTYQANNIRGQWKRAFCSGTLVGFGGIGGIA		O43000 12 TMSs 2.A.1.14.17 Pantothenate transporter liz1 - Sc... 261 e-24
	GSLVFRNQDAPQYRPGLWACIACALMNITLVGILSTTFYFKNKAADRGEEMLEAEEDDSQ		P40445 12 TMSs 2.A.1.14.38 Uncharacterized transporter YIL166... 250 e-23
	PQFRYTI		P39709 11 TMSs 2.A.1.14.37 Probable transporter SEO1 OS=Sacch... 248 e-22
>Sbre-contig00117.g8337.t1	MSEPERSQTQYHAIPRKPLPNRSSPSLRIARSHSTLWRPWSPRLGSTSEYERSLHKFPWL	2.A.1.2	B6HN82 12 TMSs 2.A.1.2.86 Pc21g09220 protein OS=Penicillium ... 868 e-107
	AHDVEYGNGYDDLEGYAPVPELSHPDEFDARLIPTVMEGEQMRSQQGDISEVSDDPIDPN		Q8NKG7 12 TMSs 2.A.1.2.77 Multidrug resistant protein OS=Acr... 746 e-89
	LVTWSGPDDQSNPKNWSKYKKWTATILVSCFTFISPVSSTMLAPALPTLSEEFKITSSVE		B6HIC2 12 TMSs 2.A.1.2.78 Pc21g01300 protein OS=Penicillium ... 675 e-79
	TYLLMSIFLLAYAVGPFVLGPLSEIYGRVVVLQSANLVFLLFNTVCGWSTSKEQMLAFRF		Q9HDX4 12 TMSs 2.A.1.2.76 Uncharacterized transporter B1A11.... 612 e-70
	LSGLGGSAPQALGGGALSDCWRAEERGMASAIYSLAPFLGPAVGPIAAGYLTEYLNWRWI		B6H9Q3 12 TMSs 2.A.1.2.85 Pc16g11960 protein OS=Penicillium ... 602 e-68
	FWTVSIADALVQVLAFFFLPETYAPKILLVKARKLRKETGNEKLRTEYERPDKTFWQTLG		Q07824 12 TMSs 2.A.1.2.16 CHROMOSOME XII READING FRAME ORF Y... 570 e-64
	TALSRPFIMLFTQPALQVTALYRAYLYGLMYLVLASFPMVWSGQYDQEPGRASLNYVSLG		Q06451 12 TMSs 2.A.1.2.66 Polyamine transporter 3 OS=Sacchar... 552 e-61
	VGFIIGLQVSGPLIDYVYKYLKRRYNHPGRPEFRVPLMYPTAIVVPIGLVIYGLSAHFKT		P38776 12 TMSs 2.A.1.2.63 Probable drug/proton antiporter YH... 544 e-61
	HWMVPNVGAAIFAAGLILSFQCVQTYTIDTYERYTASATGAAAFVRTMAGFSFPLFSDGL		P53283 11 TMSs 2.A.1.2.67 Polyamine transporter 2 OS=Sacchar... 545 e-60
	YERLGIAGGNGLLAGVALGLGVVVPGLMWRYGAWLRGKSQYCAENIDGRVESNYPKPLNK		O94528 12 TMSs 2.A.1.2.35 Caffeine resistance protein 5 - Sc... 534 e-59
	KYIEAPQLPQRLYSNPSVAAVPRLLLLVHAYTHGQDERHVHVGRDLDGVGLRVGKVVLRS
	ALAFYASDGRAGRVVGYPGPLCAPIGFHG
>Sbre-contig00117.g8359.t1	MTIIQPCNQDTATAFTPIQKGRIVATGMWITWNSNMGSSLPSGAMEAIRRDFSIQASSHM	2.A.1.2	B6H9Q3 12 TMSs 2.A.1.2.85 Pc16g11960 protein OS=Penicillium ... 548 e-63
	VWLNSLYLLGYAVGPVIFGPLSEHIGRRPVLLGTYLGYLIFTMACALSNHFGLLLFFRFC		B6HIC2 12 TMSs 2.A.1.2.78 Pc21g01300 protein OS=Penicillium ... 535 e-61
	TGLVGSAPNAVTSGLFADIFEKHRDRGKVMMYFVCAAVLGPLFGPLVSGLTEGHSWQLSF		Q8NKG7 12 TMSs 2.A.1.2.77 Multidrug resistant protein OS=Acr... 529 e-60
	WVGLAIAGIGLPLVLFLPETFPPVLQSRMRSSARGGDYDGTQDSNRSARNLAAELKIVFT		B6HN82 12 TMSs 2.A.1.2.86 Pc21g09220 protein OS=Penicillium ... 493 e-55
	RPYVMIAREPMVLSASLYLTLVYSILYLFFQAYPIIFNGLYGLSPKLISAAYAPVAVGSL		P53283 11 TMSs 2.A.1.2.67 Polyamine transporter 2 OS=Sacchar... 478 e-53
	TGLILGLWRLPLACIGAPCIVVALFWLGWTSRPSIHVVLPMVSGFWFGLGYFLIFVGMVN		Q06451 12 TMSs 2.A.1.2.66 Polyamine transporter 3 OS=Sacchar... 478 e-53
	YLTDAYKTYASSANAAASTTRALGAAFLPFAASPMFGDLGIQWACSLLGFLALAMSVVPF		O94528 12 TMSs 2.A.1.2.35 Caffeine resistance protein 5 - Sc... 452 e-50
	VFLRFGATLRERSPFCQKLLISESEDSAGPRKQPIS		A0ST42 12 TMSs 2.A.1.2.79 MFS transporter OS=Cercospora nico... 445 e-49
>Sbre-contig00120.g8447.t1	MSETTGKLPTAQASAVTPALDSASEAPSKNDTPAPTGITLARRGEEISTAGAVSGFDASR	2.A.1.14	P70786 12 TMSs 2.A.1.14.3 Putative tartrate transporter - Ag... 357 e-37
	MRDRALLTAEEEKALMRRVDWRMMTICSILFLLKNIDADNISNARIMNKGTDSNIMTELN		P53322 12 TMSs 2.A.1.14.11 High-affinity nicotinic acid trans... 337 e-34
	MTSDQYNLLNVLYYIPYIVFEAPSNLLLKRFSPSTWQSRIMISWGIALLCHVPVSNKEGI		Q9RPP3 12 TMSs 2.A.1.14.8 PHTHALATE TRANSPORTER - Burkholder... 327 e-33
	FATRFLLGLFEAGMFPGVILQMTYWYRPDEMSIRLLYFYVLGNLSGVFSGLLAFAFDTAS		P40445 12 TMSs 2.A.1.14.38 Uncharacterized transporter YIL166... 324 e-32
	GAGGLSGWQWLFLAEGIITVVFGVAVKFLLPDCKATFDPMTPITFLQARLPPNAPRAAEE		O13880 12 TMSs 2.A.1.14.19 Vitamin H transporter 1 - Schizosa... 313 e-31
	NFNFREILSSLKDRRLWLFTLIWATFTVGTSGVRFYQPTVIANLGYTTIAQAQLLNLPIS		P15365 12 TMSs 2.A.1.14.4 Allantoate permease - Saccharomyce... 296 e-28
	ILSIVVIAITGFFADNGRLPRPVYPLSVFAVVLACYGVLVAYPSNGAVYTATLIGNAFTS		P76470 12 TMSs 2.A.1.14.35 Inner membrane transport protein R... 288 e-28
	AFFPLMWPWRVQTTSRATGSAFSIGFVNSYGQIGGAIGPQIFREKYAPRYRESFASAMGV		Q9RPV1 12 TMSs 2.A.1.14.9 HPAX - Salmonella dublin. 288 e-28
	VGACVIVTLGTWWVTRGTEKETRRLKRERVRAEREGMAVLDDVVDDDLKRRGDV		O43000 12 TMSs 2.A.1.14.17 Pantothenate transporter liz1 - Sc... 287 e-27
>Sbre-contig00120.g8463.t1	MGDAVPHSPIMRNDDKNVVPAVQLLQLPHGLLREGYVPAEAQVEQRVRWLSAPVFLQVVE	2.A.1.14	P15365 12 TMSs 2.A.1.14.4 Allantoate permease - Saccharomyce... 464 e-48
	CGAGAEGHFTVRVARYAGEVADVATKEDKCIRALAGPRKATEMSHRMTWRVQEIERAIPK		Q07904 12 TMSs 2.A.1.14.36 Thiamine pathway transporter THI73... 444 e-46
	VVDCRELADAERIWTVKGYLPEGPVTCGRGFGVRGGARQHGVLEAGADHEVGSGREGGGV		Q12235 12 TMSs 2.A.1.14.20 Uncharacterized transporter YLL055... 333 e-32
	PNVVPVPVAVCVSGLPSADPPRDSTFLEDVRHVLGDVEGVPRRGNVSRDAGRVVVVVLAD		P53322 12 TMSs 2.A.1.14.11 High-affinity nicotinic acid trans... 217 e-18
	TEIPDELPSGRVLEVEAXLHEPLNERGPECYRVDELDRDGLASGDAGVGRALRHIDGCNT		O43000 12 TMSs 2.A.1.14.17 Pantothenate transporter liz1 - Sc... 209 e-17
	VAPAAVEPAKDATVIPRRLNLTWASSHISLASPQWKRNIRASIGDGVLAPSRYSRFGIGT		P70786 12 TMSs 2.A.1.14.3 Putative tartrate transporter - Ag... 176 e-13
	ATPDSPVRRHRAAPQRAGSYPHGVDHELTAIKTTRNPQAGFLGAVIRVNHSFGHTFLFYP		P39709 11 TMSs 2.A.1.14.37 Probable transporter SEO1 OS=Sacch... 177 e-13
	DRALQQPSIKAHTMSSDSEKVTASQIEKGKDAAAGDASSGMPPEDVDTKHQDEAMRVLAA		P40445 12 TMSs 2.A.1.14.38 Uncharacterized transporter YIL166... 167 e-12
	YEGDPEWTEEEEKKLRRRLDWRLMPVLCATYGLQYYDKAMLSQAALFGLRTDVGLEVGDR		Q9RPP3 12 TMSs 2.A.1.14.8 PHTHALATE TRANSPORTER - Burkholder... 151 e-10
	YSMTASIFYLGFIAGAYPLMALAQRYPIERVASIVVVVWGICLILTSVCHNYQSIYAQRF		P25621 12 TMSs 2.A.1.14.18 Pantothenate transporter FEN2 - Sa... 147 e-09
	FLGFLESGISPLFMVIVGGFYKKNEQAMRMGRAESGTAAPVTSPSSPPLINYAFGQINGG
	VSSWRYMYYFAGAITIIWGVALWWALPPDPVRVKGFSERERYILVARLRSNNAGVRNTHI
	KAGQIWELLLDLKFWTVFGISFLSMIANGPISTFIPIIINGFGFSQLNSLLLMMPTGAYA
	GTMQLIFPYLAYKFPNIRTYLVCAAQVGTVIAALLLWLLPLGETGGLLFAVFILPSVGAG
	YAVLMGLVIANTAGYTKKSVASSGMYIGYCLGNFVGPLVFKEEDAPRYVPGFIVVVVTAI
	LALLLALVYRFLCIYSNKKRDKQGTEESFDNAYEDDLTDRTSSFPLFTVALCQSPPEGNP
	RTMTEIIGNWLHFSGGQRKRKRAELVCVACHSKKVKCDLQARHREGHQKCSNCDAPDREC
	HLRPSKRAKQRPGPNTDAEKGNDASDAAPLTQDIALHQTGQQMANLIDPALQQPFHHSPT
	SVRSISGHHITPPSLHDGPRHNHSSASPHDAAARSHAGDVDTGFLEIYGPENTLDAEQQE
	YEAVLDSKRRFSHPQQQELLQSFAETYWEYCHTWCPVLDRDTLEADLARSPLLANALALA
	ASHVRPPLLPHEGPATYYDRARNIFYADEEADGLVILRALALFYWWAPRPPSTAHRHSSW
	WWTSVIIRHAQQMNIHREPSGEHAVAAGLNVSLRRRIWWTAFARERLTALCQSKPCIIDP
	EDCNVQECQLSDFPPDPASQRKGLVFIYWVRLCGIIGRIAKHLSRSSNTAQPFPADLQQA
	LTDWAQSLPPDLQLPIGSQRTESFDRDVHQLHLPYLTTIIILHLKRSAHDLPQALPPAIL
	AASCIARILRDILSRGDVRFLMAITCWYSGTAFVPLLQASRVDRFAQEAEEGLDVLTQTV
	AQLQTMWGTARIISQAFARLRKSVDAASKGARADGVTQSVPLEMPADDLDWAALFPFVTH
	STSRIAEGLLGDKEEGTATGGFPFQEDALFHETLLGQYNDLLDPSGLLDFSDMTFET
>Sbre-contig00129.g8849.t1	MPPTQEPASPTQSVPKGSSADEVEDVLTHPNLSPEDSRWLAEYPADCKKKAVRKVDMRLI	2.A.1.14	P53322 12 TMSs 2.A.1.14.11 High-affinity nicotinic acid trans... 423 e-45
	PLLTLLYLFSFLDRANIGNANIEGLSDDLGLTGTQYNIALSIFFIPYVICEVPSNYLLHR		P70786 12 TMSs 2.A.1.14.3 Putative tartrate transporter - Ag... 386 e-41
	FNRPSLYMGTIIVLWGTMTTMLGTVNNFSQLVAVRFLLGIAEAGFFPGAVLIISKWYLKG		Q9RPP3 12 TMSs 2.A.1.14.8 PHTHALATE TRANSPORTER - Burkholder... 337 e-34
	ETQTRIALFYTASALAGAFSGLLAFGIAKMDGVGNYAGWRWIFILEGIATVVAGAATYFL		P76470 12 TMSs 2.A.1.14.35 Inner membrane transport protein R... 322 e-33
	LVESPASSGRWLDPDEIRYLELRQLSQNGDRAEVKQKGTDWKVLWSVLRDWQIYLQALIY		Q9RPV1 12 TMSs 2.A.1.14.9 HPAX - Salmonella dublin. 301 e-30
	WSNTVPNNALKFTMPRIIQTMGFTSSNTQLLTIGPYCAGAVSAYLSAIFADRFTWRMPFI		P40445 12 TMSs 2.A.1.14.38 Uncharacterized transporter YIL166... 278 e-26
	VGAQLTVVCAYAILYALADEIQDNIPACFTAVVLACIGLYPINPGGNAWTVSNLAGPTKR		O43000 12 TMSs 2.A.1.14.17 Pantothenate transporter liz1 - Sc... 264 e-24
	AMGIACMICLGNAGGIVGSYIFIEEESPRYPTGFGTSFAFAAAGVAACAVLEIIYYTINK		P39709 11 TMSs 2.A.1.14.37 Probable transporter SEO1 OS=Sacch... 258 e-24
	RRDKVAEDEIREKYAEERLDEMGDRSPLFRYSL		O13880 12 TMSs 2.A.1.14.19 Vitamin H transporter 1 - Schizosa... 248 e-22
>Sbre-contig00130.g8901.t1	MEPVVSGPVTADGRNPSALASRLRMHPLRACISFGHQETLREAQLQRPTNGAHPMDGNMA	2.A.1.13	Q91Y77 12 TMSs 2.A.1.13.2 TAT1 protein - Rattus norvegicus (... 170 e-13
	IELRTTQQHGPPRHGSPTDGPSPGETPLERSPSPEYGLTGANEREAVSLPPMDGGKDAWL		Q8TF71 12 TMSs 2.A.1.13.8 Monocarboxylate transporter 10 OS=... 169 e-13
	FLLSCFMIECLVWAFPFSFGVFQNYYSTNEPFAGSRNIPVIGTCALGVMYLDNPIVIAVL		Q6ZSM3 12 TMSs 2.A.1.13.14 Monocarboxylate transporter 12 OS=... 163 e-12
	RHFPRQARWMPPAGLLVMCLSLALSSLSTTVPHLIATQGVLYALGGSIAYCPCILYMDEW		Q7RTX9 12 TMSs 2.A.1.13.12 Monocarboxylate transporter 14 OS=... 161 e-12
	FARRRGLAYGIMWSATGFGGAVIPFLLEHLLRAHGFRTTLRIWASVLFALSAPFTYFIKP		P36021 12 TMSs 2.A.1.13.10 Monocarboxylate transporter 8 OS=H... 161 e-12
	RLPVSLTTHSRRPNLRFLLSRTFWLHQLSSIVEATGFFLPNIYLPSYAQSHLGASSFLST		O70324 12 TMSs 2.A.1.13.3 Monocarboxylate transporter 8 (MCT... 153 e-11
	LTLLLINVSSVFGCVAMGTLIDRLDVVNCILVSTTGATVGVLFLWGLSSSLPVLYIFCIV		Q7RTY0 12 TMSs 2.A.1.13.17 Monocarboxylate transporter 13 OS=... 147 e-10
	YGIFASSFTSAWSGIMKQVVTSEARRDRPADPCMIFGCLAAGRGVGNIISGPLSEALIDG		P36032 12 TMSs 2.A.1.13.18 Probable transporter MCH2 OS=Sacch... 143 e-10
	LPWKGEAGFGYGSGLGPLIVYTGVTALLGGASVVWKYLGWLN		O15427 12 TMSs 2.A.1.13.6 Monocarboxylate transporter 4 OS=H... 124 e-07
>Sbre-contig00133.g9041.t1	MAGDARARGPVAADASETTRLLNSVNDEVHPRADVYPVAGKDTWAGAEDFEGLPWWRKPS	2.A.1.11	P46996 12 TMSs 2.A.1.11.4 Uncharacterized membrane protein Y... 238 e-21
	IYWLLPPWFLFILAFGGTIVPKLNLILDLICTEYFAEEATRDHNLVILPIVLGGENEQCR		Q5JAK9 12 TMSs 2.A.1.2.39 TetA(41) OS=Serratia marcescens GN... 213 e-18
	IPAVQKTAAQVTLAMNLIVGILSAVVVPKLGQLSDRYGRTRWLALSSAGGLIAEVITILA		Q56RY7 12 TMSs 2.A.1.2.38 TetA(39) OS=Acinetobacter sp. LUH5... 182 e-14
	AEFPNIFSYRWIILGSVFDGLAGSFTAGSLLTHSYTSDCTPASKRGVAFGYIHACLFAGL		P02982 12 TMSs 2.A.1.2.4 Tetracycline resistance protein, c... 151 e-10
	ALGPVLAGYFVEHTGRIVSIFYVTLACHALFVLFALLVMPESVSRRRQLLSREKYAKELA		Q0S4G7 14 TMSs 2.A.1.3.64 Multidrug transporter, MFS superfa... 149 e-10
	ARTRDGSWLTALRHRNPLAPLRILYQRQPGAPPLFRRNVMALAAIDMVLMGAAMGAGTCI		P33449 12 TMSs 2.A.1.2.70 Multidrug resistance protein 1 OS=... 135 e-08
	ILYVKFVFGWKTLESSKYISAVSTVRAFVLLAVLPLINYIFRARPAARRKRALGAAGAGA		Q07282 12 TMSs 2.A.1.2.75 Tetracycline resistance protein, c... 133 e-08
	VERNRGADRLDLWIIRVALLSDVLGATGYLAARSGAVFVAGGMVTAVGGLGSATIQATLT		Q939A4 12 TMSs 2.A.1.3.28 Multidrug resistance efflux protei... 129 e-08
	KHVPPDMVGQLLGAVGLLHALSRVLSPLAFNGVYYATLETYPQAIFALLLGLYGLSLVAS		Q5SR56 12 TMSs 2.A.1.2.30 Hippocampus abundant transcript-li... 124 e-07
	MVVRRRGESCSLYCFPYVLDLHFPEFYWCLHVCLGGLVADDDGSLSLRRWGINTGCGVRE		Q83N16 12 TMSs 2.A.1.46.2 Multidrug efflux protein - Tropher... 122 e-07
	EIVRRGGAPIVTCRRYPRRPAMPVNERRRVNIGILSERLTILGAEREGIYGSAGRAYTQG
	GEYAAQSLILDLSRKGEALLHRDLPPPLGLGLFVPIFGAANGSET
>Sbre-contig00141.g9343.t1	MHAEEPAGRHLVQSHAAEGDVPGTVNLKAAEGDDTAYGQALFPIPAEDPNDPLQWPSFKK	2.A.1.2	B6HN82 12 TMSs 2.A.1.2.86 Pc21g09220 protein OS=Penicillium ... 245 e-22
	LGILLTCSLYSFFGNSALLGPSVYIEIFSKEFGITPNDAGGLINYPNLAFGFGSLLLVPL		Q70WR7 12 TMSs 2.A.1.2.23 Fructose facilitator - Zygosacchar... 220 e-18
	YHKIGRRPVMLLSLICYCAGLIGASQATSYAGLMVARVVHALGSGVCEALPVQLVNDIFF		C5E4Z7 12 TMSs 2.A.1.2.45 ZYRO0E10054p OS=Zygosaccharomyces ... 219 e-18
	LHERGTRLGVYTVCLCLGSTGPLYAGYMLAGGYSWRLFFYVEFAFGVALLISAFLFVEET		P38776 12 TMSs 2.A.1.2.63 Probable drug/proton antiporter YH... 195 e-15
	TYHRKPSRRASSDVSADDKPSAEADEHAPVIPARKTFAQTLKFWGTWEKDSPFFMMMARS		P53389 11 TMSs 2.A.1.2.33 Protein HOL1 - Saccharomyces cerev... 194 e-15
	FTYFLIPHVFWITSPPYNWSQLNSGLITISTIIGYGLAFPFASSSDRLAARLTRKNDGVR		B6HIC2 12 TMSs 2.A.1.2.78 Pc21g01300 protein OS=Penicillium ... 193 e-15
	EAEMRLGVMLPVMLLAPAGLILYGFSAERNLHWVCYFVGVAMNQFTSYFFFTFTLAYAMD		Q9HDX4 12 TMSs 2.A.1.2.76 Uncharacterized transporter B1A11.... 184 e-14
	SYNANISEMLIAMNLGKQAISFGMAINLLDWILQHGYAVMIAVYAVHPRSGQKQQYRGAD		P32071 12 TMSs 2.A.1.2.2 Cycloheximide resistance protein -... 165 e-12
	DQILVSKKSPKNSNKTKRRKSSLLLHLLLLGILLRKTRRLHPPRKLHRRRVDHPREEVRE		B6H9Q3 12 TMSs 2.A.1.2.85 Pc16g11960 protein OS=Penicillium ... 161 e-11
	PDQHGPDDDEAHEPADGPLEGRLDARHAADAPGGLGGLIPVGGLSLGAQQVVLHEVEHGV		P53943 11 TMSs 2.A.1.2.36 Probable transporter AQR1 - Saccha... 155 e-11
	LEDVEAEADPPRVLGYRVVEDALEEGYPPAGPHGGEGGDGKPKVLAALGLVADHVLGREG
	LDPGVRLGHVAVARGPGEDEARAEEDEHAEDVEEAAADPRDRPSHSAVRVAAAQGAVLQR
	GDEVGLFGVAGGKGLVLVLLLLLAAVEEVGQEGAADELEGRPAAAVEREAHDRGEEGLPD
	EGGPQARSDNDDEEEEHGVHELHGYRPQVRVVPRLGGPLVPGPGVGEVLEDIGEPVIELL
	AESLLRLHVLVHVAQLDDAASEEGGDHRGEEEAEGPPEGGGRDDGVAFRDGAGVGAARRR
	GRAIESAYRSEREGEAGDNKEDVHHGRAGVDQPEIRQLDEGRAHILRVAAVVRQQRLVVV
	IGVVIRKDGARREAAEAVKIRCRVNSWR
>Sbre-contig00141.g9348.t1	MDTWVITYSKSPSSDHGEEGVGVRPLDFPFAADLSSVSPAICFQVQSLHDVPCLYTYPSL	2.A.1.14	P40445 12 TMSs 2.A.1.14.38 Uncharacterized transporter YIL166... 1056 e-127
	SNCAPSASGMYPSSQFFTERASRELEDGRCQVSVRGDDLGDLALGDAGTPDNKRNINVLL		P70786 12 TMSs 2.A.1.14.3 Putative tartrate transporter - Ag... 298 e-28
	IPALLSGLQPVMSNMETIVGRVNHLAPDATSGLKFSVRGTTASGNRCACRSAGIGALKKL		Q9RPV1 12 TMSs 2.A.1.14.9 HPAX - Salmonella dublin. 260 e-23
	RMSSSGAPVSFRRSRTLCWTFECGATGAMPRKKGLSACTASSRNPRAFVASGVEVAVGEG		P76470 12 TMSs 2.A.1.14.35 Inner membrane transport protein R... 238 e-21
	VEEEVGARPAGGERAVVVVGVVGIEELASVVGVVAGLVEEDGEVVFVKALVDKFGVSALM		Q9RPP3 12 TMSs 2.A.1.14.8 PHTHALATE TRANSPORTER - Burkholder... 237 e-20
	GLLTIWWGDVCDVGVVGGLSGPESHPRRAANGCGAKVLLEQRSLLGNVPIDNEDDVWSSG		Q07904 12 TMSs 2.A.1.14.36 Thiamine pathway transporter THI73... 221 e-18
	AGWRDILRELAEGYLRVGFLSVSWLGVSTVEVDIQVLQPDHVPGTPRGPGSAEPGCPGKW		O43000 12 TMSs 2.A.1.14.17 Pantothenate transporter liz1 - Sc... 216 e-18
	GPPKRDTPDDVLGKRVSPGISTIGHGETFDHPLILFLAFAYYPGSGAKRHPLGWCHHRRC		P25621 12 TMSs 2.A.1.14.18 Pantothenate transporter FEN2 - Sa... 211 e-17
	SNGANSQVVSETCNYHPERSPGRRCRLHVPQASAPTGPVLLALDPQTVRSKDGWMATVLT		Q05181 11 TMSs 2.A.1.14.5 Phthalate transporter - Pseudomona... 207 e-17
	SIKYTDSPSDSDVKSDGASIPPLGEPYQESKRFFWQKSSDHNLDAIATQVRHHIPIRSPP		P39709 11 TMSs 2.A.1.14.37 Probable transporter SEO1 OS=Sacch... 207 e-16
	LTVSQPSVFDDPILAEKYKPRSDWENIHRFNPLARWTWREERAVVRRVDWKIMIWTCIMF
	IGLEIDRANIQQAVSDNMLNDLGMTTNDFNLGKTVFSVSFLAAELPSQLVSKWVGPDRWI
	PAQLTLWSVVAVSQFKLTGRTTFLATRALLGILQGGFIPDVILYLSYFYKHAEMTIRLGY
	FWVAMTAADIIAAVAGAGLLRMRGILGYEGWRWMFLIEGLMTLVIGLCSFILMPASPTET
	AGSLRGKKGWFNEREEEIMVNRVIRDDPTKSTMHNREPITPYLLFKSMLDYDLWPMYLLG
	FTFLVSTFPPKIYLTLTLRNLGFDVFQTNLLTIPTQVLGMMSMMLWVWLAERTKQPLVWA
	SLAQVWVLPFLIWLRVGYDGESSKWTTWVVLTLLLAKPMLQPLQVNLVSRNSNGVRLRTV
	SAALYNMTVQVSQIIGANIYREDDAPLYRRGNSVLLGIVSWNLLAYAFAKGYYMWKNKER
	DEKWKAMSGEEQLDYLEKNQDLVADTSAARYITVRDTMQRQETSPLAGALLLHIGFSPAL
	GLHISCAEWRGTFLDWRLYLPLYRHEVRKMVGIPGKSKGCNTCRRRKKGCDLQRPVCGQC
	RKLNLHCAGYERDTIWVNLTTDTGLIRRPKRLVPPTVALPDAFARSAYHEKYLGLFWQSY
	LPAGKAFSADSSKYVSGLWMNEIHSMARQDHQSPVRRILLAISLTSIGRRDNTPWMIENG
	IQLYGSSLATLAQQLKDPVALADNNNYVASRLLSLYEILHGHDHQDRISQVKKWNLHLTG
	ERGFLESRGPESFMTGFAHQLFVDGRSTQIALAFGTGKGSFLNEPEWKTIPWLYIPKTPK
	DLLGDIFAELTDVFADLDALRSTEDPVLFVILRDALVLRCQELECEWADWGRLYTPETSP
	TVSETALATDIFVDHFSAATVMAAYWSTGVLVLGTLHIALGTQDLASLDEDTDPRMCCRK
	LAEIIPTFVNENAGGFGIHATVAASIMALLYLEEVDGAVVSPEARAIYAAFSKSEKGRTM
	QHFVDNFRKRFSAMGIRLFAPLLLNTRNENGDIVDNRIDFPPNSASLTRVRGLQELTESK
	LLEGAAAGLRIEGEDDEKLERDPATIDGEIPPLDSIEGNRVNVGREESAEFTKHLLDTNT
	AAPLGVWPELNKPGLFGNLYFGLDRLRNLRDLSLDEKRVCISLSVIFYQNFGRLLAPVVS
	DEEAGGLGKEAKKIGMNKWTLDGTCCSGVLQDGCHLQERGTDLEKRGQTPSPVGRDIGGT
	NSNGRGKNLANKGMRDTQQGVSRWGGGGAHNTLVPALGILQRVDELRVEAGCHFNAHAAE
	EEPDVHVAEVRLLVPDDLVFGDEMGNDGVTRRADVHLGLVGDADHFSLSVVWRLRKRPPV
	TKWFVARSIDRTRMRELCGVESPQNILEKQGKFTREWG
>Sbre-contig00141.g9353.t1	MGALDGKHGRDGVQEPTEETSLLRPSRPRTRLDSSSSGRFMPWYSDPLEDPECGFPTAGT	2.A.1.48	O59726 14 TMSs 2.A.1.48.4 Membrane transporter - Schizosacch... 483 e-53
	IPTAPKVKKESTGSGRIFKVIGILILGVFTANADGSLVLATHSTIASEFGNLGASSWLMT		Q09752 13 TMSs 2.A.1.48.3 Multidrug resistance protein fnx1 ... 434 e-46
	AFALAGASFQNISGQLSDIFGRRPVLTVSYTLFAAGCALVGVGQSMWQVILGRAVSGAGS		P38358 15 TMSs 2.A.1.48.2 Vacuolar basic amino acid transpor... 318 e-31
	SAMGVVAALLISDLVPLRDIAAWQAGLNLAATTGRSLGGPVGGWLADTVGWRWSFAGQAP		O69070 14 TMSs 2.A.1.3.29 Tetracycline efflux protein - Stre... 312 e-30
	IFLVAALVGWALLPRGPPVPSKPDSVEDQDDQIPDTTGTQTAPTGSSLSRIDFLGAALLS		Q9ZGB6 14 TMSs 2.A.1.3.32 LanJ OS=Streptomyces cyanogenus GN... 307 e-30
	LTILTFLLPVDLGGKSFSWTHPVILSLFAASLVFGGLLFLTEAKWAKNPVFPLSLLQQRN		O32182 14 TMSs 2.A.1.3.33 Uncharacterized MFS-type transport... 301 e-29
	VVASYAIMICQCAAQLGLMFSVPIYFQVSQRVSNARAGAYLFPAVFGNAVGAVFAGVVIK		Q04301 14 TMSs 2.A.1.48.1 Hypothetical transport protein YMR... 292 e-28
	RTGRYKPVLLFGTLASSFSYWLLFLTWHGNTTPSEALYIFPSGFGTGIAQTAVFTSIQAS		H2E274 14 TMSs 2.A.1.3.65 MFS multidrug transporter OS=Trich... 239 e-21
	IDKKQRAPALAGMYLMLQLGLIVGLAAVSATVMETVRWRLDILLGGLGLDASTRYEIVQK		P96712 14 TMSs 2.A.1.3.50 Multidrug resistance protein 3 OS=... 221 e-19
	AASDIDYLDKVGRDVYSAILESYMLGLTWSHLVSIGFCGLAFAAASLLREVKL		E7M1Y1 14 TMSs 2.A.1.3.27 Vba5p OS=Saccharomyces cerevisiae ... 218 e-18
>Sbre-contig00141.g9362.t1	MPKTPSTSSGSSQLDTQSDSDRKGAALQTTTVPGDTKGALNSGDGGVWAAGASTRHYEPI	2.A.1.14	P40445 12 TMSs 2.A.1.14.38 Uncharacterized transporter YIL166... 1158 e-152
	PEYEGLHRWDPTAEWTEKEEKKLVRRLDYKICSWVCLMFFALQLDRGNINQALSDNMLDD		P70786 12 TMSs 2.A.1.14.3 Putative tartrate transporter - Ag... 329 e-33
	LGLSTNEYNYGMTIFYLCFLCAELPSQMISKKLGPDVWIPIQMVSWSTVAALQCLIHEKN		Q9RPV1 12 TMSs 2.A.1.14.9 HPAX - Salmonella dublin. 297 e-29
	GFYATRALLGLIEGGFIPDAILYLSYFYKSKELPLRLSYFYTSSHATQIIAAFLAFGILR		Q9RPP3 12 TMSs 2.A.1.14.8 PHTHALATE TRANSPORTER - Burkholder... 280 e-27
	MRGVGGWEGWRWLYLLEGIMTALIGVFSWFYLPPSPTQTASWFRGKDGWFSEREEVIMVN		P76470 12 TMSs 2.A.1.14.35 Inner membrane transport protein R... 260 e-24
	RILRDDPAKGGMHNRQGLTLKLLWRALCDYDLWPIYLIGFTLLIPVQPIMNYLTLTLREL		O43000 12 TMSs 2.A.1.14.17 Pantothenate transporter liz1 - Sc... 262 e-24
	NFDTFQTNLLTIPAFAIFIVQLIFWSWFSEKINNRFLIVLFYSFWLLPLFVALAVLPADA		O13880 12 TMSs 2.A.1.14.19 Vitamin H transporter 1 - Schizosa... 254 e-23
	NRWSKYAITILIIGYPYVHSILVGLTSRNAGSVRTRTVGSAVYNMTVQASSIIASNVYRE		Q07904 12 TMSs 2.A.1.14.36 Thiamine pathway transporter THI73... 245 e-22
	DDAPIYRRGNRAILGVIAWNAVAAVLIKGYYMWRNKRRDDIWGAMSQDEKNEYLATTKDE		P39709 11 TMSs 2.A.1.14.37 Probable transporter SEO1 OS=Sacch... 242 e-21
	GSKRLDFRFAH		P53322 12 TMSs 2.A.1.14.11 High-affinity nicotinic acid trans... 241 e-21
>Sbre-contig00148.g9639.t1	MASGWMAPASSQVTLSGTGTVMEARQVKYWHRVPSVGWRYKNEGRWAGKLTYSLHANPGS	2.A.1.14	P70786 12 TMSs 2.A.1.14.3 Putative tartrate transporter - Ag... 337 e-33
	TATRCPTLLSFTPSPTWIITPADSCPSTSCRDTLLLSQLWQSDPQIPVETISTSTSPGPG		P76470 12 TMSs 2.A.1.14.35 Inner membrane transport protein R... 249 e-22
	AVTGRCWISSLRAPTQTTLRFEVGSCGGMAAAGRRDKEALEDVKQSKEIKTRERWSKAQR		Q9RPP3 12 TMSs 2.A.1.14.8 PHTHALATE TRANSPORTER - Burkholder... 245 e-22
	ALKYPRYQLPSPAAPRPLRRPHRRPRLGARSVSRVVAPAPSGSLPRKRPRQADFPGKDPR		P53322 12 TMSs 2.A.1.14.11 High-affinity nicotinic acid trans... 221 e-19
	PAAMTGEKLTEAPGERPASKPTVSEKTASTHGAEVSVPTWDPSAERAFVRKLDLLIFPTM		O43000 12 TMSs 2.A.1.14.17 Pantothenate transporter liz1 - Sc... 217 e-18
	IILFILNFIDRNNFANARLSGLESDLGLSDVEYQTCISILLVGYVAMQVPSNMILTAVKR		P40445 12 TMSs 2.A.1.14.38 Uncharacterized transporter YIL166... 193 e-15
	PSWYLCACVAVWGVISAATGAVRNAAGAIMCRFFLGCVEASFFPGSLYFLSRWYTRREMQ		P25621 12 TMSs 2.A.1.14.18 Pantothenate transporter FEN2 - Sa... 192 e-15
	LRVTILNSGNLAAQAFGGLIAAGILGDMEGALGLAAWRWLFIIEGAITIAVAGIAVFVLP		Q9RPV1 12 TMSs 2.A.1.14.9 HPAX - Salmonella dublin. 174 e-13
	DYPQTTGWLTEEERRIAVGRLAVDAGAEADEQDDVTALQGLKMACKDPKVWLLGITYHAT		Q05181 11 TMSs 2.A.1.14.5 Phthalate transporter - Pseudomona... 172 e-13
	IMGLSFVFFFPTVAEALGYDTTATLLLTAPPWIFALLVSLPNAWHADRTGERFFHYFGPA		P53241 13 TMSs 2.A.1.14.12 Vitamin H transporter (H+/biotin s... 158 e-11
	LACIVGYIISITTTSTAPRYVSMFLMAVGFASGFVILAWISNTVPRPAAKKAAAIAMVNA
	MGNVGSIPGSYIWPQRWGPMYVQTFGIEIGILGFACVCALILRFYLRRENQKLDRQEGIV
	GGGETETGAVDAPLRGFRLAPAILSETPMPSSDFRTAPPSCPHSFSPFSPTSSLNLPISP
	DIQLVTATISAPQFTNSNPCLTLSAAASAPIAKWPTYFPASNPALSTLAVASCTSGSFA
>Sbre-contig00149.g9645.t1	MEEQDLGNGKEKRHSLRSVDSAAEAMQRVADRLIATTESLRTQFREKDGEAGTSKMSLPK	2.A.1.3	Q08902 14 TMSs 2.A.1.3.52 Drug resistance protein YOR378W OS... 992 e-125
	SDGLWRPDTTATSSEPSQAAAQLLQLPFTTGSSGGATSSRSSGSSPLLSEIDAPAAVSSS		P13090 13 TMSs 2.A.1.3.1 Aminotriazole resistance protein -... 557 e-62
	MPQVIEGRTLEPNVAHIDRVTSSESEDSANPHLTRPVPPFMADSAGQPRSAHAESPSVDP		P42670 14 TMSs 2.A.1.3.11 Puromycin resistance protein pur8 ... 266 e-24
	DTGTPKLSFFRASVSNLRGTPSAGTDRAFASSSERRCTLLSQISDGRPHFSLFREILFVT		Q04733 14 TMSs 2.A.1.3.8 Cephamycin export protein cmcT - N... 206 e-17
	IICSSQLLLFAGFAQVLAPAQAIGESFPDTVPGYLSWYTAAYGLGAAAFALPAGRLGSLL		Q53903 12 TMSs 2.A.1.3.7 6 ACTVA REGION GENES OF THE ACTINO... 206 e-17
	GHKKVFAGGFVWFAAWSALAGASVYVQRGGSGTVFLCICRAMQGIGPAMTVPNGQAMLGS		O32182 14 TMSs 2.A.1.3.33 Uncharacterized MFS-type transport... 206 e-17
	VYQLGRRRNLVMCLWGTSAPLGFVLGAVMASLFADLMSWEWAFFVLGAVCLTLACQSILV		P96712 14 TMSs 2.A.1.3.50 Multidrug resistance protein 3 OS=... 184 e-14
	LPADPPVNSDIRRQQFWRLVDFPGMVLWVSGLVLFAFAWNQAPVASWTTPYIYFLLIIGV		Q54806 14 TMSs 2.A.1.3.5 INTEGRAL MEMBRANE PROTEIN - Strept... 181 e-14
	LLLGAFLYVERSMQYPLLPVSAITPTTALILACTGAGWGSFSIWAFYTFQFLVVLRGWTP		P39886 13 TMSs 2.A.1.3.12 Tetracenomycin C resistance and ex... 180 e-14
	LLASAGFAHMPVVGFLASILVAYLLRRVTPYWVMLASMLFFALSAVLMATAPVEQTYWAN		Q00538 14 TMSs 2.A.1.3.10 Methylenomycin A resistance protei... 178 e-14
	SFLSILFMPLGLNMSSPVAAVLMANSLPVEHQGIAGGLVFTTIFASVSVSLGIAGTVVSN
	VGGGVLGGYRGALYLAVGLAGLGILLGLVTTVCDTLWPAEPEEGAVLRIGGRKTEKQPAG
	QPVEQPLG
>Sbre-contig00150.g9705.t1	MEHPVQEKPTYPPRYPSGSTTDVGTPASDPEKDAGVRPGTGPRARDFGGDNGSDAESSEH	2.A.1.13	Q08268 12 TMSs 2.A.1.13.19 Probable transporter MCH4 OS=Sacch... 357 e-35
	GEVESDEPPAQDIIDRVLSRASTQSVNPGPPPNGGYAGWMAVACMHLIVMNSWGLINSFG		Q08777 12 TMSs 2.A.1.13.4 S.cerevisiae chromosome XV reading... 350 e-34
	IFQPYYAELYSMDPSTISWIGSTQVCLLFFVGTFTGRLTDAGYFRAVLFAGTLLQLLGIF		O15427 12 TMSs 2.A.1.13.6 Monocarboxylate transporter 4 OS=H... 214 e-18
	AASFATAYIHTLLAQGICMGLANGFFFCPTIATISTYFTTRRALALGIGASGSATGGIVF		Q8NCK7 11 TMSs 2.A.1.13.13 Monocarboxylate transporter 11 OS=... 209 e-17
	PLIARFLLPKVGLPWALRTMGFVQLACLSFCNIFLRPRVPPRRSGPIIEWAAFREPQYSF		Q7RTY0 12 TMSs 2.A.1.13.17 Monocarboxylate transporter 13 OS=... 187 e-15
	YAAGAFFLVMGILFPFYYLASFATTQVSPPFEYQKSLDLLLLLNVVGAPGRLIPNFLADR		O15403 12 TMSs 2.A.1.13.15 Monocarboxylate transporter 7 OS=H... 181 e-14
	FGVMTILVPAAFSAFVLIYSWMGVNSQAGLWVWTTFYGFAGGSIQGLFPAGLSSLTNDPA		O95907 12 TMSs 2.A.1.13.9 Monocarboxylate transporter 3 OS=H... 166 e-12
	KQGTRIGMVFTIVSFAALTGSPIGGALVQAMGGRQSIDGKKDPRRVEGQIMKPRQTLPAD		P36021 12 TMSs 2.A.1.13.10 Monocarboxylate transporter 8 OS=H... 161 e-11
	QVISPPSLGFVTGCRLDDDGRDVFVMRAVIEPAIAEGFGDELGQLIPRCRSIWRFRVLDH		O60669 12 TMSs 2.A.1.13.5 Monocarboxylate transporter 2 - Ho... 159 e-11
	HEALRKPETMVPVVELSTAPVVLDGDTELVRDAVRVGDTEGIIRDSGGSAEIWLGEALAE		Q8TF71 12 TMSs 2.A.1.13.8 Monocarboxylate transporter 10 OS=... 159 e-11
	VEAEPEIGAVRMSDDSNDDCWDALVTVGRAPDVKLVKDGAVVSGVPRLGTVKDVTELYAV
	PTEVLVLALSGGVREEAAVPSDVVNLALGESVGETLASLNDVLTLTLRVGVDEVPAVSIG
	VVILALGETVREVTVSLADVVMLAFGGRVEEILASPDEVVMFKLGEGVREAVSPTEVVKL
	AFGGRVGEILASPDEVVILALGESVREAPVAPSEVVTLAFGGRVGEILASPDEVIVLLGE
	GVGDTPVANEVLMFALRDGGMEEDGVADIPVPNEVLMLGLWDVVVPVARELLDNDVLGVC
	FVVSGKGQAQVKSLDGVAVGDKSDVVPFPARPFTAGKLERTGPEELLTAFEEFRLLGRDP
	VGAVVKLGKVAPVEAFQLPGMDPVGAAVGPGGPLIAWVEFRLPGAAVPDAQLLSLVPVAL
	IESGPAEETPVPEGLEENEDLTGTTKRRRVEQTKEVSMQTRLLARDRLFGLYNWRRGRIE
	ERFDHIHSHWKWK
>Sbre-contig00154.g9840.t1	MATDPHHDTVPGTIRLIDDDRGGEGSGAHIVLQPRPSADPEDPLNWPKPRKLLAIGMVYL	2.A.1.2	P53389 11 TMSs 2.A.1.2.33 Protein HOL1 - Saccharomyces cerev... 280 e-26
	YVFGIGIATAVQYSVLTQIADAQDLTVGQLNLGTGLMFLFLGWGCLLWQPLAMTYGRRGV		Q8NKG7 12 TMSs 2.A.1.2.77 Multidrug resistant protein OS=Acr... 217 e-19
	YITSIVLSIIPMVWAPHSTGPGQWYTHRILLGLFSAPAESLPEISVPDLFFAHERGAYMG		Q70WR7 12 TMSs 2.A.1.2.23 Fructose facilitator - Zygosacchar... 212 e-18
	YYAFILFGSNFLAPLCAGFINDAVGWHWVMYFGALVLAGCAVFMFFFLEDTTYFRDTTEG		C5E4Z7 12 TMSs 2.A.1.2.45 ZYRO0E10054p OS=Zygosaccharomyces ... 206 e-17
	DSTDRETDGKTSGSASHMEAPVVPSPMTYVRKLNFFFRLPGRPTVSQTIVKVWRGLEILV		B6H9Q3 12 TMSs 2.A.1.2.85 Pc16g11960 protein OS=Penicillium ... 201 e-17
	FFPNIVWAGFLYGLNLAWYNIMNGTMSSILGGPPYNFAPAMVGVAYISPFLAGAVASLWS		B6HN82 12 TMSs 2.A.1.2.86 Pc21g09220 protein OS=Penicillium ... 198 e-16
	GWVADVLAIRLARRNRGIREPEHRLWVLLVSGLLSTGGLLLWGVGASRGIHFMGLIVGIF		O94528 12 TMSs 2.A.1.2.35 Caffeine resistance protein 5 - Sc... 194 e-16
	FVSFGVVTGGAVALAYTVDCFKEIAGESLITVIIIRNTIGFAFNFAINPWIDGMGLQNCF		P32071 12 TMSs 2.A.1.2.2 Cycloheximide resistance protein -... 188 e-15
	IFVSMLAFLTTMSFLVMSKWGKSLRKMSSKKYWAYVSKDRGVSGL		P53283 11 TMSs 2.A.1.2.67 Polyamine transporter 2 OS=Sacchar... 181 e-14
>Sbre-contig00169.g10354.t1	MSDTKESLKETEASVPASAGSAERPAVANVDAAWDFLNANREVEDVHATEAELRSLRRKI	2.A.1.14	Q07904 12 TMSs 2.A.1.14.36 Thiamine pathway transporter THI73... 662 e-79
	DWHIVPIMFCCYTMQFLDKVILNYAAVMGLRIDLNLQGNDFSNIATFLFVALLCFEIPNT		P15365 12 TMSs 2.A.1.14.4 Allantoate permease - Saccharomyce... 502 e-56
	YFLQKFPAAKWLGANVILWGIATATGAAAHNYPTLLVTRIFLGIFEATIAPSLMLISSQW		O43000 12 TMSs 2.A.1.14.17 Pantothenate transporter liz1 - Sc... 272 e-26
	YTKSEAAPRFSFWYLGLGLGQIIGGVVSFGFQHVSPNAQLSGWRIMFITLGCLTVVIGLW		Q12235 12 TMSs 2.A.1.14.20 Uncharacterized transporter YLL055... 272 e-26
	TFFFLPDTPMKAKWLSGREKVVLLKHVSVNQTGIQNRKFRWKEIGEALIDPQLYLLLLSV		P53322 12 TMSs 2.A.1.14.11 High-affinity nicotinic acid trans... 272 e-25
	ILLSVSSGVVTTYSATLINNIITNPKRAALMNMPSGVVSMFFTLFVGFGIRKQSHRWIWI		P70786 12 TMSs 2.A.1.14.3 Putative tartrate transporter - Ag... 265 e-25
	IACIIPAIIGGALMSFLPTTNKAGVLVGIYLVNAVVAPLAVFYNWTAANFGGATKRAFAS		P76470 12 TMSs 2.A.1.14.35 Inner membrane transport protein R... 244 e-22
	AVLSGSFSIGNIIGPQTFQARDAPEYRPAKLAVMGTQAGCAVTTFCLFAYYYWQNKKRGA		Q9RPV1 12 TMSs 2.A.1.14.9 HPAX - Salmonella dublin. 236 e-21
	VDETEDKYLSPEVWAGMTDRENKKFRYSY		P39709 11 TMSs 2.A.1.14.37 Probable transporter SEO1 OS=Sacch... 213 e-18
>Sbre-contig00169.g10359.t1	MRTTATESLVGSEETIDITTVTPASAITPELPSGRSQSSQEKVTGGVNCAPSIPEQPYSI	2.A.1.2	P40474 12 TMSs 2.A.1.2.31 Uncharacterized transporter YIL121... 379 e-37
	FTTREKTWISSVASAGAMFLTLMSYIYFPTIVPMSDELGVSVSLINLTVTSYLIVAGVAP		P53943 11 TMSs 2.A.1.2.36 Probable transporter AQR1 - Saccha... 310 e-29
	AFMGDLADQGGRRPAYILMLTLVLVSNVGLALQKSYAALFVLRMVQSAGSSGSYSAAYGI		P38125 12 TMSs 2.A.1.2.40 Uncharacterized transporter YBR180... 236 e-20
	VADITTVTERGSFVGSLIFLFSDTRSGLEIYLLVLGHLDRHLHHFRLFLLPETQRKLVGN		S7PTY2 13 TMSs 2.A.85.3.5 Uncharacterized protein OS=Gloeoph... 194 e-15
	GSIPTRGMHKSLFDRITKDRLVDPDEAGIGRVKRKHHFPNPLKCIPMLFHKGNFTIILAG		C4QYX5 13 TMSs 2.A.85.3.4 Protein required for ubiquinone (C... 169 e-12
	SITYAVKMTLQISLAAQCTELYNLNYLETGLIYLPSGIGGAIASYTTGRFLDRNIQKIST		P38227 12 TMSs 2.A.1.2.43 Uncharacterized transporter YBR043... 154 e-10
	EMGRERQYRRGDNISNFPIERARLAGAYILIGLSTVSTAGYGTSLMEQTHISIPLIMQFI		O34307 12 TMSs 2.A.1.3.56 Uncharacterized MFS-type transport... 135 e-08
	SGAATSSIFILCGTLLTDLNPHASVTVQASYNIVRCIGAGAAIASQRPLADGAGIGGCFG		P32482 12 TMSs 2.A.1.2.3 Chloramphenicol resistance protein... 132 e-08
	VFAFIMLTAAPLVILLKRHDYDSDFKHKEGFGCVASRASCRLNVPYVRPDIKAGDPRSAE		B6H9Q3 12 TMSs 2.A.1.2.85 Pc16g11960 protein OS=Penicillium ... 130 e-07
	CAHRETAPPTLQSCRISPLCQPLQHPYGCFGRWFTDIDGAMAAETAKSPILRWMNPKTWW		B6HN82 12 TMSs 2.A.1.2.86 Pc21g09220 protein OS=Penicillium ... 124 e-06
	SALGMDLETLLRMMKGALPPVLCIAIFQADSVANMLSTSGYFAVLFSIASQPLFPRAKFV
	KILALNLIALGLSFALCCLAVFCAMEARAHNNQASVQGKYFTYNPDAAAVCGVFLFFMIW
	VGNTFRAWKPAEHQDPGVCFSLLAVVVLTRASSLGNFDEGFEFLWRLTKAVLVGFAMSTG
	VSLFILPRTSRGGVATAIKGYVAQTQIALKGIVEFVHETPDDILLTTPAQLDTELQPLQT
	VRTSRTATAVDKSEVAKKKIKDALNALNGLDAQMQANLRYAKIEVAWGKLSAADLERISA
	LLRKLLLTLSGISAFPNIIDHFLDLHEEAVESSRNSTSSTAHSTVDAGKTAHIIEGLRAS
	LDELEVLARVGLEYFINKLEIVEESVLARYKHKPKPADQEDIELVDLEGVSINLDPESPD
	FMEHFTRCLKDLSRRKVAIEQLVRQSEEADGSAEEYSSIQHEYCLALYLFYMEDLVADAV
	SSLVSFAKSKVEDGTMRRNRLIYPTFLEWYNHAGETDEEPAVYSDFSQPREFEEGMKVTS
	PSHMVPVNAFERWAGLFAKFSRLLGSDLSMFGLRVACASLCLGIVALLQSSQEFFIRQRG
	VWAMIVIVLGMSPTSGQTLFGFFSRLLATVAAVALSFVSWYIVVGHTAGVLVFLYISNVL
	LFYIYVKMPKYFGTSVIAIITLNVAIGYELNADKMGHEASESNGQPYYPIYLFSPYKLFA
	VVIGCVVSFIWVLLPSPITAKSKVPKLMGQGFFTLGRLYSAMHATINLWITSHQNPPGSD
	ASYTAVTYPQEELRGIIRDLYKKQVRFLEALKMHSHFATYEPPVGGKFPAQIYGSMIAAT
	QQCLSTVALMAHIGRTISSETSRQSGSDSIGPEGTSEWVSNLAAAALKSTDFQSHTTTAL
	LCHLGASMMNGQPLPPYLTIAESFPLAKQLQRLNYELLHIKNARYPAFVAFIALEVLRTT
	FNKELRLLLDNTRILVGEIKFNINAKPNALNHMKRLDNPSERLVLLIRHVLEAVLVLRLP
	VLFVAPVVPPREHEAEAQGDDDDGGEAHEDTREALVVARCEFPIGLGDVRIEHERAHDVS
	NTVADPHSGGVSALLTVPGDVGCSEGDALDPGRGEEVDESTDPGATQPAGPENADEGQGA
	GGKVQQERDISVEAHACEHDGREDGHGSGAGGRQQSQDEEGPELVVTQGLEGLADLELWV
	LAADVVALDALEEDGPLLLGPALCGLRGVGEDPEEGDAPEEGEGSGDDEHVLPGVEGGTL
	YVREAVADEGADEHAAAAAGVPDCAAEGLLLLGVPEADDQHEDGADARLDEAKEEAVCED
	AGEGRAGWREEDDDAPDDGEDGADALGAEALGEERTGVVAEAEDGGVGEDGLVIVLEGLP
	VNLPDYALVGGFVKDDALVGRGDILEHILLRLPLIMAALGVADAHDKPLGEERGVV
>Sbre-contig00169.g10360.t1	MSVRNSQGSHDEGKPKEDMLEDVASTHEGVVFDEATNKRIVRKIDWQLMPILCFTYALQY	2.A.1.14	Q07904 12 TMSs 2.A.1.14.36 Thiamine pathway transporter THI73... 531 e-60
	YDKAVLSHAAVFGLRDDLDLQDGLRYSWVGLIFYFGHMVGMYPCSLLAQRFRPKRVCSIL		P15365 12 TMSs 2.A.1.14.4 Allantoate permease - Saccharomyce... 474 e-52
	TVIWGIIVLLTPTCTSFAGILANRFFLGLVESGISPIFMLVVGLWYTQKEQSFRSAIWYS		Q12235 12 TMSs 2.A.1.14.20 Uncharacterized transporter YLL055... 394 e-42
	CSGGSMLVCPLISYGLAYIKGTALNPWQYMFIVAGALTFLWGIALLWIFPDTPQAAKGWT		P53322 12 TMSs 2.A.1.14.11 High-affinity nicotinic acid trans... 266 e-25
	EEERAVLLERIKRDNVGGENPKFKVRQALEALRDYQFWALFVLALLSTTGAATMTIFSSV		O43000 12 TMSs 2.A.1.14.17 Pantothenate transporter liz1 - Sc... 243 e-22
	VFAGMGFDAYISLLLNLPTGALAFICILGSGWLGGTRVGRLNTMALSCLPVILGCCLLWQ		P40445 12 TMSs 2.A.1.14.38 Uncharacterized transporter YIL166... 238 e-21
	LPDSMRAGRIVGLYLINFFSSAWIQCIALGTSNVAGYSKKGAYAAGVWVGYCVGNIMGPL		P70786 12 TMSs 2.A.1.14.3 Putative tartrate transporter - Ag... 229 e-20
	MFDAKFAPRYNESFTGILVCFAAIVVIALGLRFMLARRNNRRNEKYGEPQYQHGLEDMTD		Q05181 11 TMSs 2.A.1.14.5 Phthalate transporter - Pseudomona... 201 e-17
	KENKSFRWVI		Q9RPP3 12 TMSs 2.A.1.14.8 PHTHALATE TRANSPORTER - Burkholder... 199 e-17
>Sbre-contig00171.g10415.t1	MHPLTEQSAEQGAMVPKWSDDPANAKNWSPAKRIYNTAIPSLLCFTISFGLAIYSPSHSH	2.A.1.2	Q12256 12 TMSs 2.A.1.2.64 Polyamine transporter 4 OS=Sacchar... 797 e-98
	VQEDFGVSSTLSLLPFTLYVYGLAFGPLISAPLSETYGRRFIYVFLTPISLLFIMGAGFA		Q8NKG7 12 TMSs 2.A.1.2.77 Multidrug resistant protein OS=Acr... 709 e-86
	KNMATLLVCRFFAGTFGSSPLAVGAGTIMDIWSGKHSSVAMTLFFTTAFLGPAVGSAVGG		B6HIC2 12 TMSs 2.A.1.2.78 Pc21g01300 protein OS=Penicillium ... 663 e-79
	WVAQYKGWQWSQWTTLFLGGFVWLFSLGAQETYASPLIRRRAKKLGLPLPPHPIPKGLAG		B6HN82 12 TMSs 2.A.1.2.86 Pc21g09220 protein OS=Penicillium ... 639 e-76
	LKQLATVTLTRPLYMLVVELLVSLCSLYTAFNFSVLFTFLASFPLIYQTTYGFTPGQSGL		P38776 12 TMSs 2.A.1.2.63 Probable drug/proton antiporter YH... 596 e-70
	VFFSIAVGCIVGATLSIIVDKYARTKQPGTSGEPEQQLWGAMLGSFAMPASLFWFAWTAR		B6H9Q3 12 TMSs 2.A.1.2.85 Pc16g11960 protein OS=Penicillium ... 590 e-69
	SGVHWMVSIVAAGFFGCSNIMIFVSCVLYLTNVYGARYGASALAANGVLRYMLGGSFPLF		Q9HDX4 12 TMSs 2.A.1.2.76 Uncharacterized transporter B1A11.... 568 e-66
	ALTMYNNLGFNWAGSLLGFLATGLAPVPWIFYWRGARIRKSSPYTSQKENQ		O94528 12 TMSs 2.A.1.2.35 Caffeine resistance protein 5 - Sc... 569 e-66
>Sbre-contig00171.g10418.t1	MTEKQDTTAPVAPDDVHHTVVKTDDGADPRNSMDEEALKVHQEQGDYSGARGKTDPVEIA	2.A.1.14	P53322 12 TMSs 2.A.1.14.11 High-affinity nicotinic acid trans... 439 e-47
	LVKKLDRRILPTLCVMYFLNYLDRTAIASARLNGLEDDLGLEGNQYNTCISILFVGYLLI		P70786 12 TMSs 2.A.1.14.3 Putative tartrate transporter - Ag... 354 e-37
	QLPSNMLMASGRVRPSWYMSICMAIWGVVSALTSVTKNYVGLVMVRFFLGVAEAPFYPGA		O43000 12 TMSs 2.A.1.14.17 Pantothenate transporter liz1 - Sc... 336 e-34
	LFLLSIFYTRKEIATRMGILYSANILATAFSGLIAAATFSTIDGARRIAGWRWLFIIEGS		Q9RPP3 12 TMSs 2.A.1.14.8 PHTHALATE TRANSPORTER - Burkholder... 317 e-32
	ITVAIALAAIPILPDHPLTTKWLTEEERQLAHDRIRRDTVQEETESSSLANLKMAFSDPR		Q9RPV1 12 TMSs 2.A.1.14.9 HPAX - Salmonella dublin. 271 e-26
	LYLLALMQNLHLSANGFTNFFPTVVGTLGFGETMTLVLTAPPFIVSAIVGPLWGLSSGKY		P76470 12 TMSs 2.A.1.14.35 Inner membrane transport protein R... 269 e-26
	NERSWHITSMMILAMIGFIISAATVNVAARYVSCFCFAVGVYAVNSCILGWVSATLGQTM		P25621 12 TMSs 2.A.1.14.18 Pantothenate transporter FEN2 - Sa... 268 e-25
	QKKAISLGFVNIIANASYIYTPYLFPKSHDPGYVMGMSVEAGFTAGVVICVWILRFWLTA		P40445 12 TMSs 2.A.1.14.38 Uncharacterized transporter YIL166... 263 e-24
	TNRKLQRSGQDGGLLYAY		P39709 11 TMSs 2.A.1.14.37 Probable transporter SEO1 OS=Sacch... 255 e-23
>Sbre-contig00172.g10459.t1	MAGLSEPANSPGEWEKHVSSAPAGSGEVGEVAEPPAADVSPPPDGGLKAWTQVIMGHLVL	2.A.1.13	Q08268 12 TMSs 2.A.1.13.19 Probable transporter MCH4 OS=Sacch... 366 e-38
	INSWGYLTSFGLFQSYYVTALSATPAAISWIGSVQILLIYLVGTFSGRALDAGYYHITLW		Q08777 12 TMSs 2.A.1.13.4 S.cerevisiae chromosome XV reading... 340 e-35
	LGLFLQLLGVFMTSISTQYWQLFLAQGVCKGLGDGLLFCPTVSLVATYFSRRRSLAMACT		Q7RTY0 12 TMSs 2.A.1.13.17 Monocarboxylate transporter 13 OS=... 226 e-20
	ASGAATGGIIFPLIAQQLLPKVGFGWTARVMGFVILFNAAIVVSIARVRLPPRKAGPLVE		Q8TF71 12 TMSs 2.A.1.13.8 Monocarboxylate transporter 10 OS=... 191 e-16
	WEAFQEPSYLLFCFAMFFDFWAVYFAYFYASPSLARPWGSARTDSVSRSAHSEMMNAVGL		P36032 12 TMSs 2.A.1.13.18 Probable transporter MCH2 OS=Sacch... 183 e-15
	PGRLACGLTADRLLGPVNTLIPTAFIAGVLLYCWAAVSSLGSLYAFVVIYGFFGSGIQSL		Q6ZSM3 12 TMSs 2.A.1.13.14 Monocarboxylate transporter 12 OS=... 182 e-14
	FPACCASLTSDMKKMGTRTGMAFSFISVACVTGPPIAGILIQRKDGGFLYAQMFGGSALM		O95907 12 TMSs 2.A.1.13.9 Monocarboxylate transporter 3 OS=H... 180 e-14
	AGTLALMAASAAKNGLRWDFWKRR		Q8NCK7 11 TMSs 2.A.1.13.13 Monocarboxylate transporter 11 OS=... 165 e-12
>Sbre-contig00174.g10544.t1	MTVAEKPGTAQHHPTETGINPTEDTRPPHDEKYDLGKQEQQISEAPLPGANTAEAFHNAI	2.A.1.16	Q870L2 14 TMSs 2.A.1.16.7 Siderophore iron transporter mirB ... 393 e-41
	YHSGRSGHILLYTTILSLGLTVFAYSLDGGITPQFDIVAASAYNMHAEVGTINTATSIIS		O74395 14 TMSs 2.A.1.16.6 Siderophore iron transporter 1 OS=... 385 e-40
	GVTKPVIGKLADIMSRPSAYAISLGFYMVGYIIAASSDNFTAYVVGISFTAVGKAGINLL		P39980 15 TMSs 2.A.1.16.1 Hypothetical 70.6 kDa protein in H... 382 e-39
	CQIVIGDLTTLQWRGFWTGMTVAPYLVTTFITGFISDALVPHKWRWGLGMFVIIMPVLLL		P38724 15 TMSs 2.A.1.16.3 Hypothetical 71.6 kDa protein in C... 375 e-38
	PAIFTLYGIQWRAKKILDESSTSEKEKKELLPTLWEGLVAVDIPGVILLGFAFALILLPL		P38731 15 TMSs 2.A.1.16.4 Hypothetical 70.9 kDa protein in C... 371 e-38
	SLAQAADGGWSNTSMIVMEVMGFVILALFIMYELWVAPQPIMARKVIRNKVFLAALGANL		Q08299 15 TMSs 2.A.1.16.2 CHROMOSOME XV READING FRAME ORF YO... 361 e-36
	FEQMTTSIGANYFSSYMYIIKDWPNYTWTVFIGVRTLSITVFSIIYGIYMAKTHRYKTLM		O94607 14 TMSs 2.A.1.16.5 Siderophore iron transporter 2 OS=... 318 e-31
	VAGVVVKIVGYAMCFEGHNRFTKNTAVLAVSQIFIGVSAFTAMGSRVGAMASVPHEDMAS		Q09752 13 TMSs 2.A.1.48.3 Multidrug resistance protein fnx1 ... 174 e-13
	IIAAYFLWTYLGSSAGFAIASAIWTNNMLRFMREETPAGTSEQTLRTIYGSITALRDDYA		O32182 14 TMSs 2.A.1.3.33 Uncharacterized MFS-type transport... 158 e-11
	PGDPIREGAIRAYTRTNGMINIVAATVTVVSVFCAMAMPNYYLGKQQNAVTNTGLDGKPV		E7M1Y1 14 TMSs 2.A.1.3.27 Vba5p OS=Saccharomyces cerevisiae ... 140 e-09
	DVPDRGSGKARLWDKVKRIGSKTKPSPGIGE
>Sbre-contig00177.g10629.t1	MASSTSVKSETEHKEVAASNEEPTYDEAETRRILRKVDFRLVPALAVMYLLAFIDRSNIG	2.A.1.14	P53322 12 TMSs 2.A.1.14.11 High-affinity nicotinic acid trans... 401 e-42
	NAKVAGMNEDLGLSGTEYNIALTVFFIPYILLEIPCNVILKLTRPSIWLPSIMLAWGVVL		P70786 12 TMSs 2.A.1.14.3 Putative tartrate transporter - Ag... 357 e-37
	TLTGIVTDFKGLAICRVFLGVAEAGFFPGATYLLTLWYRRYEVQTRMVVFFAAASVSGAF		Q9RPV1 12 TMSs 2.A.1.14.9 HPAX - Salmonella dublin. 265 e-25
	SGLLAYAIQHMDGIGNLRGWQCHATAKFLSEEERRFLKLRLENEHGPENTVLVDDDKMSL		Q9RPP3 12 TMSs 2.A.1.14.8 PHTHALATE TRANSPORTER - Burkholder... 257 e-24
	HQALGALRDWRIYIAMMIYCGNTAGGYAFSFTIPSVIRELGYSAANAVCAHNDPPAVILP		P25621 12 TMSs 2.A.1.14.18 Pantothenate transporter FEN2 - Sa... 220 e-19
	SLSVKGGQLLTIPIYVWAMICTITLAVASDRAQKRYSFILSACVVGALGFVALIATPRPG		O43000 12 TMSs 2.A.1.14.17 Pantothenate transporter liz1 - Sc... 220 e-19
	IPGLTYGFLFLASSGIYACIIPTICWIGNNLAPSGKRAVGMAALISGGNIGGIIGSNIFL		P76470 12 TMSs 2.A.1.14.35 Inner membrane transport protein R... 217 e-19
	EKEAPKYWTGYGVCLGVSCLAIISTVILWRAYHNENARRDRMTETEIRGKYSEAQLVRLG		O13880 12 TMSs 2.A.1.14.19 Vitamin H transporter 1 - Schizosa... 212 e-18
	DRSPYFRYAV		P40445 12 TMSs 2.A.1.14.38 Uncharacterized transporter YIL166... 192 e-16
>Sbre-contig00179.g10675.t1	MAATDVGAGAQDRSGNNTDSHSIRYDGTSDTKDCIDGVSFKDAESQVITERESKAEARLR	2.A.1.14	P53322 12 TMSs 2.A.1.14.11 High-affinity nicotinic acid trans... 395 e-41
	LKIDLYILPTIALLYLFCFIDRANIGNARLAGLEEDLNMSGYDYNVILSVFYVSYIVLEI		P70786 12 TMSs 2.A.1.14.3 Putative tartrate transporter - Ag... 330 e-33
	PSNIACKWLGPGWFLPIICLGFGFCSIFTAFVKTVPQMCALRFLLGCFEAGVLPGMAYYL		P76470 12 TMSs 2.A.1.14.35 Inner membrane transport protein R... 325 e-32
	SRWYRRAELAFRLSVYVVMAPLAGAFGGLLASGILKLESFGMFESWRMIFAIEGIVTVGL		Q9RPP3 12 TMSs 2.A.1.14.8 PHTHALATE TRANSPORTER - Burkholder... 312 e-30
	SVISFFTLTDRPETARWLTEEEKDLATTRVKSERVGATRVLDKMDTKKIMAGTFSPVTLT		Q9RPV1 12 TMSs 2.A.1.14.9 HPAX - Salmonella dublin. 300 e-29
	TAFYFLLDNVTVQGLAFFLPTIVKTIYPNESVIQQQLFTVPPYIVGAFFTLFLPLLSWKF		O43000 12 TMSs 2.A.1.14.17 Pantothenate transporter liz1 - Sc... 289 e-27
	DHRQLFLVLSAPGTMVGYIMFLASKNPRVRYGATFLVASGIFAGGPMSNAQVSANLVSDT		P40445 12 TMSs 2.A.1.14.38 Uncharacterized transporter YIL166... 252 e-22
	ARSAGIGLNVMLGNVGGLVSTWSFLPHDGPDYPIGNGLNLATSSVMLISGLAMWAWMRWD		Q05181 11 TMSs 2.A.1.14.5 Phthalate transporter - Pseudomona... 239 e-21
	NVRRQGRDVQAELEVKNVRHVPDVPQRLEPLLRTLLILLNALGLHLLPPNLNRHIPNPVR		P39709 11 TMSs 2.A.1.14.37 Probable transporter SEO1 OS=Sacch... 239 e-21
	HAPGPTDKHLGARLPKRLQLLPVLPQDILHVPLPLAAAVRPPHLHGAQLLPLVELVAVEV		O13880 12 TMSs 2.A.1.14.19 Vitamin H transporter 1 - Schizosa... 233 e-20
	ILLGPAPKVEQRPRELPPALDHRRALLDEGAEGRDAGPGRDADKGRLLGVGGEAEGGVRG
	ADGDVQAVALFEGGEVGGGDALEVCGARVGGLVEEGRGISLLPGSSYECGRGMDVLLAHA
	HGGQHREEDANVHVDGRELLEEVEDRDALGREVREAVLGHPVDLSLGLIVRSVVRERMEV
	LQLS
>Sbre-contig00179.g10684.t1	MATRIHTIAYMLMLYYPQEARDIAPGPANTTRPKQAKRRRKGAIERRTDTPHSLPLLSYS	2.A.1.13	Q7RTY0 12 TMSs 2.A.1.13.17 Monocarboxylate transporter 13 OS=... 243 e-22
	TSQTTVSSTSRTANKDTMSTTQTISVQRPAAALASDDAIPLGEVSGNNTSSHTLQSRHDE		Q08268 12 TMSs 2.A.1.13.19 Probable transporter MCH4 OS=Sacch... 236 e-21
	QDPSHNHQNCADNHWDTKQGWPIVAAGSALFFFYLGLIYSYGIVQLHLVEARLASVSTLS		Q8TF71 12 TMSs 2.A.1.13.8 Monocarboxylate transporter 10 OS=... 218 e-19
	FVGSVAAAMAPLLGMVVTRVIGKIGYRATALSGSFLVGLGEFTAGFSTHSVPAMFVTQGA		Q8NCK7 11 TMSs 2.A.1.13.13 Monocarboxylate transporter 11 OS=... 210 e-18
	IFGIGSALLFLPAATVPSLWFKKKRGLATGIVYGGAGIGSAVIALTLDKLIGSLGLETAL		P36021 12 TMSs 2.A.1.13.10 Monocarboxylate transporter 8 OS=H... 207 e-17
	KILGGAAWVICLPAAWFLKAPPGHGRAASRVQWRLFQSVKFILMFIMGAVATFPLFVPPF		O70324 12 TMSs 2.A.1.13.3 Monocarboxylate transporter 8 (MCT... 206 e-17
	LLPLYVSSVGLSKQTGAAILACWNLASAVGRIGMGFGADAFFGPVNSMFFSLTVIGLTAM		Q91Y77 12 TMSs 2.A.1.13.2 TAT1 protein - Rattus norvegicus (... 204 e-17
	ALWPFASSLGLLVFFAIINGMASGGFFSLMPVVVGAVFGDGQLAIIMSMLISSWTIGYFM		Q6ZSM3 12 TMSs 2.A.1.13.14 Monocarboxylate transporter 12 OS=... 199 e-16
	GAPIAGYILEAYGGAEAGAEAYRPAFFYAGSLTLASAGLILAVRLMMNRKLIARV		P36032 12 TMSs 2.A.1.13.18 Probable transporter MCH2 OS=Sacch... 190 e-15
>Sbre-contig00180.g10704.t1	MSTTTTKLEPVRAPETIELESPAPAQEPTPQGDEQPADEKLTKKLVFKLCSAGFCFYVAG	2.A.1.7	Q08280 12 TMSs 2.A.1.7.13 Bypass of stop codon protein 6 OS=... 300 e-30
	VNDGSVGALVPYIIREHDINTAIVSSVYAANFLGWLLAAFANTHLCQFLDLGGMLALGAS		Q6LYZ4 12 TMSs 2.A.1.54.1 Hypothetical protein precursor - M... 121 e-07
	CQILSHALRAWRAPFPLFTIAFCFACLGQAFQDTHANNYVAGIRGAHRWLAFIHAMYMAG		F4LLD9 12 TMSs 2.A.1.15.18 Major facilitator superfamily MFS_... 117 e-07
	CLTGPFVATAVASAGETSRWWLFYLFPLGLGVINLAWVLTAFRNTLTIKRKPTAPAEGEG		P75810 12 TMSs 2.A.1.60.2 Inner membrane protein ybjJ OS=Esc... 109 e-06
	EGEGQVKASRNKGAIKLIKQALGTRSVWLISLFFFFFIGAALTASGWVVEYLVVVRGGNL		A1S297 12 TMSs 2.A.1.7.11 Glucose/galactose transporter OS=S... 108 e-05
	AQMGYVPAGFNGGAMLGRLLLAEPTYRLGERRMTCLWIALCIAFQLVFWLVPNIIAASVA		Q93PW1 24 TMSs 2.A.1.8.11 NarK - Paracoccus pantotrophus (Th... 109 e-05
	ISLYGFFNGPLFATGINVASKLFHPDSRSTALAFVFVFAQLGGSLFPIITGVIASAAGVK		P0C105 12 TMSs 2.A.1.7.2 Glucose/galactose transporter - Br... 101 e-05
	VMQPILISLLGATGLSWLVVPRPKTSGNTALHQE		A1S5F4 12 TMSs 2.A.1.7.10 Glucose/galactose transporter OS=S... 101 e-05
>Sbre-contig00184.g10842.t1	MAKEDVQVVAGRTSTPDAEDAEKGQPPVMEPMTDVEILQRAWSRRALIVAFVGLFATTFI	2.A.1.16	O74395 14 TMSs 2.A.1.16.6 Siderophore iron transporter 1 OS=... 676 e-79
	ISFIKYSTRTYDAYATSAFARHSALTTANVVYNITSLATYPIMAKLAIVFGRAQGFSYSI		O94607 14 TMSs 2.A.1.16.5 Siderophore iron transporter 2 OS=... 580 e-66
	SLIVLAMVLYAACQDIGTYIAGGIFESVGDTGFSIMQQIFIADTTSLLNRGLWSSLPESV		Q870L2 14 TMSs 2.A.1.16.7 Siderophore iron transporter mirB ... 546 e-61
	ASIPTLYLGTIVADEVLENSTWRWGFGMWAIILPVCAAPLIVTMYVLQRRATKNGYIKKS		P38724 15 TMSs 2.A.1.16.3 Hypothetical 71.6 kDa protein in C... 488 e-53
	IWAEDVAAATPLYKRVANLMWRDLDIVGALLFVAGMALALIPLSLTGSKNSERWSEPSTI		P38731 15 TMSs 2.A.1.16.4 Hypothetical 70.9 kDa protein in C... 446 e-47
	VMLVLGVVIIGVFLLWDAKFAKTPFVPFRMIKERTVVAACLLSVLDFFHYSTFTLFFPSY		P39980 15 TMSs 2.A.1.16.1 Hypothetical 70.6 kDa protein in H... 439 e-46
	LQVVGGYSPGHASRIDNALRVSFQIASVLVGILMRYTKRSQIFVLIGVPVVVLGQGLQIY		Q08299 15 TMSs 2.A.1.16.2 CHROMOSOME XV READING FRAME ORF YO... 359 e-36
	LVNKDGNGPANEVSFITAKTLVGVGRAFYQTAAQVSIQAIVDKGDVPVVTAVYFAAMSFG		B6Q577 14 TMSs 2.A.1.3.68 Putative uncharacterized protein O... 173 e-13
	AAIGTSVGGAIWNSLLPNKLERYLPDNIKDKAAGIYKSIVVAQKFTAGTPARAAIDRSYR		H2E274 14 TMSs 2.A.1.3.65 MFS multidrug transporter OS=Trich... 173 e-13
	ETQQVLAIAATAGLAPMLLIMFALKNVNLGKEQTDEQSGVENRTASENDTQGNNGEDEEK		P38358 15 TMSs 2.A.1.48.2 Vacuolar basic amino acid transpor... 136 e-09
	RRE
>Sbre-contig00184.g10850.t1	MSEKNIEKGGEPVLDDAQSPQDAGPIQRPEGWKYKSIRILGKETWYASPSSQLLMVSMVC	2.A.1.58	Q5A7S4 10 TMSs 2.A.1.58.1 Putative uncharacterized protein -... 898 e-114
	FLCPGMFNALGGMGGMGLTDGNAAAKANTALYATFAVVAFFAGTIANVLGVRLTLAFGGI		Q01HW9 11 TMSs 2.A.1.58.4 B0616E02-H0507E05.3 protein OS=Ory... 601 e-71
	GYTVYIASFFSYAHNENIGFVYFAGAFLGLCAGLLWTAQGAIMMSYPEEKNKGRYISWFW		C9S7Y7 10 TMSs 2.A.1.58.5 DUF895 domain membrane protein OS=... 207 e-17
	MIFNLGAVIGSLIPLGQNIQNIDANVNDGTYSAFLVLTFVGAMLSLILVNANSVIRRDGS		Q54E67 12 TMSs 2.A.1.58.6 Putative uncharacterized protein O... 97 0.0003
	KVILMKNPTWKTEFIGLYETIVRDPWVLALFPLFFSSNVFYPYQQNNFNGLYFSTRGRAL		F2U2C0 8 TMSs 1.A.17.4.3 Putative uncharacterized protein O... 76 0.1123
	NSVLYWLAQIFGALIFGYAMDFHKIRRSVRAKACYVALIIITFVVWGGGWAVQKDQVLRE		Q8BJ51 12 TMSs 2.A.1.58.3 UNC93-like protein MFSD11 OS=Mus m... 75 0.1305
	EVDTDGHHRHDWADGASFIGPMFMYFFYGFFDAVYQTAIYWFMGALSNSGRKSANYAGLY		P19807 12 TMSs 2.A.3.4.1 Choline transport protein - Saccha... 69 0.7270
	KGIQSAAAAIWWDLDARAIPINTMFGATWGVVAFGIICAFPVVWFRIKDTVSVEEDLKFS		Q9XIQ7 12 TMSs 2.A.71.3.1 F13O11.19 protein (Hypothetical pr... 68 0.9028
	DETIEDVTVAGNPKRVENEV
>Sbre-contig00187.g10910.t1	MEPPATVEKGALNERSEAAAPETSHLESGIIDPILEKRTIRKVDWHIVPAIMLLDLFSFL	2.A.1.14	P53322 12 TMSs 2.A.1.14.11 High-affinity nicotinic acid trans... 669 e-80
	DRVNIGNARLYGLEEDLGLVGNQFQTAVSILFVTYALSEVPSNLVIKKFTPSRWISFIST		P70786 12 TMSs 2.A.1.14.3 Putative tartrate transporter - Ag... 501 e-57
	GWGIVATLTGIVQNYQGLIACRVILGALEGGLFPGLAVYLTLFYTKHELALRIAYLFMSS		Q9RPV1 12 TMSs 2.A.1.14.9 HPAX - Salmonella dublin. 429 e-47
	ALAGSTGGLLAYAIGHMEGIAGLRGWRWIMIIEGIPTVLLGIAVWFWLADNPETAGYLTE		Q9RPP3 12 TMSs 2.A.1.14.8 PHTHALATE TRANSPORTER - Burkholder... 422 e-46
	DEKRLIKDRIRIQPGYSESSTKMHKRDVIEGFTDWKVLVFAAAQFGVNTVLYGYSTFLPT		O43000 12 TMSs 2.A.1.14.17 Pantothenate transporter liz1 - Sc... 368 e-38
	IIKDLGEWSNTQVQALTIPCYAAGALSYLVAAWLSDRTQRRAIFVVILGIVTASGYGMLI		P76470 12 TMSs 2.A.1.14.35 Inner membrane transport protein R... 360 e-38
	SPAPSGVKFFGCVVVAVGLYAIAGIPMAWLPCNIPQYGKRAVAMALQVTVGNCAGVSAPF		Q07904 12 TMSs 2.A.1.14.36 Thiamine pathway transporter THI73... 359 e-37
	LYPTKDSPRFIRGHSVSLGLVMFSMILYSSLGLYFRNENRKRDKAQAMEGSRGIEHTPEM		P40445 12 TMSs 2.A.1.14.38 Uncharacterized transporter YIL166... 358 e-37
	EELADKHPSYRYTY		Q05181 11 TMSs 2.A.1.14.5 Phthalate transporter - Pseudomona... 329 e-33
>Sbre-contig00187.g10917.t1	MATDNAIPLAPLGQIHVVSPNVAIEHEIQPTVRDAAAAIPPRDATSVAERWNDPEHNVWR	2.A.1.7	Q08280 12 TMSs 2.A.1.7.13 Bypass of stop codon protein 6 OS=... 408 e-43
	VVSCFFAFIVYGMNDGTPGAMVPHLEAHYSLPYSVVSLIFLGPLVGSTIAAFTANRLHAM		F4LLD9 12 TMSs 2.A.1.15.18 Major facilitator superfamily MFS_... 170 e-13
	YGRRGVSALAMGSFTASYLGMSVQPPFGFVVPLLVLAGYGSGLINGSWNSWMGGLVNSGN		Q07W00 11 TMSs 2.A.1.7.6 Major facilitator superfamily MFS_... 160 e-12
	LLALLHGCWGAGATITPPIVSAMVSKGWGWWSYYYIMTPLSAVAGIFTTYAFWADSGATS		O07563 12 TMSs 2.A.1.7.3 Hypothetical protein yhji - Bacill... 137 e-09
	GLSRNQPIGFTLLALRDKTTLLFSIFMIVYVGSEVTIGGWLFTFMTTVRHGTSSASSLVA		A1S297 12 TMSs 2.A.1.7.11 Glucose/galactose transporter OS=S... 126 e-07
	SSFWIGITVSRFTLGWVTTYVGEKVMVSAYLILAMILQLVFWLGGEFVVSAVMAGLIGFT		F8L1F5 12 TMSs 2.A.1.7.19 Putative uncharacterized protein O... 122 e-07
	IGMIMPSSVRMMSKMVPPEKHITSVGFGTAFSVSGSSIFPLSVGALAQFRGVEVLQPMVL		A1S5F4 12 TMSs 2.A.1.7.10 Glucose/galactose transporter OS=S... 108 e-05
	GMFGIQLLLWLVVSQMEFIKVVIANIRFPERRNYLENIIPHGDLGEATAVVTLGSHDLVI		P75810 12 TMSs 2.A.1.60.2 Inner membrane protein ybjJ OS=Esc... 102 e-05
	VVPNREASIGPGVEVAASVHLAARPLLPPNRPVLLESLGSINAGGVVASGPAKVVDAVVA		P0C105 12 TMSs 2.A.1.7.2 Glucose/galactose transporter - Br... 102 e-05
	VRKGCLPLSQTGVPSLATNKVAAGLPLNTVAAAGEVCVSRGRRAVRPPRVEVSVVGSLRV		A1Z264 12 TMSs 2.A.1.1.69 Sugar/H+ symporter OS=Galdieria su... 99 0.0003
	GRVLTLLEGDDLVGLSSGGGKGSDTRQSDG
>Sbre-contig00190.g11017.t1	MGAHFITPHTITPTAYQGATSERPAAARVQIRRGLAARAEAVADGPAVGSSGFTLALGIR	2.A.1.14	P70786 12 TMSs 2.A.1.14.3 Putative tartrate transporter - Ag... 439 e-47
	GKRREVGRNDRSRATREGRWGPTNGASNCGLGDLVVAARGLVARERTPLPSDIWSSCEWL		P76470 12 TMSs 2.A.1.14.35 Inner membrane transport protein R... 370 e-38
	SCRGATFCRSLELSGPRIGWEKKGGPLLNVFPPYILEARPPTRRNAKTGGAELRLPPFSP		Q9RPP3 12 TMSs 2.A.1.14.8 PHTHALATE TRANSPORTER - Burkholder... 354 e-35
	NTPISRFWESSPAARQPLLTMSSIKDHPDNFEDVDDYVDKLSTVVSVTPYLKAERALLWK		O13880 12 TMSs 2.A.1.14.19 Vitamin H transporter 1 - Schizosa... 332 e-32
	QDIRIIPLSSAIYFLCFLDRANIGNAKILNYSTQNDMQTEIGMSDYQFVLALLIFLVAYG		P53322 12 TMSs 2.A.1.14.11 High-affinity nicotinic acid trans... 331 e-32
	VFEVPSNILLKKLRPSRWIAILMFMWGVCTLCLGACNTYSQVMALRFLLGMAEAGLFPGL		O43000 12 TMSs 2.A.1.14.17 Pantothenate transporter liz1 - Sc... 330 e-32
	VYYLTFWYRHNERSLRVAIILASATLAGAFGGAIAFGIGHMNGARGLSGWRWLFILEGIP		Q9RPV1 12 TMSs 2.A.1.14.9 HPAX - Salmonella dublin. 319 e-31
	SCLSAFLVLFLLPDFPERVRWLSQQEKDLAIMRLEVEGSKSDHKSMTWADAKSTLMDWRL		Q05181 11 TMSs 2.A.1.14.5 Phthalate transporter - Pseudomona... 287 e-27
	YGHYVGYLAVSIPFASMSLFAPSITTGLGYHDLKAQLMTVPPWCVAYVMQLTVAWAADYF		P25621 12 TMSs 2.A.1.14.18 Pantothenate transporter FEN2 - Sa... 262 e-24
	NARGWVISIVAVIGAIGYIVSAVLPADAYLSRYGCLIIALSGSFATIPPQLGWLTTNVVN		P40445 12 TMSs 2.A.1.14.38 Uncharacterized transporter YIL166... 242 e-21
	TASVGLAIALNVSLGAGFGQIGGIWIYKEGEKGQGYPSGHWTNAAMMLVVAVSSIGLRIY
	YGIMNKRLIKIAEGQEKTASTIKGQLHRRTPKRPTWYLVALNHYIPHRDTTLLYHPSNRS
	LFRYITGFLGMERPILLHCSHHLGNKNLALIILPAHDLGQKVEREPLRRLAAEEVHVVAD
	LLQVGVFAPRPNGDPKPALDTVNKARLFHMLRHFVSDADLEGLAKFLARFLEDLIPLVED
	VVTIDDVGVASDIKLLILEEPPGLQMVIGLLV
>Sbre-contig00191.g11049.t1	MSSPTNNPSVLPIGDEKRVASIVESDPGRETHHRRPRHLSRADVDDTTLFYNHNKDTVGT	2.A.1.14	Q12235 12 TMSs 2.A.1.14.20 Uncharacterized transporter YLL055... 435 e-47
	ITPAQEAKLLRKNFWCLLSQTWWIAFLIHLDKSTLGQASIMGIFRDVDMNKNQFNTLFVV		P15365 12 TMSs 2.A.1.14.4 Allantoate permease - Saccharomyce... 266 e-25
	FYAGYLIALWPGAVLAQRIGHKHFITLSLLLWALLLGMHPLVKTGGQLTAIVPSTTVLHQ		P53322 12 TMSs 2.A.1.14.11 High-affinity nicotinic acid trans... 206 e-17
	AFFPPKKSPWVQLIWWASGSLANVLLQMVAYKLIQNDNAGSLVGNLAPWKWLHLICVVLT		Q07904 12 TMSs 2.A.1.14.36 Thiamine pathway transporter THI73... 187 e-15
	FVVCLPLMIFLPNTPVDAKWLSTEEKIHTIARIRETHSGISNSVFKWSQVRECFTDPKSW		P70786 12 TMSs 2.A.1.14.3 Putative tartrate transporter - Ag... 143 e-10
	LFIFHMFFNELPNNTSQQLPLIIVGFGFTEAESALFNIIKPIWGALLVLVSAAILYGTDL		O43000 12 TMSs 2.A.1.14.17 Pantothenate transporter liz1 - Sc... 138 e-09
	GVGYTCAISYIPCFVGGIIMLATPWSNKIALVVGTQISTFKPSYLLGLAWAGTTTTGYTK		Q9RPV1 12 TMSs 2.A.1.14.9 HPAX - Salmonella dublin. 103 e-05
	KLYVMSTCVVAAAVANMVSPEFWQEKYKPRYVLPWSFMTAFWIISPSMCLIIRFYLVKQN		P40445 12 TMSs 2.A.1.14.38 Uncharacterized transporter YIL166... 100 0.0001
	KKRAVMLAHQDNSSTEQVLDIGDEVLKVDHDDLDQTDRQNLRFIYPL		H2CB90 13 TMSs 9.B.142.8.1 Glycosyl transferase family 39 OS=... 74 0.1951
>Sbre-contig00191.g11055.t1	MGEDKNIAAEQRESVPVDSQTASAKEVEGATVPVFDPDKEKKLRRKIDRFIVPPVALLYL	2.A.1.14	P53322 12 TMSs 2.A.1.14.11 High-affinity nicotinic acid trans... 493 e-55
	FCFIDRANIVPFSSGNARLANLEEDLGLQNQDFNAILSVFYITYSLCEIPSMLLCKYIGP		P76470 12 TMSs 2.A.1.14.35 Inner membrane transport protein R... 339 e-35
	GYFLPLATLGFGIVTIGTAFCQNKGQMIACRILLGVFEAGLLPGVAYYLSRWYRHAELAF		Q9RPV1 12 TMSs 2.A.1.14.9 HPAX - Salmonella dublin. 335 e-34
	RLGMYMVMTPTSGAFGGLLASGILSLDRVGSLTEWRMIFGIEGIITCGIALILLFLLTDS		P70786 12 TMSs 2.A.1.14.3 Putative tartrate transporter - Ag... 331 e-34
	PATARWLSAEEKELATLRVLSERVGQEEILDKMNLTKIKNGFLNPVALVTAFIFFCGNVV		P40445 12 TMSs 2.A.1.14.38 Uncharacterized transporter YIL166... 310 e-31
	VLGISFFLPTIIRTIYPGRTTVEQQLLTVPPYVVGAFFLLLVSWLATRFNTRQVFIFFSA		Q9RPP3 12 TMSs 2.A.1.14.8 PHTHALATE TRANSPORTER - Burkholder... 304 e-30
	PTVMAGYAILLGSMNANVRYAAIFLTASAAFFGGSLCNAQCSVNTVSDTARSVAIGTNVM		O13880 12 TMSs 2.A.1.14.19 Vitamin H transporter 1 - Schizosa... 306 e-30
	FGYLGGLVATWTYLPWDGPMYPIGNGLNLAVSGAIGVASIGGFIWMKMDNKRRDERTPAE		Q05181 11 TMSs 2.A.1.14.5 Phthalate transporter - Pseudomona... 296 e-29
	KEELLAGMTQEEIGNLDWKHPDFRWKP		O43000 12 TMSs 2.A.1.14.17 Pantothenate transporter liz1 - Sc... 251 e-23
>Sbre-contig00195.g11165.t1	MSDDVEEKGQRANEEVHPSTSNGLDEKNSSQQRQQPHEASRDEKKNGAAGVEESAAEEDD	2.A.1.2	P38227 12 TMSs 2.A.1.2.43 Uncharacterized transporter YBR043... 444 e-45
	GETHDDDDDDSEADSHTEHSQHSRHSGDRPISRTSSRQSRALVIVPRSKRRGLFAQVSIM		B6HN82 12 TMSs 2.A.1.2.86 Pc21g09220 protein OS=Penicillium ... 408 e-42
	PEVERPYDYKNSTKWTITAIIGLAGAAAPFGSSIFYPALSEISKDLDTTPTITNLSVAMY		P38125 12 TMSs 2.A.1.2.40 Uncharacterized transporter YBR180... 324 e-31
	MLAMAIFPLWWATFSQEFGRRTIYITSFSLFVLFSVLSAVSSSIAMLIVMRLLAGGASAS		P53943 11 TMSs 2.A.1.2.36 Probable transporter AQR1 - Saccha... 324 e-31
	VQAVGAGTIADIWEVHERGRAMGFFYLGPLMGPLLAPFIGGALAQGLGWRSTMWALTIYG		B6HIC2 12 TMSs 2.A.1.2.78 Pc21g01300 protein OS=Penicillium ... 316 e-30
	GIMLLALVFVLPETLPIREEARGAALGRTPTGASVASSVSVHAKRTAAFARRFFIDPLSV		Q8NKG7 12 TMSs 2.A.1.2.77 Multidrug resistant protein OS=Acr... 303 e-28
	LAMLRFPAVFLTVFWASITFGSLYVLNISVQGSYESPPYSFDMLIVGLFYIPPSLGYMLT		Q9HDX4 12 TMSs 2.A.1.2.76 Uncharacterized transporter B1A11.... 299 e-28
	SMFGGRWIDRIMVRQATRAGRYDGVGKLIFLPEDRFAENAWIAGTVYPLALIFYGWTIDK		P32071 12 TMSs 2.A.1.2.2 Cycloheximide resistance protein -... 266 e-24
	GLHWFVPCIGTFLFGVTSMLVFSVATTSLTEFMPGRGAQGVAVNNFVRNIFSCVGSVVAE		B6H9Q3 12 TMSs 2.A.1.2.85 Pc16g11960 protein OS=Penicillium ... 265 e-24
	PIISALGNGWTFTILGLATLFLGLMSVFMLKRFGKRWRSTPFYCASSSPSFNNPGKASRL		O94528 12 TMSs 2.A.1.2.35 Caffeine resistance protein 5 - Sc... 264 e-24
	RFPPVNTTPISHPSSPASLSTNPLNSSLKSTTANPTTALGSTTTFSLSSTSLSAREISSS
	ETAYAPLRRPRSWMMVQGRAPTGVRRPSAMVRVETAGMRVPVARPRRRSSAPCGRVRYRR
	GRGEGNGGERTERVTPEVRPPPPQGVMIASRPFLDDDSDASCSATCSWSSRPTVPNSXKV
	KHTLTQDDIPMVIRRHHPRPRLRHHLRRNRLPLRRRAPAVVYRRAVPARGSHLVGDRDGG
	HDDVRGDAVLTGREGEGLRVVSFLGAPKHAPPPPNPFSPFLQPTNPEPEAATLLLVLGTE
	ATDGLARPPDLHAADLLHLGLVLLAVVLLAVVLEAPLGLGAVLDRVVEVVKDGLERRLEP
	GGPVDGATARGRRARLVHPVHAVSTDEGVQRLGRLLDGLVEGLAGRVAALAEDLVLREEH
	AVDAAHQAAALTVEVRVDLLLEGGLVKVAAADGDTEGDGALLGLAGDVLVDGERRVDAAA
	LAEEGADGAAGALGRHEDDVNVGGDLDLGEVLEDGGEAVREVEGLRVGQFLSLFFAPIEA
	GRLGMMRGWDAYLALGELGLDVSPRLGLGGVTEEVHDDGAARDGLVDLEEVLAGDPAVLD
	GVLPRLAILADTDDDVEAVVAEVEALAVALRAVADEGKGVVLEVLLFTIVRGFVPMLRAA
	NRG
>Sbre-contig00197.g11233.t1	MPGSERLRSSLRARNGASTEIEKAELSEQEAQLEGAHAEVDSYELKRIARKIDYRLLPML	2.A.1.14	P53322 12 TMSs 2.A.1.14.11 High-affinity nicotinic acid trans... 601 e-67
	TVLYILSFIDRSNIGNAKIAGMNEELKLTGHQYNMALTVFFFPYCLFEVPSNIVLKLTKP		P70786 12 TMSs 2.A.1.14.3 Putative tartrate transporter - Ag... 460 e-49
	SRWIAVLVISWGTVMTLQGLVKSYEHLIVTRIFLGMTEAGFFPAATFLVTTWYCRWQLQT		Q9RPV1 12 TMSs 2.A.1.14.9 HPAX - Salmonella dublin. 397 e-41
	RMAIFYSAASLAGSFSGILAFGIQHMDGLGGLGGWRWIFILEGIITVIFGCLVPWTLPDT		Q9RPP3 12 TMSs 2.A.1.14.8 PHTHALATE TRANSPORTER - Burkholder... 369 e-37
	PDDATFLTPEEKTFIKLQLLRDQGLAGEGAAEAKDGLDWDALRDALTDWKIYLAVVMYWG		P15365 12 TMSs 2.A.1.14.4 Allantoate permease - Saccharomyce... 370 e-37
	NCIATYGFNFSAPTIIHQLGYSAADAQLLTVPPYFLGSCSTLLFAYLSDKYRRRWIFIVI		P76470 12 TMSs 2.A.1.14.35 Inner membrane transport protein R... 366 e-37
	PFSIALVGYTAMLAIPHPRLPGLTYFFIFWITAGLYASIIGTVSWVGNNLAPAFKRAVGM		P40445 12 TMSs 2.A.1.14.38 Uncharacterized transporter YIL166... 353 e-35
	AVLMTVGNLGGTVGSNIFLAEQEPNYWLGYGLSLGIIVAAITCTVVLRFMTQHINRTRDQ		O43000 12 TMSs 2.A.1.14.17 Pantothenate transporter liz1 - Sc... 346 e-34
	VSEADVRAQYSEEELLAMGDKSPLFRYILDLLCGNRGPLSLADYERAWYLVARKVGVSDT		O13880 12 TMSs 2.A.1.14.19 Vitamin H transporter 1 - Schizosa... 338 e-33
	DDGSVEYLRVGDEDGLDFRRGDLKSLVFDQLLNQLLAAKKRPGKEGRGAVQYLLPVDDVE		P25621 12 TMSs 2.A.1.14.18 Pantothenate transporter FEN2 - Sa... 334 e-33
	LGVTTQTNIPRPQPPIIRDSLLRRGRVIPVPGRKVGSPHKNLPRVPIRNRLPRIIHNLHP
	CVGHQLTNTPRVVHPIPRQPRHSSRRLRQPPRLTNTALKLLLRHLLQLNSHRRRSRLRVL
	HAVELVRHGRVLGDAQVDGRDGGEKGGAVPRHGSHKLVPDELGQPEDGAAGHDVVDEVAL
	QACDVGGGQVRDGAVVVVDVDAPAGAAEVGLEDGLGNYGLGDEVVVREADAFRGPRGSAR
	VEKGGGAGPPGAHGVDDQDSLGRDATCARCLGCRRAQVVAGDDDPAATALNLFRELAHGQ
	NRRGGCVDTAGANDAHEDGRQ
>Sbre-contig00206.g11500.t1	MTFNDDTIELNPRDASPRASTPESPEQPESPTTDTPTVTAPEPPDAALVKSIVRKYDIRI	2.A.1.14	P53322 12 TMSs 2.A.1.14.11 High-affinity nicotinic acid trans... 279 e-26
	LPLIFLAWILFYLDRAAIALTRVNGMEADLGLSGAQFNVTLMLFFALYIIFNIPGNLLLR		Q9RPV1 12 TMSs 2.A.1.14.9 HPAX - Salmonella dublin. 263 e-24
	RIGGGRFLPCIVVAWGLVTTFSGFVTDFATLCVTRVMLGLSESAFLGVVLLYLGFFYTEF		P70786 12 TMSs 2.A.1.14.3 Putative tartrate transporter - Ag... 258 e-24
	ELVSRVGLFYSGNALAGAFGGFLATGLGQIRFRGYNGWPWIFFVEGIMTVLVGIAMFAVL		P76470 12 TMSs 2.A.1.14.35 Inner membrane transport protein R... 255 e-24
	PNSPRTVKFLTMEERAVAVERMLALDRRHEAHSASAADRREGKTGPGRLDETGQPIVRSD		Q9RPP3 12 TMSs 2.A.1.14.8 PHTHALATE TRANSPORTER - Burkholder... 233 e-21
	RLTLSAFKRAALNPITIMMTLATFFTLEALYSFTLFLPTIILAMGHTGTRLNLLTVPPNL		P40445 12 TMSs 2.A.1.14.38 Uncharacterized transporter YIL166... 198 e-16
	VAFFMVIAITQYSQRSGRKALPMLACAIVATIGYLLLLVGSRVGTAEDGMGFAGPRMSSR		O43000 12 TMSs 2.A.1.14.17 Pantothenate transporter liz1 - Sc... 196 e-16
	AAAIQYTGTFFVAIGINAIPPIALAWTCINASPHYVRAIVMGVITTFGNTAAFLSSFTYI		Q07904 12 TMSs 2.A.1.14.36 Thiamine pathway transporter THI73... 193 e-16
	RTESPRYTTGHAINLGCCLGLIAVAVTLIVYMRAENRKRERGERDYRLEAGEREGVDKEL		Q05181 11 TMSs 2.A.1.14.5 Phthalate transporter - Pseudomona... 169 e-13
	FELELGWMHPGHRFQL		Q12235 12 TMSs 2.A.1.14.20 Uncharacterized transporter YLL055... 169 e-13
>Sbre-contig00210.g11592.t1	MADGSENQTSDVMGQQDGHHENVGEWRPSESKIVRFYSHPWTQILLISLICFCLPGMYNA	2.A.1.58	Q5A7S4 10 TMSs 2.A.1.58.1 Putative uncharacterized protein -... 787 e-98
	LTGLGGSGQVDSTVAANANVALLSATAGTALFVVGPIFSAVGPRICFLVGGWTYALYSGS		Q01HW9 11 TMSs 2.A.1.58.4 B0616E02-H0507E05.3 protein OS=Ory... 736 e-91
	LLHFNHHANGAFVIASGAILGIGASFIWIVQGAMMTTYVEESQKGRAIAVFWIIFNLGGG		C9S7Y7 10 TMSs 2.A.1.58.5 DUF895 domain membrane protein OS=... 210 e-18
	IGSLASFGLNFDSTEGTVTDSTYIALMVIMIFGWLLGLFLCSPKRIRLAQLNRAVETEKH		Q8BJ51 12 TMSs 2.A.1.58.3 UNC93-like protein MFSD11 OS=Mus m... 113 e-06
	TIKGTVQMVVSTLFKWRVACMIPLFFSANVFYSYQQNNVNGLTFNIRTRSLNSAFYWMAQ		Q54E67 12 TMSs 2.A.1.58.6 Putative uncharacterized protein O... 105 e-05
	MLGGLLIGFILDFPWLERPGRARLGWCFLLVTGMAIWGGGYAFELWQEDRIALGHKQDVD		Q939A4 12 TMSs 2.A.1.3.28 Multidrug resistance efflux protei... 83 0.0142
	YTQGSISTGPIFLYIFYGAYDALWQGFSYWLIGTESNSTGRAAILVGAYKTFQSTGGAMA		G7DMK5 12 TMSs 2.A.1.56.2 Uncharacterized protein OS=Bradyrh... 79 0.0394
	WRVNAVGTSGMAQLGMNWGLCIGSLVLALPAVLTVSKSTAVEEEAGYTPPPVEEKKVVED		P23054 14 TMSs 2.A.1.3.16 Tetracycline resistance protein - ... 78 0.0544
	A		Q1D0C6 12 TMSs 2.A.1.49.7 Major facilitator family transport... 75 0.1216
>Sbre-contig00218.g11825.t1	MAHSEHLNMASATAAKIEAEVGVDLVPGTEVMAEVRGARFYHSSRGQDATVLVPQPSDDR	2.A.1.2	P53389 11 TMSs 2.A.1.2.33 Protein HOL1 - Saccharomyces cerev... 419 e-44
	HDPLNWSAKWKTLVIVNQGIFVIVSVIPALSIAPLTPVFMAQWQVSLTEVALFTGVTVML		B6HN82 12 TMSs 2.A.1.2.86 Pc21g09220 protein OS=Penicillium ... 256 e-23
	LGYCNFIIVPCCEIFGRRVTLIACALLNLASCIWMATANSYGSFLGARVLAGTGASANES		Q8NKG7 12 TMSs 2.A.1.2.77 Multidrug resistant protein OS=Acr... 205 e-17
	VMNIVVTDMFFLHERGRYVGLYFPTHKVDRSWCYFVGLFLGPIISGAVTEATSFRIFFWV		Q9HDX4 12 TMSs 2.A.1.2.76 Uncharacterized transporter B1A11.... 174 e-13
	CTAAQGISIIGLGFLFPETRRLQTATPTLAVAESEAEVKAGDKNLEAGGAAHVESGSPAP		B6HIC2 12 TMSs 2.A.1.2.78 Pc21g01300 protein OS=Penicillium ... 167 e-12
	TTSFVPAVRGEGKPSRAQFNIFQEIDRKAAHSVVRHFLTPLRILFFPIVLWAAVSMGAAA		B6H9Q3 12 TMSs 2.A.1.2.85 Pc16g11960 protein OS=Penicillium ... 161 e-12
	DALLAVNILQSQALASPPYNFSPSQVGYANFALVVGGVVGLAVAGPWSDYISQKATLKNK		Q07824 12 TMSs 2.A.1.2.16 CHROMOSOME XII READING FRAME ORF Y... 160 e-12
	GIREPEMRLVALLPFAIVAVIGLVVFGVGVQEQWAWQAVIIIGFGFIGLQVVAIPTIAIT		P53943 11 TMSs 2.A.1.2.36 Probable transporter AQR1 - Saccha... 146 e-10
	YAIDCYKPISGEIMAIATFGMTYFINDWAAKDGYVPPVMLLMAMTAGFTLLGVVLLTFYG		Q06451 12 TMSs 2.A.1.2.66 Polyamine transporter 3 OS=Sacchar... 141 e-09
	KSCRRLTRDSKVHHF		P40474 12 TMSs 2.A.1.2.31 Uncharacterized transporter YIL121... 140 e-09
>Sbre-contig00223.g11962.t1	MKSQTQTPSTSRRTSYGGLCSGATTPSVIPGPVLAVPVPPTDEDGGTHPDGGTRAWVVIF	2.A.1.13	Q08268 12 TMSs 2.A.1.13.19 Probable transporter MCH4 OS=Sacch... 301 e-30
	GATISMAATYGLMTGVGIFQVYWKENQLESYSTTDIAWITSVFGFLAILLAGPVGVLFDR		Q08777 12 TMSs 2.A.1.13.4 S.cerevisiae chromosome XV reading... 192 e-16
	WGARKLLFLSGAVYFSAFLGLAFSWKYEHFLGCFIVAGVSVVANIVSLTTPRRPAFITTI		O70324 12 TMSs 2.A.1.13.3 Monocarboxylate transporter 8 (MCT... 151 e-11
	STAVVNHWFLRRKGLAMGITTMGSGIGGIFFSIALRPLLEKLPWQEAMLVLNGIVGVVVV		P36021 12 TMSs 2.A.1.13.10 Monocarboxylate transporter 8 OS=H... 150 e-10
	VGAVCIKTRVSLRTDSFFDFSCFKSLRFLLTTLTVSGFELVLFASWGVIPTFGKKVGLGN		Q8NCK7 11 TMSs 2.A.1.13.13 Monocarboxylate transporter 11 OS=... 147 e-10
	EFYLMLALNIGSTLGRLVPGYLTDKLGSFNVTLAMSFFTLATMLGIWLPVGASSEVALYV		Q8TF71 12 TMSs 2.A.1.13.8 Monocarboxylate transporter 10 OS=... 136 e-09
	VSVCLGVGTGSFVATSATCLGHLCDAHDAGKYLGSCYTIASLATLASNPICQAILSGSGE		Q6ZSM3 12 TMSs 2.A.1.13.14 Monocarboxylate transporter 12 OS=... 114 e-06
	KALVWFLSGVLAVAGLSCAIVRWLLMGRQWKWVEKV		O15375 12 TMSs 2.A.1.13.11 Monocarboxylate transporter 6 OS=H... 112 e-06
>Sbre-contig00225.g12000.t1	MDRERLISRPSHFTPSSGNLSNTSAAEDAPEPPPKPDVKWSDLPNKPQLFVLALCRLSEP	2.A.1.2	Q8RWN2 12 TMSs 2.A.1.2.58 Protein ZINC INDUCED FACILITATOR 1... 202 e-17
	LSNVCLLPYIFHLVRSVLPRSDASNHTDPSTATTADAARISQISGLLIATFPLTQFLLSL		P33449 12 TMSs 2.A.1.2.70 Multidrug resistance protein 1 OS=... 148 e-10
	PISYLSDRHGRRIPILLGLFLSTISNAAFGFSKSLPALFLWRALAGAANANVGIMRGTTA		P0A0J7 12 TMSs 2.A.1.2.10 Quinolone resistance protein norA ... 139 e-09
	EIVREKKYQTKAFLLLPLVFNSGMVASLALGGLLADPVRSMPWAFGKHGFLNWDGGDEGV		Q5JAK9 12 TMSs 2.A.1.2.39 TetA(41) OS=Serratia marcescens GN... 135 e-09
	WWAVEFPYALPGVLNAAILGTALVVSWLWLRETLPGKEGTVDAGLRLGDLLLRLRKKSLS		P02982 12 TMSs 2.A.1.2.4 Tetracycline resistance protein, c... 135 e-09
	TQSAEYIPVADEEDPHSPATTIDTEETQPSSPVSEKPTPRVPFRKIFTSRVLTATASFGL		Q56RY7 12 TMSs 2.A.1.2.38 TetA(39) OS=Acinetobacter sp. LUH5... 133 e-08
	LPLHNSSFMHIFPIYLSTPPSSNPHPTLLSFSGGLGLQPSAIGLWLAVFGVMGILLQMFI		A2QTF4 9 TMSs 2.A.1.2.48 Putative uncharacterized protein A... 131 e-08
	YPRLQARIGTLGIFRLALLIFPIVYAGTPYLSLTQETTKWTFLALVICAQISARTMAIPS		Q07282 12 TMSs 2.A.1.2.75 Tetracycline resistance protein, c... 128 e-08
	TVILLTEAAPDRRVLGTVHGAGNMLASLARAVGPAVGGAVFAWGVENGMIGAVWWFYLVV		P02980 12 TMSs 2.A.1.2.68 Tetracycline resistance protein, c... 122 e-07
	VALVALVWGFVVQRSKEEGQRATLDE		B2YGG2 12 TMSs 2.A.1.2.41 Tetracycline resistance protein OS... 119 e-07
>Sbre-contig00227.g12063.t1	MIFTQLAHCAVVAIIIRQERIRGKATFFHRAAQRLGAHLPSRSRLLCHKVMLVILRQSNA	2.A.1.75	C4YGN0 12 TMSs 2.A.1.75.3 Putative uncharacterized protein O... 272 e-25
	ASGATEAQTLRRGPRSSVRDCEHRHNSADHNRGGPRSLGSHKRVAVFVVRLHGYSGHGEP		Q8H132 13 TMSs 2.A.1.75.5 Major facilitator protein OS=Arabi... 149 e-10
	LDAKKMYWTIVIASDARYMPRVEPMRTKRQTLESVFSICARQYSAHEREDDERHPNDDLR		e9cyw5 12 TMSs 2.A.1.75.2 MFS monocarboxylic acid transporte... 148 e-10
	TPVAVLDSCPRILRRRDAEEKSGKDEVKETERKGNAIGSPFDTYDLDGTPPYARAANLVP		Q07376 12 TMSs 2.A.1.75.1 Probable transporter MCH1 OS=Sacch... 142 e-09
	ENLYITMMRGLRTHRARVTVSVVATAISLACGTNYAYSAWAPQFADRLQLSSTESNLIGL		D2W1L7 12 TMSs 2.A.1.75.4 Predicted protein OS=Naegleria gru... 134 e-08
	WGNMGMYALGFPIGLLVDSRGPRLALVLGGLLLALGYFPLHEAYDRGFGSVPLFCFFSSL		P37662 12 TMSs 2.A.1.11.3 Inner membrane protein yhjX OS=Esc... 131 e-08
	TGLGSCMTFQASIKTSALNWPHHRGTATAFPIAAFGLSAFFFSTLGAVFFEGDTSAFLML		Q8N370 12 TMSs 2.A.1.44.2 Solute carrier family 43, member 2... 96 0.0008
	LSAGTSGLIFVGLFFIRVLPYPSYQAVPGGESSAHRRKLSDGSAEPPHPQLLEPEPGMSF		Q7RTY1 12 TMSs 2.A.1.13.16 Monocarboxylate transporter 9 OS=H... 83 0.0261
	HTAAPVVSSSELSAEENTRNTHTTLEDPEASAVDTMASGTLASETTSLLSPASPLPGEIL		Q2MEV7 12 TMSs 2.A.1.1.51 Glucose/xylose symporter 1 - Candi... 77 0.1368
	ARSTVDRDRRRADIRGLRLLPLPRFWQLFALLGILSGIGLMTINNIGNVVKALWRAHDDA		O75387 12 TMSs 2.A.1.44.1 Large neutral amino acids transpor... 77 0.1394
	VSEAFVVKNQQLHVSILSLCSFFGRLLSGVGSDFLIKVLHANRVWCLVAASSVFALAQIF
	AVSVVNPNLLSLVSGTSGLAYGFLFGVFPSIVAETFGVNGLSQNWGILTLAPAISGNIFN
	IIYGRVYDSHSSVTPGGQQVCGDGLECYRSAYMSTLGASVLGLVLSLWVIRRERLELDNE
	DKGAEED
>Sbre-contig00228.g12092.t1	MASDNSPPGTVSLVGYHTARDSSEVVLIPQPSNDPNEPLNWSMSRKLLNFLFIATMSTMA	2.A.1.2	P53389 11 TMSs 2.A.1.2.33 Protein HOL1 - Saccharomyces cerev... 566 e-64
	FTLYADVRRFSRSATNKIHSIAADIMPSVTFQAIFFQQMTVDLDTSVDLLSHGNSAQLAG		B6HN82 12 TMSs 2.A.1.2.86 Pc21g09220 protein OS=Penicillium ... 360 e-37
	LALGCVFFIPFAVKYGRRPVYILSVALMAGGSWWTSRVQSYPELLCANFVTGIAGAINET		Q9HDX4 12 TMSs 2.A.1.2.76 Uncharacterized transporter B1A11.... 305 e-30
	TVQMTISDLFFVHQRGSFNAIYFVAVMIGSFVSPIPAGAHAAVQGWRWSYYALSIALTAL		P38776 12 TMSs 2.A.1.2.63 Probable drug/proton antiporter YH... 261 e-24
	TVIFIFGFEETKYVRPTTPFHNAANVQLADETNTGADGSSVVGTVREETYKEHNLETCES		Q07824 12 TMSs 2.A.1.2.16 CHROMOSOME XII READING FRAME ORF Y... 250 e-22
	RLETEAVPVPVTYRQRMRLITPTDESLWKLFIAPLSIIFYPHVLFTAVQFTFSVAWLVLM		P33532 12 TMSs 2.A.1.2.1 Amiloride resistance protein car1 ... 240 e-21
	VVMNSIFFSSPPYNFNTAGVAYMNIGPFIGSIFGSLYGGPFSDWSIKWFARRNGGVFEPE		B6HIC2 12 TMSs 2.A.1.2.78 Pc21g01300 protein OS=Penicillium ... 237 e-21
	MRLYILIVPSLLMAGGMIMYGVTASMGMHWIYPSIGGALFAAGMGSTGDITFTFVIDSFQ		Q8NKG7 12 TMSs 2.A.1.2.77 Multidrug resistant protein OS=Acr... 209 e-17
	DVVPEAFVCISFLRNIGGLVLPLVRVQWADAMGYKYQFVCVGCISIAISLLHIPMIIWGK		C5DX43 12 TMSs 2.A.1.2.46 ZYRO0F02090p OS=Zygosaccharomyces ... 203 e-17
	KIRIMLMSHYSGVVEKRLNK		B6H9Q3 12 TMSs 2.A.1.2.85 Pc16g11960 protein OS=Penicillium ... 202 e-17
>Sbre-contig00229.g12121.t1	MATPDKRNSLSEAEHGEVQAQMGGHEKGTIEYERVQLLANLPDPDAGKSDEERREIDKKL	2.A.1.14	P53322 12 TMSs 2.A.1.14.11 High-affinity nicotinic acid trans... 439 e-46
	MRKVDLWLIPWLSLLYLLSFLDRTNIGNARLVNMEDDLGMVKGDYNMALTIFFISYAVFE		P70786 12 TMSs 2.A.1.14.3 Putative tartrate transporter - Ag... 340 e-34
	PLTNALLKRLTPRIFFTAIIVAWGIIMTLMGLVKNQSGLLAARWWLGFAEAGLFPGVNYY		Q9RPP3 12 TMSs 2.A.1.14.8 PHTHALATE TRANSPORTER - Burkholder... 301 e-29
	LGCWYKSSEIGVRSSVFFSAAALAGSFGGLLAAAIAKMEGIAGMPGWSWIFIIEGLVTVL		P40445 12 TMSs 2.A.1.14.38 Uncharacterized transporter YIL166... 292 e-27
	AGLFCWWMVFDWPDTASFLSHDDRIRVQRRLILDRQGRTAEDYDKRYIFAAMKDWKTYGF		P76470 12 TMSs 2.A.1.14.35 Inner membrane transport protein R... 288 e-27
	MVIYMGCLTPLYAFSLFLPTILNGMGYAGTKAQLLSVPPYAVAALLTITVGLIADRTRWR		Q05181 11 TMSs 2.A.1.14.5 Phthalate transporter - Pseudomona... 284 e-27
	GVCNIATVTIGIVGFILLLSSSDPKIQYAGTFLGAAGIYPTIPNTLSWVNNNTEGSLKRA		Q9RPV1 12 TMSs 2.A.1.14.9 HPAX - Salmonella dublin. 278 e-26
	FVLGMVVGWGNLNGVVSSNIYLDQEKPRYWSGHGSVLGYLVVFLLGGSVFMHVAFRRINA		O13880 12 TMSs 2.A.1.14.19 Vitamin H transporter 1 - Schizosa... 265 e-24
	NRRAGKMDAHWATLSEEQKWIQGDLRPDFTHGNYGTLPLLIPLFKLLHSKLHTHASTSRD		O43000 12 TMSs 2.A.1.14.17 Pantothenate transporter liz1 - Sc... 257 e-23
	TSTHPNHHLLDGRRAVPGGKHAVPTRLLHRANDGDISTGRQLQPQLLSKRPAGHRRGLVD		P25621 12 TMSs 2.A.1.14.18 Pantothenate transporter FEN2 - Sa... 249 e-22
	HVPKRDDRPVFKLDSHGRSVPNRFQGLDFPAVHLEAASLGRLELRALLKVRKSIGQEGDV
	ISGLAAELGQGKGAVHFGVIVRCNERSRVGDAGLLEASAERTVEAEEQNVPAPNSQDHLP
	SLSQLAVRVHEFKDTVNLANQPRGNVTKLDSLVLLLQLSSHLAPDNRRVLVVVHRDSVRV
	GAHGVPVLARVKDDGRPAGATQSQGCRETGGTAADDQGVVHGGECVFGGLVGEGCGARGL
	GTCNCDAG
>Sbre-contig00231.g12148.t1	MDASKISIEQEEKVQKGTSPPTANSDYTERFEAQDEEWRKRFEKKLVRKVDIRLLPTLVI	2.A.1.14	P70786 12 TMSs 2.A.1.14.3 Putative tartrate transporter - Ag... 389 e-41
	MYLLNFLDRSNLAQARQGTLEKDLNMSGTDFNLATSIFFVGYLLMQLPSNLLLTKVRPSL		P53322 12 TMSs 2.A.1.14.11 High-affinity nicotinic acid trans... 391 e-41
	YLAGSCCLWGVVSTCNAAAHSFTHLVVIRFFLGFVEAPFFPGAIFLMSSWYTRAELTRRV		O43000 12 TMSs 2.A.1.14.17 Pantothenate transporter liz1 - Sc... 320 e-32
	AWFYSGNALANMFGGLMGAAILGDLDGDLGIAGWRWLFIVEGVIAIAFAIFSMFILPNYP		Q9RPP3 12 TMSs 2.A.1.14.8 PHTHALATE TRANSPORTER - Burkholder... 310 e-31
	HTTSWLNDEEKAFATWRLLKDINEADGYGDMSVWAGVKLAVRDYRLYVFVLMQHISLLSQ		P76470 12 TMSs 2.A.1.14.35 Inner membrane transport protein R... 301 e-30
	SFQYFFPTIVGTLGYGSIVTLWLTAPVWFATLVVSITVTWTSARFEDRSLHIIGLMLVAA		P40445 12 TMSs 2.A.1.14.38 Uncharacterized transporter YIL166... 287 e-27
	VGNAIATGTTSLGARFFAMFLMPMGAVSAYQIIVSWVSNSFPRPLVKRSASIAIANMIGN		Q9RPV1 12 TMSs 2.A.1.14.9 HPAX - Salmonella dublin. 281 e-27
	TATIYGSYMYPSSTGPQYIPGGSTNAVVCLLVAALALLLRFIHIRENRKLEKFEREAEEA		P39709 11 TMSs 2.A.1.14.37 Probable transporter SEO1 OS=Sacch... 278 e-26
	GREEGQAPVAPDHPPAGFRYVY		P25621 12 TMSs 2.A.1.14.18 Pantothenate transporter FEN2 - Sa... 269 e-25
>Sbre-contig00234.g12222.t1	MDTEEQKAQAAHIDETRPSADMDGDNGAVTDAETSRRLVRRIDMRVMPVYYDKALLSQAA	2.A.1.14	Q07904 12 TMSs 2.A.1.14.36 Thiamine pathway transporter THI73... 600 e-68
	IFGMRADLDMMDGLRYSWASLIFYFGYMAGTYPISLLAQRFPTRWVITTICLLWGVVVLT		P15365 12 TMSs 2.A.1.14.4 Allantoate permease - Saccharomyce... 537 e-59
	TPACKTFEHFLVNRFFLGLIEAGVSPMFMMVVGLWYTHAEQVSRSSWWYSFSGGSLLVSP		Q12235 12 TMSs 2.A.1.14.20 Uncharacterized transporter YLL055... 371 e-37
	LINYGLGHITGGKLQPWQYMYFIAGAATLLWGVALWWLFPDTPQLARGFTDEERTLILER		P53322 12 TMSs 2.A.1.14.11 High-affinity nicotinic acid trans... 309 e-30
	VRANNAGAENKQFKMYQLVEALADYRLWGICVLSVVSCTGSGAVTTFAPIVFNGMGFTQF		O43000 12 TMSs 2.A.1.14.17 Pantothenate transporter liz1 - Sc... 260 e-24
	QSLLLNLPIGALAFICILGSGYIGQRVPNSRINIITASCLPVILGCCLLLVTRWQLDDSS		P70786 12 TMSs 2.A.1.14.3 Putative tartrate transporter - Ag... 235 e-21
	RPGRIVGFYLLNFFSSAWTQCIGLGTSNVAGHTKKTVYASATFIAYSLGNIVGPLMFDAS		P40445 12 TMSs 2.A.1.14.38 Uncharacterized transporter YIL166... 232 e-20
	YAPRYDPSFTGILVCFVICCVCSVLLRFLLARENRKRDERHGPAEFSRGLDDLTDKENKS		Q05181 11 TMSs 2.A.1.14.5 Phthalate transporter - Pseudomona... 229 e-20
	FRYHFSGSRFLLGRDLHNRGLLGGHLLSRLLSGDLLFNSRLFSGSLLLNCSLLSRNFLLD		Q9RPP3 12 TMSs 2.A.1.14.8 PHTHALATE TRANSPORTER - Burkholder... 198 e-16
	TRLLLSTSLLGRGLLLHSSSFLSRLFFRGGLLGGRGLLLFRLGDDERGLLEGDLIDGTTG		P39709 11 TMSs 2.A.1.14.37 Probable transporter SEO1 OS=Sacch... 183 e-14
	DDGAVNVGGRAEGELGVVDELLLARAVPLLVKTTSTLKWSRTTRGLNVRVDDHDLALETV
	RPRSAVEVHGPSAQNRHVEHADGLLPVLKGNMPAVDRAGYRRLERLTRQLRRALRDRVVP
	RAELELDRVSHLGVHLVRHKGVLRSADDDGVDAGLPRGAATGTTTNQAD
>Sbre-contig00234.g12236.t1	MENTASGSAPSIEVRKDSDVDHVEKPDEEALNDVSPEQHAKTFRKVDWHLMPMLMALYLI	2.A.1.14	P70786 12 TMSs 2.A.1.14.3 Putative tartrate transporter - Ag... 402 e-43
	SNLDRANLGNAKIEGLEADLGMSGNDYNIANMMFFVPYILCEVPANSILVKFSRPSTWIG		P53322 12 TMSs 2.A.1.14.11 High-affinity nicotinic acid trans... 384 e-40
	IIVTAWGIVMTCSGFCQNFGGLVGCRVLLGVFEAGFFPAAVYLLSQWYPPHMTQVRMAML		P76470 12 TMSs 2.A.1.14.35 Inner membrane transport protein R... 330 e-34
	YCAAAMSGAFSGLLAAGFAKMSGLAGYSGWRWIFIIEGIMTVLLGLAAFFILPDSPSHSG		Q9RPP3 12 TMSs 2.A.1.14.8 PHTHALATE TRANSPORTER - Burkholder... 298 e-29
	RWLSVDEINYLNGLYRKYRASHSQPDTPPEEREDPVPKTRKWKVLRSVLTDWQIYLQALI		Q9RPV1 12 TMSs 2.A.1.14.9 HPAX - Salmonella dublin. 278 e-27
	FMSSSVPTYALKFTLPQIMVNMGFKSTQAQLLSAPPYVAGAISAVAVANFADRFSWRVPF		O43000 12 TMSs 2.A.1.14.17 Pantothenate transporter liz1 - Sc... 266 e-25
	IVGPQLCLMTAYAVLFSFSANIADNVALCYTFVHVATISVYPIVPGANTWTLNNLAGNTK		Q05181 11 TMSs 2.A.1.14.5 Phthalate transporter - Pseudomona... 245 e-22
	RAMGIALMIAVGNCGGIIGSLIFLGSESPRYQTGWGTSLGFICAGIASASTLEAVYTIIN		P40445 12 TMSs 2.A.1.14.38 Uncharacterized transporter YIL166... 235 e-21
	KRRDKVSREEVEAMFSAEKLEEMGDRSPLFRYSL		Q07904 12 TMSs 2.A.1.14.36 Thiamine pathway transporter THI73... 231 e-20
>Sbre-contig00237.g12310.t1	MAWLSSKLDARRPVVDGGAANDGEARQGDGAADDVIAPSVDKSRANETDGVELTERKTDG	2.A.1.28	Q8CE47 12 TMSs 2.A.1.28.2 Major facilitator superfamily doma... 286 e-26
	TEGEDVVREGRVYKTYKRRWFGLVQLVLLNIVVSWDWLTFAPVADSAATYYRVTPTTINW		Q9N1F2 12 TMSs 2.A.1.28.7 Feline leukemia virus subgroup C r... 272 e-24
	LSTAFMLAFPVIAPLTVHILHRGPKPSIMTSAALVLVGNWIRYAGSHKSEPDGGIFGVVM		Q9Y5Y0 12 TMSs 2.A.1.28.1 C-RECEPTOR - Homo sapiens (Human). 264 e-24
	FGQILTGLAQPFALAAPTRYSDMWFTTRGRVAATAVTSLANPLGAALGQLVVPELVAEGK		Q9UPI3 12 TMSs 2.A.1.28.4 Feline leukemia virus subgroup C r... 257 e-23
	SEQVSRMVLYVAIISSVASIPAFFIPAAPPTPVAPSSEHTRPPLLASLRTVSRSRELWII		B0SL69 12 TMSs 2.A.1.28.5 Putative uncharacterized protein O... 215 e-18
	MVAYWAYVGLFNNISTLLSQMMKPYTFSEDEAGIGGAVLILVGLVASAIVSPILDRTKSF		F2NBU7 12 TMSs 2.A.1.28.3 Major facilitator superfamily MFS_... 211 e-17
	ILAIKLLVPVNALAYLVFIWMPATKEIPGPYIVLALIGASGFSLVPCALELLTELSYPVS		E3J3E7 12 TMSs 2.A.1.29.3 Major facilitator superfamily MFS_... 163 e-11
	PEVTSTIAWAGGQLLGAIFILICGALVDGKGADPPENMDRALIFQAVIALAVVPLVTVLG		Q96SL1 12 TMSs 2.A.1.28.6 Disrupted in renal carcinoma prote... 108 e-05
	LFGRGDKVMLRRVRSDEQGTRQLVAITLYPSPNADATSTRALFRRTRYSPPHGFNTHPLL		Q9GQQ0 12 TMSs 2.A.1.49.1 Protein spinster 99 0.0007
	PLPPQLLHLLPTLRTKHLKLLPILPRKVLSTRPPPPPPIQHPRLPRRPNPPIPPQPPIPP		Q5HE38 14 TMSs 2.A.1.3.39 Drug resistance transporter, EmrB/... 78 0.1923
	PPLHLRGLHYRPSKPVARGPPLYPSGARLLEDGGLLESQPRRGAGGGVGVHVVPGGPDPA
	GDEEGEAVGPEEEGGDGEEGRDEDARVREVGFRLEALFDLYFFDVRLRLLFGAASLGEAE
	VGGRVGPHPGETGRQREDVREPLGPLVRARPLYPLQVVEAEVRLGGLEAARPDDFAGLHD
	VLGRARQHGEECVAEEVVPEDVRAEDRSQHGAITPLLLLHGSRAPDGLPPAGDRGAHGIN
	LEVGPRNGRDQPNRQESLDSSQEAEPSPPPISRIENHSIKPRDPHVREHIRHAIPIRRVT
	HAPRHQPLREVVHVGDIAQVELRGEDVHAPEGVGPDVVVGAVLVGCAPAEGGGRPRRNEA
	RRRTGRIYGTRGIRLDNCSTKGDKRPMECSCDAAFTCRRDNLGWFETEFWTCVAGAIVVF
	DGITLGFYTFKPRALDIPCTAHDVKSKFFSCFLTHPPPLPTQQTLLPVEPAAQLTLRLHN
	LALQHRILHNILAILRPDSRQPDTLRCSLGLVLVAVLRRRLGLHLFRFSLRPLDIVHPEG
	VSPPVHHHIGRVLVPANVRDEVDPHAAWPLVVQIPQRRALSAPDIACPLRAQEDEDPVRA
	RRARHGGRGLRVVGDGEGLREGDGREGHGICGRLVDKVFYEGGDALRGDVVDHGEGGEQE
	HAVSAPVVSTPFQPFLYVHRVGTHPVARRARLAHSLHDTPALVRHVVHPIRLARRDEKVR
	LPRADEAVQLVLHVDAELARIPHRAALAVVVAVVAVHRRVRLGEEGEKRRRRRVDGEPLR
	GGHEAAKCPGL
>Sbre-contig00239.g12374.t1	MADEREADTGHGSVHEVSSLKATSTMDPGAEPEGPRRMVPPEIIGNMTPEHRAIVERRLK	2.A.1.14	P70786 12 TMSs 2.A.1.14.3 Putative tartrate transporter - Ag... 383 e-40
	RKIDFRLLPTLIIMYILNYIDRPGVVLAEANMFFPVHLDGRQHPLCWVCLPIRHRQFQVA		P53322 12 TMSs 2.A.1.14.11 High-affinity nicotinic acid trans... 354 e-36
	HAGDRYLLMQVPSNLFLNKIGKPALYLPTTMVIWGVISAATAAVHSYAGLLVVRFFLGFV		Q9RPP3 12 TMSs 2.A.1.14.8 PHTHALATE TRANSPORTER - Burkholder... 344 e-35
	EAAYFPGCLYYLSCWYPRSELGLRTTLLYSGALIAGAFSGLISAGITGNMDGMRGWRAWR		Q05181 11 TMSs 2.A.1.14.5 Phthalate transporter - Pseudomona... 341 e-35
	WLFLIEGVITVFLALCAYFILPNFPRTTSWLDEEEKALAAWRLQEDVGEDDWISSEEQSM		O43000 12 TMSs 2.A.1.14.17 Pantothenate transporter liz1 - Sc... 306 e-30
	WHGFKLALEDVKTWVLLVLVFGIVATGSITNFFPTVVKTLGFGDVETLLLTTPPYILCCI		P76470 12 TMSs 2.A.1.14.35 Inner membrane transport protein R... 300 e-30
	VTCVNAWHADRTGERYYHIVLPLILATAAFILAASSTAMAPRYVSMMLMLSGIYSGYTTA		Q9RPV1 12 TMSs 2.A.1.14.9 HPAX - Salmonella dublin. 288 e-28
	LAWISNTLPRPPAKRAAALAFINAVSNCSSIYASYLYDDSMAPRYIGAFVHNCVACVVAI		P25621 12 TMSs 2.A.1.14.18 Pantothenate transporter FEN2 - Sa... 268 e-25
	AAATVLRLMLVKLNNKLAAGVHVPGAINAVPGVASEHGFRFRV		O13880 12 TMSs 2.A.1.14.19 Vitamin H transporter 1 - Schizosa... 258 e-24
>Sbre-contig00244.g12489.t1	MRALAEAKIKGTRLPSARRDVTCPRHDHGKTAARVSPIAAIEVRDDGDGNTAIGVPGACA	2.A.1.2	P53389 11 TMSs 2.A.1.2.33 Protein HOL1 - Saccharomyces cerev... 354 e-35
	RYGEAHPDISSCPRAISKEGLTDAGAPFITGTTRYFDDPERPQVATGAHAGLKCDTSGPE		Q9HDX4 12 TMSs 2.A.1.2.76 Uncharacterized transporter B1A11.... 200 e-16
	PIILVPQPSDDPNDPLNWPLWRRDLITFILSMTAIFATSLGSILAANTMVMTALFTTTFT		B6HN82 12 TMSs 2.A.1.2.86 Pc21g09220 protein OS=Penicillium ... 199 e-16
	KVALMTGYFLLGVGAAAVFFVPSARVWGKRHAFIIGLIFLIFSSAWGAAARDKETGKGYY		Q8NKG7 12 TMSs 2.A.1.2.77 Multidrug resistant protein OS=Acr... 189 e-15
	DSFVAARAIQGVGCAPYETLVNAAVSDLYFVHQRGLRMAFTNLAVFGGAFFTPIVVGKIT		Q07824 12 TMSs 2.A.1.2.16 CHROMOSOME XII READING FRAME ORF Y... 170 e-13
	NSIGWWWTFNLVAIFCAVCLPAVVLFCPEMAYRRDAALNTDLTAGSQTVGEVDDAAPREF		B6HIC2 12 TMSs 2.A.1.2.78 Pc21g01300 protein OS=Penicillium ... 152 e-10
	SSSTEMQASEGTEKLPNAPTDQSQPQPTEAGTSTPPHVAESGTASPSIPPKKTFLQSLTL		A0ST42 12 TMSs 2.A.1.2.79 MFS transporter OS=Cercospora nico... 149 e-10
	FDGRKTDDSYWRLLLRPFALVLHPAFLWACLVQGTVIGWTVFIGAILASIFTAPPYYWNE		P38227 12 TMSs 2.A.1.2.43 Uncharacterized transporter YBR043... 128 e-07
	IRNGYAYTGPFVGALIGFLLAGALADPSVKFLTRRNNGVYEPEFRILMMVPMTIIGCAGL		C5DX43 12 TMSs 2.A.1.2.46 ZYRO0F02090p OS=Zygosaccharomyces ... 124 e-07
	YGFGITASQVISGKYHWSVPIAFFGLEVVGMVIGTVSSSLYIVDAYRDLAIEGFTMMIIF		Q12256 12 TMSs 2.A.1.2.64 Polyamine transporter 4 OS=Sacchar... 123 e-07
	KNFFSFVLTFYAFDWITRGLGIRTTITVIASIQVAVCLTSIPMYLYGKKIRALSYRRDLL
	KAMKLR
>Sbre-contig00247.g12558.t1	MTFVSEDQKTAHRETSSHVENDRTDQDGTSVCDRDDVDEEKRGSSTLDPVPEWSREEEKK	2.A.1.14	P53322 12 TMSs 2.A.1.14.11 High-affinity nicotinic acid trans... 505 e-56
	ALMKLDWNLIPLLGALYLVSYIDRGNVGNAYTAGMGSDWGITSDDYSWVVTILYIGYILF		P70786 12 TMSs 2.A.1.14.3 Putative tartrate transporter - Ag... 365 e-38
	HWLILVWTFVPLPLWTAIMALGWGSMSILQAVTHNLAGILTLRFLIGAFEAGYVPAVALY		P15365 12 TMSs 2.A.1.14.4 Allantoate permease - Saccharomyce... 316 e-31
	MTFFYHRKEMGLRYGLFISFSPLASCFASALAYGIVHAKSNIENWKLLFIVEGAPTIFLA		Q9RPV1 12 TMSs 2.A.1.14.9 HPAX - Salmonella dublin. 312 e-31
	VVAYFYLPPSPSQCRFLTARENEIISTRAIKGRGEKGHGKLNFKQAFAAFYDYKNYLQAA		Q9RPP3 12 TMSs 2.A.1.14.8 PHTHALATE TRANSPORTER - Burkholder... 296 e-29
	IIFCLNTAFGSLPAYLPTILESMGYESLHAQGLSACPYLTAYVVCVTASFLSDRAGTRGV		P40445 12 TMSs 2.A.1.14.38 Uncharacterized transporter YIL166... 284 e-27
	FVMFFCCAGAAGYVILATVHTTAVRFFATFLVCAGVFPAVALTFTWVTDNQGSASKRGSG		O43000 12 TMSs 2.A.1.14.17 Pantothenate transporter liz1 - Sc... 269 e-25
	LAIFGMFGQCGPILGARLFPDSDGPWFSRGMWVCAGILLAAAGVALILSLSLRWQNRRRD		Q12235 12 TMSs 2.A.1.14.20 Uncharacterized transporter YLL055... 262 e-24
	RKYGKSDLDFVPAEVENKGDAHPMYRYVA		P39709 11 TMSs 2.A.1.14.37 Probable transporter SEO1 OS=Sacch... 258 e-24
>Sbre-contig00247.g12567.t1	MSITEERSISKTEGIEMPSTEESRVSNIEESKELNDAGLPPDVAALLEEFSGPKYDKLMR	2.A.1.14	P53322 12 TMSs 2.A.1.14.11 High-affinity nicotinic acid trans... 596 e-66
	KMDLHLIPIIAVLYLLAYLDRGNIGNARLAGLEEDLNMTGEQYNVALTIFFVSYIVFEVP		P70786 12 TMSs 2.A.1.14.3 Putative tartrate transporter - Ag... 523 e-57
	ANMALKYLSPRVWIPAITITWGIVMTLMGIVHNYEGLLAARFFLGVPESGIFPASAFYIT		P76470 12 TMSs 2.A.1.14.35 Inner membrane transport protein R... 393 e-40
	IWYTRHEAMYRTALFYATASLAGAFSGLLAYAITLMDGIGGLAGWQWIFILEGIITVVGG		P40445 12 TMSs 2.A.1.14.38 Uncharacterized transporter YIL166... 359 e-35
	VAAIFTIYNGPDSVSWLTEEEKRYLKVKLAYDGNRSGMGTAEDGPKRKYIKDAFADWKVY		Q9RPP3 12 TMSs 2.A.1.14.8 PHTHALATE TRANSPORTER - Burkholder... 351 e-35
	LSAVMFLGISVSTYGLVFGLPTIISTLGYTAREAQLMTIPPYVTACILTILVAHFSDKLK		Q9RPV1 12 TMSs 2.A.1.14.9 HPAX - Salmonella dublin. 349 e-34
	LRGYFIIGSLLLAILGFVMAIATSDDENLANVTYAGCFLACCGFFPAFPGVISWLANNLA		O43000 12 TMSs 2.A.1.14.17 Pantothenate transporter liz1 - Sc... 329 e-32
	GPYKRAIAMSLQITLGNTGGLIGSNIYLAREKPHYRLGYGLSIGFIALGIIATCLMIVIL		O13880 12 TMSs 2.A.1.14.19 Vitamin H transporter 1 - Schizosa... 330 e-32
	RSINKKRERYVMENGGPNGVVDKHGDVGLTEMGDKSPLFNCEVGVGKREEEGITLSVILI		Q05181 11 TMSs 2.A.1.14.5 Phthalate transporter - Pseudomona... 304 e-29
	YENGGRSGPPSSWNLDFYNDDSISLGPISLPAAGPVGSAIAKLDGGGNLPGGVGWIIPIL		P15365 12 TMSs 2.A.1.14.4 Allantoate permease - Saccharomyce... 301 e-28
	PMQSATAEDNSAILNRIFKMGSAITNGVKTPYEVTETPLGQPRQLRVITIGAGAAGLNFA
	YQINKHMQNISHIAYEKNPEIGGTWYENRYPGCACDIPSHSYQFTWAPNTHWNKFYSPAP
	DILQYFIRLARKHDLYRFVKLNHQVIKAEWYEHEGFWKIAVKDLRNGTIIEDCNWKWPDI
	PGIHTFKGELLHSAAWDNNADWKGKTVGVLGNGSSGVQIVPTVQPDAKDVVTFVRSPTWI
	TTGYAQEKAGPNGANFAYSENKKKEFDENPEVYMRYRKEIEAELNIRFKFVVKDSPEQAQ
	AVAYSTKDIMNKLGPENPLLKYFIPDFAVGCRRTTPGNGYLEALTEDNVRVVTDSIAEVV
	PEGVKLTTGEIIKLDMLACATGFDVSFCPRYPLIGRDGIQLADQWAKRPESYLTLAVPNF
	PNFFTFLGPNSPVGHGSILPILEQSAKYIMKMIYKCQTQGIKSVAPKKKAVDDFTEHIDV
	FMKRTAWTSHCRSWFKNSTVDGPVVALHPGSRIHWFHMIEQPRFEDYEWETSNRNRFSYL
	GTGFSVREGEGRDLSWYLENPDEGFETLKY
>Sbre-contig00248.g12580.t1	MLGKVAGDSEKTGKSIEWEDPSSRIGRTIFSSGDALVEVYAGALPSSVAIRKLGIEGGPS	2.A.1.2	Q8NKG7 12 TMSs 2.A.1.2.77 Multidrug resistant protein OS=Acr... 547 e-59
	RQTWHPWTTTYAEPRLVEKEGLHFPEALVRVSEQPPRLSPPPQPSISVTATSRLSFVYWV		B6HN82 12 TMSs 2.A.1.2.86 Pc21g09220 protein OS=Penicillium ... 539 e-58
	VKDEDEGEDGGGGGCDTASAGGFRAALTQYASRERKEQDRFRRTVQAGGGIDTNAPFGQA		B6H9Q3 12 TMSs 2.A.1.2.85 Pc16g11960 protein OS=Penicillium ... 526 e-56
	HGLGRASPGEGHGRADGASELPLMRTRLAKMWDRAEREQGRALRVAAEGFDRVMGRCVGR		B6HIC2 12 TMSs 2.A.1.2.78 Pc21g01300 protein OS=Penicillium ... 524 e-56
	LGRVPRETRRLVNSVNPVQPAQKPLAEKEHESSMERYRGYWKRYLCYCVRAWWAGRDEAR		Q07824 12 TMSs 2.A.1.2.16 CHROMOSOME XII READING FRAME ORF Y... 506 e-53
	ERRGVVFTDEQWELLRRVGTLAEAGAAGEGRNEGKRGGVDANADIDIDIDTDADGETHAE		Q06451 12 TMSs 2.A.1.2.66 Polyamine transporter 3 OS=Sacchar... 496 e-52
	VDGAVYGFCVASIKQKVVVDEYVNPLLHFTAVLGIDRTGTAWKGAKDFTGRLAGIVWCAR		P53283 11 TMSs 2.A.1.2.67 Polyamine transporter 2 OS=Sacchar... 493 e-52
	TMMLEHFFEDSPEGPGGLTTETLEAVLDEYRDVHAGQHDSELDGVRQGAGRARAVPAGGG		P38776 12 TMSs 2.A.1.2.63 Probable drug/proton antiporter YH... 431 e-44
	DDYRRDRGAARGADVRQLGGREQWRRRVDLGRIVDSLLFEGAGRSFATNESNRWLGPGPE		O94528 12 TMSs 2.A.1.2.35 Caffeine resistance protein 5 - Sc... 414 e-42
	TVAKLGRARLWRDAGRVGGSGWRRNAAREYRSQLGAFRGALVALMRNMFVFDGQVMLVCD		P38124 12 TMSs 2.A.1.2.17 Fluconazole resistance protein 1 -... 403 e-41
	RDKNKAVRGSGRKIARFLPQRVGRMVVALVAWLLPLERMLCREAGVAGLSDEAAKFVWKS
	GGVASGKGPRPADKLTTGLEALTGRHVGVALGIADYRHVAIEMGRKILSRVLNSILPRDG
	LQRVAPGGIHKIRQGEGLIWDRLFQINPSHSHEYRTKRQSPRARLDVLYHISRNIRAADK
	LRPPKRRMSTSTSMPNWFTFLGCGGIAIPTQAFRAGSSRDPPPGQDGKSWRHIPTSEVGV
	LGPTRVRKLATSGAFSSMVLPGGNAGRADMLSDNRGLCCSPVASSRRGLTLHYLISNIIA
	YLLTSDAVELDDGAANDAPGQEHRQKVTCEKEGDELDREDVVRPAELFTSVSGKEWCLDS
	SITCRLRSSHHRFDHHGFAGYKAKPLPAATHPDGEGLVLPITLPARLRSPIRAEPQHNMP
	PPLICPIFPGSQLEQNETPYVDDDGYLAFAPGDDGDPRTWTSLYRWLITTIVILLATNAN
	FASAAPSACLGSLSMHFGVSETAAGLVVTMFLLGFCVGPLFLAPLSEFYGRQRIFYKTFL
	LYLAFNFLCAWAPNFGAMLAGRFLTGMMSSAALSNAPGVIADLWDVDTRGNALGLFSTLT
	WLGTSLGPIIGGAVELKKDWQWSFFVLLMLGGASAVLMFIIPETHPPTILLRRAVAVRKA
	QLPGFEGVKARIEDESPGLVGIYKVALLRPWQLLFDPVSFLCAVYVSLAVGLYYMLFEIY
	PIVFQEMHGWNTATGQLPLLGAVVGSVLGGAMVVADTNRMKRRAVRLGVKFGNMEPEERL
	PLAMVGGIGMAVTMYWFAWSAQYNSVHWIVPTLAGTFLSASMLLVFVAYVSYIVETYTVQ
	SASAIAANSIARYGFSAAVPLFTQQMFSALGVGGGGSLIAGVATVVAVVPFVFWKYGKRI
	RRLSKFTERASLEERLEWTRSKDPTEYRLEDDKESPQSQGAEGDGVDEQEEPPWGSRDQP
	TEEERVGG
>Sbre-contig00251.g12639.t1	MDNQPSSPGQRDSTPKHTDEERGEGGGLQPSTGQQDWQTQDGLELTPIPSLALSNGVPES	2.A.1.13	Q08777 12 TMSs 2.A.1.13.4 S.cerevisiae chromosome XV reading... 379 e-40
	APNNPAPEGGLVAWMSVLACFFTIMNTWGMIISFGVFQTYYVTELNRSRSDIAWIGSLAV		Q08268 12 TMSs 2.A.1.13.19 Probable transporter MCH4 OS=Sacch... 329 e-33
	FQLFFIGVVSGRLMDAGYFRHVTAVGAFLVVFGTMMTSLATEYWQIVLAHGVCTGMGNGF		O60669 12 TMSs 2.A.1.13.5 Monocarboxylate transporter 2 - Ho... 215 e-19
	LLTPMMTLIATYFQRRLPLVFGIAACGSVTGGLIYPSMARTLLPTIGFPWTMRAIGFIQL		O15403 12 TMSs 2.A.1.13.15 Monocarboxylate transporter 7 OS=H... 211 e-18
	GTFVVALSAARPRQTPKKSGPIIDFTVFKEAQFTLYLFGAFLAFLGVFFPFFFLSSFARE		Q7RTY1 12 TMSs 2.A.1.13.16 Monocarboxylate transporter 9 OS=H... 205 e-17
	KLGMGYEDSLDLTLVLNGIGFVGRLMPSLLARYLGTFNVFIGFLWCTSVCMFTWIPVHDT		Q8TF71 12 TMSs 2.A.1.13.8 Monocarboxylate transporter 10 OS=... 199 e-16
	PGLYVWTTFYSLSVGGVQSLFLAVVPIINSDMDKMGARLGIISAAVGIGALLGSPVAGAI		Q7RTY0 12 TMSs 2.A.1.13.17 Monocarboxylate transporter 13 OS=... 196 e-16
	ISSNDGSYTGAQIFSGCVLAVGGALALGARDVRRRQKGEGMMMKL		O15427 12 TMSs 2.A.1.13.6 Monocarboxylate transporter 4 OS=H... 196 e-16
>Sbre-contig00251.g12643.t1	MGNERGPFRGSGALPPATATAHNPALSDSNEKLQISSSSNSAAPTMTNDSSSGEKSNTEG	2.A.1.3	H2E274 14 TMSs 2.A.1.3.65 MFS multidrug transporter OS=Trich... 946 e-119
	HDPPQDAEQTTDEYPSGFPLLFIVLAIILGIFLASLDMTIVATAIPKITDEFGGIDLVSW		B6Q577 14 TMSs 2.A.1.3.68 Putative uncharacterized protein O... 606 e-70
	YGSAFFMTNGGFQSSWGKAYKYFSLKYTYIAAIFVFEVGSLICALAPNAPALIVGRAVCG		P50080 14 TMSs 2.A.1.3.53 Azole resistance protein 1 OS=Sacc... 411 e-43
	IGAAGIGTGAYTIIGFVAEPKRRPTFTGFVGLSHGVASILGPLVGGVFSDHVTWRWCFWI		O32182 14 TMSs 2.A.1.3.33 Uncharacterized MFS-type transport... 408 e-43
	NLPIGGVSALTVLFFFQPPSSSKPVPATWREKLLQMDPVGVGLVMAAILCYLLALQYGGE		E7M1Y1 14 TMSs 2.A.1.3.27 Vba5p OS=Saccharomyces cerevisiae ... 404 e-42
	PDTPWSSGRVVGLIVGFVVLCAVFGLWEWWQGERAMVVPRLFGQRTIGLSAVFTLFFSGS		Q9ZGB6 14 TMSs 2.A.1.3.32 LanJ OS=Streptomyces cyanogenus GN... 380 e-39
	YFLVIYYLPIYFQSVHNTSPTMSGVYNLPLILIVAVAMIVSGMLISKWRVAVPIKIVGSM		P96712 14 TMSs 2.A.1.3.50 Multidrug resistance protein 3 OS=... 375 e-39
	IALIGSGLFYTFRLDSSLGEIIGYQLLGGLGWGLAFQVPIIISQGSASPEDIACVTAMVL		P33335 14 TMSs 2.A.1.3.54 Protein SGE1 OS=Saccharomyces cere... 330 e-33
	FFMNLGGTTFVSAAQCAFVNKMVNTLRSLAPDIDPAKVILTGATRIREAFPADEVATILT		O59726 14 TMSs 2.A.1.48.4 Membrane transporter - Schizosacch... 323 e-32
	AYTEGIKVAFALAIGATGASLILALSYHRSMIFGRKSTSAADIEVGNEKEQADKSSSVDA		Q09752 13 TMSs 2.A.1.48.3 Multidrug resistance protein fnx1 ... 289 e-27
>Sbre-contig00252.g12670.t1	MSTDAVSPVQPSKGSLDVEEKNEASEPSYDRVAERRLRIKIDLMIMPTVCLLYLFCFIDR	2.A.1.14	P53322 12 TMSs 2.A.1.14.11 High-affinity nicotinic acid trans... 456 e-49
	ANIGNARIAGLEDDLGMTGFDYNATLSIFYVSYIVFEIPSNILCKIMGPGWFIPLLTLLF		Q9RPP3 12 TMSs 2.A.1.14.8 PHTHALATE TRANSPORTER - Burkholder... 343 e-34
	GICSLGTAWVTDVPQAMGVRFLLGMFEAGMLPGIAYYLSRWYRRSELTFRLSLYIVMGPL		P70786 12 TMSs 2.A.1.14.3 Putative tartrate transporter - Ag... 320 e-31
	AGAFGGLLASAILTLDSFAGLRTWRMIFAIEGIVTIVLAIIGFITLTDRPQTARWLSPAE		P76470 12 TMSs 2.A.1.14.35 Inner membrane transport protein R... 314 e-31
	KELADQRIRSERTGTTQVLDKMDWTKLLRGVQNPVVISTSWIFLFCNVTVQGLGFFAPTI		Q9RPV1 12 TMSs 2.A.1.14.9 HPAX - Salmonella dublin. 307 e-30
	VRSIYTERTTVQQQLFTVPPYIVGAFFTLLLPLLSWRLDRRQIFMILSAPLGVIGYIIFL		P15365 12 TMSs 2.A.1.14.4 Allantoate permease - Saccharomyce... 289 e-27
	SSKAASVRYGATFLIASAVFSLGALTNGQVSANVVTDTARTSAIGLNVMLGNIGGLISTW		P39709 11 TMSs 2.A.1.14.37 Probable transporter SEO1 OS=Sacch... 288 e-27
	SYLPWDGPDFHIGNGLNLATTASTFILATLTYFWMIRDNKKRQAKEPEELERLGQLSGSQ		P25621 12 TMSs 2.A.1.14.18 Pantothenate transporter FEN2 - Sa... 283 e-26
	WEDLDWKHPSFRWRLPQLQRLRCLHANQTPLILLNNKRHKHRHPLHGPRPLLVGTPPLTH		O13880 12 TMSs 2.A.1.14.19 Vitamin H transporter 1 - Schizosa... 281 e-26
	TRAPVSRDPQLRVLDPDVQPRRRHFAQVTRILGAKVGMLPQQPLELPWDARGCGPAATTS		Q05181 11 TMSs 2.A.1.14.5 Phthalate transporter - Pseudomona... 264 e-24
	AGGGGRREGKGHHRDGPAAEAEGGGGCALRVLQRVHGGVLQRVRADRRGEEVQPDECPVE
	PLARRLRLRGPVLGRRARGRPRRGAGGHDGGVEVVAERRRVADPGGEELEHGGRVAREVH
	GRVAVRVAELFVEVGRRGAELGLADGELAVLMADKDADGVAGRGQGPFSDVLA
>Sbre-contig00257.g12776.t1	MARDFSNDVQAPPFMENGSPKYSTRRTRSPLAHLTGSRSIQQYREASGQEAPPLALKNLP	2.A.1.16	Q870L2 14 TMSs 2.A.1.16.7 Siderophore iron transporter mirB ... 1891 0.0000
	SAPNAHAASLVLRRARAKCTPSTLTSRPSSVDDLRNLIQPNKMATTMLQFDIEGTKNYSA		O74395 14 TMSs 2.A.1.16.6 Siderophore iron transporter 1 OS=... 763 e-88
	DTLSLVLKLLGDARGLDHLLGVSTDGANAFVVANPHQSNNLRLGWVYNNNVEFRGLAGIS		O94607 14 TMSs 2.A.1.16.5 Siderophore iron transporter 2 OS=... 656 e-74
	HYSGIRSYSLEDIVMVVSKNSEADPEVRRGAPEHPSHANGSVFLPPSHRGRSEISDGVDR		P39980 15 TMSs 2.A.1.16.1 Hypothetical 70.6 kDa protein in H... 463 e-48
	WSNISLESTLSLHLPFPRLAFRSIGLAPKSWTASISAPILSKQALERRLREIEPDTSSGV		Q08299 15 TMSs 2.A.1.16.2 CHROMOSOME XV READING FRAME ORF YO... 449 e-46
	RPAYRDYIDKNLDNAEDSGRIIVRGRECAIALGTVLSVAYKLTADLLEMSKSVASITYIY		P38731 15 TMSs 2.A.1.16.4 Hypothetical 70.9 kDa protein in C... 427 e-44
	ISRPRFQQGFWTSFIFAIVYLIDTPSATPVDSAAANTSNGTYPRRGSIKARCAQPTFWIP		P38724 15 TMSs 2.A.1.16.3 Hypothetical 71.6 kDa protein in C... 412 e-42
	CELSIRLGRIWGTDEKFSRGIVLGGSGRPSPEWGRSLSVVATVDRSLLLYRDFDSCAYNG		H2E274 14 TMSs 2.A.1.3.65 MFS multidrug transporter OS=Trich... 211 e-17
	LGFLDLTTMSIIPKILRQSGQDEVTPAPANPEIQAVSGGDAEKQGGVTCDNVPVDSGAEK		O59726 14 TMSs 2.A.1.48.4 Membrane transporter - Schizosacch... 189 e-15
	EIVPTEDAQRGVQKIEAVTLAWTKPMLIALLVNIWIIFLANGFRLSILSNLTPYVTSDFQ		P38358 15 TMSs 2.A.1.48.2 Vacuolar basic amino acid transpor... 184 e-14
	SHSLLTVIYIVSNCLTSAVYIPMAKLLDIWGRAEGFLLMVGFATLGVILMATSNNLATFC
	AAQVFYSVGFSGIIYVVSVLAADATSLRNRALAFAFTSSPYMITAFAGSKSADAFLKNVN
	WRWGFGCFAIIIPAVTLPLFTNLKLSLRKAKSNGLFAGERSGRTLLQSIWHYIVQFDIPG
	VILLAGGLTVFLLPFTLATSAPNGWSSDYIIAMIVVGFVLLVAFALYEVYLSPVPFLKHE
	FLTDRTVLAACLFDATYMISYYCWNSYLTSFLQVVCNLGVAEAGYVNSTFQVVSGILLFI
	VGFGVRKTGRYKWIFYVAVPLYTLGLGLMIHFRQPNVHIGYIVMCEIFFSMGGSVFILLL
	QVAILAAVDHQHVAAALAILQVAGSIGGAVGNTISGTIWTNTFLPALERKLPESALPNIS
	TIYSSLPAQLAYPVGTPERLAIQEAYGYAQARMLAAGVAVSGLCFVWMLMFRNYDLKNMA
	KQTRGMVF
>Sbre-contig00257.g12778.t1	MDGGGDSSICGYPVILFTPAFPAPLARGEDPTDSLRQFPPQIIFVKKGKPLFACPIWSTF	2.A.1.7	P11551 12 TMSs 2.A.1.7.1 L-fucose permease - Escherichia co... 466 e-51
	LWGRGPVSLIFLRIFGRQSTSGGAPSTLRGNIASKCRVHMNISHAPAAASYIYRIDPVIP		P0C105 12 TMSs 2.A.1.7.2 Glucose/galactose transporter - Br... 460 e-50
	GIGGENCSKACYSPVRATAVQVSRPSRGERTAKNGRSKSGGTGTARAANQRPLVSVCNFP		A1S5F4 12 TMSs 2.A.1.7.10 Glucose/galactose transporter OS=S... 405 e-43
	PLASVDGVLRLPRTRSSGHIAGRMSPRDARRSPLPSEERAQQTILGCQIGVPVAGRRKIV		A1S297 12 TMSs 2.A.1.7.11 Glucose/galactose transporter OS=S... 385 e-40
	GGKGAERQADCLTGVPPNGEVPCRSDLYTSLVRPLLFLRAPWNPSPNFHSQLLISDLAYP		O25788 12 TMSs 2.A.1.7.7 Putative glucose/galactose transpo... 339 e-34
	RFTRGKDKMGVKEFIKKRPLKARDNNSTNAAELTLKQSIFPIVLVTILFFLWGFSYGLLD		Q8XEV7 12 TMSs 2.A.1.7.5 Probable permease (Putative L-fuco... 327 e-32
	TLNKHFQEVLNITRARSGGLQAAYFGAYPLASIGHAAWILRHWGYKAVFVWGLFLYGLGA		A1S4V0 12 TMSs 2.A.1.7.9 Multiple antibiotic resistance (Ma... 231 e-20
	IIAIPCIKAESFEGFCVAIFIIGNGLGSLETAANPYITVCGPPRYSEMRINLSQAFNGIG		Q8EBL0 12 TMSs 2.A.1.7.8 Glucose/galactose transporter OS=S... 229 e-20
	TVVAPLMGSYVFFNFGNEKALDNVQWVYMSIAIFVWVLAVIFWISPIPEITDADMAFQAA		Q89YS8 12 TMSs 2.A.1.7.18 Glucose/galactose transporter OS=B... 141 e-09
	ETNAGFDDKPFVKQYRLFHAALAQFCYTGAQVGIASFFINYAAETRPNTSSSLASQLFAG		Q07W00 11 TMSs 2.A.1.7.6 Major facilitator superfamily MFS_... 112 e-06
	AQGAFAIGRFVGVACMHYIKPRIVFLGFMTCCMIFIAPAIVHTGNAGIAMLYLVLFFESI
	CFPTIMALGMRGLGRHSKRGSGYIVGGVSGGAVVPPIIGAAADAKDDMGLAMVVPLCFFI
	LAWTYSLAVNFAPRYRSVVDAFHVAKVGVEDSADAEKGGAVISEKGDVAEGETAKVSTDE
	GKANSLITEVK
[truncated: 578 more rows]

## Sheet: 4 - Sbre - Sugar Transporters
Gene	Protein Sequence	TCDB Category	TCDB Results (Extract)
>Sbre-contig00001.g1.t1	MIIGGILQTAIYGSTQLIVGRLVSSVGTGMITSTVPTYVAECSPAKSRGRSVAIQMSLVI	2.A.1.1	P39932 12 TMSs 2.A.1.1.38 Sugar transporter STL1 - Saccharom... 596 e-70
	FGTVVAYWLDYGCIRSLSGEVVWRFPIAFQNVFSLITLATLPFLPETPRWLYAHDRKEEA		Q5A8J5 12 TMSs 2.A.1.1.73 Putative uncharacterized protein S... 564 e-66
	IRVLARLNGCSEDNPRVKQIEKEMETSLRVEQEAPKFALKDFVNDKSSIKNTRRLIMCFL		A2R3H2 12 TMSs 2.A.1.1.119 Putative uncharacterized protein A... 486 e-55
	IQFWQQFTGINVIAFYVTIVLETNIGLPRETASLVAGCVQIAFWLGTFPPMYLLDKVGRR		P49374 12 TMSs 2.A.1.1.39 High-affinity glucose transporter ... 484 e-54
	PNLMLGSTALLTSVVLFTAGIAVGTQASANMALAFLFLFEISFGMSWNSIPWLYAAEITT		Q64L87 12 TMSs 2.A.1.1.40 Xylhp (Fragment) - Debaryomyces ha... 465 e-52
	LQLRHVGTATAAFSEWLWTFIIALITPYAIQTAGWKFYLLFCILILLSIPFTFFFLPETS
	RKTLEELDYIFSSDSPFAQPSGGETPSEDEKAAAQHGPDPSRHRNADDRV
>Sbre-contig00001.g29.t1	MGFDLHAEGTNDPKDVRNWRIHMVALIASMSALAMGYDTSVIGGTMALDSFVRDFGLITT	2.A.1.1	P11636 12 TMSs 2.A.1.1.7 Quinate permease (Quinate transpor... 894 e-113
	SGTDRDTLQGNIVSTFQAGCFFGSLLTFPIAEKIGRKKAILVAAAVFLLGGTLMTASHGN		A2R3H2 12 TMSs 2.A.1.1.119 Putative uncharacterized protein A... 768 e-94
	LAMLIGGRAIAGLGIGASSLIVPVYIAETSPPSIRGRLIGIFEIASQGGGLLGFWINYAC		Q8J0U9 12 TMSs 2.A.1.1.58 Monosaccharide transporter - Asper... 548 e-62
	DQTISPSLQAQWVVPLGLQLLPGVLLCAGMLFCPESPRWLARKDRWEEAEKVLLNLRNLP		Q64L87 12 TMSs 2.A.1.1.40 Xylhp (Fragment) - Debaryomyces ha... 536 e-61
	SDHPYIHDELSDIRQQVEQHTANKMSYKKMFKRLIQKGVRNRILTGLLLMACQNMTGVNI		P32465 12 TMSs 2.A.1.1.108 Low-affinity glucose transporter H... 531 e-60
	ITYYAPRIFETLGITGTSTKLFATGFYGIAKTLGMVIFSVWLVERVGRRKGLIWGAFVGS		P13181 12 TMSs 2.A.1.1.6 Galactose transporter (Galactose p... 519 e-58
	IPMWYIGGYVMRADPETAAAAGELQRDGWGYLAMVCVYLYGLIYCATWQGITWVYCSEIF		P32467 12 TMSs 2.A.1.1.30 Low-affinity glucose transporter H... 513 e-57
	PIDIRMLCTAITTADQWLWSFLISRTTPYMITSLGYGTYMFFGALMILMGFWAFFFVPET		Q2MDH1 12 TMSs 2.A.1.1.67 Glucose/xylose facilitator 1 OS=Ca... 501 e-56
	KGLSLEDMDALFALSTSRTVWRSVIQRRSTAEIIQERRQEVVIYDKKEEARLEQVESVDP
	YPTQ
>Sbre-contig00001.g62.t1	MVDAEKTSPDNYEHHEDDQASVSKAPADPSAAMESALDASGGAPNPWGRGHIQLYLSCML	2.A.1.1	P07921 12 TMSs 2.A.1.1.9 Lactose permease - Kluyveromyces l... 1143 e-149
	IYLCSTMNGYDGSLMGSINALPEYTEYYGLGKEGSSTTGLVFSIYQVGQMVGALFVWICD		Q7SD12 12 TMSs 2.A.1.1.83 Putative uncharacterized protein O... 592 e-68
	WRGRKITVIVSCFMVVCSAVFTALAPTLSAFIGARFLISFFSTIACVAAPMLLVEIAPPL		Q7SCU1 12 TMSs 2.A.1.1.82 Putative uncharacterized protein O... 491 e-54
	HRATVAGIYNTLYYMGSIIATFTIYGANIHIHGNLKWRLPLWLQILCPGIVCLGGWYLPE		A2R3H2 12 TMSs 2.A.1.1.119 Putative uncharacterized protein A... 349 e-36
	SPRWLVAQGRQEEARNFIIKHHANGDASHSVVAIEMHEIEESLQDSIGRSAWACFDLRSL		P11636 12 TMSs 2.A.1.1.7 Quinate permease (Quinate transpor... 342 e-35
	FKTRARLYRLMLAVAMAWFGQFSGNNVSSYYLPIMLENVGITSVELVLLLNAMYALSGWI		P39932 12 TMSs 2.A.1.1.38 Sugar transporter STL1 - Saccharom... 311 e-30
	AATIGGKSRLHDVVGRRKMLMGSCACMVVAMAVVAATAAEYQNSGSIPSSSASIAFIFIF
	GVIFAIGFTPMQPIYPAEVLANDMRANGMMLFQITAGCASFINTFAAPIAMENIKYWFYV
	FFVFWDLFELVFIYFFFVETKGRSLEELDAVFEAKNPRKESTRRTTFVYHHHIEVISYES
	QSCAVQRMGSPDAPSRV
>Sbre-contig00001.g65.t1	MAENVEMGYGGDEKVKRNDTEGDDSYELSQKQKTMADFRAEAIEAENVELNMTVLEAVRA	2.A.1.1	P53048 12 TMSs 2.A.1.1.11 General alpha-glucoside permease -... 746 e-90
	YPMASLWAFVMSCTIIMESYCVFLMGNFIALPAFAKDFGIEHNGENVIETKWQFALQMGG		P15685 12 TMSs 2.A.1.1.10 Maltose permease MAL6T (Maltose tr... 736 e-89
	PLGALIGVLLAGPITSKIGYRWATIGALMTLNAFIFVFYFGNSLPVMLVSQLLEGLPWGI		Q2MEV7 12 TMSs 2.A.1.1.51 Glucose/xylose symporter 1 - Candi... 346 e-35
	FIANSPAYCSEIVPIKLRAPCTQMLQMFWAIGAIIVGAVTYVYNQRMHESAYRIPIALQW		Q8J0V1 12 TMSs 2.A.1.1.57 Monosaccharide transporter - Asper... 337 e-34
	MFPTPLAILMYIAPESPWWLVRQGRLEDAEKAVERLGRTSVIKNLKESVAMMRRTIELEK		A3M0N3 12 TMSs 2.A.1.1.68 Glucose transporter/sensor OS=Pich... 320 e-32
	TEKEPSLIELWKGTDRYRTLIVCGVYAAQNLTGNLIANQAVYFFEQAGVDTHMAFTLGLI		G4N740 12 TMSs 2.A.1.1.117 Glucose transporter rco-3 OS=Magna... 319 e-32
	TSALQTVMVMLSWILTSYMGRRTIYVWGTLINTVFLIALGIAGSVGTSDPASLAQASLGL		Q12300 10 TMSs 2.A.1.1.19 High-affinity glucose transporter ... 318 e-31
	IVSVLFTLGPAPASWVIIGETSSIRLRPLTTGVGRACYYMVNIPCIMASSFMLNPTHGNL		B1PM37 12 TMSs 2.A.1.1.64 Glucose sensor - Pichia angusta (Y... 313 e-30
	GGKCGYIWAATGFICFVMAYFYIPEMKGRSYREIDIMFNRKIPARQWKKTVIDVQDDD
>Sbre-contig00001.g111.t1	MNNPTAIAAEAPTSGDFPAKTPRVGARSDPQRLAKEGKAGSTVLLIGSPRGEPSRHLGQF	2.A.1.1	P49374 12 TMSs 2.A.1.1.39 High-affinity glucose transporter ... 389 e-40
	DPRPQSDKMARKLAGHRGNSFRTVMIGMAISMAGFIYGIDTGIIASTIAQETFKTYMYGS		A2R3H2 12 TMSs 2.A.1.1.119 Putative uncharacterized protein A... 369 e-38
	TVENASIRAGIVSGYYAGSAFGSAGSAYTMDKISRRWTLLFGTCVSVAGAVLQTAAVNPA		Q400D8 12 TMSs 2.A.1.1.36 Putative low affinity glucose tran... 358 e-36
	MMIVGRALSGFSTGMVYPTAPVYLAELSPPENRGFLVGLKGLMNTIGFFAAGWIGYAGSF		Q5A8J5 12 TMSs 2.A.1.1.73 Putative uncharacterized protein S... 355 e-36
	AVGDVQWRVPLATQIPPAVALGIMTIFLPYSPRWLASKERYTEAKEVMYSLHGHRGSEFI		P0AEP1 12 TMSs 2.A.1.1.1 Galactose-proton symporter - Esche... 340 e-35
	EAEFAEMYNQIQYERSTDSMANFKKLFTRKYMRRTLIACLIVNMMKLSGSNIIQNYQSIM		Q8NTX0 12 TMSs 2.A.1.1.53 Permeases of the major facilitator... 336 e-34
	YASLGYEGQTVLLIGALYGFMALIGQIINVFFVADHWSRRWTVIPGNYTLAILLAILTAL		P32465 12 TMSs 2.A.1.1.108 Low-affinity glucose transporter H... 337 e-34
	SKLYPDDHNPDGSRAAVAFIFLFAFAYSFFFNSVNWVLVAEIFPLDLRGVGVGAAYFTQA		P39932 12 TMSs 2.A.1.1.38 Sugar transporter STL1 - Saccharom... 336 e-34
	VTAIWLSYAASIAFDEISWKFYFVFIACNVFAGTVYFFFLPETRFLTLEEVAAKFGDDVA
	PTGGKSFEPEAEDAAKADVETVHAEERK
>Sbre-contig00001.g136.t1	MATRTSEKAGIGHDDRHGAEDFDEAVQLAHEAASQKPSPWTKSMFRLYGVLAFAYLCGCL	2.A.1.1	Q7SCU1 12 TMSs 2.A.1.1.82 Putative uncharacterized protein O... 882 e-111
	NGYDGSLMGGLNGMTSYQKYFNMTVAGSSTGIVFAMYNIGSVAAVFFTGPTNDYLGRRWG		P07921 12 TMSs 2.A.1.1.9 Lactose permease - Kluyveromyces l... 759 e-92
	MFVGALIIIVGTCVQAPCTNRGQFLAGRFILGFGVSFCCVSAPCYVSEMAHPSWRGTLTG		Q7SD12 12 TMSs 2.A.1.1.83 Putative uncharacterized protein O... 701 e-85
	LYNCTWYIGSIIASWVVYGCSYIDNLSAWRIPIWCQMVTSGIVVLGVFWLPESPRWLMAQ		P49374 12 TMSs 2.A.1.1.39 High-affinity glucose transporter ... 476 e-52
	DRPDDAAKVLAKYHGEGNVDHPVVQLQLKEMAHQISSEASDKRWWDYSGLWNTYSARRRM		P11636 12 TMSs 2.A.1.1.7 Quinate permease (Quinate transpor... 443 e-48
	ICVLGMAVMGQVSGNSLTSYYMPAMLENAGITSEKKVLALNGINPVLCLIGAVLGARMCD		A2R3H2 12 TMSs 2.A.1.1.119 Putative uncharacterized protein A... 424 e-45
	VVGRRPLLIYSIIFCSCCFAIMTGTSSLSMEDKSNVASANTTVAFIFIFGIVFSFGWTPL		Q5A8J5 12 TMSs 2.A.1.1.73 Putative uncharacterized protein S... 382 e-40
	QSAYIAECLSTEVRAKGTAIGNFASSCASTVIQYSSGPAFEDIGYYFYIVFIFWDLLEAA
	FIYFFFPETKDRTLEELTEVFEAKDPVKKSLEKRDAQTIMATMNVTADGKLEV
>Sbre-contig00005.g725.t1	MASNKRSGLDAEAPATSHGYEDVTDVAMQVERDMTLKDSLRFWPKAIIFSLVISLAIIME	2.A.1.1	P53048 12 TMSs 2.A.1.1.11 General alpha-glucoside permease -... 976 e-124
	GYDVNLMSNFYAYPAFKEKFGNQIDENGAPLVSAQWQTIIMNCGQVGSILGLFLNGIINE		P15685 12 TMSs 2.A.1.1.10 Maltose permease MAL6T (Maltose tr... 950 e-120
	RIGYRWTVQLGMLMMIGAIFIPFFSTGLPMYVAGQIVQGIPWGIFQSLAVTYAADICPLS		Q8J0V1 12 TMSs 2.A.1.1.57 Monosaccharide transporter - Asper... 441 e-48
	LRHFMTAWINMCWVIGQLIAVGVLNALINRPDEWSYRIPFAIQWVWPIPIMIGTYLAPES		A3M0N3 12 TMSs 2.A.1.1.68 Glucose transporter/sensor OS=Pich... 381 e-40
	PWWLVRHGRLDDAKRAVQQLASPKPGIEFDFDAYIELMRATNEFEKQNSAGAHYWDMFRG		B1PM37 12 TMSs 2.A.1.1.64 Glucose sensor - Pichia angusta (Y... 383 e-40
	SDLRRTEIACVAWLVQAFAGTPFVGFGVQFMMQAGLSSQNGFAMNLGQTSLGLVGCIIAM		Q2MEV7 12 TMSs 2.A.1.1.51 Glucose/xylose symporter 1 - Candi... 370 e-38
	WVMTRFGRRTIYLSGLAFISICLIVIGVLGIPKESPATSWAVGALIVFMVFGYQITVGPA		P43581 12 TMSs 2.A.1.1.5 Hexose transporter HXT10 - Sacchar... 350 e-36
	CYTIVAEIPSTQLRVKTVAFARVCYSAGTFVVNAIMPQMVGKNAWNWGAKGGFFWAGMAA		A2R3H2 12 TMSs 2.A.1.1.119 Putative uncharacterized protein A... 346 e-35
	LFFVWSWFRLPEPKGLTYSELDLLFEHKTRTRGFNQEAADLLKPALQDVADGK
>Sbre-contig00007.g984.t1	MVDSIAAIKPSEGEAPSAHNVEDVQCSSNMAVSRATEEETLAYGRTGVMGLFDSQFVFGA	2.A.1.1	Q64L87 12 TMSs 2.A.1.1.40 Xylhp (Fragment) - Debaryomyces ha... 758 e-93
	ALLASMGGFSFGYDQGVISIINVMPQFHAVFPEAVTPFGKGFMTGMLELGAFVGCLFMPA		P49374 12 TMSs 2.A.1.1.39 High-affinity glucose transporter ... 532 e-60
	LADKISRKRAIMVVVVIFNIGAIMQTAARSYGVLVAGRTIGGVGVGTLAMGAPIYISEIA		Q8J0V1 12 TMSs 2.A.1.1.57 Monosaccharide transporter - Asper... 528 e-59
	PPNIRGTLLVLESISIVGGIVVSFFITYGTRNLDGEISFRLPFGLQMVCSTLLGVGINFY		Q400D8 12 TMSs 2.A.1.1.36 Putative low affinity glucose tran... 481 e-53
	PYSPRWLALAGRPDDSLRSLQRLRRLPVTDRRVQDEHRDILVEVELQNATRERKHPGVRG		G4N740 12 TMSs 2.A.1.1.117 Glucose transporter rco-3 OS=Magna... 480 e-53
	LKLEIQCWLDLFRGKPMLRRTAVAVGVAFFQQFSGINAFVYYAPTLFQSLGQSEEMALIM		A3M0N3 12 TMSs 2.A.1.1.68 Glucose transporter/sensor OS=Pich... 464 e-51
	SGIFNVLQLAAAVVCFLAVDNIGRRPLAIYGALGGGVAWTVMAALTGIYSHDWPGNPAAG		Q8J0U9 12 TMSs 2.A.1.1.58 Monosaccharide transporter - Asper... 465 e-50
	WGAVAMAFVFVMVYGVSYSPLGWALPAEVYNSTSRSKGVALATATVWLCNFIVGVITPPM		B1PM37 12 TMSs 2.A.1.1.64 Glucose sensor - Pichia angusta (Y... 460 e-49
	LDDTGFGTYVFFGVFCYVGTVWAFFLVPETKGKTLEEMDTLFGDNAAMEEQEVVQAAVVS
	HGDRKEDM
>Sbre-contig00008.g1097.t1	MGLLTLKEDRPTPKEVYNWRVYACAAVASFASCLIGYESAFFGTTLALPSFTEEFKFDSY	2.A.1.1	P11636 12 TMSs 2.A.1.1.7 Quinate permease (Quinate transpor... 1817 0.0000
	EPNDLAITKQNIVSVYQAGAFFGSLAAYGTSHYLGRRWSLVLFNIVFAVGCIMQVASRGH		A2R3H2 12 TMSs 2.A.1.1.119 Putative uncharacterized protein A... 742 e-87
	MGLGLITGGRVLGGFGVGGCSNMTPIYISELSPPAVRGRLVGLYEVGWQIGGLVGFWINF		Q64L87 12 TMSs 2.A.1.1.40 Xylhp (Fragment) - Debaryomyces ha... 554 e-61
	GVNTTMEPSHSQWLIPFAVQLIPSGLLFIGLVFLPESPRWLLSKGRREEALKILCWIRQI		Q2MEV7 12 TMSs 2.A.1.1.51 Glucose/xylose symporter 1 - Candi... 452 e-48
	DTEHQYMKEEVGYIDDDLERYHREVGAGFWKPFKALKDRKIQYRFFLGGMLFVFQNGSGI		Q400D8 12 TMSs 2.A.1.1.36 Putative low affinity glucose tran... 435 e-45
	NAINYYSPTVFRSIGVTGTNSAFLTTGIFGVVKTVLTFVWILYLIDHMGRRVLLMAGSIG		Q8J0V1 12 TMSs 2.A.1.1.57 Monosaccharide transporter - Asper... 420 e-43
	GGLCMYFIGGYIKIADPENNPRDGLDSGGIAAIFFFYLWTAFYTPSWNGTPWVVNSEMFN		Q5A8J5 12 TMSs 2.A.1.1.73 Putative uncharacterized protein S... 409 e-42
	QNTRSLGQAFAAANNWFWNFIIARFTEQMFNSMGFGVYMFFASFMILSSIFVFFYVPETK
	SIPLECMDRLFEVKPTWRAHGTIMAELDAEEEIRAADRDLDTDEKADVSEAEVKETGRAD
	VVIAHLEDNALLLGQHNLNNLPRPLLRLRLRRKVRHASDHRSRRAQLLRRLNSVNPDQPL
	AKALGPALLQHGVHLAIIPIDNVDIPNLHVPPKRIDGAPSRAAAANDHRRAAGEGALLRV
	AVEGLADANDVRVGAAEDPLAGGALPEEDCVAGADVAALGELGVFYKLQEGLHVVRIKPH
	LRPVQAELTVDDAVEVRRQRLXAARSRPRAPPAQGAGALMLRPLCGMCVSGVAVLVLEVP
	DWLTSVLRGRRLPVWEGKRAGIKHDTVFALGALAKKPVGPHMRNNNAAPLVGEKRALGQS
	EYPPFEPHMEMSSPTVPTPLPHHPAKGSPGRPTPPAQFAADDPAPPPTTNLLPRNFT
>Sbre-contig00010.g1243.t1	MTATQNGEGWLAHWKVFVACGIMILSPFQYGVDFGLIGGLQAMVGFLKIYGHEDPTAPIG	2.A.1.1	Q8J0V1 12 TMSs 2.A.1.1.57 Monosaccharide transporter - Asper... 432 e-46
	WNISTTRQQLISSLMTLGAFISSGSAGVPAAKLGRRVCLWIACLLCVVSNVVMMTTTSIG		Q8J0U9 12 TMSs 2.A.1.1.58 Monosaccharide transporter - Asper... 414 e-44
	ALYAGRLINGLANGYFMTFSQLYIQETSPAKYRGLFLTAFQFFTSFGTLLGTIIDWATAD		G4N740 12 TMSs 2.A.1.1.117 Glucose transporter rco-3 OS=Magna... 394 e-41
	RPDRSAYLIPLGIIYVVPAFLAVAMFFIPESPRWLILQGRYEEGVKSLAWVRPAGSDVRA		A3M0N3 12 TMSs 2.A.1.1.68 Glucose transporter/sensor OS=Pich... 380 e-40
	EADEIQAAINQEKETASGVGVWDMFTDPIDRRRTLLSLSAVTLQAASGSMFIIAYKAYFF		Q400D8 12 TMSs 2.A.1.1.36 Putative low affinity glucose tran... 371 e-38
	TMANVDDPFAMSNVLSTIGLVSIIGNSFIVVRWGRRRRMLMGGLVGCGILQLIVAVVYDK		Q12300 10 TMSs 2.A.1.1.19 High-affinity glucose transporter ... 375 e-38
	DPGSPTTGKVLVALSCLYMMSYNGMIAVYAWLAGGEIPSQRLRSYTFGLAAAVGFLAAWL		P32465 12 TMSs 2.A.1.1.108 Low-affinity glucose transporter H... 370 e-38
	TTFTAPYFINPDSLNWGPKYGYIWFPSAIIAAVWVYFFLPELKGRTLEEVDEMFLAKLPA		B1PM37 12 TMSs 2.A.1.1.64 Glucose sensor - Pichia angusta (Y... 370 e-38
	RKFHSYKCVGTGAGAASVKSVELEAHESEKVDEKV
>Sbre-contig00010.g1283.t1	MGFLGLRKPTIASELTWRVIAIYMFVSFGSFNFGFDIAWWSACLGTPQFSEFYGVSEHPG	2.A.1.1	Q8J0V1 12 TMSs 2.A.1.1.57 Monosaccharide transporter - Asper... 483 e-52
	GPKVIPSTWQSAGTGTPNAGMAIGCIVGGYCSAYLGRKMTIVVLSFISIVGVIIQCAVPV		A3M0N3 12 TMSs 2.A.1.1.68 Glucose transporter/sensor OS=Pich... 444 e-46
	SPRAPLNLLSTTAQETPEEGELMFSSQNYWAVIVGRTINGISMGMEANVIPTYSAELAPP		P23585 12 TMSs 2.A.1.1.111 High-affinity glucose transporter ... 432 e-45
	ALRGSLVNFYQWWQVVGNIVSASCVYGTSRSFEGKWAFMPVMVVQAAIPAILLAGIWFLP		Q12300 10 TMSs 2.A.1.1.19 High-affinity glucose transporter ... 437 e-45
	ESPRWLLMKNRRNDAEKALANLRKGRSNAEEVSLELSLIETALQEQLELSANMTYLDCFK		Q2MEV7 12 TMSs 2.A.1.1.51 Glucose/xylose symporter 1 - Candi... 421 e-43
	GSNLRRTLIAVLVQLMQQIQGNSFMNNYLVIFLQTIGIQNSLQIYIAQNATQLGGITLAF		P49374 12 TMSs 2.A.1.1.39 High-affinity glucose transporter ... 420 e-43
	YFTDKIGRRPILMVAAFLMGILMFVVAGLGAYTNVSGGPTAQGCVAAILIYQAIAGGCWG		Q8J0U9 12 TMSs 2.A.1.1.58 Monosaccharide transporter - Asper... 417 e-43
	SCTWITTSEAAAASVRERTIMTATFVSFCMVLLITYVNPYVQDAGYGNLGARVGFVYGGC
	SFLALLWAFFFLPELKGRSLEELDEMFEARVPTRKFGKYVCTGVGADITRLQDGKPTEKQ
	EGFADEEADKVERFGLGQRLGDAPVRPKAKAQPVLLEFAVHVENVRVREDVGVPISGQVG
	GNDALPSLDVLCRDLERVDYLATKLNVLLGDALHGHGGCGVEAAQLLDELGHELWVIEEF
	LALIRPQLPARHPHSGEWGWERIYDEQEERNLHGVRLFEIPLVNLLHAELADEVILGLLG
	AGLHEIAEVFEEFPVDCQQILHLRGYGVWRDAVKGGRIYSFADCASRAVELPFVRTAFWV
	SLVLGNAAYVVVLGHKPRQVPVPELHVRDGVRGAEAGVFGGGLEARGAVEGEGGGIAGHR
	CEGAVSEAELWVSGFEAGEGEGLSGGDAIHLDGWGTARGPGYRDWFYIQGNRLMSLDATS
	LAWDVVIRCGAVRRNAAMFHFGRCPCAPRGDGGRSVDMSPDHDRAITQHEPIPLPAFPIA
	ESGRTGECRDQSILRGLDF
>Sbre-contig00010.g1298.t1	MIPPRRSSPTPSDAFLSDADSDVELRPLDRRTPSPDSFSASPLRRSDSLSSRDPFDLDEE	2.A.1.1	A1Z264 12 TMSs 2.A.1.1.69 Sugar/H+ symporter OS=Galdieria su... 592 e-67
	DVGGDDDWHLLGRGKAGPLEGKSHAKLAAMGRAYAERELMLRDEEEIRNFEIGAVAAGLL		Q0ULF7 12 TMSs 2.A.1.1.70 Putative uncharacterized protein O... 418 e-43
	EGRSVPPEELHGIYDEIEGLEEGDRRALVGEATRKWRQPVMLYYVVVICSVCAAVQGMDE		Q9XIH7 12 TMSs 2.A.1.1.75 Putative polyol transporter 1 OS=A... 412 e-43
	TVVNGAQSIYKDQFGIGGDSYRDTWLLGLTNAAPYLCCAVLGCCTFIRDPTIEASFAKCS		Q8G3X1 12 TMSs 2.A.1.1.42 D-Glucose-proton symporter - Bifid... 406 e-42
	QTGLTAPMNKRFGRRGTIFVACAISAVACIWQAFTNSWWAMFIARFMLGLGIGPNSATAP		Q1XF07 12 TMSs 2.A.1.1.79 Putative polyol transporter protei... 403 e-42
	IFTAECAPKEIRGALTMQWQVWTAFGIMLGYTSDLALLDVKDSHGITGLAWRLMMASAAL		P0AEP1 12 TMSs 2.A.1.1.1 Galactose-proton symporter - Esche... 399 e-42
	PAVVACLLVYLGPESPRWFLTRGQHADAYAAMSRLRNTKVQAARDLFQAHVLLKAEMGAE
	KGGSKVREMFTIRRNRNALLASEILMVMQQFSGVNVIAYYSSEIFLSANFSLRDAYMASL
	GFGIINFVFALPAFYTIDTFGRRNLMLATLPLLAFFLLFTGLSFLLPDGTTSQIVCVAIG
	IYLFGTVYSPGAGPVPFTYSAEAYPLRLRTVGMSLATATTWLMNFVLAVTWPSLQAALTN
	AGAFSWYAGWNVAGWFAVLFFVPETKGRSLEDLDKVFDVGLGEMVEYGKSEVRFWIGRYW
	FGREGVVRPTVPMGGRAGGYEAIGALGPRELSFLSFHPLTPFDLRPDPPGPSGPRVPGYF
	NITGSPVLELSAVPGWVNYFPSARGHQRLEERASH
>Sbre-contig00010.g1300.t1	MGLKELMGLGADERIQKIRDEAPKFEEVKWYQDAGMKKLTMYSIVLCASSMGTGWDGMYM	2.A.1.1	Q7SD12 12 TMSs 2.A.1.1.83 Putative uncharacterized protein O... 1646 0.0000
	GVVQNFDSWKDFFDDPTGSRLGLLVALYQIGSVCSIPIVPFIADRWGRKPSIALGFIIMA		P07921 12 TMSs 2.A.1.1.9 Lactose permease - Kluyveromyces l... 562 e-64
	VGAALQASAPNFATYQGGRVLLGFGNSFAQICSPMLLAEITHPQHRARYTTVYNCLWNLG		Q7SCU1 12 TMSs 2.A.1.1.82 Putative uncharacterized protein O... 506 e-56
	SLLVSWTCYGTHYWGNDWSWRFPAILQGVPGLIQLLFLWTMPESPRFLIAKDRQDEALNI		P49374 12 TMSs 2.A.1.1.39 High-affinity glucose transporter ... 389 e-41
	LAKYHANGNRDHPTVQFEFREIRDTIKLEQAADDSTKYIDFLKTKGNRFRLAVLVSLGIF		A2R3H2 12 TMSs 2.A.1.1.119 Putative uncharacterized protein A... 359 e-37
	SQWSGNGVVSNYSARLYTNAGMEKEDDRLILSAGKTILDMVISIGCALLVERINRRFTFL		Q2MDH1 12 TMSs 2.A.1.1.67 Glucose/xylose facilitator 1 OS=Ca... 325 e-32
	FSTSGMFIALLFWTLTCGLYEQHQASGANAGMIFLVWLHGVFYSTCWSGLLIGYAVEILP		P46333 12 TMSs 2.A.1.1.106 Probable metabolite transport prot... 316 e-31
	YSLRAKGLMFLNISIQVALLLNTYLNPLAFEAWEADEENEDTGYGGTTWYLYLIYTIWVF		Q64L87 12 TMSs 2.A.1.1.40 Xylhp (Fragment) - Debaryomyces ha... 309 e-30
	GEVIFIYFMYVETRGPTLEELVKVIDGEDAQVADIDLGRLEKVLDEDEKRTPSAEQVDEV
	NVEKA
>Sbre-contig00010.g1331.t1	MGGEPATDHVAFYDAALERRQALMGSSGARALFKNFKVFRVAAFACIGGILYGYNQGMFA	2.A.1.1	Q64L87 12 TMSs 2.A.1.1.40 Xylhp (Fragment) - Debaryomyces ha... 886 e-111
	SVLAMPAFKLHMGDYNPIDENADMTKKGWLTAILELGAWVGTLLSGFIAEVLSRKYGIIV		Q8J0V1 12 TMSs 2.A.1.1.57 Monosaccharide transporter - Asper... 654 e-77
	ACCVFLIGVVVQACAVQAGPSAILGGRFVTGMGVGSLAMIVPLYNSEVSPPEVRGALVAL		A2R3H2 12 TMSs 2.A.1.1.119 Putative uncharacterized protein A... 630 e-74
	QQLAITFGIMISFWIGYGTNFIGGTELHNQSDAAWLVPICIQIAPCLVLLGGMAFMPFSP		P11636 12 TMSs 2.A.1.1.7 Quinate permease (Quinate transpor... 625 e-73
	RWLVHHDREDEAREILASLRDLPTDHELVQLEFLEIKAQSTFEKRSIAEQFPHLREATAW		G4N740 12 TMSs 2.A.1.1.117 Glucose transporter rco-3 OS=Magna... 578 e-66
	NVFKLQFVAIKALFKTKAMFKRVVVACLTMLFQQWSGVNAVLYYAPTIFGQLGLTATTTS		P49374 12 TMSs 2.A.1.1.39 High-affinity glucose transporter ... 577 e-66
	LLATGVVGVAMFIFTIPAVLWVDRVGRKPILIVGAIGMALCHFIIAVIFARNADNWHNQA		Q2MEV7 12 TMSs 2.A.1.1.51 Glucose/xylose symporter 1 - Candi... 547 e-62
	ASGWAAVSMVWLFVIHFGYSWGPAAWIVVAEIWPISTRPYGVSLGASSNWMNNFIVGQVT		B1PM37 12 TMSs 2.A.1.1.64 Glucose sensor - Pichia angusta (Y... 545 e-61
	PDMLQKITYGTYILFGCLTTLGAAFVWFFVPETKRLTLEEMDIIFGSEGAAQADVERMEE
	INREIGLTAMLGAGVMGHGGSGSEGEKRGDRKEEAV
>Sbre-contig00016.g1894.t1	MVGLATRAAKRAGAGTVARAEAPRFERVSWTREPHLRNLYLMCTFLLIASATTGYDGMLM	2.A.1.1	Q7SD12 12 TMSs 2.A.1.1.83 Putative uncharacterized protein O... 1352 0.0000
	NAGQQMDKFKEYYDENGNVFWLDDKGEWQKDENLLGIMVNMFNIGSIISYFLTPYLADIL		P07921 12 TMSs 2.A.1.1.9 Lactose permease - Kluyveromyces l... 542 e-61
	GRKPTIMFGCCFMILGAFISAFTNGYGMWLAGRFLLGFGNSPAQMCSPMLLTEICHPQHR		Q7SCU1 12 TMSs 2.A.1.1.82 Putative uncharacterized protein O... 508 e-56
	GPLTAVYNCLWNLGSLLVSVIGWGTAQIDNDWSWRSITLIQAVPSIIQLFGVWWIPESPR		P49374 12 TMSs 2.A.1.1.39 High-affinity glucose transporter ... 402 e-42
	FLVSKDKSEEALKVLAKHHGGGDVNNATVQFQYREIKQTIVMEAQANRSSRYIDFLRTKG		Q1XF07 12 TMSs 2.A.1.1.79 Putative polyol transporter protei... 359 e-37
	NRWRLAIIISLGIISQYSGNALFSNYIDDIYTNAGIKEQNQKLALTAGKTIMDLLISIGA		P46333 12 TMSs 2.A.1.1.106 Probable metabolite transport prot... 348 e-36
	ALTVDKVGRRPLFLSAITGMVASFVCWTITGAIYENSDGKNEGSGYAQIVFVWFFGIFYD		P54862 12 TMSs 2.A.1.1.105 Hexose transporter HXT11 OS=Saccha... 345 e-35
	IGFSGLLVAYALEILPFALRAKGMMIMNITVQAILAIGNQTNLLAWNNLPNHWNFMLFYT		Q9LNV3 12 TMSs 2.A.1.1.48 Sugar transport protein 2 - Arabid... 337 e-34
	LWDFCELIFVWFFYVETNGPTLEEIARIFDGEDAVAHIDLDQVEKEIRTAELEEDINDAA
	MQSGKNAV
>Sbre-contig00016.g1900.t1	MAASKTQDKEPEAVQWAEDAQHDGLEPKDAVVDAATKGQAVTGYETLTLWETVMTFKVAT	2.A.1.1	P53048 12 TMSs 2.A.1.1.11 General alpha-glucoside permease -... 412 e-43
	AYCFAAAFSAATDGYQIGMNSGIIANKGFVHQFATETGEDGSPALASPIMAGWSSIQSVG		A3M0N3 12 TMSs 2.A.1.1.68 Glucose transporter/sensor OS=Pich... 391 e-41
	QIIGMISLSFVSSRFGRKVAMYTYWLILAFSVLAESLARSWEVWLVGKLLAGIGVGCLQT		Q8J0V1 12 TMSs 2.A.1.1.57 Monosaccharide transporter - Asper... 345 e-35
	TLPTYISEVAPVRIRGGLLMLYSFWWTVGTFFAYIAMQTMNKNKPNVYLEPIYTQWAQIG		Q2MEV7 12 TMSs 2.A.1.1.51 Glucose/xylose symporter 1 - Candi... 331 e-33
	LMLIIYLFLPESPAWCVTRGDRERAKKALITLNRGVKDYNPDHQVEALILSVEHEKAVAT		P32465 12 TMSs 2.A.1.1.108 Low-affinity glucose transporter H... 331 e-33
	EQKREHWYAIFRGTDGLRTVVSLWTNLSQQFLGLTLFSTFGTYFFQQSGLADPFLIKCIT		P43581 12 TMSs 2.A.1.1.5 Hexose transporter HXT10 - Sacchar... 329 e-33
	SSINIATIIIVVFTADRIGRRWIACCATTLMWVSCVVIGILGVVKQVDATTYVLVLFACL		P39004 12 TMSs 2.A.1.1.31 High-affinity hexose transporter H... 308 e-30
	WSKYAQTLAMKTNELTMRQDVGMTANGAAGWGFIGEISSQRLRPYTAGFGAACTCVVGVA		P23585 12 TMSs 2.A.1.1.111 High-affinity glucose transporter ... 302 e-29
	MGQLTPYMVNENEWNWGLKTGWFYAGVGSLFAAGMWLLIPETAGRSPAELDELFQRKIKP
	WRFHKTETATQRLVRIQGEE
>Sbre-contig00017.g2012.t1	MFLLHTVFETKFGEWLPGQERYGFTSAKLSYFNSLPLISYAAGVVLGAQVGERFGRRLVL	2.A.1.1	G4N740 12 TMSs 2.A.1.1.117 Glucose transporter rco-3 OS=Magna... 437 e-47
	IAMNLVCIVGCVICITSNSYGQMLAGRMIIYIHVGIEAWLVPMYQAEIVPATVRGSFVSL		A3M0N3 12 TMSs 2.A.1.1.68 Glucose transporter/sensor OS=Pich... 436 e-47
	YAFDHIFAGLISSIITNFTSKIPGDGCWRIPFGLMFVWPVLTLLLSFLVPESPRWLIRRG		Q8J0U9 12 TMSs 2.A.1.1.58 Monosaccharide transporter - Asper... 437 e-47
	KYQQAVESLDYLNGADPNYNADAEAKFLLETVEENKTQGKWSDLLKGTNRKRTIHGVIAS		B1PM37 12 TMSs 2.A.1.1.64 Glucose sensor - Pichia angusta (Y... 435 e-47
	ALSQATGQSFASNYGTIFIKSIGVFDPFTATMIKRVLLCTGTLIVIFFVDKTGRRPMFFV		Q400D8 12 TMSs 2.A.1.1.36 Putative low affinity glucose tran... 432 e-47
	AGTMTMSALMVMGGLGLASNPSRSIKEGIVAMSMLFPATYFPSFGACLLVVKSEICHVAL		Q2MEV7 12 TMSs 2.A.1.1.51 Glucose/xylose symporter 1 - Candi... 427 e-46
	RDKSTMIFFTVSNLFNFIVTFTLPYLLNEPAWLGSQVGFIFGSIAALGLFWGVFWMPELA		P39924 12 TMSs 2.A.1.1.110 Hexose transporter HXT13 OS=Saccha... 427 e-46
	NKTLENIDEMFEAGVPAWRTRHWKASTSTEPSKATDLESTTGPDLPHEVGGDERVTSEDE		P43581 12 TMSs 2.A.1.1.5 Hexose transporter HXT10 - Sacchar... 426 e-46
>Sbre-contig00020.g2335.t1	MERILPSRIEFLQKCASDYPAQRANIEAIIRYYEAGGRLPNAGVEVVYCFDGENVKVGSH	2.A.1.1	P49374 12 TMSs 2.A.1.1.39 High-affinity glucose transporter ... 546 e-59
	RDYANEHVARKTVGWTDIGHPKKDADSTSQTAPAGYMQMAESVACPVDAATQMHAFRIPH		Q64L87 12 TMSs 2.A.1.1.40 Xylhp (Fragment) - Debaryomyces ha... 533 e-57
	YFGGDETIVVNVTIYNDTGSHIQTIYEHDFNHLNGPAPGRHTSPPQSTQIITPNGAAMIP		P39932 12 TMSs 2.A.1.1.38 Sugar transporter STL1 - Saccharom... 492 e-51
	TVSLEIRIIKRDEYGIIKALTEWMPERFVIRDWDNGQTLLLSGTAMRQRLFFATAPGNEL		Q5A8J5 12 TMSs 2.A.1.1.73 Putative uncharacterized protein S... 488 e-51
	LYISVKKNGIVSQLPVALDRDLAKHHVSIGMRRLFVRRSLRNERKGGGGIGVEDVSEESD		Q39228 12 TMSs 2.A.1.1.49 Sugar transport protein 4 - Arabid... 485 e-51
	DTHTQRSYPRLTTIPVLASPAEHFFGSTLVIQLCRSSIAGLRLVSFFLPPEEIWTGFGHL		A2R3H2 12 TMSs 2.A.1.1.119 Putative uncharacterized protein A... 462 e-48
	VDPPAARGERVTSGQFEHCRLLSTAVHKLEGAPSPPKISEQTSSRLPSNIPLRTLPTRQR		G4N740 12 TMSs 2.A.1.1.117 Glucose transporter rco-3 OS=Magna... 463 e-48
	PDPDSGSTSLFGPTGDDAHHPQFRPSSESRASSEGDIAEQLADDEDPIRFRLVHEPHDVL		P23586 12 TMSs 2.A.1.1.60 Sugar transport protein 1 - Arabid... 440 e-45
	LTGTRKSQKRVRVEPPPDHDEYSYRGIIDKEAIEVPIAPPRRVPRAERFLATIMGSNPIH
	GLTGRPLIGPYFIDYFDQPSRAQIGTMVAILEVGAFCSSLMVGRIGDIIGRRRTILYGSC
	IFFVGGAIQTWATGMSWMLLGRIVAGFGVGMLSTIVPVYQSEISPPHNRGKLACIEFSGN
	IIGYTSSVWVDYFCGFIQSNMSWRLPLFMQCVMGGLLGLGSLIIVESPRWLLDNDHDEEG
	IVVIANLYGGGDIHDSKARDEYRNIKMDVLLQRQEGERSYADMFRRYSTRVFIAMSAQGL
	AQLNGINVISYYAPLVFQQAGWVGHDAVLMAGINGITYFLSTIPPWYIVDKWGRRPILLS
	GAVMMVISLSLISYFLYLDIPSTMTMVVILVMIYNAAFGYSWGPIPWLYPPEILPLSIRS
	KGASLSTATNWAFNWLVGEMTPVLQEVIKWRLYLLHAFFCAVSFVVVYFVYPETCGVRLE
	DMDVLFGDASTVVGTPSVRAETDSLMPSGSPIGSDYRGRPSFTSTSAIPGMSLDRPDTEG
	NDGKPSTPGGGEPPTVGSWLARVVNRSRSRASSRGSGAGSGRRRCIKLPVGLRGMGQGER
	KENHPSISSAVLRPSAQPDSQPERGHPVKMSTQEVIHAYRHLYRGLLRAVQYSTPGRYTA
	RDQLRKAFREPAAALDKAGVKRTIWFLKAAQKEAGMEHRILRNLLMVAWHRESAGRKAWR
	GSQGGTTKGHKDANSDETAELAYRHYDMTVAMLNKTMGEEGTCYGSNSALGDAMEDTKAA
	SDAVWPPPPREERAPDRPGDNLADPEWRKAANDFHVMVSTLEPVFVDPAAYKPRQWDPHK
	DGLVGRGTGKRIGTYEGGALYRILNSPAHLLGRVKQSWGKLIDPAACTTLVPEPGHLQAQ
	RTSGPRKPFVFPYFLSPGDAIPATDRHQQPPSPPSCGITSFHSAPRTEHHTAADLVARHR
	TTRSDPIPQRTKREGLERGPIRSTREQRFLTTSFSLRAKFKLRASFLGQSWDNRRGEGAR
	SRRHVPAERRPLGTMLEKVDQRPARLALRYRTEVAAGGASVLSTLAAFPLDSVKTRMQTY
	QYNGVLDCIRHTYRTESLKGFFRADRDVLLHLGVAAPMASVTLVRTVSFSLYRRSKIEYA
	QWINRNLGVDVITHTSTKGNYPNFYSCACFAAAGATAGSLITVLACPFELTKLSAQVSVL
	LAGQKKSIDARRQAVAASYQNKGTLKTMATIVQHRGVFGLYTGFNLHLLRDTLGTAIYFV
	VYESSKQLVTTFGGDHPIARKLAVLMSGGLCGIISWAAIYPIDSAKSIYQKNSLMYSRGQ
	KVEPRPKIEFFKRHMYRGLGVSMGRSCAVNAIFFSSYEFIKNSIRSIDEATVT
>Sbre-contig00022.g2472.t1	MDSTSAKADHDVPAVQRGGLHVPDKTXPWSLGESEDKLIALYIDFDYPTGSRLGLFTAIQ	2.A.1.1	Q7SD12 12 TMSs 2.A.1.1.83 Putative uncharacterized protein O... 815 e-102
	NIGGLLAIFFASPVADAFGRRWGAAIGITIIIIGSVIQSLPMVNEAMLLAGRFMVGCGSN		P07921 12 TMSs 2.A.1.1.9 Lactose permease - Kluyveromyces l... 576 e-66
	IAGTSLPLLVTELAYPQHRGKLTTMYNVQWYLGAIIAAWTVFGFVKYETDVSWRVPVALQ		Q7SCU1 12 TMSs 2.A.1.1.82 Putative uncharacterized protein O... 455 e-49
	SAMPLFQGIFLYWIPESPRWLCAKGHQDKAFQILVKYHANGNQDDPFVKAELHEINETIR		Q64L87 12 TMSs 2.A.1.1.40 Xylhp (Fragment) - Debaryomyces ha... 419 e-45
	QEKELAAEQGYLLLFKTPGNRKRLLLLVLVAFFSQCSGNGLVSYYLHAILMSIGIEKSYD		Q5A8J5 12 TMSs 2.A.1.1.73 Putative uncharacterized protein S... 387 e-41
	QALINGGVTIWSFLVAISLSVFLVDKFGRKTLFMIAAVGMLLTFSTWTACSAVYEQQGNT		P32465 12 TMSs 2.A.1.1.108 Low-affinity glucose transporter H... 383 e-40
	GAGRAVIAMIFLFYGVAGFAWPGLTIGYSAEIMPFETRAMGLAISQVGTSLASVINQYVN
	PVGLEALEWRFYFVYIAILVIECLCIWFLFVETKGPTLEEIAELFDGPKDSVSRILEEKA
	TDDEVRHFEG
>Sbre-contig00022.g2510.t1	MPAAVSGPLQFQTTHTVRLSEKERTTGIITDEHVAEAVSAVHRDGLVVLENAVDTAHCDE	2.A.1.1	Q8J0V1 12 TMSs 2.A.1.1.57 Monosaccharide transporter - Asper... 416 e-42
	LNKILCAEAEVMAKLPTTHFNDNSIGGKPTGNMSQGPPLEPHLMHTDIWANIPAATITTA		Q2MEV7 12 TMSs 2.A.1.1.51 Glucose/xylose symporter 1 - Candi... 390 e-39
	ILGPNPRVNYVNGNTNLGGFNGARQRVHADLTFNHASFPFALVTNYYLEDVSEKNGVTEL		A3M0N3 12 TMSs 2.A.1.1.68 Glucose transporter/sensor OS=Pich... 380 e-38
	WLGSHRDTTFRDHLAGHPVDPDANGDGEDGEEKGKKDGRVGAYDKTLETKFGIRDELLEA		Q12300 10 TMSs 2.A.1.1.19 High-affinity glucose transporter ... 362 e-35
	RRAFAPPVRPSIKKGSVIIRDLRLWHAGHPNPSPNTRIMLAFVHTPWWYRCPAKVVLPEE		P23585 12 TMSs 2.A.1.1.111 High-affinity glucose transporter ... 355 e-35
	ARALVEGWKGREVSPVAYHAHFVGEGVNSKKVKFTPNFSSDNTGYLDMLPKDVVMGPSQH		P53048 12 TMSs 2.A.1.1.11 General alpha-glucoside permease -... 348 e-34
	HTNAQLHLSNTLHPSNIPLDLITPSTLATLPLNPGLPSQTFRNLHPIRIASLIPGCCTLR		P43581 12 TMSs 2.A.1.1.5 Hexose transporter HXT10 - Sacchar... 322 e-31
	NASAPYAQTSSIVIVYVPVWSANNITCLYRNKGSTADMCTTAKRRERAARAATWFGSIPE
	LSRRAAPASEAGRLRRRTTYGQKSVVCTAKYCALKNALCGEAQALGEPAVPLRHLRRHLL
	SHEGLVDGVHLVPRRPVPRPREYPPQGNLGQEEVHARLVVVTRGKTHPLAQVLQHLRAPR
	DEHLQLVLDEVARPVRTQTRLPVRRVLAELPLELQEKRHAEGRAMDRLVGMHRPQTVQEV
	YRREDVALDIAERVAVHTVKVNDLDPRAEVREPREARGVVGEVLALAGKGAAGQHKERHG
	RVETVRLEAALERAGDDVGALALIEDGAPGEDVARERVPELPAPRGIEPELPLEVALLYA
	EGCQLGWHGQLGEAGHAGEVEAEGELWGAEVLWWPDDGVRVVGALRGGEVARCFVVWGFP
	AGGAMAGDVAPWYRMLEEAFYPGEAGDDLVLVEGRALGDASGVELRGFICQEGLEVSRWV
	GGIHCTARWGLAATVTPSPPSRRWHPPTGAKRGLTLGTPALSLSLPAALSAVRALFCGGP
	LPEPTPMLEAGDSAAAAAAEGTVVVDPGDVSELLRFDTPRQGSAGFYSRHRSPGSKEPKS
	SEKVGPTLASRPAAVPSRPPILSTQGQATASVPSTPPFFSALLPALSPTWRRTPSFHLAK
	ILDIKWEFDARPSFSDKQSSVRKVAERTRVRGSPPTGAVRVADAKKSVTSPAPLPVHRPP
	RSALPRVFYAMGAPDHGIDWTVVQPEKKWAVLRTQGRFLLWALYTSIGCIMMGFDFGVAG
	TATAIPAFQQAMGIPYPSQPSGYLIPANVQSAWSGVSTGGDAFGILISGMVMDRIGRKWT
	ILVGCILTAAGIGVQVGSSDWKEFLAGRLVNAIGFGMVLVIAPVWIGENGRPEIRGLLLC
	FTNGSIVLGQFILSLVAYGTEQIEGKWSYQALIIIQFAFVAALLIFFPWFPESPYWHLQN
	GRPEKARGSLERIHGRSDGQLIDAEMERIVEDIRSSEELAAKAGASGPVYLQLFKGKNLK
	RTIISVLPVAGQQLIGAAFVLGYITYFLSLIGIEEFFKASVALYCVMLASNISAFGLIEV
	VGRRPLLLIGMFALTLIELLMGIMGVVNNSAAIWVILVCIFLWAIFYQISVGAVGFAIGA
	EISSLPLRPATISAVGLTQTVLYAILPSPPHPTPPSLLSPAGWVIGFVSPYMINPDAGNL
	GAKVGFVFFGLGVPFCVAFWFLIPETKGFTFEDVDHLFAAGISPRNFKKEGLRRREEAAE
	EAGRRTESHDTQGEGKGSMQAIEQAV
>Sbre-contig00023.g2608.t1	MGFLTVDQTKSWMVAAHLQKRKLLISVNVLAGMSIFFFGYDQGLMGGVNQSTDYIRLMDL	2.A.1.1	Q5A8J5 12 TMSs 2.A.1.1.73 Putative uncharacterized protein S... 524 e-57
	GHLGEDGSPVITKTLLQGGIMAVFYLDTLVGALAGGAFGDRYGRIGTIGLGAIWGIFGAA		P39932 12 TMSs 2.A.1.1.38 Sugar transporter STL1 - Saccharom... 507 e-55
	LQASAMNPSWMIGSRFVNGLGTGILNGIVPAWASELADYSSRGTFIAMEFTLNIFGVVVA		A2R3H2 12 TMSs 2.A.1.1.119 Putative uncharacterized protein A... 462 e-50
	YWLAYGVSFIDNGESEVRWRFPIAFQIFPLLFLLTCCWAFPESPRWLSKVGRHEEALYVL		Q64L87 12 TMSs 2.A.1.1.40 Xylhp (Fragment) - Debaryomyces ha... 458 e-49
	ERLRGVDGEQAGLAQAEHNDIRRVIELEKSSEGTSYIDMLFGIRSGRLHTGRRVQLVIWL		P54862 12 TMSs 2.A.1.1.105 Hexose transporter HXT11 OS=Saccha... 434 e-46
	QIIQCWTGIAGITMYGPTIFHIAGFGPDKTQWVSGLNNIFYMFATLICVFTIDRIGRRWT		Q8J0V1 12 TMSs 2.A.1.1.57 Monosaccharide transporter - Asper... 432 e-45
	LYWGSAGQAVAMFLVGGLSRGGLNARAAGNDGTADQWGAAAASMVYVYTFIFGATWLTVP
	WLYPAEIFPIHVRAKGNSWGVVGWSIGNGTLTLALPYIVSAINEKMMYIFGAVNVVSIPI
	VYALYPESSQRTLEEMNLLFASSTPWAWDAEKTFATLKAEIGETEGAKKHSLDTEAKAGS
	THSRHVAVKPPSIIETRVVKPRLDIQRLDCLDILAVQRKVCLDVLLDLPVNGALGDDRAP
	AVDAPSQHNLHSTLPVLAAELLEERLIDDAHHVRHLLAPSRRAAQPGLEGAGNGVLLGAG
	VLEGAETDGGDLRACVELEAGLAGGHGSDLPAGAESGGGEGCGGETETGAEGAHGGGWKT
	CSWGEALVGEACNRSFMGLGALLISRKMSMIFCRDPRWLSLDTPEKFGNG
>Sbre-contig00024.g2675.t1	MADTGPRQDVNMSVSEYVRTRITSLKPPMTKVQNPIPLLRMLTTKQWAFFFVALSAWTWD	2.A.1.12	P36035 11 TMSs 2.A.1.12.2 Carboxylic acid transporter protei... 897 e-113
	SLDFFTVSLTVSSLSKEFGRSKTDITWGITLVLMFRSVGAVLFGIASDRYGRKWPFIVNN		P94131 12 TMSs 2.A.1.15.4 Cis,cis-muconate transport protein... 297 e-29
	LLFIVLELGTGFCNTYSEFLACRALFGVAMGGIYGNAAATALEDCPAPARGIISGMLQQG		P41036 14 TMSs 2.A.1.12.1 Putative sialic acid transporter -... 276 e-26
	YALGYLLCVVFARGLVDTTSHGWRPLFWFAAGPPVLIILFRLCLPENDAYLAQKRLRQEA		O51798 12 TMSs 2.A.1.15.9 Probable 4-methylmuconolactone tra... 268 e-25
	EVQEGGTQTQTFFLQGKVALKRHWVVLVYMVLLMAGFNFMSHGSQDLYPTMLESQFDFSA		O34691 12 TMSs 2.A.1.82.4 Hypothetical metabolite transport ... 220 e-19
	DMVTITQVVANLGAITGGIVVGYLSQAFGRRLSILVCCVVGGALLYPYTFVSSGEIMAAA		P95908 12 TMSs 2.A.1.1.15 SUGAR TRANSPORTER (SUGAR TRANSPORT... 213 e-18
	FFEQFCVQGAWGVIPIHLMELSPGALRSFVVGTAYQLGNLASSASSTIEAKLGEEFPLPG		Q6M372 12 TMSs 2.A.1.15.11 Permease of the major facilitator ... 194 e-16
	DDGEEERYEYGRVICIFMGCVFAYVVILTLIGPERNGRSFDIEEDEDTREVAGKETVAAA
	AGTATTKEGDV
>Sbre-contig00028.g3019.t1	MTFLKGRALNWAITATAGSGFLLFGYDQGVMSGLLTGDAFTRTFPEIDTTDGAGGSATLQ	2.A.1.1	Q5A8J5 12 TMSs 2.A.1.1.73 Putative uncharacterized protein S... 882 e-111
	GTVVAIYEIGCFFGAIFCLLVGERLGRRRCIMIGCVVLAIGAVLQAAAFGIPQMIVGRIV		P39932 12 TMSs 2.A.1.1.38 Sugar transporter STL1 - Saccharom... 858 e-107
	AGLGNGMNTSTIPVWHSELMKPENRGKGLAIELAINIFGVMISYWVDYGMSYVKNDSQFR		A2R3H2 12 TMSs 2.A.1.1.119 Putative uncharacterized protein A... 574 e-66
	FPLALQVLFAITTFAGILFLPESPRWLVAHDRHEEARQILWAVHPEAKSITQDDPQLSRS		P11636 12 TMSs 2.A.1.1.7 Quinate permease (Quinate transpor... 504 e-56
	IAEIQETVREEREAAQSSTFKAMFKNGEQRFRYRTLLGIGGQFMQQYAPVIFQQSIGMSH		Q64L87 12 TMSs 2.A.1.1.40 Xylhp (Fragment) - Debaryomyces ha... 503 e-56
	NLSLLLAGFNGIAYFASSLVPIWTIDRLGRRKLMLFAATGQCCCMAILAGTVYDGSQACG		P23585 12 TMSs 2.A.1.1.111 High-affinity glucose transporter ... 478 e-53
	IIAAVMLFVFNFFFAVGLLAIPWLLPAEYAPLAIRTRAAALATASNWIFTFLVVEITPVS
	IANVGYRTYVYFCIFNFLFIPLIYFFYPETQWLSLEQIDKLFTGEKVMLRWDPTMGVPGE
	APETKDESVDETAGAEHSEQHVDAKTE
>Sbre-contig00028.g3025.t1	MFGIPKFWGFRGRSLNLAISSLGSLDFFLFGYDQGVTGGLLDLPSFTKYFPEINPDEDGL	2.A.1.1	Q5A8J5 12 TMSs 2.A.1.1.73 Putative uncharacterized protein S... 760 e-93
	ERPEQSQRETNQGIAVASYNLGCFFGAILCIFIGNPLGRRRTIMTGCTIMTIGAIIMSSS		P39932 12 TMSs 2.A.1.1.38 Sugar transporter STL1 - Saccharom... 720 e-87
	YHLEQWIIGRIITGIGNGINTSTVPTWQSESAKSHDRGKFVMIEGALITGGITTSYWINY		A2R3H2 12 TMSs 2.A.1.1.119 Putative uncharacterized protein A... 488 e-54
	GFAWIPDREVAWRFPLAFQILFAVIIFTSVSNLPESPRWLVMSGRHDEAYEVLEALNDKP		Q64L87 12 TMSs 2.A.1.1.40 Xylhp (Fragment) - Debaryomyces ha... 474 e-52
	RDDPLIRNEFNAIQETLKEMAKGSYRSLFDMSEYREFHRVVLAYVNQMFQQISGINLITY		Q2MDH1 12 TMSs 2.A.1.1.67 Glucose/xylose facilitator 1 OS=Ca... 440 e-47
	YAPMLYGQIGLNDNNYPKLLAACNGTEYFLAALIPIFIIEKVGRRRLMLFGAAGMSISMA		P23585 12 TMSs 2.A.1.1.111 High-affinity glucose transporter ... 434 e-47
	VLAGTNYRVSELDDTQAGIGQAVFLFVFNTFFAIGWLGMTWLYPAEIVPLRIRAPTNALA
	TSANWIFNFMVVMITPVAFGNIGYQTYIIFAVINAFIFPCVYFFFPETRLRSLEEMDDIF
	KKSSNVFDVVSNSLNEPYRYDKHGQLKQEYVEEILHNESVEKGADNDRSGTEQEV
>Sbre-contig00028.g3031.t1	MERLPGFNFANIYEKRQLLFAVNCIAGLSIFFFGYDQGFMAGVNNAKDFIDRMGFGYVDP	2.A.1.1	P39932 12 TMSs 2.A.1.1.38 Sugar transporter STL1 - Saccharom... 583 e-67
	DTKEPIITDSLLQGGIVSVYYLGTLAGCLLGGWVGDKIGRIRTIAFGSAWAIVGAALQCS		Q5A8J5 12 TMSs 2.A.1.1.73 Putative uncharacterized protein S... 548 e-62
	AMNPEWMICSRAVNGIGTGVLNAIVPVWATETAEATSRGQFIAIEFTLNIFGVVVAYWME		Q64L87 12 TMSs 2.A.1.1.40 Xylhp (Fragment) - Debaryomyces ha... 523 e-59
	FGLSFIDNGESQFRWRFPVAFQIAPLLILLCFVWFFPESPRWLVKVGRNDEAHYILRRLR		A2R3H2 12 TMSs 2.A.1.1.119 Putative uncharacterized protein A... 437 e-47
	GTDEEGLRKAEAEFNSIKSVAALEVEESSKNSYIHMLFGIGSGKLHTGRRVQLVVWLQIM		Q8J0V1 12 TMSs 2.A.1.1.57 Monosaccharide transporter - Asper... 437 e-47
	QEWVGIAGVTVYAPTIFRMAGFDTQKSQWISGLNNVFYMFATLVCVFTLDRIGRRWTLWW		P0AE24 12 TMSs 2.A.1.1.2 Arabinose-proton symporter - Esche... 428 e-46
	GAAGQAIAMFLAAGFSRLCKDANERGDTSQGSAYGAAAASFVFIFTSVFGATWLTVPWLY		P0AGF4 12 TMSs 2.A.1.1.3 D-xylose-proton symporter - Escher... 411 e-44
	QAEIFPLHVRAKGNAWGVVGWSIGNGWLTLLCPVMFDSIGENTLHIFGACNVLAIVMVWA
	LYPESNQRTLEEMDLLFAADTPWVWDAEKEFARLKAERPDIVDAAHAGKAVVDAETGVGG
	KDSSDAS
>Sbre-contig00028.g3036.t1	MADKTHEHQDEGVREPPVAVDPAQQERLTFSACLLGTVASIGGFMFGYVSGQISGFFLMD	2.A.1.1	Q8J0U9 12 TMSs 2.A.1.1.58 Monosaccharide transporter - Asper... 1389 0.0000
	DFAQRFGQEQPDGSFTFSATRQGTIVGLLPAGCLIGALTSGKLADVVGRRLAISIASFFA		Q400D8 12 TMSs 2.A.1.1.36 Putative low affinity glucose tran... 1302 e-174
	IIGNIIEISSDDVWAQVAVGRGVTGISIGALCAVVPMYQSESSPVLIRGVLISAYQLFIT		P32465 12 TMSs 2.A.1.1.108 Low-affinity glucose transporter H... 980 e-125
	LGIWTSEMVCWGTEAKTSSASWRIPNGLGFLWALILGIGILFLPESPRHAYRKGRIEEAR		P43581 12 TMSs 2.A.1.1.5 Hexose transporter HXT10 - Sacchar... 977 e-125
	QTIASLAGLDVNAPRVNKEIADIQSKLEEEKSAAEVKWHDIFTADRMLYRTVLGFFIQAA		P32467 12 TMSs 2.A.1.1.30 Low-affinity glucose transporter H... 973 e-124
	SQLTGANYFFYYGTTAFESTGISNSYVTQLILGSVNVFCTIAGLFLVHKVGRRVALMGGS		P39004 12 TMSs 2.A.1.1.31 High-affinity hexose transporter H... 955 e-122
	AWMMMCFFVFAFVGHFKLDHNDPESTPEAGGVLIAFSCLAIAAFATTWGPLSWAAVAELF
	PSQYRARCMALATAGNWICNFLISFFTRFITDEIDYLYGLVFAGCCAAITVIVFFFFIES
	KGRSLEEIDTMYVQRVNPITSAKWRPEHADQEAGMKDTESSEA
>Sbre-contig00029.g3134.t1	MGFFDSFKFNWKTNKWAIIYCSIAAIGALCYGYDNTYYNGVLAMQEFKNDYGTHHDEDGK	2.A.1.1	A3M0N3 12 TMSs 2.A.1.1.68 Glucose transporter/sensor OS=Pich... 389 e-41
	MALPSSFQSLTASSIYIGDLFGAILASPINDRWGRKAVFWVASFFILFGGVAQVADTNHE		Q400D8 12 TMSs 2.A.1.1.36 Putative low affinity glucose tran... 376 e-39
	SVIVVGRILIGLGVGQFTVTTLLYMGEIAPTEIRGPTLMMFQFLQSWSQLVAAGISQGSE		Q8J0U9 12 TMSs 2.A.1.1.58 Monosaccharide transporter - Asper... 375 e-39
	TIKSSLSYKLPMGGLIVLPLMMFIGLPFIPESPVWYFIKGRKNDTENALRKINRSRSEYD		Q8J0V1 12 TMSs 2.A.1.1.57 Monosaccharide transporter - Asper... 360 e-37
	PTHDIQMLEETKRAEEQHAEESSWKSLVVNPIERRKVIFSAGAMFSQQICGVLFFYVYGV		Q2MDH1 12 TMSs 2.A.1.1.67 Glucose/xylose facilitator 1 OS=Ca... 359 e-37
	VFAQEIGIKDPFLIQLITNILQIFAVGVSVITGNKVRRRTNLLVTNSMMLVAFIVIGGIG		P23585 12 TMSs 2.A.1.1.111 High-affinity glucose transporter ... 346 e-35
	TQNTLTTASQYVIVVFSYLFVVGFNFGPGPLAYTIAREMAVGINQSKIMSTSIVVFYFAT
	WLVSFTAPYMYYDGGLGPMVGFVYAGTTGIALIWTWFCVGETTGRTNSEISLFFTEGIPV
	RQWQTHVFDSQMSEDLEKSDKSLEQGKGVAAHLDVSP
>Sbre-contig00029.g3159.t1	MTSRSSQEISPQSGDDTKAAYDEKASYDEKSGAAADARPSTAGTAGRGALNLVENPLKRV	2.A.1.1	Q0ULF7 12 TMSs 2.A.1.1.70 Putative uncharacterized protein O... 598 e-68
	TAEQNVADAREFCEKYDMADKADLFGRAALVARDPDRFQMLEQLDEEEKAALQYEKDHKW		A1Z264 12 TMSs 2.A.1.1.69 Sugar/H+ symporter OS=Galdieria su... 588 e-67
	HGPFMLWYSVGLCAVGAATQGWDQTGANGANLSFPQEFGLAETGRDEWIVGLINSIIFLT		Q8VZ80 12 TMSs 2.A.1.1.34 Polyol transporter 5 - Arabidopsis... 516 e-57
	AGLIGAFIVDPLNHYLGRRGEIFVTALCLTATPIASGFAKDWQSLFAARFIMGIGIGAKN		Q1XF07 12 TMSs 2.A.1.1.79 Putative polyol transporter protei... 513 e-57
	ATVPIFSAEIAPARVRGALVMFWQLWVVAGIFLGLAANIIVKDTGKIAWRLQFGSAFIPS		Q9XIH7 12 TMSs 2.A.1.1.75 Putative polyol transporter 1 OS=A... 511 e-57
	LILAIGVYFCPESPRWLMKHGKLAKGYESMRKLRAHPIIAARDYYYSWVIYEEELKEASG		Q8NJ22 12 TMSs 2.A.1.1.33 Hexose transporter (Similarity) - ... 479 e-52
	AGYFRRLWDCFAVPRIRRSNYGASTVMLAQQLCGINIISFYSSTIFTDVGYNETEALYAS		Q56ZZ7 12 TMSs 2.A.1.1.102 Plastidic glucose transporter 4 OS... 426 e-45
	LGYGAVQVIFTIPTLFLIDTKGRRTLTLATFPFMCIFLLAGGLSLLNEHGSRAEKIGPVV
	LFVYLFTIAYSLGEGPVAFQYSAEVFPTIQREQGMAWAVAVNNTFAGILSLTFPRMRTVM
	TPTGAFGFYAALNLVAWAMIFCFVRETKQLTLEEIDQVFSVPTKEYISYESKVWLPYFIK
	RHVFRRNIPKPPPLIEKAEAVEPATP
>Sbre-contig00035.g3616.t1	MKRPSRKKVHLWYCCIIAAVCMFLNGYDSSTFNAVQGSKYFMEYFHHPSPEVIGSVNTAY	2.A.1.1	A2R3H2 12 TMSs 2.A.1.1.119 Putative uncharacterized protein A... 536 e-59
	TVGGVVTGFFVSAPISDRFGRKWTMYIGAAFIVVSTFISTFTPRAIGGFIASRALTGIGQ		Q64L87 12 TMSs 2.A.1.1.40 Xylhp (Fragment) - Debaryomyces ha... 501 e-54
	GLAMPAGPVYINEIAPANDRGMIMSLWQLFFGFGSFLAYWINYACSGSSDSLGNWDWRIV		P15729 12 TMSs 2.A.1.1.32 Glucose transport protein - Synech... 467 e-50
	MLGQLIGPIVIIVGLFFCPESPRWYIQQDRTEDAIEALSRLRDDADIVQAEIQEMSQAIA		Q8J0V1 12 TMSs 2.A.1.1.57 Monosaccharide transporter - Asper... 470 e-50
	YEKAEMSGAYAPLWKDKAIRYRFLLAVGINVGQQFTGQGSLTMYSTMIYQKVFTSNHEIQ		P11636 12 TMSs 2.A.1.1.7 Quinate permease (Quinate transpor... 469 e-50
	LINALNGTFSILFTLNATWMADRFGRKALLLIGAGGMAMCMFIVAAVVTETPDLPNGAKE		P49374 12 TMSs 2.A.1.1.39 High-affinity glucose transporter ... 464 e-49
	RPVGIATVFLMFLFAFFYKPSWGATVWIWTAEIFSMNIRAQAIAMATQSQSVANTILQQI
	FPVFLDREGFYAMYMFGGINIFLFIFVWFLIPETKGVALEHMDHLFGGIDHTDKGAAMLD
	VKGLDGIENDPTVETEEKVADNGTDTHGDDAKGAATNVLDEVLEIVTQEISRPLPVPRLF
	RTLVVDPCNAEPRSVPKRPFPVVKEAPRKIRFDHHTFFMSLDDLLDISSEELHEERVLQH
	FARTLGPHVLILALYRSTVLSDVNGDPIAIPDPPQKLAPPFRVPSQPVGTRLVATADAIL
	VFMEKVHVSPVVVLIWRALPMPSKECRTCPCEMSWVWATMYGAVLLAIPGANLAWAYPAR
	DVRPGLEAYACVSQKVGGVLFFVDHSAVPVEQRLRQVPVVQRDERADVVLQQLVNDMVIE
	VNTGRVYRVVLSTQGYDASPCNREAVLHASSGVLESRIFPG
>Sbre-contig00035.g3621.t1	MSDAKETTAPSPMTASNDRITTLEATQLAEEVEQVKCSPWTASMFRLYGVMLCAYFCAYL	2.A.1.1	P07921 12 TMSs 2.A.1.1.9 Lactose permease - Kluyveromyces l... 817 e-101
	NGFDGSVMGGLNAMSSYQEYFDMKAASSSTGFVFAIYGIGTMCATPFVGPTIDYLGRLTG		Q7SCU1 12 TMSs 2.A.1.1.82 Putative uncharacterized protein O... 794 e-98
	MFVGSIIVIVGAVVIGSSKTRAAFLAGRYVLGFGVAFCNISAPVYVGEMAHPRWRGVLMG		Q7SD12 12 TMSs 2.A.1.1.83 Putative uncharacterized protein O... 588 e-68
	IYNAFWSVGSIAASWIVYASHDLGSSGWRIPLYCQLISAGIVATFVWLLPESPRWLIAQG		P49374 12 TMSs 2.A.1.1.39 High-affinity glucose transporter ... 396 e-42
	RSDNARTVLTRYHGEGDANHPLVKIQMAEMEHQISTEASDKRWWDYHELWVDRPARRRLL		A2R3H2 12 TMSs 2.A.1.1.119 Putative uncharacterized protein A... 382 e-40
	CVLTMAVFAQWCGNSVVNYYMPVMVQNAGIDSEDTQLMLNAIFPILSFFAALAGARMMDV		P11636 12 TMSs 2.A.1.1.7 Quinate permease (Quinate transpor... 376 e-39
	IGRRPLLMGTLAFCIVCFGIVTPTSKSSSDNPNSGAMANTAIAFIYLFGISYAFGWTPLS
	PMYIVECLETSTRAKGKSLAQLLTGASSTIIQYASGPALEKIGYYFYIVFIGWDIIQLLV
	IYFFWPETNGRTLEELDEVFRAGNPVKKSLQPMDFETVINASNARGHTKVDEEA
>Sbre-contig00035.g3625.t1	MVAAVISTNPLQLDIRSHKKCLAICCVITVASFQYGLDYGLVGGFMAMPGFLKVYGYYNE	2.A.1.1	P32465 12 TMSs 2.A.1.1.108 Low-affinity glucose transporter H... 500 e-55
	EAGKWAIDPTVQQLISSLMTIGTFVGSLLVGPFSSKFGRRMGLWSASLLNLISTAVMIGT		P23585 12 TMSs 2.A.1.1.111 High-affinity glucose transporter ... 498 e-55
	TGIGELYFARFILGISVGWFLTFAQVYVNEVAPAHLRGIVFAVYQIQLSAGSIVGAAVDY		P43581 12 TMSs 2.A.1.1.5 Hexose transporter HXT10 - Sacchar... 498 e-55
	GTHHMPGKESYRIPLAIFFFAPTLQTIALFFFPESPRWLMTQGREEEAEASLRKLRNKNI		P54862 12 TMSs 2.A.1.1.105 Hexose transporter HXT11 OS=Saccha... 498 e-55
	NESEFRAEFNEIRVSTADQIERNTGRQLWIEMWKGTDRRRTLLSIAIICFHCANGSSWLN		A3M0N3 12 TMSs 2.A.1.1.68 Glucose transporter/sensor OS=Pich... 496 e-55
	IYTTYFLDIAGVKQAFAYSTMVSCMGLIGVISSLFFVRYLDRRTIVMLGVGACGCCQLAF		Q2MEV7 12 TMSs 2.A.1.1.51 Glucose/xylose symporter 1 - Candi... 484 e-54
	AVAWTVAPETEAAAKSVIAFMSLFTFSYVAYAPYAWLLGGEYPNNHLRAHTYGVATALNF
	LGNWLGVFTAPYFINPASLGWSAKYGYIWFGSNVILFVFTYFLLPETRDRTLEEIHEMFE
	AELPARKFKLYVCTTTGITAGSRGKDVEAEDGVSID
>Sbre-contig00038.g3812.t1	MASQLDDPETAPRPFSGSKVDVHGQAMDAEIHERSLGFWHALRLYPNAIGWAGYFSIGDG	2.A.1.1	P15685 12 TMSs 2.A.1.1.10 Maltose permease MAL6T (Maltose tr... 320 e-32
	LRPQLIGQPIATPAFQRAYGHDHGGQFVIAALWQSALNMGAPIGQILGAFTAGFLMEKLG		P53048 12 TMSs 2.A.1.1.11 General alpha-glucoside permease -... 273 e-26
	RKRSFGLCTAAITGCIFIQFFSNSLAVFSVGELLAGLVLGVFVTVAPAYASEQGYPAPAV		Q8J0V1 12 TMSs 2.A.1.1.57 Monosaccharide transporter - Asper... 221 e-19
	DVKAALAMIIETDRAEQEIEIGSRYKDCFKGSKRRRTHISVGVICTQVFSGVYLATYATY		Q2MEV7 12 TMSs 2.A.1.1.51 Glucose/xylose symporter 1 - Candi... 167 e-13
	FFQMGGLPTDQSFNMGLGMMGLGALGTMLSWLTLSSCGRRPLFVYGLAVLTVLQFVIGAL		G4N740 12 TMSs 2.A.1.1.117 Glucose transporter rco-3 OS=Magna... 164 e-12
	DCAPNYSDRPGFAWAESVVMLVWYFIYSITISPVSYVFLCEVSAVRIRDKTIAISLAAQG		A3M0N3 12 TMSs 2.A.1.1.68 Glucose transporter/sensor OS=Pich... 163 e-12
	VATIIMTVCFPYMVNPDEGNMRGKTGFFFGGLAFLCLIWAWFQLPELKGMTFYDVDCLFA
	RGTKAWDFKQANTIDGVDIAGTKAASSLKAEEENNVES
>Sbre-contig00039.g3892.t1	MTRSSYLPAGTSIDSENPVTRSSSGDRGTEKDPGFPDLRTRTTGDYRKLRTLSPAVACRR	2.A.1.1	Q7SCU1 12 TMSs 2.A.1.1.82 Putative uncharacterized protein O... 868 e-101
	STLSQLPALSTRDPLITNEHPSPDPNHYIPCHPATSKQLPPNDDNNHRELESLDNMTLFG		P07921 12 TMSs 2.A.1.1.9 Lactose permease - Kluyveromyces l... 712 e-80
	SLRQGAALARTVPRMSKCAPAPIRAFHGAPKQHNFFTSRAPATGKVSSNALVRGAFSRSG		Q7SD12 12 TMSs 2.A.1.1.83 Putative uncharacterized protein O... 707 e-80
	AVRTYMQQGSNYTYAQEQTGRNTAKKLLTGAAIFGGTLVAINVVFNRETREGAMPAFESA		P49374 12 TMSs 2.A.1.1.39 High-affinity glucose transporter ... 457 e-47
	YLNDTFMHTGLGIGIIGLTARQMVSSGFVYRIMVTNPWIVAIGGLGLSFATMIGTRSIDP		Q64L87 12 TMSs 2.A.1.1.40 Xylhp (Fragment) - Debaryomyces ha... 345 e-33
	DNYVPKYALWTAFNATQAAFIAPLLVYAPGALIARAGLYTVAMMGGLSIVGATAKQDKYL		Q01440 12 TMSs 2.A.1.1.20 Membrane transporter D1 - Leishman... 335 e-32
	YIGGPLLAGACVVAASGLAPLIIPATAARSLAITESIWLYGGLALFGGFTLYDVQKVMHH		A2R3H2 12 TMSs 2.A.1.1.119 Putative uncharacterized protein A... 334 e-32
	ARLAERGIIKRDPVNESISLELDFLNIFVNLVILLGVPPLARLDNLRDNLAVPPLLVREG		P46333 12 TMSs 2.A.1.1.106 Probable metabolite transport prot... 328 e-31
	RHLARRRLLLGRVVEDGAAVGVAPVGTLAVERRGVVHAVEELEEGAVGDLLGVEDELRRL
	GVWVLLAAVPNYTSFSNPTAATRLLSARRLDDHQEKGGYSRPVVPVQTSLIQQALPRKLL
	PVNVLDAPEAARRDGRDLGPLGDLGRRGGGVGGHCGEGTGDAREERGHDFQSGSGRREPA
	NAGQSSSAAWPKRPPSSSGHANLSPGTAPCQGNAHLRLIIPRTEPVSTSRVAAAVEFPPV
	LMAGGRGPAFRLGFRSGVWVREQWEARGDKERVGNLILAFGVSATARSRAIRSPAPSCLL
	GCRARRTSSLARAQTAPGSVLASMGALPPRPPFIDHSQEKETRAMSPCRPGPPCGSSNPL
	GRMFRKNARTSESPAPFDWWNVDPCKDLPDSSPSLAYVGGNTAAVPSLPGGLFRQAIAER
	VGVDAVFLGTSLGPRDNMVSRIGGYPEWCRDVTNTTREVRPICSYCSSNGVWGGALHRVE
	AEGATTQNGVVCLAFIGERLGSHRKELSQRDSWRLDCPHSCDTRSPVALSWRLSDWEASP
	SRTANPGWIPGRRRVQAPGTSSSGGAFHARSCEPKFKVSGPPSLGPNRLLHNPPSYDGTG
	NWPQVEGVFPPAFPFHGRRILALVLGQNITDIALDMQDGANCVFQGPSQLFSIAVPRCIV
	EPTPAKEGHHVHTSVSAPANHSLSGRPGQPQTQIETAGGSSPAAPGATFNPRTTLVSSPA
	QPRGRKQPSPLCAKHASYPPLRDVETGEPPMRWDEPIPHGHPSLANHKRLETVAARSVGR
	ANGIDPPRGAARVDTPGAATLHATDHETGTQRQTEARSTLYRRTCDPVLVLCMRSTRHSL
	SVPSYGYRPVLSWFATPWTYQMERLSKRKVLFRESIRWERTAIDAGSHGPSKSRLRCELI
	PLIPTRLEVRVRFPRISARYDRPGHLLVDEKAIFGNGAILARLSISGVAPLPLHALRTKL
	APRICNPSSGTEPGDPVNLSLSGGDDPIPGYPSWPPGGHILKSSSSPLLPLIPSPPRSPP
	PVPPDPLPTGNMSDEVTRGEKPGFVQDDVDMKNVETKVISGNEAFNEAKIQDPPSPWCKQ
	MLLIYLFSTIGFCCSTMNGYDGSLINNLLINPDFKDKYGVENDGIWAGIVSSMYQIGGVV
	ALPFVGPGIDTWGRRVGMFIGALTIIVGTIIQGTSHSAGPFMGGRFLLGFGVSIAAAAGP
	MYVIELNHPAYRGVVGAFYNTLWFSGSILASGAARGSLQVDAAYSWRLITWLQALFSGII
	CLFCFFIPESPRWLYVNNKQDKARELLTKYHGRGNPDSPWVTLQMHEYEEFLDMDGSDKR
	WWDYRSLFNKRSSIYRLACNVSISIFGQWAGNAVLSYFLASVLDTAGYTHHIEQANINLI
	NSCQQFLFAILGATLVDKIGRRPLLLFSFAGCCVVWLGMTIASSELVKSQSGVDDDGNPI
	FHNDAASRASLALIFIFGSVYSVGITPLQALFPVEVLSFEMRAKGMAFSSLAVNAAGLLN
	QFAWPVSMEKIDWKTYIIFTIWDAVQVVVVYFLIPETKGRTLEELDEIFEAKNPVKFSTA
	KKTVAIDEAGRLRALNEEEA
>Sbre-contig00039.g3917.t1	MDTKETQLDKFEAPGEYSTPKGSTLPIWQQKGLRQLYGLMVFLFLGSTTLGYDGSLLNGL	2.A.1.1	Q7SD12 12 TMSs 2.A.1.1.83 Putative uncharacterized protein O... 921 e-111
	QTMDTWQRFFDHPTGSRLGIFGAIPGLGGLFVLLFAPYIADGLGRKKGTAIGCLFVIFGS		P07921 12 TMSs 2.A.1.1.9 Lactose permease - Kluyveromyces l... 705 e-80
	LLQCFPQQEHATRRDVMYLAGRFIMGLGSNISNGTCPLLITEVAHPRHRGRVTTVYNTLW		Q7SCU1 12 TMSs 2.A.1.1.82 Putative uncharacterized protein O... 502 e-53
	YLGAIVAAWTCFGTLNLTGETQWKLPTGLQCLMPGIQLFGVWLLPESPRWLISKSKEEEA		Q5A8J5 12 TMSs 2.A.1.1.73 Putative uncharacterized protein S... 431 e-44
	RQILIKYHGNGEEDEFVRWEFSEIVNTLNLEKQMSGAGWAELWRTKGNRKRCGLIIATAI		A2R3H2 12 TMSs 2.A.1.1.119 Putative uncharacterized protein A... 429 e-44
	FSQCSGNGLVSYYLAAILSTIGITDSTTQALINGGLTIWCFLVSLVSAFFVDRLGRRTLF		P39924 12 TMSs 2.A.1.1.110 Hexose transporter HXT13 OS=Saccha... 429 e-44
	LFAGVGMLITFSIWTACSAVYAKTESASAGIAVVAMIFCFYGAAGAAWPGLTVSYTVEIL
	PFNIRAKGLTLCFCFTALSGVFNQWVNPLGIERLQWRFYIVYIVVLVIECLVIFFFFVET
	KGPTLEEIAVLFDGENSAAGTARTQAQEKVMPDDERHDRILQWLSRPTVWVYPLAHSNPP
	QHQKALNLRFLHRRLLFTANRNLLALALGSQLFGAGLNLALDGHALPGGNVLVEDHVDLL
	EGEEDVGNHDGAEHAEDDVPEVQFGGCGQAHTIGTVPEREHLGAVDPANGRPREAVDTDE
	DVRHGNDTLGGRTVDSPRQIIHAGLVLDWVAVHGHHAGGGEVDDCADDGTAKKELAASDA
	VDEGEDPTGGDEEDDVLDDGRGEGGVTLHARHAEDVGEIVELHIPSKQLLPDLDTAPSER
	ALPESRTKESEDANVRSLVGNASSVLDLLQLGKNNRVIVVTLAVQIGQDFMDLLPAIAVR
	EPAGRLGEEQEGDEEDGSGGGLDTPGNAEGGGAVDGHGAATGDDASANEVPDVLGGRLER
	SADEPDDGRNLKSTFPAEEVGDVTGDDGADEGAAGHGGGDAALEGAAGVVKVVEVLVGDD
	PGAHGADVEAEEHAADRAKGSDDWESSSVNIIRARFGCVYTKSRSSTIGVRRKSVDQDPG
	RKSPASTAGDVLESEAKNYGSLDGNAVEKGGARRPPPVVLAQLYSAARSRSNPTLRLSHP
	FRPLQKKVGSENNELDASSRKVRLLSSLPEPRSHAHQ
>Sbre-contig00039.g3919.t1	MMRIYNIYVIAAFGTIGGMLFGFDVSSMSAWIVADQYLDYFDHPGSSLQGGITASMSGGS	2.A.1.1	P49374 12 TMSs 2.A.1.1.39 High-affinity glucose transporter ... 1137 e-149
	LVGAVIAGYIADFLGRKGALQVASIIWLIGAALQASSQNVGHLIGGRVVSGLAIGITSSQ		A2R3H2 12 TMSs 2.A.1.1.119 Putative uncharacterized protein A... 634 e-75
	CCVYLAELAPGRIRGRIVGIQQWSIEWGILIMYLISYGCAMTVDGPAAFRIAWGVQAAPG		Q8J0U9 12 TMSs 2.A.1.1.58 Monosaccharide transporter - Asper... 580 e-67
	AILLVALLFFPESPRWLANRDRWEEVHEILANLHGKGDHNDPIVLAELEEVKDAARIAHE		Q8J0V1 12 TMSs 2.A.1.1.57 Monosaccharide transporter - Asper... 564 e-65
	ASDISIFALFGPGLWKRTLAGCSVQVWQQLFGGNVQLYYLPYIFRMAGMEGDSALTSSII		G4N740 12 TMSs 2.A.1.1.117 Glucose transporter rco-3 OS=Magna... 563 e-65
	QYVIFLVTTGGILPFIDRVGRRQLLLGGAVVGTIIHFATAGVMAVHGYPIQDKPGMDNLT		Q400D8 12 TMSs 2.A.1.1.36 Putative low affinity glucose tran... 562 e-64
	WAIDGAASKGVIAMSYIFVGVYGFSWAPVGWIYCSEVFPLRYRANGVGLSAASNWAFNLA
	LAFFVPPAFENIQWKTYIIFGVFCAVMIPHIFFTYPETAGKTLEEIDMIFDENIPPWKSM
	AVESKVQARAEELAAERKSEEVTVSREEKATV
>Sbre-contig00040.g3983.t1	MEPKTPYAGAAPGPDQHIHEIPPNGASSKENGHSDVRSIFRHLTHPDDSYTPDGVYWADL	2.A.1.9	K4HTY2 12 TMSs 2.A.1.9.11 Phosphate transporter OS=Boletus e... 345 e-34
	PLRKRFAFINKVNREEAARELKLISHAAKKHWSRPITWYLRNSVLQGLGIGLQGYVLFSI		Q43650 12 TMSs 2.A.1.9.3 INORGANIC PHOSPHATE TRANSPORTER 1 ... 341 e-34
	GNLKPLFASTYPQCWGSDATDCDPNLVNSVMYLGIIGITIGQIVVGIIGDWIGRRWGLIQ		Q8H6H0 12 TMSs 2.A.1.9.5 Inorganic phosphate transporter 1-... 328 e-32
	DALVMTLGLLMLTGSWGIDLQGWVIMYAIALFIYGVGVGGEYPLTATSSMESAKQTGVRE		Q01MW8 12 TMSs 2.A.1.9.4 Probable inorganic phosphate trans... 325 e-32
	MREDRLHRGRKVTLAFLMQGWGQFINQVILVILLLAFNGGEGDPPYSVTATHGIFRLSFA		A5H2U6 11 TMSs 2.A.1.9.6 Phosphate transporter 5 OS=Medicag... 317 e-31
	IPALGTLWLVYYRTFRVKDASSHLESSKKKRNVTGYDVASLKHILKHFGGRLFATAGTWF		Q8VYM2 13 TMSs 2.A.1.9.9 Inorganic phosphate transporter 1-... 308 e-30
	CNDVFFYGNKLFQGQFIAVISNNPESVMVAWQWNLINVAISLVGYYAAMLLIDNKLYGRR
	TMQLVGFFMTFIMFLIPNFNFKHFTSPGGVKAFQAVYFLSSFFMQLGPNCVTFLVAGEVF
	PTPVRATAHGFSASVGKAGALLSSVLFGYIDTRTKFYVVPWFGLAGLIITWLFLPDTTGL
	DLKEQERRWELIVAGKEDEYHGVAIHRAHLSIWERMRGVGKSYDADQDFEIRIDELRAQW
	EAREEQRRAESGAERVVWSEVDEDDGFTEDVCQYFRQSVSTSSQ
>Sbre-contig00040.g3999.t1	MGENDDKATSSDVHGVPPDHGAGWDIQQVLPQDGIPWYKKRHLLILNLFMLIPYLSSTTN	2.A.1.1	Q7SD12 12 TMSs 2.A.1.1.83 Putative uncharacterized protein O... 950 e-121
	GYDGSLLNGLQSMGQWQEFFDHPTGSRLGSLANGVIFGQILAFPIAPWLCDHTGRRFPIF		P07921 12 TMSs 2.A.1.1.9 Lactose permease - Kluyveromyces l... 583 e-67
	IGSILLVVGAVLQCAAQNYAMFLASRMVIGFGGLIAVEASPMIISELAYPTHRPVLVGYY		Q7SCU1 12 TMSs 2.A.1.1.82 Putative uncharacterized protein O... 573 e-66
	NNLWYLGALVAAWVTYGTYFMGSGESWSWRIPSLLQGFFPLFQVVFVYMMPESPRYLVQK		P49374 12 TMSs 2.A.1.1.39 High-affinity glucose transporter ... 448 e-48
	DRHEEARKVLVKYHAGGDEGSPLVDFEMKEITLHIETAKVASSANYRQFLKGKGNLHRLF		A2R3H2 12 TMSs 2.A.1.1.119 Putative uncharacterized protein A... 406 e-43
	IIIIVPCMMQLSGNGLTSYYLHLILNSIGLTSDPEQLRINGGLMVFNFGVSIAMASLMEI		P39924 12 TMSs 2.A.1.1.110 Hexose transporter HXT13 OS=Saccha... 403 e-42
	AGRRRLFLFSTVGMLGAYIVWTILSAINQQRNFEDQGLGKGVVVMIFVYQFFYNSGFNGP
	PWVYVTEVLPTHLRAKGTNIMQIAATCCLVFNGYANPVAMEAISWKYYIVYCCIIAVEIV
	LVFFFFPETKGRSLEEIAFIFDGEGAFGGHGRTKVIETTGVEHTESRV
>Sbre-contig00046.g4383.t1	MGRKTTIFSGVFLALGGFLFGYDSGIITSTIALPSFVSYFNEPSDTVTGGIVSAFQGGAI	2.A.1.1	P49374 12 TMSs 2.A.1.1.39 High-affinity glucose transporter ... 641 e-76
	LGTIINMFGANWAGRRRTIFAGSVVSCLGAALQAGAVNMEMVIIGRFIGGVAVGMLTATI		Q64L87 12 TMSs 2.A.1.1.40 Xylhp (Fragment) - Debaryomyces ha... 544 e-62
	PMYAGELAEAKYRGVLSGLLQWMLSWGFLVAQWVGYGCSFVTSDFSWRFPLAFQNVPSLI		A2R3H2 12 TMSs 2.A.1.1.119 Putative uncharacterized protein A... 519 e-59
	LVFGIFFLNESPRWLMEQDRHDEARASLRNLRSDQDDETIELEFREIRDVIIADRAAGNT		P11636 12 TMSs 2.A.1.1.7 Quinate permease (Quinate transpor... 501 e-56
	SWSSIFARPTWRKRLLLGCGVQAFGPLSGINVINYYGPRIYKILGITTQESLMIIGISGA		P39932 12 TMSs 2.A.1.1.38 Sugar transporter STL1 - Saccharom... 501 e-56
	LSIVYATIGLWLLEKVGRVKPLIVSAGGAGAALLVNAVQGQYFRPDNPDQMRSMVAMNFV		Q5A8J5 12 TMSs 2.A.1.1.73 Putative uncharacterized protein S... 495 e-55
	FSLFYTPTGIISWVYPAEIFPVEVRALGNAITTFTNWTVNLIFAQFTPNALTAIEFKYFY
	VFFVFNLIAGTCYVLFYPETKGRTLEQMDELFGDQKVPHAMVDPAGADAAMAKNEELAEE
	LEKAEATESRV
>Sbre-contig00047.g4459.t1	MGRTEENGRAPSMTKRISNGDLTAQIPGQGESQMTTWQLFRKWPRLTLWSLGLAITIILY	2.A.1.1	P15685 12 TMSs 2.A.1.1.10 Maltose permease MAL6T (Maltose tr... 410 e-43
	GYDTVIVGNITSMPEFQKEYGERHNDRHIIPSLWLSIWSVASPIGQMVGSAIGGPFQDRV		P53048 12 TMSs 2.A.1.1.11 General alpha-glucoside permease -... 358 e-37
	GRRWSLGASSIVCAAGVAICFLSNLPGDPNGRRGTFTAGKFVEGASIGTMLCTTQTYMSE		Q8J0V1 12 TMSs 2.A.1.1.57 Monosaccharide transporter - Asper... 327 e-33
	VLPPTLRGPVLAFFPIFTLLGQLLGAVAVFASLNYAGDISFRVPFASQWPFSVVTVILSW		Q400D8 12 TMSs 2.A.1.1.36 Putative low affinity glucose tran... 316 e-31
	NLPESPVWLLRRGLLEKASQCQRRLRDDADEVIEEMQEALRHESEEVSERLSYLECFRGV		Q8J0U9 12 TMSs 2.A.1.1.58 Monosaccharide transporter - Asper... 284 e-27
	NRRRTLIVIFANLLPQLFGLKLLSLVSYFIQVVGMDANLSLIMLIVGIIAGVIANVTSLW		G4N740 12 TMSs 2.A.1.1.117 Glucose transporter rco-3 OS=Magna... 278 e-26
	TLKSFGRRPLCITTLVIAAVFWASMGISGFFEGPAVVWYTAASLIMVTLVCGIGVWPASY
	SISSEASSLRVRALTQGIGWFSNGLATTAFGIILPYMFNADSGNLKGKTGFFYTACCLIG
	AAVTWLYVPEMKDRTVADIDAMFMAKVSARKFSGYIPTSS
>Sbre-contig00048.g2.t1	MGEWGNKGRPVVVQLTGASFAGAINVFFVGERLGRKWCLYIGAALMMIGAVLQAAAFGTP	2.A.1.1	P39932 12 TMSs 2.A.1.1.38 Sugar transporter STL1 - Saccharom... 617 e-73
	QMIIGRIVCGWGNGFNTSVTPLWVSELSPAKSRGRLVSVEGNLIAFGIVVAYFFNIGMSY		Q5A8J5 12 TMSs 2.A.1.1.73 Putative uncharacterized protein S... 613 e-72
	LPGSNPAEWRVPIAFQAVFIILQVALVLVLPESPRWLAKHGRHNEALDVLTQLSSKTASM		A2R3H2 12 TMSs 2.A.1.1.119 Putative uncharacterized protein A... 510 e-58
	DNPEARKLKAEIDEVLALEEADGPWRVSEVFSSGRLKIRRRYLLACGLQIMQQLSGINVL		P49374 12 TMSs 2.A.1.1.39 High-affinity glucose transporter ... 495 e-55
	VYYFPHILTTNVGYEQKPALFISAGLALTYWVFSLIPVFCLDRMTRRQPLIWGSAICSIC		Q8G3X1 12 TMSs 2.A.1.1.42 D-Glucose-proton symporter - Bifid... 445 e-49
	FLLAGALQADITTAKAKASLTWFFVFEAAFGFGWVPIPWLYSPEIMPLRHRSHCAALSAA		G4N740 12 TMSs 2.A.1.1.117 Glucose transporter rco-3 OS=Magna... 430 e-46
	SNWIFNYMIVQITPVAISNISWKTYMIFFVLNLVFAVVVFLFYPETSGRSLEEMDKIFIG
	DNNRVFVVDKMGKLRPGFRSQYKRSVPGGDLETFKGTTQV
>Sbre-contig00055.g5011.t1	MGLLKTLALSGPKEEAGKTWPAIVVGLFVAFGGVLFGYDTGTISGILAMPYWQRLFSTGY	2.A.1.1	Q2MEV7 12 TMSs 2.A.1.1.51 Glucose/xylose symporter 1 - Candi... 1206 e-160
	VDPEGKPNVTASQESAIVSILSAGTFFGALASPFLADHLGRRWGLIVSTWVFNLGVVLHV		A3M0N3 12 TMSs 2.A.1.1.68 Glucose transporter/sensor OS=Pich... 1191 e-157
	VATSIPLFLAGRFFAGLGVGLISAMVPLYQSETAPKWIRGFIVGAYQWAITIGLLLAAVV		G4N740 12 TMSs 2.A.1.1.117 Glucose transporter rco-3 OS=Magna... 1097 e-143
	NNATSNRNDSGSYRIPIAVQLLWSLILFAGMLFLPETPRYLIKRDKADKAAKALSFLRRL		B1PM37 12 TMSs 2.A.1.1.64 Glucose sensor - Pichia angusta (Y... 1058 e-136
	PTGHGTIAAELAEIQAIHEAETKLGQGSYLDCFRPPILKRQLTGMGLQALQQLTGINFIF		Q8J0V1 12 TMSs 2.A.1.1.57 Monosaccharide transporter - Asper... 996 e-128
	YYGTKYFQNSGISSGFIISMITSSINVASTIPGMYAVDKWGRRPLLLWGAVGMCVSQLIV		Q12300 10 TMSs 2.A.1.1.19 High-affinity glucose transporter ... 967 e-121
	AVCGTVSTGQHANGEIYVINLAGQKAAVSFVCIYIFFFASTWGPLAWVVSGEIFPLKTRA
	KSLSITTATNWLLNWAIAYSTPYLVNYGEGNANLQSKIFFVWFGACFLCILFVYLMIYET
	KGLSLEQVDLMYEEVSAARKSAGWTPPASLELGTKVDGGNIASFEHEEAAVEGRSLEKN
>Sbre-contig00062.g5481.t1	MNALKQSSLTKYIRNVKALPSEIFNRHLFITVIAFALCGCPKGWDEGSAASITQLGSFRR	2.A.1.1	A2R3H2 12 TMSs 2.A.1.1.119 Putative uncharacterized protein A... 517 e-55
	EYHLDSETNKTTISNLVSFVNIGAGVGAFLSFFLNDRIGRVWSMRLYQILYAVGSLISCF		P11636 12 TMSs 2.A.1.1.7 Quinate permease (Quinate transpor... 423 e-43
	SYGNIGALYLGRILAGLGIGACTVVGPMAIAEMAPKTIRGLMTLWFNVGMLGAQSLGVFT		P32465 12 TMSs 2.A.1.1.108 Low-affinity glucose transporter H... 371 e-37
	VFGCNLHISTAKNLQYQVPWFVQTFVPAIAVALSFFSVESPRWLALKGRQQDAMNSLIKL		P54854 12 TMSs 2.A.1.1.107 Hexose transporter HXT15 OS=Saccha... 363 e-36
	RGLPADHPDLGEEIAQLAAQAHDAQQQFHDTGYWAIIKETFTIRSNLRRVQLTIVAYILA		P39924 12 TMSs 2.A.1.1.110 Hexose transporter HXT13 OS=Saccha... 357 e-35
	QFSGANSITNYLPTIFGLIGVKGTQAKVYSTGIYAIVKLICCVIASLVFVDVIGRRKSLM		Q64L87 12 TMSs 2.A.1.1.40 Xylhp (Fragment) - Debaryomyces ha... 351 e-34
	IGITIQAACHSYLAGYLRYFIPNPENMPEGASDFAIVVIYIHALGWAVGLYTLPYLFGAE
	LWPNRIRSFGGALSQCFHWLFYFAITKATPSILESMDTWGAFVFFVAWCIIAFFYTVLFV
	PETSGLSLEEMDEIFERPMYRMRQYAGNNTLDNASVDSEALKGKPSSGHVEAGEIRSGVV
	TSILFHVSSLPIHPLRLATIPALSIFLNSSMSSRPLSARPAASPVCGQSLAYMSLSGTFS
	AKVLTMGSRSSYPVSFLEEARSCLTIPDIPGYKELKLPPRKVPDAIRGLDDVLRKLPRGK
	FVFTGSLVKSQSPDTNVMQVPKLLVVRVLEVHHRDAPRCELGLALKLTESLQKYGVIRPI
	GRGLHKDKIELRVERVFMGYVGYIRRRDDFCVFGYIRLTHLLSPRFKSDGTSPCDPVLDE
	ERTPRQTISIPGTLPNKRRRADARILLPDKARDAPPRPKEKQRRVSTLSKKEAKVSNLQE
	QVEALQLRLRNAHSHPTSAEGDAARRGSTYPSTTLSPGRRVPEINHDGVQGHTKFEYHGR
	ILYPTFRVGLPATRDSGFLSSPWHLWDGLASTGGLDEVPEANRQSLPEEKRRELVDAFFH
	KRWPQFPVFHRSTFMEQHYEPFTRNEATSGLSAFLVNIVLAIGSSEKVRTNVPCQVPHQS
	FFQAAVQDLGDVLGSDDLDCIQCLLLLCMYGNNEPQSVNLWYTVGLILRLAIGIDLHRRE
	SLINKGFMEREMTKRLFWSVYAMDRSISIAMGRPLGIQDTDITMPLPLCLTDEMLLARDR
	AGSSASGGDMSFVSLMPDPSDLSTFLHIIQLRRMNGNIYRTLYSAGDTSLTSENVEALRS
	QYYGQLNQWLVSTPRYISPVCMNQTPEWFQIAYHQAIMNLYRPSHASPLCTIDAIRLCAG
	SSISLMANYSALYAKNRITYTFVALTSLFMAAVTMLYSLRASATLRSELTREVVEWNIRM
	CTTLLKDMSNNGLVGKRSTQIIQRLGDATLALFNTPNELGASETDAPSNALEAGSAQAAG
	GGEVDEEFMSWFGLKSQHLNLPGSNQGQPTPSVDLPWNDLFEDGFEFGGSWGLMCVLRLG
	ETHLDACLAADSLQSTRKRGVVLDLLGRQVARNPQLVRTNKDAGVASVDARRADPSDALD
	VLARGEEFPRPGAGRVEEFEVSLGRRLAVNNGEDGLDDLSRVGVVNPNNSICGALGSRNQ
	SRVNCERAYGRRHVPTITRVINISILDTNRRKCIVYIRVGARAPPYNADFGEAGYSAAQA
	VELAAVGVRAPDCAEEDWVPG
>Sbre-contig00063.g5535.t1	MLSLSERVHGTWLMVLITMVNAMSMAWFGYDQGVFSGVLISSDFKEWFPETEDADISGIT	2.A.1.1	Q5A8J5 12 TMSs 2.A.1.1.73 Putative uncharacterized protein S... 725 e-88
	SSSFSLGAFFGAIFAFTLGDRLGRKKTVAVGLVCNFVGAVLQIVSWHLPQMLVGRIINGF		P39932 12 TMSs 2.A.1.1.38 Sugar transporter STL1 - Saccharom... 710 e-86
	GMGVSSSTCPVFQAECSKPRIRGKLVVVGSLCNTAAFCLANWMNYGLYFEGGPLQWRFPL		Q64L87 12 TMSs 2.A.1.1.40 Xylhp (Fragment) - Debaryomyces ha... 590 e-69
	GFQLIFPIVVATGLLFVPESPRWLMLRDRPEEAQRVIARLHGKDVSIDHPDVTAEFLSIQ		A2R3H2 12 TMSs 2.A.1.1.119 Putative uncharacterized protein A... 510 e-57
	STIRLERQDRVPIRDVFLCRDKTQNFRRLLLSCGTQFMQQFSGVNALGYYLPTLLQQSVG		P23585 12 TMSs 2.A.1.1.111 High-affinity glucose transporter ... 474 e-52
	YDEQTSRMLTGVNGTIYLGAAFCCLLLIDNFGRRKMMLYGASTMGSCYLIAAICLQKAQQ		P13181 12 TMSs 2.A.1.1.6 Galactose transporter (Galactose p... 474 e-52
	DESKEQILGRVVTAMFFLYYFFYGTSFAKVAWVYNSEVNSIGWRVRGAAAATATNWMGGF
	IVTQFTKAGVDNLKWGFYLIFAVICWLYFPVVFFFYPETARRTLEDMDQIFIQNPGVIVS
	GKPDMTQRERPQAFIEAEQRRIADAAQGKGVTDSEHVEERV
>Sbre-contig00068.g5809.t1	MEQWGPARKRQAYPYVHHCTSDPTLPLNYNSRSTPTSHQPFCDFTTTTSHSNRKRSIARR	2.A.1.1	P30606 12 TMSs 2.A.1.1.104 Myo-inositol transporter 2 OS=Sacc... 662 e-74
	TPHAAAGSMSDTQDAPLIQREDDGRRGAEVGKVAEERPSLFVWMLVVSAGISGLLFGYDT		P30605 12 TMSs 2.A.1.1.8 Myo-inositol transporter 1 - Sacch... 656 e-74
	GVISATLVSIDTSLSNRHLTSLDKSIITSSTSLFALLASPLASVLADRYGRRRVILIADA		Q8VZR6 12 TMSs 2.A.1.1.66 Probable inositol transporter 1 - ... 542 e-59
	LFTFGALLQAASSSVTPMVAGRCVVGAGVGAASFVVPLYIAEIAPARYRGMLVTANVLFI		O23492 12 TMSs 2.A.1.1.62 Inositol transporter 4 - Arabidops... 493 e-52
	TAGQVVAYVVGWLFAEYAPAGAGWRWMVGLGAVPSIVQAVLVLFMPETPRWLVVRGFKDE		P46333 12 TMSs 2.A.1.1.106 Probable metabolite transport prot... 476 e-51
	ARDVVAKVFGGGPGVERVADAVVREVEVEAREEEVARRMRGQGPAGLKELLTVRRNRLAL		Q01440 12 TMSs 2.A.1.1.20 Membrane transporter D1 - Leishman... 437 e-45
	MIACLLQGLQQLCGFNSLMYFSATIFKMVGFTVPTLASLSVAGTNFAVTVAAILLIDRVG
	RRRMLLVSVPPLIAGLLFTAYGFTHVTLDAAPETAPSTQPDSQRHGATVILTSIILSVAA
	YALGLGNVPWMQSELFPLPVRSLGSGLATATNWLTNFAVGLTFLPMIDVLGPTRTFVMYA
	LVCCVGYGLVWGWYPETAGLSLEETGALLDQFGSEKLSPARCYAAEIPDAGALEQKFRVP
	ILRAEIREFAWARRREREGRAGPGVGPVGSLGSGGQGRGPGWGGRVGALWWSWGRAYTAV
	AGDRHANSRHAMPCHVGDACARGGARLGPGGRSTGATWDCPLVGLDVHRTLPPRLDGTLV
	VLNDVSSVVRGKNKLMRKLALGADPPAKDVEQDGDGDHDEGEAADEGGGPLDAEVVEHLL
	GEEGEARAGEGAEEGVCRDGGGGATFFDALEEDAQQAKAREDTAERRNDPVNVRREARPP
	EPKDANRERDAADDAGRQAPLGHRHAAVGLELPRVPRLLQEDKRPREELADDEPDEGQPR
	DARGEAVDLLVDSGVRGDEEVEESVDEGAVDGDEEHDGLPEEKTHRPAEVVREQLPEIHL
	DLLLLGVDPPVQRPAPQLRGLGDQDRRRVRLLHEEDVEQERHGAHDGGHPLRPPPPQIGI
	LHDEPAHERRKHGPREDHHREQRNRRPARPIIKHIRENSRHDGNRPRAEQTPKEPTQDDR
	LEVLGRPARNGKDGEAKHGEDEREAPALQLGEGRPEGWAEGEA
>Sbre-contig00076.g6288.t1	MALPPKLYQLFVAAVASLGSLLLGYDLGVIAAVIASPSFNTHFSSPTAAQTGVVVSLFTA	2.A.1.1	Q64L87 12 TMSs 2.A.1.1.40 Xylhp (Fragment) - Debaryomyces ha... 628 e-73
	GAFVGAFLGGPSADWLGRRTTMIVGSVVFCLGGALQTAGVNINYMYSGRLFAGVGVGLLT		A2R3H2 12 TMSs 2.A.1.1.119 Putative uncharacterized protein A... 567 e-64
	MSVGLYQAELAHPDIRGRIVALQQFMLGIGALLAAAISYGTFVGIDGSDNAQWRISLAIQ		A3M0N3 12 TMSs 2.A.1.1.68 Glucose transporter/sensor OS=Pich... 512 e-57
	LVPAGLLGAVILFFPESPRWLIDHNKPEKGLEVLAQLHAKGNKADPWVLAEYEQIKTSLA		P49374 12 TMSs 2.A.1.1.39 High-affinity glucose transporter ... 491 e-54
	HEHENQARSYLELFSSKTAFRRTILAVALQASGQMTGVSAIQYYSVDIYGQIGISPADTL		Q8J0V1 12 TMSs 2.A.1.1.57 Monosaccharide transporter - Asper... 489 e-53
	KYQIITNVIALLGEATCVLLIDRLGRRWPLIGGNLANAATFIVATALLAKFPPTSGSTAA		G4N740 12 TMSs 2.A.1.1.117 Glucose transporter rco-3 OS=Magna... 478 e-52
	HWGFIAMTWLYNYSFSSTVGPLCWIIPAEMFDTHTRAKGVSLATMTTFAFNTMIGQITPI
	ALEAVGWRYYITFVVGNVTNALFFWAFLPETKKVPLEEMRGLFERMPVFVAGRSGEWKEG
	ELRRRAADIESGKKDDGNKYITLEYKLNGYIYFSQAIRPTRNIIYLSLPSTQTHPPPFFF
	ESLRARAGARGGHNAQRCLNVIDAEDLGQRGDSTAGGGVEESTDLVDAEAFEKHANSLAH
	GLEEARLGVLVAEAEEFFGEGDAEGFLKLLRVVS
>Sbre-contig00080.g6510.t1	MAIAMGWQKPDNVAGTSAPAVMVGLFVASAGLLFGYDTGTINGILAMRPFKDQFSTGYIN	2.A.1.1	G4N740 12 TMSs 2.A.1.1.117 Glucose transporter rco-3 OS=Magna... 1568 0.0000
	PADGRPDLTNTESSTVVALLSAGTLTGSLFSAFLADSFLGRRTSMLVSCLVFCVGGILQT		Q2MEV7 12 TMSs 2.A.1.1.51 Glucose/xylose symporter 1 - Candi... 1065 e-138
	VAKSLPTLLAGRYVAGVGVGVISVVAPLYQSEMAPKWIRGSLVCAYQLSITLGLLISSII		A3M0N3 12 TMSs 2.A.1.1.68 Glucose transporter/sensor OS=Pich... 1051 e-136
	NIVTHKMANSTAAYQIPLGLQLVWAVVLCLGLLVLPETPRFLVKRGRNEDAGLALSRLRR		B1PM37 12 TMSs 2.A.1.1.64 Glucose sensor - Pichia angusta (Y... 951 e-119
	LDITHPALLDELQEIVANHQYELSLGPDTYMEIFRGSPHLGRRTFTGCGLQILQQLTGIN		Q8J0V1 12 TMSs 2.A.1.1.57 Monosaccharide transporter - Asper... 834 e-103
	FIMYYSTTFFTGAGIRDPYTKSLIINIINVFSTFPGLLVIESWGRRKLLMVGAIGMAVCQ		Q12300 10 TMSs 2.A.1.1.19 High-affinity glucose transporter ... 816 e-98
	LLIASFTAAAGDDLASAAQTILIVFCSINIFFFAASWGPVAWVITSEIYPLKVRAKAMSV
	STSANWLLNFAIAYATPFMVGNNTGSANIGPKVFFLWGTFCIVAIFFVWCMVYETSKISL
	EQIDEMYERIDHAWNSVRFEPSWSFQQILDEGWSPSAQPPPEHELEHANSVASTTQSSTE
	GSSDMSSSMINPPPPATTNNSNSANNKHVAQMGNVDFSY
>Sbre-contig00082.g6655.t1	MATITFFEGSTTKTTSFMTRANEAPTCWRRVLHTLCRDLAMGACWRDTEPRPVPSHTPTR	2.A.1.9	Q7RVX9 12 TMSs 2.A.1.9.2 Inorganic phosphate transporter PH... 598 e-67
	NAEPLVRPMSIDSSWASGVRGAGHQVGSLMSQGTLRSLLLRHSPQPWPLAGCAPTATPMD		P25297 12 TMSs 2.A.1.9.1 Inorganic phosphate transporter PH... 595 e-67
	LPRRKNRGFLGHDSSALPPQDLQDRRQLRYELDLNSWNLRIWGVAASGFLTDSYNLFSTN		K4HTY2 12 TMSs 2.A.1.9.11 Phosphate transporter OS=Boletus e... 554 e-62
	VIFASISFVYWPDGGKWHSLVINLCTLVGSVIGQFLFGFLADYYGRTRLYGIELILVIVS		Q09852 12 TMSs 2.A.1.9.8 Putative inorganic phosphate trans... 440 e-46
	TIGVATSSYGYQDLSFLALFSWWRFVMGIGIGGEYPLSAVITSEWSSSRSRGKMLSSVFM		Q8VYM2 13 TMSs 2.A.1.9.9 Inorganic phosphate transporter 1-... 415 e-43
	MQPIGQALAQLVGLWVVLGREKMYNMQAMQCGLNTKYDEECKKIVDGIWRIVIGSGAAPA		A5H2U6 11 TMSs 2.A.1.9.6 Phosphate transporter 5 OS=Medicag... 411 e-43
	VLAIIFRFFLFDCGLYSLEVKNKAGTALRNTQKVYGAPSESLNGFPMGGNGALHENRQSS
	SSQPMPIQFTKSDMYRFFITEGNWYYLLGTSATWFFLDVSFYGLSLDNRGTLSDMWATTP
	PVELNGSLPCWDSSLQGGNSTLPHWQQVGLPIWQTDSTLPCNTIYDVLLEQAYQYLLTVS
	IASIAGSACFVVFVNRIPRRLWLTVSFFVLFLLFIVTGCVYYGVNKGPASPTTVAFVALC
	HFLFNFGANTLTFIIPAEIFPTCYRATCHGISAAMGKIGSIVAVLIVYGINEWYQSDTRQ
	GLIFILFGSFVLLGAIFSWAYLPDPQRWVVEDDGKRYLESKTLEDLGEGREKARLAGEII
	TVQGKWEELLRKRREKKSIRTAGDDA
>Sbre-contig00083.g6703.t1	MSQRYEMGSIKEDVLTSRKSSTLDEAPALIEEIAGGGLWRRFRTWPRLSLWALALSVPIL	2.A.1.1	P15685 12 TMSs 2.A.1.1.10 Maltose permease MAL6T (Maltose tr... 414 e-44
	LYGYDNVIVGNITSVPEFQAHFGVWLDDRYIIPSDWLSIWSVASPIGQMFGAVAGGWFQD		P53048 12 TMSs 2.A.1.1.11 General alpha-glucoside permease -... 367 e-38
	RFGRRWSLASSSLLCAAGVAVCFVSDIPASADGRRGTFTAGKFVEGTAIGMMACTTQTYM		Q400D8 12 TMSs 2.A.1.1.36 Putative low affinity glucose tran... 255 e-23
	SEVLPPVLRGPILAFFPIFTLVGQVLGAVAVFASLDYPGHLPFRVPFASQWPLSAIVLVI		P23585 12 TMSs 2.A.1.1.111 High-affinity glucose transporter ... 253 e-23
	AWFLPESPVWLLRVEKPEMAMKCQRRLTDDAEAVIADLQTTLRHEQEASEAASYIECFKG		O74969 12 TMSs 2.A.1.1.21 High-affinity glucose transporter ... 249 e-23
	VDRRRTFIVIFAACLPLIWGLKLLSLVSYFIQIVGMDPDLSLIMLIAGIVIGIVANIGSL		Q8J0U9 12 TMSs 2.A.1.1.58 Monosaccharide transporter - Asper... 244 e-22
	WTLKAYGRRALIVVTLCIAAVFWASIGVAGCFEGDAVVWYTAAGLICVVFTCGLGVWPAS
	FALAAETSSLRVRALTQGIGWFASGLATAIFGIILPYIFNPDSGNLKAKTGFVYTGFCVL
	GAVIAWLWVPEMKDRTVADIDAMFEAKIPARRFRAWPQE
>Sbre-contig00086.g6851.t1	MGFTTWWKGLSPRNLNLAIQAFCLVSIFFEGYDQGVMGGVNASPYYVTEVGIGEPDGTVT	2.A.1.1	P39932 12 TMSs 2.A.1.1.38 Sugar transporter STL1 - Saccharom... 433 e-45
	DTVHQGGIVSVYYLGCIFGSFAGGWAADRIGRINGLGFPSMYKTKRHTLADSNHRLFIGT		A2R3H2 12 TMSs 2.A.1.1.119 Putative uncharacterized protein A... 411 e-42
	IFAIVGGALQAAAQSSDFMIVARVITGIGTGALTGITPVLVAETSTASHRGGYLGYVFIA		Q64L87 12 TMSs 2.A.1.1.40 Xylhp (Fragment) - Debaryomyces ha... 360 e-36
	NYLGISVAYWISFGLAFVNNGYSDVRWRFLLAFQCVPALILLAGIKMLPDSPRFLASAGR		Q5A8J5 12 TMSs 2.A.1.1.73 Putative uncharacterized protein S... 354 e-35
	YDEAREVLEHVRGRYDEEVEREFLEIKTVAEQSSPSSPHQFLKILIGRGGNKGENLAQRA		P0AEP1 12 TMSs 2.A.1.1.1 Galactose-proton symporter - Esche... 350 e-35
	WLCLILQIMASWTGITAVTAYSPVLLSAAGYPELTQNGLAGGLNTVGIVGTIISAQIVDR		Q94AZ2 12 TMSs 2.A.1.1.50 Sugar transport protein 13 - Arabi... 341 e-33
	FGRRRCLMAGTAALFAVNLIAGSVYEASRAQPEKAGQYAPAAVAMLFLFNIAYASTWGTI
	AFLIPTEIWSSEMRAQGNGFGITGWAIGVGMTVLVNPIMFDHIENRTYFLFAGLNLVWIP
	VIFIFYPETAHRSLESIDALFSANSLFNWEMERNYRKHGDVLAENGVDQHGKGASMSDVG
	SNKGGTSERMEAGLVTITYVFIDLDSIGKIEKLVKKGVVNLTAFISNSTSYKGVLWNSGE
	NSEITSRPTCMPSTGSTVASTRPACLLSAMYASILLTNSVKLVPASARRRRKASRLSRRL
	AIDTSTLRTLMYDLSLSGPPITEPRIFPMLAIWYISGQRKGGLDIGGLETVNVGLEGIDV
	PKDTRVFLRRAGRVAAMVKEIKARVPRAQAGDGMLENAVEVCCEIPAHNPVGVRRRGSVD
	PTGVLDARMGFAEVRAAIPNDGRVDVQGVYGPVLRRRHYGKILSHVLPHAINPTVLDPCQ
	RQQRATLQVAQVPRIGYVCRQSILCRAKEVLGRDAEEVRRRPLGRNEGAIPHPRRGERAG
	GHDGAKKGAAAGMLTGRNTRLDGLTVK
>Sbre-contig00086.g6855.t1	MTASTEKPRPSIPNDVDENDPKAKIYQIEEAQAASAAEHATTFRQAIRESWKAALWSAVI	2.A.1.1	P53048 12 TMSs 2.A.1.1.11 General alpha-glucoside permease -... 897 e-112
	SLTIVMEGYDQSLMANFFGYPTFQRKFGSYYPEQDTWQLTGAWQSGLQNGTYACVVLGGF		P15685 12 TMSs 2.A.1.1.10 Maltose permease MAL6T (Maltose tr... 891 e-111
	INGWASARYGYRRTLQVSLVLMTGFIFISFFAVRIEMLLVGQMLCGFTWGVYATTGPAYA		Q8J0V1 12 TMSs 2.A.1.1.57 Monosaccharide transporter - Asper... 371 e-38
	SEVCPLALRGYLTVYINLCWAMGQFLSAGVLRGMLEYDTEWSWRVPLAIQWMWPIPIIIG		A3M0N3 12 TMSs 2.A.1.1.68 Glucose transporter/sensor OS=Pich... 338 e-34
	IAFAPESPWWLAKQGRYEEAEKALTRLSTRTREECRNTLSQIRHTIQLEADIQSGSGYLD		P43581 12 TMSs 2.A.1.1.5 Hexose transporter HXT10 - Sacchar... 328 e-33
	CFRGTNRRRTEICMVVFAGQQLSGAAFAYTPTYFFLQAGVDTENSYSIGIGSTAMAFVGT		Q2MEV7 12 TMSs 2.A.1.1.51 Glucose/xylose symporter 1 - Candi... 314 e-31
	CLSWILLAYFGRRTLYVFGISAASACLLIVGICSAASTVQPAMWAQVSFILVWKLIYSLT
	VGPICYAIISETSAVRLRPQTVVIARNTYACVQIIGSVLNPYMLNPIEWNWKGKAGFFWA
	GTACATAVWSFFRLPETKDRTYEELDVLFDKRVSARKFAGTDVDAYAEGHGLAKS
>Sbre-contig00086.g6873.t1	MGFSKPAFLRELTPRLLRIYLFASNFGYDNNWWSGVINSQSFNDEYGRSPAPGEPKTLPS	2.A.1.1	A3M0N3 12 TMSs 2.A.1.1.68 Glucose transporter/sensor OS=Pich... 508 e-56
	DWLSIASGTPIAGWIVGCFIASYITSYLGRKKTIVIVCVIALIGMILQCAIPSYWGIMAG		Q8J0V1 12 TMSs 2.A.1.1.57 Monosaccharide transporter - Asper... 503 e-55
	RLVNALSMGIEANCVPMYMAELAPASIRGGLVNFYQSWLYVGGVLASATVYASTTHLNGK		Q2MEV7 12 TMSs 2.A.1.1.51 Glucose/xylose symporter 1 - Candi... 483 e-53
	WAYMTPIVVQIGPPVLLLAAVWFIPESPRWLLCVGRRQDALDALNYTRKGISTPEETEAE		Q12300 10 TMSs 2.A.1.1.19 High-affinity glucose transporter ... 467 e-50
	LDLIEQAMLQEQENYRATGYMACFQGTNLHRTFIAIGVQCLQQAQGNSFITTYLVIFLKQ		G4N740 12 TMSs 2.A.1.1.117 Glucose transporter rco-3 OS=Magna... 450 e-48
	VGMDDPQLIACASMCCSLGGSLASFYLSDKIGRRPMLLGGAFFMAALMWTISGLAGFTPG		O74969 12 TMSs 2.A.1.1.21 High-affinity glucose transporter ... 449 e-48
	GISGSSAQGCVAAMLLYNAFAAACWGSVMWAVTTEVSTTQLRERTISIATMASFSTSIVI
	TYVNPFVQNEPGNLGSRVGMIYGGVSILAIVFVFLIVPEMKGRSLEELDELFHSRVKPWR
	SNKFVATGIGAQITNMQGVKEGDTAVKLAEDVEEVEEADRDRKVAAEVGLAEPLLCVGDA
	DFAGLLGEVEEIFTKNVGDDILLPGGHVRHEDTLVRNDAVVSEYVETQVMTVKREPPRPL
	CRRSAEERKVVRVLIAHPRRLDELAEEAVDPHRADGLLVTLRR
>Sbre-contig00087.g6922.t1	MVAIMSKSARAGGTEARADAPRFEKVTWYKEPHLRQLYFLTMFLLIAAATTGYDGSLANI	2.A.1.1	Q7SD12 12 TMSs 2.A.1.1.83 Putative uncharacterized protein O... 1366 0.0000
	CQQMDLFKKYFDNVFTWDDELQDYVTDDNLLGIMINMFNIGSIVSFFLTPYAADILGRKP		P07921 12 TMSs 2.A.1.1.9 Lactose permease - Kluyveromyces l... 521 e-58
	TIMIGCFIMIVGSFVSAFTNGYGMWLAGRFLLGFGNSPAQMCSPMLLTEICHPQHRGPLT		Q7SCU1 12 TMSs 2.A.1.1.82 Putative uncharacterized protein O... 516 e-57
	AVYNCLWNLGALIVSVIGWGTASITSDWCWRSITLIQALPSVVQLLGLWWVPESPRYLVS		P49374 12 TMSs 2.A.1.1.39 High-affinity glucose transporter ... 353 e-36
	KDKSEKAHEVLVKYHGGGNPNDATVLFEYREIKETITMEAQAERSSNYIDFLMTKGNRWR		P46333 12 TMSs 2.A.1.1.106 Probable metabolite transport prot... 349 e-36
	LAIIISLGIISQYSGNALFSNYIDRIYANAGIADQDKKLALTAGKTIMDLSIAIGAALTV		Q8VZ80 12 TMSs 2.A.1.1.34 Polyol transporter 5 - Arabidopsis... 336 e-34
	DKIGRRPLFLTAISGMVGSFVCWTITGAIYENSDGTNEGSGYAQIVFVWVFGIFYDIGFS
	GLLVAYALEVLPFHLRAKGMMIMNIAIQAILAIGNQTNMLAWNNLPKHWHFMLFYTLWDF
	CELVFVWFFYVETKGPTLEEIARIFDGDQAVAHIDLDQVEKEIRVAEHDERMSSEKAV
>Sbre-contig00087.g6946.t1	MSSPDEKREGSTAAEYTENVNLKDVNPASAALAAAVSSQKPNPWSKNMLKLYSIMAIGYL	2.A.1.1	P07921 12 TMSs 2.A.1.1.9 Lactose permease - Kluyveromyces l... 837 e-104
	VSTMNGFDSSLMGAINAMKPYQKSFGLDGESSTKGIVFIIYNLGQIAAFPFCGLLADGWG		Q7SCU1 12 TMSs 2.A.1.1.82 Putative uncharacterized protein O... 760 e-93
	RRLCIAIGCFIVLVGTAVQGSATSLSGFIGGRFVLGFGAAIASAAGPAYTVELAHPAYRG		Q7SD12 12 TMSs 2.A.1.1.83 Putative uncharacterized protein O... 718 e-87
	FMAGMYNNFWWVGNILAGWTTYGSNLHQDNAWAWRIPTITQAGIPAVVCCVIMFFPESPR		A2R3H2 12 TMSs 2.A.1.1.119 Putative uncharacterized protein A... 408 e-43
	WLIAKDRTEEALAIFAKYHGDGDPDAPLAQLQYREVLEDYANSDKKPWWDFRDLVNTPAA		P11636 12 TMSs 2.A.1.1.7 Quinate permease (Quinate transpor... 365 e-38
	RYRLYMVIGMAFFGQWSGNNVVSYFMPDMVLQAGITDTNTQLLINAINPIFSMLSAIVGA		P49374 12 TMSs 2.A.1.1.39 High-affinity glucose transporter ... 359 e-37
	SMLDKFGRRPMMLGALTGALGSYILLTALTAQSENNPNLSYGVIVSIYLFGVFFSAGFTP
	LQTLYTVECLENRTRARGSGLNFLFLNVAMAINTVGISTAMERIGWKLYLVFVGWITVEI
	VLIYFFAVETAGKTLEELSGIFEARNPRKESTKKVTVEVSA
>Sbre-contig00090.g7057.t1	MEGTSDKSREHIAIDHIDRTDTNTLTMTETQTRTDSSTKPLPDEPASPPTDTANIPLGQV	2.A.1.1	P15685 12 TMSs 2.A.1.1.10 Maltose permease MAL6T (Maltose tr... 381 e-39
	LRLYPKVAATCLFLATIVVGWGYDLVVIGAINGVEPFQDDYGEVYEGKKIIPSVWLSLWL		P53048 12 TMSs 2.A.1.1.11 General alpha-glucoside permease -... 358 e-36
	ASNPLGMAFGSVFAGWFQDVVGRRRSFMTGGVVCGVGVALIFFSYLPKDLEAMRAMFFVG		P23585 12 TMSs 2.A.1.1.111 High-affinity glucose transporter ... 304 e-30
	KVVQGFAVGHLKVTAMTYISETTPTALRGPAMGLIPTANLVGQLLGSVVSYVINDVPGKA		Q8J0V1 12 TMSs 2.A.1.1.57 Monosaccharide transporter - Asper... 292 e-28
	GYLGAFGSLWILTVIPLALSLVLPESPSYLIQEGEYDKALEAATKLYAPRVDPSLELTKV		P43581 12 TMSs 2.A.1.1.5 Hexose transporter HXT10 - Sacchar... 286 e-27
	RDSIAEEREITREATYLACFNSTHRRRTWIVLMANLIPALFGLDLISKANYFIQIIGMDS		P54862 12 TMSs 2.A.1.1.105 Hexose transporter HXT11 OS=Saccha... 281 e-26
	GTSLLILMGGIVAGTVANAVGIWVLSRVGRRKVIIVSLGAATVLWVAIGVAGFWEGVSVA
	NFVAAAMIAIIVVCGMGCWPAAYAVMGEASSLRMRSKTQGVGGVVQQGSSVLLNFTLPYV
	FNPDAGALGAKTGFVYVGTCLVGIGMTFFGIPEMRGRSPLEIDRMFADGIKARAFKNWRG
	DDEQ
>Sbre-contig00093.g7234.t1	MFSKLAPKASSGPEVAQGTNEPTRNLDLSSVLPASKLPWWKTPHLVKLNLLLTVPMMTGY	2.A.1.1	Q7SD12 12 TMSs 2.A.1.1.83 Putative uncharacterized protein O... 730 e-89
	LIGFDSSMLNGLQSVPVWISDFDNPTGARLGVLGTMQVIGAVASLPIVPYVADRFGRRLP		Q7SCU1 12 TMSs 2.A.1.1.82 Putative uncharacterized protein O... 437 e-47
	VFIGSIIALLGTALQTASMNIDMFIAGRFFVGFGTGMVGVASNPLLAELAYPTHRPFITS		P07921 12 TMSs 2.A.1.1.9 Lactose permease - Kluyveromyces l... 376 e-39
	FASTTWFLGAIAAAWCTYGTFKMDNSWSWKIPSLLQCVPSVYQLFLIYLVPESPRWLVSH		P32465 12 TMSs 2.A.1.1.108 Low-affinity glucose transporter H... 287 e-27
	GRLDEARKILNRYHAGQNTDADVSPLVSYEMAEIEAAIELEKLKNTKSYLDFFTTKGNRW		P39932 12 TMSs 2.A.1.1.38 Sugar transporter STL1 - Saccharom... 286 e-27
	RLAIAIILGLSAQWSGNGLVSFYLVIVLRSIGIDDPEKQNLINGGLTIFCYGISIIGATG		A2R3H2 12 TMSs 2.A.1.1.119 Putative uncharacterized protein A... 255 e-23
	ILRFGRRRILLVGFAGMASAYLIWTVLSSINQQRNFGDGSLGIGVVAMIFVFQLFYNLSI
	GPVLPTYILEIMPFTLRAKGYTIEQIFTYGAGLFNGFVNPIAMEALEWKYYIVWVVMLCV
	WLSLVFLLFPETAGRTLEEVSQIFDGDDANFAAAAHVNSKEKANEDMAETV
>Sbre-contig00094.g7283.t1	PYALQWMWPLPLFCAIWFAPESPWWLVRQNRPEDAKKALLRLTSVNRETDFDADETIAMM	2.A.1.1	P53048 12 TMSs 2.A.1.1.11 General alpha-glucoside permease -... 631 e-75
	VHTTALEEKITAGASYLDCFRGTDLRRTEIVCMCWAMQNLSGNSFSNYSTYFLEQAGLPT		P15685 12 TMSs 2.A.1.1.10 Maltose permease MAL6T (Maltose tr... 568 e-66
	SKSYAFALGQYAINMVGVLGAWFLMTLGIGRRTLYLYGLMLLCGMLFILGFLGLVPEKNR		Q8J0V1 12 TMSs 2.A.1.1.57 Monosaccharide transporter - Asper... 223 e-20
	DQGALATGSIMLVWALCYQLSVGTVCYSLVGELSSRRLQIKTVVLGRNLYNIVGIINNVF		B1PM37 12 TMSs 2.A.1.1.64 Glucose sensor - Pichia angusta (Y... 211 e-18
	TPYMLNPGAWDWGNFAGFFWGGICFVCVIYTYFRVPEPRGRTFAELDMLFEQGVSARKFD		Q2MEV7 12 TMSs 2.A.1.1.51 Glucose/xylose symporter 1 - Candi... 195 e-16
	ETEVDVFEENVEGGVMAGYKEVRGKNEGGGEEGVLKGEVREVTAPTGGEGREGEGRDEVT		P32467 12 TMSs 2.A.1.1.30 Low-affinity glucose transporter H... 192 e-16
	EVREGDGRDTRE
>Sbre-contig00101.g7593.t1	MMTDTDDHPSVLLLNPDTRRPIHPLLVPAITSLGLAMANPTEKPTGLGDEVEHAATSAKG	2.A.1.1	P15685 12 TMSs 2.A.1.1.10 Maltose permease MAL6T (Maltose tr... 825 e-101
	YCPQDTAEHARLAAESEHGLTALEAMKRYPWAVAWCLVISMCVVMEGYDLNLLNNFYAYP		P53048 12 TMSs 2.A.1.1.11 General alpha-glucoside permease -... 748 e-90
	EFARKFGKYNEDTDNYQLSPAWQAGLGNGAQVGAFFGTLLNGYLVTKFGHVRVLVGALVT		Q8J0V1 12 TMSs 2.A.1.1.57 Monosaccharide transporter - Asper... 348 e-35
	LAAFVFITFFAPNNGVLLAGQVLCGLPWGIFATAAPAYASEVLPMTLRVYLTSWTNMCFI		Q64L87 12 TMSs 2.A.1.1.40 Xylhp (Fragment) - Debaryomyces ha... 283 e-27
	IGQLIAAGILAGLVKIENEWSYRIPFAIQWVWPVILIPIIWFAPDTPWHLVRVGKIAEAK		P39004 12 TMSs 2.A.1.1.31 High-affinity hexose transporter H... 284 e-27
	KSLIRLRPSAPESEIENMLGLIIYTNDFEQELEVGTSYFDCFKGFELRRTEIACMAFGGQ		P32467 12 TMSs 2.A.1.1.30 Low-affinity glucose transporter H... 282 e-26
	ILSGMYFAYNSTYFFQQIGLDLDQTYNLNVGGTGMALFAAFISWFFVMPYVGRRTAYLWG
	MSVMTAILFIIGGLNARNSKDSVAMTQAILTLIWTFTFQLSVGQLGWALPAEIGSTRLRQ
	KTVCLARNTYAVSAIVAGVVQPYFMNPTALNLRGYTGFIWGGTSVITLVWAYFRLPETRN
	RTFDELDFLFAKKVSARKFSTYKIEGLRADEAPAVHVVASEKPAGDV
>Sbre-contig00103.g7681.t1	MIAVSSHEKPADTSESAPKSSTEDFPSEPIVSKNYFFGAQGKALVSQISIAGGLGFFLFG	2.A.1.1	Q5A8J5 12 TMSs 2.A.1.1.73 Putative uncharacterized protein S... 614 e-72
	YDQGVLGGLNAADEFLRQFNYPSSSLLGTINAIYEIGCFCGAVNVFFMGEWLGRRRCLFV		P39932 12 TMSs 2.A.1.1.38 Sugar transporter STL1 - Saccharom... 578 e-66
	GAALMFIGAALQAAAFGVPQMIIGRIVCGWGNGFNTATTPLWVSELIPAKSRGRHVSIEA		A2R3H2 12 TMSs 2.A.1.1.119 Putative uncharacterized protein A... 484 e-53
	NLIAFGIVFAYYFNIGMSYTSGALQWRTPIAFQGIFIIAQFVWIWFLPESPRWLTKHGHH		P32467 12 TMSs 2.A.1.1.30 Low-affinity glucose transporter H... 418 e-44
	IEATDVIRQILGKSLSHRDSAVRKMKHEIDEALRFEEADGPWKISETLKNGPFKIRRRFI		Q8J0U9 12 TMSs 2.A.1.1.58 Monosaccharide transporter - Asper... 410 e-43
	LVIGLQAMQQLSGINVLVYYLPHTLTTDVGFSYDDALQIAAGCADAYWVFSFIPVFFLDR		P0AE24 12 TMSs 2.A.1.1.2 Arabinose-proton symporter - Esche... 397 e-42
	MGRRTPLIWGGFVCGLCFLLAGILQADPTPTRAKASLAFFFLFEAVFAIGWLPVPWVYGA
	EFMPLRHRTHAAALATASDWIFNYLIVQITPISISNIRWKTYIIFFVLNTVFGATVWLFY
	PETSGRTLEEMDAIYMGDNDRLFVVDGRGRLRPGFRSKMKGEDAEAASGPDVDWSEGSSV
	KPAVESKA
>Sbre-contig00107.g7883.t1	MSVKAETAPSEHEKSDALDRQLTNEAVAADAAVEIAHEVDNNKYSPWTASMFQLYGVLFI	2.A.1.1	Q7SCU1 12 TMSs 2.A.1.1.82 Putative uncharacterized protein O... 890 e-107
	AYCCGCLNGYDGSLMGGLNGMTSYQRTFDMKTAGSDTGIVFMIYNVGSIAAAPTVPFTTD		Q7SD12 12 TMSs 2.A.1.1.83 Putative uncharacterized protein O... 739 e-86
	LLGRRAGMFTGAVIIIVGTCIQATSKAMPQFMGGRFLLGFGVSYCCIAAPTYVSELAHPK		P07921 12 TMSs 2.A.1.1.9 Lactose permease - Kluyveromyces l... 727 e-84
	WRGTLTGLYNCMWPVGAIIAGWVTYGSAYIDNDDGWRIPVWIQLVTSGIVSLFAFFLPES		P49374 12 TMSs 2.A.1.1.39 High-affinity glucose transporter ... 508 e-55
	PRWLIANDKHDQAAAVLAKLHGEGSVDHPIVQLQMKEMMAQISTEASDKRWWDYRELWNS		A2R3H2 12 TMSs 2.A.1.1.119 Putative uncharacterized protein A... 399 e-41
	HNNRRRLICVLGMAIMGQASGNSLSSYYLVTMMNTAGITEEKKVLALNATNSVLGLLGSI		P11636 12 TMSs 2.A.1.1.7 Quinate permease (Quinate transpor... 399 e-41
	VGARLTDRIGRRPLLIYSIICCSFIFAVITGTSKLAVDDPSNTHAANTTIAFVFLFGVVF
	SVGWTAQQSMYIAETLSTSTRAKGTAVGNFASSCISLVLAYSSGPAFEKIGYYFYLVFVF
	WDLFEAAFVYFLFPETKDRTLEELNEVFDAPDPVKKSLEPRSADTVMATMQAHPSKVIEP
	GNPGHKARDDAFGPVFLIFGVIGAKSKRSWREVETGNALDRMFSARDPPKCGAVPVFYSS
	LTLLCQIIATKFVKMTSTNIAPDTKDLTIDNITQNVHLINSQCPDRRSKYLLEMLVTHLH
	DFVRATRLSSEEWMKAIHFLTAVGQICTDVRQEFILLSDILGVSLLVDSVDHPKPEGATE
	GTVLGPFHTHDAHLVDNGGSIAGDPDGEPCLVLCTVRDKAGNPLKNAKVDVWETDSKGFY
	DVQYAGRDSPDGRAILTSDDDGHFWFKAIVPVPYPIPHDGPVGKLLKYLKRHPYRPSHMH
	FMFAKEGYDPLITALYLRNDPYESSDAVFGVKNSLVVDLKKVTDPAMAEKYGVKIGDALL
	EYDFVLVSEAEALQLREDKAREAMAAQGRKVVLLEGLPVPDLD
>Sbre-contig00107.g7902.t1	MADDKAQAPAPAGQDIKRPDSPLAIHDEQQLADEARHASSREQNMTLWAALKLYPKAVGW	2.A.1.1	P15685 12 TMSs 2.A.1.1.10 Maltose permease MAL6T (Maltose tr... 1162 e-152
	SMLLSSTLIMEGYDLALLGSLYASPVFNEKFGDLNPETGEHSVSAAWQSGLSNGARAGEI		P53048 12 TMSs 2.A.1.1.11 General alpha-glucoside permease -... 1144 e-149
	FGLILAGWAADKYGYKMTTIGSLILMIAFIFVLFFAPNVKVLVVGEILCGMPWGAFQSVT		Q8J0V1 12 TMSs 2.A.1.1.57 Monosaccharide transporter - Asper... 452 e-49
	PAYASEVAPVVLRPYLTTFINMCWVIGQFFAAAVNKGSVERTDHWAYKIPFGVQWVWPIP		A3M0N3 12 TMSs 2.A.1.1.68 Glucose transporter/sensor OS=Pich... 390 e-41
	ILAGVIFAPESPWWYVRHGDKAAAKKSLLRLTSRNQPDFDPDDTIAMIEYTNELEKKMSE		Q2MEV7 12 TMSs 2.A.1.1.51 Glucose/xylose symporter 1 - Candi... 382 e-40
	GVSFRDCFKGTDLRRTEVVVGIWLVQTLGGQNLMGYFAYFLTQAGMDASNSFSLSLGQYA		Q12300 10 TMSs 2.A.1.1.19 High-affinity glucose transporter ... 368 e-37
	LGMVGTAGSWFLMSKLGRRTIHFGGLCMQLVLLVIVGSLSFGTSNASVWAIGAMLIVFTF
	VYDFTVGPVTYSLVSELSSTRLKAKTIVLARAAYNASNIFVNVMTNYQLNDTAWNWGATS
	AYFWAGTCLISAIWVFFRLPEPKGRTYAELDMLFETGVSARKFASTQIDPYAHSLGDVKK
	VPTERTE
>Sbre-contig00110.g8014.t1	MGKLANIGTAAFAALGSFLFGYDSGVMTDVIASQHFLDFFETTETSPIIGAINSTFNGGA	2.A.1.1	A2R3H2 12 TMSs 2.A.1.1.119 Putative uncharacterized protein A... 508 e-57
	VFGALFGGVIMDKYGRKKTITIGATIGAVGGILQGAAYHLAMMLVGRIIAGFAVGLLSMS		Q64L87 12 TMSs 2.A.1.1.40 Xylhp (Fragment) - Debaryomyces ha... 477 e-53
	IPVYQAEIAHPKIRGLVIGLAQQMIGVGFIVSTWIGYGSHHVPETSSFSWRFPLAFQALP		P49374 12 TMSs 2.A.1.1.39 High-affinity glucose transporter ... 450 e-49
	AALLAVGMFFFPESPRHLIATDRLEEGRAVLQKLHYDGSNEEWVQNEFNEIKTTIDAEKS		Q7SCU1 12 TMSs 2.A.1.1.82 Putative uncharacterized protein O... 413 e-44
	LTVPGWSVMFKVPQWRRRLILATLVQVFTQFTGINVINYYQTIMYRSLGITGKRNLLVAG		Q8J0V1 12 TMSs 2.A.1.1.57 Monosaccharide transporter - Asper... 408 e-43
	IYNCMGPLANLIFIFFIVDRVGRKKPLIFGTISIAIALICEGVINSQNEDGTKEGLSIAG		P10870 10 TMSs 2.A.1.1.17 High-affinity glucose transporter ... 415 e-43
	VAFLFCVTILFSFSFGPVSWTYMSEVLPYQVRSKGAAFATGIGNWLVATFWAQVSPTALG
	ELGWKFYFLFVAWDLIITLPCLILLFKETKGMSLEEIDVMFGGRALGTLADDMEKNTAEA
	NEAREDELRRKEN
>Sbre-contig00114.g8194.t1	MARQSTDKELPSSSFMEKGTPGLDTNVLDTGERIQKLASEFPPFYRNRNLLTLYLLMIPG	2.A.1.1	Q7SD12 12 TMSs 2.A.1.1.83 Putative uncharacterized protein O... 880 e-111
	CLVPAITLGFDGAMMNGLQAVPSWDNYFNQPRGSLLGIMSAILPLGCVLATPFISIVGDR		Q7SCU1 12 TMSs 2.A.1.1.82 Putative uncharacterized protein O... 614 e-71
	WGRRTGIFVGSITMAAGGIIQGASIHIGMFMASRFIIGVGIVFANTFAPMLIGELAHPKE		P07921 12 TMSs 2.A.1.1.9 Lactose permease - Kluyveromyces l... 481 e-53
	RQVITSLYQTSWYIGAIMAAWTTFGTFSIPNDWSWRIPSLLQAAPALVQMVGVYCLPESP		A2R3H2 12 TMSs 2.A.1.1.119 Putative uncharacterized protein A... 383 e-40
	RWLIAKSRAEEAKAVLIKYHANADADNELVNLEFEQMRGIIEAEVNNETGWKAFITTPGN		P49374 12 TMSs 2.A.1.1.39 High-affinity glucose transporter ... 372 e-38
	RKRLVIIICLGIFSQWSGNGLVSYYLVRVLETIGITESREKNIINGCLMIFNWITSVGSA		Q64L87 12 TMSs 2.A.1.1.40 Xylhp (Fragment) - Debaryomyces ha... 369 e-38
	FLTARLKRRTQFLTSGFGMLAVFASQTLCAGLFNDYGNIHAGKAVIAMLFLFYFFFNLAF
	NALLYSYPIEVLPYPIRAKGFSLLMFFGKASNFINILANPIGLQAIGWKFYLVYVAWLCV
	EIAFIWQFFVETKGPSLEAIAALFDGEHVKTEGGELTREKEKEKE
>Sbre-contig00115.g8237.t1	MGKIQHPYVWLFCGFAALGACLYGYDGVYFNGVSTLDVFLEHFGEKNADGEWEIPPGTLS	2.A.1.1	A3M0N3 12 TMSs 2.A.1.1.68 Glucose transporter/sensor OS=Pich... 585 e-68
	VMTSMINVGELVGSLSAAPLNDYFGRKGVFMVGTVAIIVGVILQLVTTSSRDLMTAGRAI		Q8J0V1 12 TMSs 2.A.1.1.57 Monosaccharide transporter - Asper... 573 e-66
	LGFGVGNFSATSPLYMAEISPASLRGPTLMCWQLTLSISQIIAAAINRGVVDVKTTFAYR		Q8J0U9 12 TMSs 2.A.1.1.58 Monosaccharide transporter - Asper... 539 e-61
	FPIGFQLLFPVAVLLGIWFVPESPRWLIRKGRIEKAEAALKSIHRDDKTYDPQPPLREMQ		Q2MEV7 12 TMSs 2.A.1.1.51 Glucose/xylose symporter 1 - Candi... 534 e-61
	VDIDREMEEEAGGGWLQLVTNPVERRKVIYSAGALVAQQINGIQWFYYFGTVFSKSIGLE		B1PM37 12 TMSs 2.A.1.1.64 Glucose sensor - Pichia angusta (Y... 524 e-58
	DPFLMTLIVFLIQVFVVLAAVLFANKIPRRPLLFITTGIMMVSIFVVGCLGIPGNEPTDA		Q400D8 12 TMSs 2.A.1.1.36 Putative low affinity glucose tran... 512 e-57
	IGKTIISFVIIEIVAFNFAWGPLGWAIASEMAVGRNRSKIYAVSVGAFWVTVWAIVFTLP
	YMYYEGDLGPKTGFVYTGLSFITMAYVYFCVGEVTGRTMEEINGFFRDGIPARQWKHQPR
	MEVAGSEFGGEKRSGEVFEEKAVGSEGSTRGETIGGEPGRETV
>Sbre-contig00128.g8823.t1	MGQSKDDESPTTEHVKQDATADEAPDNMKDLSANAAEQGQGLTGYESLTAWQTVKKFKLN	2.A.1.1	A3M0N3 12 TMSs 2.A.1.1.68 Glucose transporter/sensor OS=Pich... 311 e-31
	AAICFLAAISAATEGYQISMIGNINANLGFVKQFGTQIDADGQVVLASSIMSTWGSLGSV		P43581 12 TMSs 2.A.1.1.5 Hexose transporter HXT10 - Sacchar... 310 e-30
	GQFVGQLSIPFISDRYGRKVAMFTLWLILAISVTVECVARNWKIWLVAKILGGVGVGCLQ		P15685 12 TMSs 2.A.1.1.10 Maltose permease MAL6T (Maltose tr... 303 e-29
	ATVPLYISEVAPTGARGTFLMCYSLWWVAGMFFAPVALQSVSASDPDNWLTPIYSQWGHV		P23585 12 TMSs 2.A.1.1.111 High-affinity glucose transporter ... 289 e-28
	GAMLFIYLAIPESPAWCVGRGKIDQAKKNLRFIYRGVEGFDVDHQCHLLELNIEHERAVA		Q12300 10 TMSs 2.A.1.1.19 High-affinity glucose transporter ... 285 e-27
	AEQRNEHWYAIFKNRDGIRTVISFWTLMTQQFIAGVEDPFMVTCITNGVNIAVSIVVIYL		Q2MEV7 12 TMSs 2.A.1.1.51 Glucose/xylose symporter 1 - Candi... 274 e-26
	AEATGRPVGILGIVPQSRASDILLVLFAVLWNVGLTCNGASAYAYTTEISSQRLRTYTAG
	FSMGIVAPVGITMGVLVPYMINTNQWNWGLKTAWFFTGVGLPFTAAMWFLIPETAGRSSA
	ELDELFERRIKPWRFHKTTTLTDQIVEMKERES
>Sbre-contig00129.g8861.t1	MFQFSSVYAICGIAAIGGCLFGFDISSMSGVLGTQAYMRYFDGPVSYTQGAITSSMPAGS	2.A.1.1	P49374 12 TMSs 2.A.1.1.39 High-affinity glucose transporter ... 1016 e-131
	LVGALGSSFVADRWSRKIALQISCILWIIGSVIQCAAQNVGMLCAGRVISGIAIGFCSSV		Q64L87 12 TMSs 2.A.1.1.40 Xylhp (Fragment) - Debaryomyces ha... 595 e-69
	VPVYQSEIAPKEIRGRVVSLQQWAITWGILIQYFIQYGCAEGIGGGPADPDQPTSAFRIP		B1PM37 12 TMSs 2.A.1.1.64 Glucose sensor - Pichia angusta (Y... 594 e-68
	WGVQAVPGALLFVLLFFCPYSPRWLASQDRWDEALKVLASLNSNGDLSDPKVLAQFQEIK		Q2MEV7 12 TMSs 2.A.1.1.51 Glucose/xylose symporter 1 - Candi... 566 e-65
	EALRFEREEAIGSFKALTEKKMFKRVILGMSVQAWSQLSGMNIMMYYIVYIMEGAQIASP		A3M0N3 12 TMSs 2.A.1.1.68 Glucose transporter/sensor OS=Pich... 564 e-64
	LLTASIQYVINVVLTLPAIIFLDRWGRRPPLVIGAFMMMTWLFISGKYSGPSYLLPIPFS		Q8J0U9 12 TMSs 2.A.1.1.58 Monosaccharide transporter - Asper... 555 e-63
	TKTKTESSMSNKARDTGALQQHYGQPNTEETQTPQNEDISWIVNNNPSVSKAVVACSYLF
	VATFATSWGPTSWTYPAEIYPSKIRAKAVSLATATNWFCNMVLAFAVPPLLWNINYKMYY
	IFATFNGCAFFHMFFLAPETKGYTLEEMDDVFNSGIPAWRSRKKTSRLEELETEIQRGEL
	KVVGGNSPEHTDVAPENKV
>Sbre-contig00132.g8992.t1	MCMWESQASFGMRSRRDELEGALGVVVDGAVVSSFSRLDGVLAALRAGLESRDVGEVFLV	2.A.1.1	A2R3H2 12 TMSs 2.A.1.1.119 Putative uncharacterized protein A... 543 e-60
	LSIMTRGATRSEMRRARKALCHGRESPRRGAAREYIVESVLGYRGKFNVRNFGTRLRDGN		P11636 12 TMSs 2.A.1.1.7 Quinate permease (Quinate transpor... 531 e-59
	KKSFRTTREFAEEDAGGDTPRDEFNSIGLGSVNSRAARGRRWDLRLRDGAPDTSFASSSF		Q64L87 12 TMSs 2.A.1.1.40 Xylhp (Fragment) - Debaryomyces ha... 414 e-43
	EDLLPNMFKFNAHLTFIILIIACGSIPKGYDEGGFSASIGLTSFKDDFNLDPSNWTHDPS		P13181 12 TMSs 2.A.1.1.6 Galactose transporter (Galactose p... 386 e-39
	ALASRRANISSFGVLGAAFGSILALAVTDRFGRLRSWQLFVLLWATGTLVQVFSSGILGL		P32465 12 TMSs 2.A.1.1.108 Low-affinity glucose transporter H... 380 e-39
	ILFARLWAGLGAGGLTVVAPLYLTEIAPTKTRGMVVSIYMVILLSVLMAGFFINYAVDAT		P32467 12 TMSs 2.A.1.1.30 Low-affinity glucose transporter H... 356 e-36
	LPQTRLQYRLVQAIPLIPVGLAFIASLFAADTPRWLMSQDRNEEALSALRKLRGTSPSTP
	DPELDQRTLAEYDEIRAQILEKQHILAGTSLWGIFREIAVTPTYRKRFLLATAMQTVAQW
	SGGNGITYYIPEIFRYAGIEGDDTSLVTSGAYGAVKLVFTMLFTWGLVDVFGRRRCFTAG
	LLLQCGTHTYMAIYAALWMDGDNKPASDAAIASVFIYAAGWSVGLCTVQYLYNTEIFPTR
	IRGACYASNMALHWFFQFAVVRVTPNMFEALDVWGAYVFWACITGGGLVLLWLWAPETKG
	IPMERMDEVFAGKWYMGWRVRVDVDGFGAGLERGSLEKGRSSLEEQKAGSERARV
>Sbre-contig00141.g9349.t1	MVGITDKAKVNVGTAGDPIVTHLVAEDKVVWYKKPNLRYMYIWLFLCCMGVEMTSGFDSQ	2.A.1.1	Q7SD12 12 TMSs 2.A.1.1.83 Putative uncharacterized protein O... 805 e-100
	LINTLQYSQSWHKYFGGGRIGEDGKYEIESGLLGFVNSCYQLGSIFGIPIAPYVAQRWGR		Q7SCU1 12 TMSs 2.A.1.1.82 Putative uncharacterized protein O... 487 e-53
	RWSIMIGSVIMVIGAIIQGFSQHVAMYIIARMLLGVGILFAIISGSSLIGELGHPKERPI		P23585 12 TMSs 2.A.1.1.111 High-affinity glucose transporter ... 368 e-38
	LTSLFNSSYFIGQILASTIAIGTSDITTDWAWRLPSLLQICPSLLQMATVFLLPESPRFL		P49374 12 TMSs 2.A.1.1.39 High-affinity glucose transporter ... 360 e-37
	IAHDRSEEAAEILIKYHAEGDADSLLVKAEIAQITETIKTEIEVSKQSWLEIVRTPGMRR		P07921 12 TMSs 2.A.1.1.9 Lactose permease - Kluyveromyces l... 355 e-36
	RIYVSIFLGLFTQMSGNTLISYYSNDLFEMMGYGDEYSKTRINVANACWGLLNGTIIALI		P96710 12 TMSs 2.A.1.1.55 Arabinose-proton symporter - Bacil... 349 e-36
	VARFKRRRMFMLSASSMCLIFTGFTVSMWALMKAQDTGVPNQAANISALFFYFSYNPAYN
	IGNNALTYTYLVELWPYAQRSRGIGVQQMFGKLGGFFSTNVNSIALDAIKWRYLAIYCGW
	IAFEFLVVFSLYPETSGRTLEELAFLFEDKDYNERMAAAVEKNIHFTDATDNARENLAPT
	AK
>Sbre-contig00142.g9409.t1	MNRSPPLTRPSRTVAQILAEDYTPVWSLPTSLIQIYGTLAPACLVVCATNGFDGSVLTGL	2.A.1.1	Q7SD12 12 TMSs 2.A.1.1.83 Putative uncharacterized protein O... 707 e-84
	QGVNAWNDQFGSPTGALLGITSAAYPLGAVVSTPFSAYISDKWGRRWSILIGSLIMIIGV		Q7SCU1 12 TMSs 2.A.1.1.82 Putative uncharacterized protein O... 565 e-63
	IMQAASTTIGLFIGGRAVIGFGITLALTAAPVLISELAHPRHRVIFGSLYNTSFYLGSLM		P07921 12 TMSs 2.A.1.1.9 Lactose permease - Kluyveromyces l... 441 e-47
	AGWIVFGSYRIPSAWAWRLPTVLQAAPAICQMVFVFFLDESPRWLFFAGRADEAYRVLAE		A2R3H2 12 TMSs 2.A.1.1.119 Putative uncharacterized protein A... 418 e-44
	FWEMTVALEAEREAKSGGIKLFFSTPANRKRLAILVTLAVFGQWSGNGLVSYYLTKILTS		P46333 12 TMSs 2.A.1.1.106 Probable metabolite transport prot... 356 e-36
	IGITTQREQTMLNGTISTVNYATSLMAAVLSTMIGRRKMFVGGAIAMFLTFSALTASIAV		Q64L87 12 TMSs 2.A.1.1.40 Xylhp (Fragment) - Debaryomyces ha... 355 e-36
	YNETGSTAASKSALGFIFIYYTSFNVCLNPLLFLYPTEILPFKLRAMGLSILILANKAAL
	FFNQFVNPIGMDSLGWKYYLVYVGWLLVEVAVFWLLYPETMGYTLETIHQAFGEDIQDNG
	PEEKAFATLATSSACAPLLRGFNCPIFPCVPLSLAASYIGAVIPVSITPGHSALIRTPVP
	ASWNATVCATETTPAFEAAYSNDAPARVLFLRGRHLHGRRGVLGRQEHGERVRLHREQEG
	FGLDLGEELGGADDAGVGEENVETPVGGEGIVDDRLHARGVRGIELARVNLDGRVE
>Sbre-contig00153.g9791.t1	MPPPKVDNESPSLEHEERNEASLGAKLQNPLLGLSHDEVIADVDAFVDSKGLTEDRETFR	2.A.1.1	A1Z264 12 TMSs 2.A.1.1.69 Sugar/H+ symporter OS=Galdieria su... 736 e-88
	KGALVAQAINIPHGFETIDMLSEEDKAVLRKEESHRWHQPFMLYFLCSLCAGSAIVQGMD		P0AEP1 12 TMSs 2.A.1.1.1 Galactose-proton symporter - Esche... 552 e-63
	QTAVNGAQQFYFDEFGIEDPLLQGLLNGAPYACSALIGCWTNAPLNKFFGRRGTIFISCF		Q0ULF7 12 TMSs 2.A.1.1.70 Putative uncharacterized protein O... 532 e-59
	VSVVTGFWMAAADSWYNLLIARFALGFAVGAKSSTTPVYAAESAPKSIRGALAMQWQMWT		P0AE24 12 TMSs 2.A.1.1.2 Arabinose-proton symporter - Esche... 519 e-58
	AFGIMLGFIASVAFQNVTFLGEYSPWRWMLGSTSIPPLIVMLQVYLCPESPRWYMEKGKY		Q8G3X1 12 TMSs 2.A.1.1.42 D-Glucose-proton symporter - Bifid... 489 e-54
	DKAFQSVCRLRHSKVQAARDMFYAAKLIEIESEEREGRNLLKEFFLKRRNRRAAQSSWFV		Q1XF07 12 TMSs 2.A.1.1.79 Putative polyol transporter protei... 481 e-52
	MFMQQFCGVNVIAYYSTSIFENAGYSRSEALLVSLGTGAVNWLFALPAFYTIDTFGRRNL
	LLVGFPLMSLCLFFTGSSFFIPPGQAQLACVAVGMYLFMVIYSPSEGPVPFTYSAEAFPL
	HIRDIGMSSATAITWGFNFIISFTWPKLREAFGDAGAFYWYAAWNIFGWVFAYFMLPETK
	NLTLEELDMVFGVTNRKHAYYYWKKLPWYFKKFILRKDVAPMPELYQFDNAAPDEGEKSR
	RTGDKARESTQEETASDGPSDRVGETERL
>Sbre-contig00153.g9793.t1	MMVKRADAKQLAEQSEVIRLLEADRVPWYKKPNLRFLYLCLVPAAMGVEMTTGYDGSVLN	2.A.1.1	Q7SD12 12 TMSs 2.A.1.1.83 Putative uncharacterized protein O... 830 e-104
	GLQAVASWQTYFNTPSGALLGVLNASYNLGGLITLPIVPYVNDKIGRKHSITLGSLILLV		Q7SCU1 12 TMSs 2.A.1.1.82 Putative uncharacterized protein O... 554 e-63
	GVVLQSASVNTGMFLASRLVLGTGIPFAVSGASQLLAELTYPRERAVITGLFNVSWFVGS		P07921 12 TMSs 2.A.1.1.9 Lactose permease - Kluyveromyces l... 484 e-53
	ILAAGVTLGTYNIGNDWGWRIPSILQAAPSLLQLIFVWLIPESPRWLLSKDRSEEAFEIL		P49374 12 TMSs 2.A.1.1.39 High-affinity glucose transporter ... 380 e-40
	VKYHGEGDHESTFVNAEFAEISNQLKLEAENSKSRWVELIQTPGNRRRTLIAICVGLFSQ		Q64L87 12 TMSs 2.A.1.1.40 Xylhp (Fragment) - Debaryomyces ha... 352 e-36
	WSGNGLVSYYLAKVLTTVGVKDKRTQNVINLSLSCWNLVSATSFAFLTRYLFRRTQYLTA		P96710 12 TMSs 2.A.1.1.55 Arabinose-proton symporter - Bacil... 328 e-33
	FIGMTIVFSVWTGVSAHYAQTEDSDAAVAVVAMIFVYSALYNIMQPLTYVYVTEIFTFVH
	RAKGVAVLQVFTRGSTAFNSFVNPIGLDSIQWKYYLVYVAWLVVETMTVYFLYPETKGPS
	LEDIAYIFDSKPGNQKADLDEDHEIIHTDGKPPKE
>Sbre-contig00158.g9981.t1	MALGRWKVEDRVRIENPLSSMSDEEVRIDATRFVNSRAPFLGNKIEEVCRAAHVAKHIPF	2.A.1.1	Q9XIH7 12 TMSs 2.A.1.1.75 Putative polyol transporter 1 OS=A... 282 e-26
	YEHIARGYNSVDTNPPVILTKEEKEALVREKDKIISENGMWYVFITISLAAFIQGFVQGS		G4N740 12 TMSs 2.A.1.1.117 Glucose transporter rco-3 OS=Magna... 277 e-26
	FSGSNVYEGYWRRVNATEKYDHEMGITNGIAYLAAASIGCPLSDPVNQIAGRRGAIFLAA		A1Z264 12 TMSs 2.A.1.1.69 Sugar/H+ symporter OS=Galdieria su... 267 e-24
	ILIAGTSIGCAAIQTFDSEGSGDSPAWKALTAIRLVNGIGMGIKAVSTPILASETAIGYW		A0ZXK6 12 TMSs 2.A.1.1.43 Monosaccharide transporter - Geosi... 254 e-23
	RGTALLAWQLWVALGILMSNVFNLLFSLAQHPTTSLRLILAAPAVPSIMLAISLYFTPES		Q1XF07 12 TMSs 2.A.1.1.79 Putative polyol transporter protei... 251 e-22
	PRFYLRPHRGNYNPEMAYNELKRLRNTELQALRDLYLVHRSVSFSDHNPDTATADGSTAE		P23585 12 TMSs 2.A.1.1.111 High-affinity glucose transporter ... 242 e-21
	KPRLSVRLSRYFSRYKDLFVNPRLRNSTISSCTVALGQQLCGINIFAFYAITLFIRVMGD
	IEYGPDDVEVNRQKWQKAMLYSFAFGLTNFVFGIPAVGTIDTFGRRKWLLVTIPGMALAL
	VATAVSLEHPDPEIRVILALVFMLVLTAFYSPAMGPVPFTLASESFPLSHRENGCSVAIT
	VNLFFAGLLAWFYPILDTKLGGSRLKTENPPGGGGALGLFAGFNAVAFVLVFLLVEETKQ
	RSLEDLEQIYNISKRRFARFQATVQLPWFLRRWLLGAREEKPDFYDDSTKNVTSPEEDMA
	GDSPPGSPVEVLAPGDRWTGDLPMDDRPGSRSRYE
>Sbre-contig00158.g9987.t1	MPGKERHDPLMGVIPVPHGPETGSQEQQDTMPNDGVTTERERQIFSYLTHPDDSYTKEGT	2.A.1.9	A5H2U6 11 TMSs 2.A.1.9.6 Phosphate transporter 5 OS=Medicag... 404 e-41
	YWADLPVGKRLAFVNRVQNEEAGDEFKTFLQMLKKDPLSPLGWYVRNAILPGAGLGLEGY		Q8H6H0 12 TMSs 2.A.1.9.5 Inorganic phosphate transporter 1-... 403 e-41
	VLFSIGNLEPLFAATWPQCWGPDATECSSNWIASVTYLEVIGIMVGQIAVGFIGDWIGRR		Q09852 12 TMSs 2.A.1.9.8 Putative inorganic phosphate trans... 403 e-41
	WGLIQDAVIMFVGLLMLTASWGLTMQGWVICYAWSLFFYGFGVGGEYPITATSSMENSVG		Q01MW8 12 TMSs 2.A.1.9.4 Probable inorganic phosphate trans... 390 e-39
	AGKLSTRDDRLHRGRKVTMAFLMQGWGQLVNQGLLMILLLCFHHGSGNPPYSAVATQWTF		Q43650 12 TMSs 2.A.1.9.3 INORGANIC PHOSPHATE TRANSPORTER 1 ... 389 e-39
	RVSFALPAAGTLWLVYYRTYKMPHASRQLDIAKRKSNVTGYDVSSLKIACQHFGGRLLAT		Q8VYM2 13 TMSs 2.A.1.9.9 Inorganic phosphate transporter 1-... 388 e-39
	AGTWFCNDVFFYGNKLFQGQFIKVISPSDDSVMTTWIWNMVNVVVSMAGYYLASLLIDHK
	LYGRKTMQQVGFLMCFVMFVVPAFNYEYYTSPENIHAFQAMYFLSSFFNQFGPNSVTFLV
	AGEVFPTPIRATAHGISACIGKAGALLASVLYNYIDTQTKFYVVPWFGLAGMVLTLIWLP
	DTTGLDLKEQERRWHYIREGRESEYHGVAVHPQHLSWWERFRGVHKSYDQEKDMKDKIDE
	IRREWEAKEAEKRDHEVKGTAPAQSALDDDYFTDHVHDYFRETSNTGSNEKAAARGGEQT
	PSIQEMKPELKPEENKEKEVDTIHTKFPIWYHKLASSDISSNLETSLHHLQIQLRNLPLR
	VRSRKRRHPISLGRVNQHAVDKLLDQLCVRPHDLLLPFPPIRHNRARGAEVEACPVLHLR
	DYSVLTGHEGVVALVVGASVGGVSSCKDVSLGLDTEVLVDVKPPEAVLLAGNLLRESSSR
	HSGCPSRRHRLNALARAGGEAAAVEARDSGPELHLNTEALQRVNNGGVFTQDGPHTGGQL
	GGELNAGEAAAADNGRVLIELDGLFDAVDAKRVFRKAGDVGADEAASGGHDEAVVGQLGL
	STSGINVANLAACGVDSVDSSLDEPDTGGREEIREGDAHVLRPILVQPRPDDKLVLRRKD
	GNLDRGRALRVGDGASGGQGAPHAREADTNDEDSLLSLRHYKYEFGTKVYQSCL
>Sbre-contig00164.g10190.t1	MTDSRPNPYEADEENGVGARSTKHELNANKDAVIVNHLSHLSAAELRQRVDHFAEEKGLQ	2.A.1.1	A1Z264 12 TMSs 2.A.1.1.69 Sugar/H+ symporter OS=Galdieria su... 607 e-70
	DVAPLLYKGALVARDPLNFEHLDELDEDEKEAIRNETLHKWRQPRALYITVIICSVAAAV		Q0ULF7 12 TMSs 2.A.1.1.70 Putative uncharacterized protein O... 502 e-55
	QGWDQTGTNGANLSFPQAFGIGSSHGFDPWIVGFVNAAPYLSASMIGVWFCDPLNAWLGR		Q8J0U9 12 TMSs 2.A.1.1.58 Monosaccharide transporter - Asper... 464 e-50
	RITIFTSAIFCLFPVIGSAVSQNWVQLLVTRILMGLGMGLKASTVPVFAAESAPANIRGA		Q8VZ80 12 TMSs 2.A.1.1.34 Polyol transporter 5 - Arabidopsis... 462 e-50
	LVMSWQMYTALGVCIGLAANLAVYKTGDIAWRLQLGSAFIPAVPLAVGVFFCPESPRWYM		P0AEP1 12 TMSs 2.A.1.1.1 Galactose-proton symporter - Esche... 457 e-50
	KKNRYPEAYKALCRLRNTPLQAARDVYAIYTQLEAEAEVVGRSNYALRFLGLFTIPRVRR		Q1XF07 12 TMSs 2.A.1.1.79 Putative polyol transporter protei... 453 e-49
	ATLASFVVMIAQQMCGINIIAFYSSTIFVESGFTFFQSLLASWGFGLVNFLFAFPALWTI
	DTFGRRNLLLFTFPQMTWCLLAAALSSTLPKSATAHLALVALFIFLFAAFYSVGEGPVPF
	AYSAEVFPLSHREVGMAWAVASCFFWSGVLSITFPALLSSFGQPGAFGFYAGMNFVALVL
	IFFLVPETKQRTLEELDYVFAVPTRRHAGYQLTKALPYFCRRWVCMDKSATLEPLYRLEQ
	SEGAILDLIDEKARDDGEATTVELAGR
>Sbre-contig00171.g10438.t1	MIGRKSIRINGADCGLESIMVGVVTSLGGFLFGYDTGQISGMLLFHDFKYRFGSLQSDGS	2.A.1.1	Q400D8 12 TMSs 2.A.1.1.36 Putative low affinity glucose tran... 1108 e-144
	YSLNPTVESLVVSLMSIGTLFGSLTASFTADWFGRRKSLTFGVIIFIIGNIIQITAMESW		Q8J0U9 12 TMSs 2.A.1.1.58 Monosaccharide transporter - Asper... 1083 e-140
	VHMMMGRFAAGLGVGNLSVGVPMFQGECSPRQIRGAVVSSYQLMITLGILVSNLVNYGVR		P43581 12 TMSs 2.A.1.1.5 Hexose transporter HXT10 - Sacchar... 925 e-117
	NIDESDASWRAVIGIGIGFSIPLGLGALFLPESPRWLATRSDWEGARLSLARLRGVKDDP		P23585 12 TMSs 2.A.1.1.111 High-affinity glucose transporter ... 920 e-117
	HNQQVQHDLDEMRELLQKEREVGVGTWFECFFPRKTGVAKQVYRTFLGMALQFLQQWTGT		O74969 12 TMSs 2.A.1.1.21 High-affinity glucose transporter ... 913 e-116
	NFFFYYGATIFESAGIEDPIMVQLILGAVNVAMTFPGLYFIEKFGRRWPMVIGGFWQCAW		O74849 12 TMSs 2.A.1.1.22 High-affinity fructose transporter... 900 e-114
	MIVFASAGVAMDPVNDSRAGILMIVAACMFIASFASTWGPFCWVVVAETFPLRTRAKQAS
	VATAANWLGNFLISFLTPYANDGIGFSYGYVFAGCNIAGALITYFFLYESAGLTLENVDM
	MYSEPGLKPWKSRSWLPPGYTSRGDRIEDEPKNAGSDDGYGDKKDAGNGEQPGIEYKA
>Sbre-contig00174.g10525.t1	MASPKTETLHQEDPDRSSTEKSFHNGKEVNTASVALAAAVAEQKPKPFSNAMLRLYGIMT	2.A.1.1	P07921 12 TMSs 2.A.1.1.9 Lactose permease - Kluyveromyces l... 810 e-100
	VGYLVSTINGFDGSLMGAINAMKPYQQSFGLSGAGSSTGIVFIVYNIGQLVTLPIAPWLS		Q7SCU1 12 TMSs 2.A.1.1.82 Putative uncharacterized protein O... 777 e-95
	DGYGRRLAIFVGCVIILIGTAVQTPAKTIGQFVAGRFLLGMGAAIAQAVGPAYTVELAHP		Q7SD12 12 TMSs 2.A.1.1.83 Putative uncharacterized protein O... 691 e-83
	AYRGFMAGMYNNLWWVGNILAGWSTYGTNLHFDNPWAWRIPTVTQAALPAVVMLLVLFFP		A2R3H2 12 TMSs 2.A.1.1.119 Putative uncharacterized protein A... 460 e-50
	ESPRWLMSKDRTEDALAVLAKYHGDGDPNAAIVQLQYREILEDRETNASDNRWWDFRELV		P49374 12 TMSs 2.A.1.1.39 High-affinity glucose transporter ... 377 e-39
	RDKQSRYRAWMVVGIAFFGQWSGNNVVSYFMPQMIKNAGITNTNTQLLLNAINPIVSLIA		Q5A8J5 12 TMSs 2.A.1.1.73 Putative uncharacterized protein S... 359 e-37
	AVVGTGFLDKVGRRVMMMGALTGACLFFTLMTVFTAESSDKPNMAYGVIVSIYMYSICFA
	TGMTPCQTLYVVECLENRTRAKGTSLKFLAVNIAMIVNTYGISVGIEEIGWKLYIVYIVW
	ITIEIIVMYFFFPETGGKTLEELTVIFEAPNPRKESTRKTKVQIREGGHVIEVDKEGKA
>Sbre-contig00179.g10681.t1	MRLYFLNQSGPLAYLLFNRHSQLASSGSTIALTMGVRRTVLSCLFLALGGFGFGYDSGII	2.A.1.1	P49374 12 TMSs 2.A.1.1.39 High-affinity glucose transporter ... 600 e-70
	TSTIALPTFEDYFSHPSDTVVGGVVSAFQGGAILGTIFNMFFAHAMGRRWTVFVGSVVSV		Q64L87 12 TMSs 2.A.1.1.40 Xylhp (Fragment) - Debaryomyces ha... 593 e-69
	IGGSLQAGAVNMTMLIIGRFIGGVSVGQLTATIPMYASELSEPHYRGVLSGLLQWMLSWG		P11636 12 TMSs 2.A.1.1.7 Quinate permease (Quinate transpor... 518 e-58
	FLVAQWLGYGCSFSTTQFSWRFPLAFQNIPNMILIIGIFFLEESPRWLMERDRHEEARKS		A2R3H2 12 TMSs 2.A.1.1.119 Putative uncharacterized protein A... 501 e-56
	LNKLRSGRGDEIIDLEFREIRDVILADRAQGDINWKSIITKPTWRKRLILGCGVQFFGPL		Q5A8J5 12 TMSs 2.A.1.1.73 Putative uncharacterized protein S... 497 e-55
	SGINVINYYGPRIYKILDISTRESLLIIGINGALSIVWCSIGLYLLDRVGRVKPIMVAAL		Q2MEV7 12 TMSs 2.A.1.1.51 Glucose/xylose symporter 1 - Candi... 484 e-54
	GMASALLVNAVQGQYINEDNPHQLRSMVAMNFIFSFFYTPLGIISWVYPAEIFPVEVRAL
	GNAITTFTNWTMNLIFAQFSPQALTAIEFGYFYVFFALNLISFVCYWLFYPETKGLSLEQ
	LDELFGDQIVPHAMKDSVGAEAAFQKDEDLALQVENVEREKV
>Sbre-contig00185.g10869.t1	MDSEKSNGSQGGAISAQRKLASPLAGLPQSRLSGLADEFCVEHGITAAEDRRVFRLGAQV	2.A.1.1	A1Z264 12 TMSs 2.A.1.1.69 Sugar/H+ symporter OS=Galdieria su... 674 e-79
	AGGEGRWEDVEGLWEEERAALQKEEENKWANPKMLYLVVVICSLCATVQGMDETVVNGAQ		Q0ULF7 12 TMSs 2.A.1.1.70 Putative uncharacterized protein O... 518 e-57
	AFYKHQFGIGTDSIRDTWLLGLTNGAPYLFCSVLGCWLTHPLNKKFGRRGTIFICQVVLV		Q8G3X1 12 TMSs 2.A.1.1.42 D-Glucose-proton symporter - Bifid... 418 e-44
	IACAWQALTDTWWHLFIARCALGLGLGPVSATTPMFAAETAPPRLRGALVMQWQVWTAFG		P0AEP1 12 TMSs 2.A.1.1.1 Galactose-proton symporter - Esche... 411 e-44
	IMLGYAADLALYQVADLGGITGLRWRLMLASAALPAMLCAGLVWTIPESPRWYMGKGRHV		P96710 12 TMSs 2.A.1.1.55 Arabinose-proton symporter - Bacil... 398 e-42
	QAYRSMCRLRFQKVQAARDIFYADALLKAEDTAARASSIKELFTVRRNRNAFFASEIVMF		P0AE24 12 TMSs 2.A.1.1.2 Arabinose-proton symporter - Esche... 397 e-42
	MQQFCGINVVAYYSTEIFLAANFSEMSALCASLGFGVINFLFALPAFWTIDSFGRRNLLL
	TTFPLMAVFLLWTGFSFWLPMGATRIAMIIVGLYLFGMVYSPGEGPVPFTYSAEAYPLYI
	RPLGMSFATATTWFFNFLLAVTWPSLQSSMTPTGAFGWYAGWNVAGFTLVLLFLPETKGR
	TLEELDAVFDVPLRDLVSYGKRQFVWFFRHYLLKADVEKPEVPLADVGGDGASLPAMTSH
	ESWSSGRGSSLVAVPGEV
>Sbre-contig00187.g10924.t1	MVAAPKVNVGNVADPIVTRLVEEDKVPWYKKRNLRFMYIFLFFCCMGVEMTSGFDSQLIN	2.A.1.1	Q7SD12 12 TMSs 2.A.1.1.83 Putative uncharacterized protein O... 794 e-98
	TLQFSDSFHRYFGGGRVNEKGDYAIEPGMLGFVNSCYQLGSIFGVPFAPWLNQRFGRRWS		Q7SCU1 12 TMSs 2.A.1.1.82 Putative uncharacterized protein O... 567 e-65
	IMLGSLIMVVGAIIQGFSQHVAMYIIARMLLGVGILFCIIAGSSLIGELGHPKERHILTS		P23585 12 TMSs 2.A.1.1.111 High-affinity glucose transporter ... 403 e-42
	LFNSSYGIGQILASAIAIGTEKIDNDWAWRLPSLLQICPSLLQICTVFILPESPRFLMSH		P07921 12 TMSs 2.A.1.1.9 Lactose permease - Kluyveromyces l... 402 e-42
	DRDEEAAAILVKYHAEGDVDSLLVKAEIAQIRETIKTEMEASKQSWLDIIRTAGMRRRIY		P49374 12 TMSs 2.A.1.1.39 High-affinity glucose transporter ... 399 e-42
	VTIFIGLFTQLSGNTLISYYSSVLFDMMGYTEESVKTRINVANACWGFANATVIALIVPR		P54854 12 TMSs 2.A.1.1.107 Hexose transporter HXT15 OS=Saccha... 395 e-41
	FKRRKMFMLSATLMCLCFIAMTVSLQRLQVAEDAGVKNKAAGISALVWYFSYSPTYNIGN
	NALTYTYLIELWPYAQRSRGIAVQQIFGKLAGFFSTNVNSIALDAIRWRYLAIYCGWIAF
	EFFVVYMLYPETSGRTLEELAFLFEDKEYNDKMAAAVEKNIQYRESSDNVGGNLPPATQE
	TKIV
>Sbre-contig00190.g11000.t1	MAVKQTNVARAAEESEVTRLLKLDTTPWYKKPNLRRLYLCLVPAVLGVEMTSGYDGSVLN	2.A.1.1	Q7SD12 12 TMSs 2.A.1.1.83 Putative uncharacterized protein O... 703 e-87
	GLQAVGPWLEYFDYPSGALLGVVNAAYSIGSVIALPIVPWVNDRFGRKHSITIGSVIAFI		Q7SCU1 12 TMSs 2.A.1.1.82 Putative uncharacterized protein O... 433 e-47
	GAILQGTSVHIGMFLASRLILGAGIPFCISGASQLIAELAYPREAGILNGLFNESWYAGA		P07921 12 TMSs 2.A.1.1.9 Lactose permease - Kluyveromyces l... 364 e-38
	IIAAGTTLGTFSMPNDWSWRLPSLLQVAPAMLQLIFIWFIPESPRWLLSKDRDEEAFDIL		P49374 12 TMSs 2.A.1.1.39 High-affinity glucose transporter ... 297 e-29
	VKYHAEGDRNDPFVNAEYLEILDRVRHEIESSKRSWMELLRTPGNRRRTFIACSLGLFTQ		A2R3H2 12 TMSs 2.A.1.1.119 Putative uncharacterized protein A... 276 e-27
	WSGNGLVSYYLARVLRTVGIENFKTQNIINLGLTCWNLVTGVSFAFLTSVLRRRVQYLLA		P39932 12 TMSs 2.A.1.1.38 Sugar transporter STL1 - Saccharom... 238 e-22
	FAGMTAIFAVWTGVSARYDQTGDTGSAYAVV
>Sbre-contig00192.g11061.t1	MTETINVKPTAMHRPDDDIEHIDNPKGLAAEAAEKGQGVSGYETLSLWETVKLFKVNTAY	2.A.1.1	P53048 12 TMSs 2.A.1.1.11 General alpha-glucoside permease -... 417 e-44
	CFLVAFSAATDGYQIGINGNIIANAGFVRQFATATSDSGDPVLASPVLSAWSSIGSVGQI		P15685 12 TMSs 2.A.1.1.10 Maltose permease MAL6T (Maltose tr... 393 e-41
	IGMTTLPFLSDRFGRKVAMYWYWFILACSVLCESVAREWPVWLIGKLLAGVGVGCLQSTV		A3M0N3 12 TMSs 2.A.1.1.68 Glucose transporter/sensor OS=Pich... 385 e-40
	PTYIAEVAPVRIRGGLLMCYSFWFTLGQFFAPVALKVLADQDPHNYLTPIYTQWSQIGLM		Q2MEV7 12 TMSs 2.A.1.1.51 Glucose/xylose symporter 1 - Candi... 377 e-39
	LIVYLVVPESPTWCVNAGKLDRARAALRTLHRGVEGYDEEQHVQLLVLAIDHERAVAAEQ		Q8J0V1 12 TMSs 2.A.1.1.57 Monosaccharide transporter - Asper... 368 e-38
	KREKWYAIFKGTDGLRTVIALWTLMSQQFIGLTLFSTFASYFFQQAGVEDPFQATSITTG		P32465 12 TMSs 2.A.1.1.108 Low-affinity glucose transporter H... 366 e-38
	INLAACVASILIADKIGRRRISCSGTTLSWLMTAAVGILGVTPQVKATNYLFIFFACLWN
	IGMTVNGATGWGFIGEISSQRLRAYTAGFGAASTCVAGVVMNVLVPYMVNADEWGWGLKT
	GWFYAGLGLPFTVAMWFLIPETAGRSAAELDELFERKVKPWRFHKTKTATQRIVEVNRID
	AEEKP
>Sbre-contig00192.g11065.t1	MTSFTSKLALAAGAFAAQALAHGTVTGFVTDGKYNGGFLLDYYYMEQSGQTPPETAGWYA	2.A.1.1	Q64L87 12 TMSs 2.A.1.1.40 Xylhp (Fragment) - Debaryomyces ha... 484 e-51
	ENLDNGFVDGTGYDSADISCHRGGRPATSTASVSAGGTIEFQWTEWPESHIGPVITYAAP		A2R3H2 12 TMSs 2.A.1.1.119 Putative uncharacterized protein A... 462 e-48
	CDGDCADAEVEALKWVKIEEAGYESGSWAAIDLIENNNTWVTTVPENLAAGNYVFRHEII		P49374 12 TMSs 2.A.1.1.39 High-affinity glucose transporter ... 425 e-43
	ALHGAGSENGAQNYPQCFNIEVTGSGTESPEGVIGAELYSSTEEGILFDPYSGFDSYTIP		P39932 12 TMSs 2.A.1.1.38 Sugar transporter STL1 - Saccharom... 409 e-41
	GPALMGGAGSGSGGSAPPSSGEDETETDAPSSAAPTASAAPTTTAPAQESDATETEAPAQ		Q8VZR6 12 TMSs 2.A.1.1.66 Probable inositol transporter 1 - ... 404 e-41
	TEAPSTEAPTETETPEVEAPSQGNQEDNTGSLPETFTLDTFIDWLREAAGSATKARRHAR		P11636 12 TMSs 2.A.1.1.7 Quinate permease (Quinate transpor... 388 e-39
	DLTMQFHNSHVDVNLLAILALGRLNIKGPEHPRNVDRHGRGAEVHSGADTAAPAEGAVTK
	GTGVLTLLGEALRSELVGLGEVGVVEVDCPPLASAGEQGSKVDQRKLTAPERRDNGTPLG
	DEHALVNIVGGTSMRRPAQNRDRPPPELLKSRKAVGADDPVELGAGFGDELRAEFYAGED
	EAREGAGRLVNHFQKSLFLRQPKGSVKRGVYGTHRLDACAKRRPSGIRNFQIRHAEALLL
	PELGVSLHNDIRVHILDPPPKLPPPPPERPVLRHQPPHAPGQQLRPHYEAWARRVLCPAL
	LEEVPRRLRGAENYGGGRPHLEVDDIAVLFRELVEPEPGLADSGFECWRPRGKLGAAGAK
	FPLEMELLGHDALVGEGEHEVGNHDRAAHNGHDRTVHCGRTRTPTRKECESPFGAHLIVV
	ALVLGRSRWKENTSLLSTGFSSSAREGKMKGPAWLTKSFLTSILLGLGGFLYGYDSGIIT
	PSLALSSFLSYFDNPDAPLRGAIVSVYQAGAWLGSASVGVTSDWLGRRKAIAFGCVWGVI
	GAALMAGAAHVGMLIVGRLLIGYAVGTITGVAPVFGAEIAKTEERARITGINQMMVAWGF
	FVALWTGVGEGKWSNPNQWRLGFAIQGIPAIILGIAVLFIPESPRWLCLKNRPDDAQAAF
	RSYHHDGTNDAWCDEQFTLINLNIRVEIEEQRKLSWADLFRTPSFRKRLFVGSFVWAAAM
	LSGISFVQYYQTAIYATLNFNEERQLLVSGLYGTVAPVACFLSLFFVDKLGRKTILVTSS
	ALLSLSYTIITILAAVFPAIPGQPTNEAAQRGLIACIFFVSANYSALLGPMSWIVPPEVF
	TTELRAKANAIVQVIHYSISLIITQCSPIALAEVGWKYYILFILTNAICAVIFAIAYPET
	RGKSLEEIDEIFGDVKTIREFDPEDKGTFAVQEADDVKEK
>Sbre-contig00199.g11295.t1	MRTWLGRGKTLQAGITICCLVAFILYGYDQGVLSGILQNEDFLNQFNHPSDSETGIIVSC	2.A.1.1	Q5A8J5 12 TMSs 2.A.1.1.73 Putative uncharacterized protein S... 789 e-97
	FNLGCLAGCFITFMTGDYLGRRWSIWIGMGLVIVGATLQASSFSVAQLVVGRIITGLGTG		P39932 12 TMSs 2.A.1.1.38 Sugar transporter STL1 - Saccharom... 728 e-88
	MKTSTVPMYQSELCDRNARGKLVSAEVMFVGIGICIAYWFDFGMSFVAGSVAWRLPIAFQ		A2R3H2 12 TMSs 2.A.1.1.119 Putative uncharacterized protein A... 539 e-61
	MSFAIGVVFLVFALPESPRWLYQRGREDEAIEVLCNVHDKEPTDEYIVAERTAIVEAIQV		P32465 12 TMSs 2.A.1.1.108 Low-affinity glucose transporter H... 527 e-59
	ESAATANKSFWSIFKNDEVKTGYRVLLAWGIQFMNQASGINLVVYYLPTVLVENVGMSTR		P23585 12 TMSs 2.A.1.1.111 High-affinity glucose transporter ... 517 e-58
	MSLILGGCVNLMFPIGSLGPSLALDRMGRRKTMMIGCTCLSISMMMVSAMLSQATNPDDP		G4N740 12 TMSs 2.A.1.1.117 Glucose transporter rco-3 OS=Magna... 506 e-56
	RGKAFGAAATAFFFIYMFTFGASVNCVPWVYVPEILPLEARTRGTAVGVSSNWLWNFTVV
	MITPVIINRLQWKAYFIFMATNLVFVPVVYFFYPETSKMRLEDMDHFFSSGEDPVAVARR
	YAAKIKSGEYDPEADLVTGVTSGSEEKVVVEGPRTSYGEKVASTEAPRAE
>Sbre-contig00210.g11619.t1	MFKKRVKSAKERREERIKLVGPGLASALPEAEKPWWTQLHLVRLNAILMVCCLTAATVGY	2.A.1.1	Q7SD12 12 TMSs 2.A.1.1.83 Putative uncharacterized protein O... 611 e-72
	DASMMNALQISPTWKAYYNYPTEGKLGAINALLPAGKICGSLIVAPFSDKFGRKISLVLA		P07921 12 TMSs 2.A.1.1.9 Lactose permease - Kluyveromyces l... 452 e-49
	FIVAIVGAGIQAGAVNFGMLLFSRWLLGFGAGFMSQPSPILIAELAYPTNRAKLTSLYHC		Q7SCU1 12 TMSs 2.A.1.1.82 Putative uncharacterized protein O... 414 e-44
	FFYVGAIAAAWVTFGTLKMDGDWSWRIPTLLQGAAPLVQLVFSYFLPESPRYLIAKGKVE		P49374 12 TMSs 2.A.1.1.39 High-affinity glucose transporter ... 362 e-38
	EARECLIKHHAAGDYDSRLVNYEITEIQEALIAEQNSEQSGIKHVLSGHANRRRVLVTTI		A2R3H2 12 TMSs 2.A.1.1.119 Putative uncharacterized protein A... 317 e-32
	LAVAAQWCGNSVVSYYLTLVLDSIGITDATDQSLINGGLQIFNFLATIGFGAMLVDRLGR		P32465 12 TMSs 2.A.1.1.108 Low-affinity glucose transporter H... 285 e-27
	RVLLLWSALGMAIAYIIWTILNARFEETKSVALGYAVIPMLFVFYFHYDIGMTPLLYAYP
	TEIFPYELRSWGVAYTVIMTNAGLLIGQVANPIAMANIGWRY
>Sbre-contig00212.g11669.t1	MSDHKSMHTTDANDETSSPDKATHLENDTPDQSVEISYDNKGISGIIRSPYVFGAALLAS	2.A.1.1	A2R3H2 12 TMSs 2.A.1.1.119 Putative uncharacterized protein A... 570 e-65
	FGGFSFGYDQGVISLILTMPQFRGRFPEVSPEHPSYGFNTGFMTGMLELGAFVGCLFFPM		P49374 12 TMSs 2.A.1.1.39 High-affinity glucose transporter ... 568 e-65
	FADKYSRKWGLAVATTIFTIGAIIQTAANNYGALVAGRTIGGIGVGTLAMGAPLYISEVA		Q8J0V1 12 TMSs 2.A.1.1.57 Monosaccharide transporter - Asper... 543 e-61
	PPNLRGSLLVLEFISIVVGAVVAYWITYGTREISGTWSFRLPFLLQIAPALVVGLGIQLF		G4N740 12 TMSs 2.A.1.1.117 Glucose transporter rco-3 OS=Magna... 543 e-61
	PFSPRWLAMKHRNEDCLRSLETLRRLPGTDERVQAEWRGILKEVEMQELALDREHGLDTN		Q5A8J5 12 TMSs 2.A.1.1.73 Putative uncharacterized protein S... 539 e-60
	FAVLELKQWGDIFKPKYLRRTVVALGMPFFQQFSGINAFVYYAPTFFAALGQDYEMSLIL		Q2MEV7 12 TMSs 2.A.1.1.51 Glucose/xylose symporter 1 - Candi... 532 e-60
	SGMVNICQFVAGIPTFLFLDKMGRRKLAIFGGIAMGIPHIIMAGIVSKYDNRWEDNTGIG
	WFGVALIYIYVMAYATSYGPLPWCLPAEVFPSSARAKGVGAATAMSWLANFIVGVIVPEM
	QIKLGWGTYLFFGCFCFAAAVFSFFLVPETAGKSLEQMAEVFGDGLGDEERELEMQAAAA
	AAAAARTGNGEGSREEVWKRRHGLPGANHQLSTKKHAEAGFYVVLQTYYA
>Sbre-contig00213.g11685.t1	QQVDSRDGPAPAMSETKQPPAEHLEENANSQSQAAVTASSAAARFEHRQRDLSWQKALKE	2.A.1.1	P53048 12 TMSs 2.A.1.1.11 General alpha-glucoside permease -... 503 e-55
	GKWPLAWCMYMFFICITWGFDGLAGNAVVSIAEFRKDYGTFYEGEYIIDANWQLGFQAAT		P15685 12 TMSs 2.A.1.1.10 Maltose permease MAL6T (Maltose tr... 466 e-50
	LFGLVGGGLIANVVINRVGRQIAILCGYVLLITGVFLQVFAKDLAWFFGGKVLTGVPLGI		Q8J0V1 12 TMSs 2.A.1.1.57 Monosaccharide transporter - Asper... 403 e-42
	FTTAAPPYAAEMAPLVIRGSISAGMNFAIVLGQLIGYGVVRQTSLYGDARSYKVLFASQW		P32465 12 TMSs 2.A.1.1.108 Low-affinity glucose transporter H... 357 e-36
	GFCAVGLAILPFFPESPYFLVNHGRPDKARKNLERLHEPDYDYDGHMANIQEILDAENAS		A3M0N3 12 TMSs 2.A.1.1.68 Glucose transporter/sensor OS=Pich... 350 e-36
	RDSQGGIRDCFSEQHWKRTMVATSMFFIQNACGSAWVVGYMSXIFADLGHGKDFMQLAGM		P32467 12 TMSs 2.A.1.1.30 Low-affinity glucose transporter H... 347 e-35
	DTSQSFDTTVGLMGVMVVGNLCGWFFVDWFGRRATALWGAIILAVTLLVIGILAVIDAPG
	ALWGQVAFMAIWSFVYQGTLGAVAWPIASETATTRLRAPTQALATVVNGLSSAIWSFSLP
	YAINPDQGNLEGKIAFIFFGVMFVSVVYIFFMVPETKGRSFLEIEQLWAKGVPPRRFGET
	EVVVLPVDGGKEVD
>Sbre-contig00215.g11726.t1	MTTKMAKPSTEEAPLPTGSDDFQGLCLNDVIPRDRKPWYSDWTLWRLNLLLMCGLLTQTA	2.A.1.1	Q7SD12 12 TMSs 2.A.1.1.83 Putative uncharacterized protein O... 758 e-93
	TGFDASMLNGMQSLPQWQEFFGEPKGTRLGAMTFGPNGGVLISILISSQLCDWFGRRKPI		P07921 12 TMSs 2.A.1.1.9 Lactose permease - Kluyveromyces l... 514 e-57
	AGGSAIIIIGSIIQTVATNYGMFVASRFIIGFGLGIVSTASPPLLSEVAYPTHRGKIVSF		Q7SCU1 12 TMSs 2.A.1.1.82 Putative uncharacterized protein O... 480 e-52
	LMVSWPLGALIAAWVTYGTFQMESSWAWRLPSLLQATFSIAQGILSFFAPESPRWLIYKG		P23585 12 TMSs 2.A.1.1.111 High-affinity glucose transporter ... 408 e-43
	RYEEAKAILVKWHGYGDPNSRLARFEMAEITATLEMEKLQNASRWAEYISSKGNWHRFFL		P43581 12 TMSs 2.A.1.1.5 Hexose transporter HXT10 - Sacchar... 373 e-39
	ALYIPAMLQWSGNALASYYLSKVLITINVTDPKTQLIINGGLQIWGFLSAIAFAALVDRA		P32465 12 TMSs 2.A.1.1.108 Low-affinity glucose transporter H... 371 e-38
	GRRKLFLIGMAGMGVSYVIWTACSAVNQETGFRHMGYAGAVLAMIFVFQFWYHACSPIGA
	TYIMEVTPYSLRAKASMLYQLTGNLAGVYNAFANPVAMEAIAWKYYIVWCVAIGVHFVLI
	WFFFPETKGRSLEEVAEIFDGPDAAAGTNAMRQMGLDVNADDAIKFSGQKGRHSSKGGDE
	HLDRI
>Sbre-contig00215.g11731.t1	MASFLQKVVKNEAMKQDPPEIYGWRAYALACSACFGGLIFGIDTGVIGGVLRMPEFMELY	2.A.1.1	A2R3H2 12 TMSs 2.A.1.1.119 Putative uncharacterized protein A... 837 e-99
	KLTDEHATALERANLSANIVSVLQAGCFLGALLAATAADRFGRRPVLIWGAGAISVVGVI		P11636 12 TMSs 2.A.1.1.7 Quinate permease (Quinate transpor... 711 e-81
	LQAAASGHLAPMYIGRFVSGFGTGFASMVNPLYVAENAPRAIRGGLTGIYQLFIVFGIFL		Q2MEV7 12 TMSs 2.A.1.1.51 Glucose/xylose symporter 1 - Candi... 627 e-70
	AYWINYGCIQHITGTARYMIPLAIQGLPPLLLMGSMAMCNESPRHLAKQDKWEEARAVLS		Q8J0U9 12 TMSs 2.A.1.1.58 Monosaccharide transporter - Asper... 619 e-69
	RIRALPSDHPYVANEFNDIRTAIEEENAILNGASWKTLQKEMWLVPANRKRVLISIGLMV		P32465 12 TMSs 2.A.1.1.108 Low-affinity glucose transporter H... 609 e-67
	GQQMTGTNAINYYAPQIFASLGVTGESNELFATGIYGLVKLVAVAVFVVFVADSLGRRRS		Q8J0V1 12 TMSs 2.A.1.1.57 Monosaccharide transporter - Asper... 603 e-67
	LMFAGVGQGCAMLYIGIFIRIVQPGEGETVSAAGYVALVCVFLFACIYQFGWGPVCWIYV
	SEIATARLRATNVSFAAATQWLFNFVVSRAVPPMLEEMGVGGFGAYIFFACFCFTMAVGV
	WFFVPETKGLSLETMDELFGHTTALDSKKDVEAASVQHVSRKDWQGEERRPETAGKWGQM
	SAIILGMLGTTSDAAGAGFSSGLARVRDKSPALLRGGLFATSTYGIQLAPNLQDAYRKSP
	RQPAAPLQQSVHHLQAPQGALRRHPAVRTLRRAGVTPGSSGAGSLDAGSYRSDPAMAVGI
	PTFPSPRSLLGRQRWLRSSCGDSGNLSFLGDILPLARRAIGPCPLVDGPSQSQVAEAQPP
	PGEVPNQPPSKPTVEEGCHLARWCMRATSYMLRAVDGPRIFEQMRQWLGRDDNDSAAVSA
	ANYLILAVGALSCHEEKDHTAEAYFQYGRQLVFPRLMDQSSVGLIHCYMLMAFYLILVSR
	LDAALDYVGLAVRSAYTLGIHCADVSHLFVEEELTDRERLWKALRQLDLFVSTTLGRPIS
	TRETRDTKVSERYSATLDLSVIIETTILALQSERGIEKGLLDRLTEHQRMWSTRMMGSLE
	ADGITPDGLGGESGIVYADVKGSYYWSVMLLTRPSLLEYASRHISRSQTELSTVLDQNPH
	FNGGVSDKVFAYAGVCSAIRSMDLLQDMLPLSNVPKRLPFTVNLAFSAALTLGVAVFADL
	DQIFPIEKGLRVSKDLLEKFERHDPLARRYLGIVEDLQDARDRYVEKRTRQVMENVEASV
	GGLVGQIHGDVSSEAPRSEIEPVHISTASSGLAEGFGWPLDVGSSEPWEPADVAIVPESV
	MFDDDALQGLHQDFMNGADGFEALLTPGLSDTSYPFLLS
>Sbre-contig00217.g11785.t1	MGAASGAAPAGEIEIAYGPSGVKGLAREPYIFFLSCFASIGGVLFGYDQGVISGVLVMNN	2.A.1.1	Q64L87 12 TMSs 2.A.1.1.40 Xylhp (Fragment) - Debaryomyces ha... 1118 e-146
	FAKQFPLLSSDDTLQGWMVAVLTLGAMVGALVNGPIADRLSRRWSILLANVVFLIGSIIQ		A2R3H2 12 TMSs 2.A.1.1.119 Putative uncharacterized protein A... 722 e-87
	AAAVNIPMIFIGRFIAGLAVGQLSMVVPLYISELAPPNLRGSLVALQQLGITTGIVSAFW		Q2MEV7 12 TMSs 2.A.1.1.51 Glucose/xylose symporter 1 - Candi... 651 e-77
	INYGTQYIGGTGDGQSPVAWRLPLALQCVPSLVLAGGTFFLPYSPRWLIMKDREEEAMAT		Q8J0U9 12 TMSs 2.A.1.1.58 Monosaccharide transporter - Asper... 619 e-72
	LVRIRRVPETDQRIKLELLEIKAVGIFDKETTDAMYPGITSKVTLAYKQYTSLLTVRHLN		P23586 12 TMSs 2.A.1.1.60 Sugar transport protein 1 - Arabid... 613 e-72
	RRLLIACLLQLIQQFTGINAIIYYAPQIFQKIGLDGNSVDLLATGVVGIINFLSTIPAIM		P39924 12 TMSs 2.A.1.1.110 Hexose transporter HXT13 OS=Saccha... 611 e-71
	FMDRWGRKKVLLVGATGMGISQLIVGTIYAVYKDSWETNRDAGWATAVFIWIYISNFAFS
	IGCVNWIMPSEIFPPGVRSQAVGLAIGTNWLSNFIVALITPRMLNAIEFGTFYFFLAFCI
	FLWVWVFFWVPETKGVRIEEMDKLFGGNQGEQDLQRIADIRERLGISSDGVLEEKEKDGY
	TGAEQLEKPDKE
>Sbre-contig00225.g11997.t1	MDAIARFKSFLGASGPEARGYMPLEREPTSSQNTPRALAKAVVRLHVLCLFYGLGTSVWG	2.A.1.1	A2R3H2 12 TMSs 2.A.1.1.119 Putative uncharacterized protein A... 514 e-58
	YNIGVLSSILVHPGWISAHNDPTPHQKGIVTGVYYIGTWLGYVFVSRPLSDSLGRRYAAM		P11636 12 TMSs 2.A.1.1.7 Quinate permease (Quinate transpor... 408 e-43
	AGTAVLCVGAGMQARSRGLAAMILGRAVCGLGVAVISTSVPLYQSEVSPAKDRGRFVTMN		P46333 12 TMSs 2.A.1.1.106 Probable metabolite transport prot... 397 e-42
	HIGFVVGLAVGLWVGYGMSFWTGPTGDFYGWRVSILLQLIPALTFAAGLPFTPESPRWLA		Q2MEV7 12 TMSs 2.A.1.1.51 Glucose/xylose symporter 1 - Candi... 393 e-41
	EKARLDEAASTLHYLREGISTAPETTAELSAMIASAHYVLPSLSRSKPLLARLWRASLLH		P96710 12 TMSs 2.A.1.1.55 Arabinose-proton symporter - Bacil... 388 e-41
	FMAQMCGAAAMKYYLPTLLAGLGIGTRMALMAGAAEATLKVGFSVVEMLIVDTAGRRVTL		Q12300 10 TMSs 2.A.1.1.19 High-affinity glucose transporter ... 390 e-40
	GIGCAAMASGMFFNGALPLVFPDNSSRAADMICVVFIFVYAFGYSLGFGPAAWLYGSEIP
	DGPDAQIFPTSVRARGLNLSASAGSVGSVIVAQVWPVGVDVLGSNVYFIFMAVNLACIPS
	LPKIIYLFYPETKGRSLEDMDELFGTVEGPPGGDGGADAPDVAVG
>Sbre-contig00229.g12116.t1	MTASNSDVAVDTAGPATGVIPTYWGVSGKKLQWLVTALATTDFLLFGYDQGVMSGLIGDK	2.A.1.1	Q5A8J5 12 TMSs 2.A.1.1.73 Putative uncharacterized protein S... 1168 e-154
	AFLHDFPEVETQGSEYEGFVVSIYAVGCFLGAVFILYFGDFLGRRWSIYTGACVMVIGVI		P39932 12 TMSs 2.A.1.1.38 Sugar transporter STL1 - Saccharom... 1135 e-148
	IQIASVPPNPGATAQFIIGRCITGIGNGINTSTVPTYQAECSRSHNRGKLICIEGGNVAI		Q64L87 12 TMSs 2.A.1.1.40 Xylhp (Fragment) - Debaryomyces ha... 591 e-69
	GTMIAYWVDYGSIHGPHAFTWRFPIAFQCAFAFAALAMVSRLPESPRWLLTKDRAEEATK		P13181 12 TMSs 2.A.1.1.6 Galactose transporter (Galactose p... 559 e-64
	VLAALDAKPVEDSSVRAQVSVIVESIKASGHAGGVTPVSALFTGGKTQHFRRMILGLSSQ		P39004 12 TMSs 2.A.1.1.31 High-affinity hexose transporter H... 524 e-59
	MMQQLSGCNAVIYYFPILFENSIGVDHNMSLLLGGVNMIVYSIFATTSWFAVERVGRRKL		P32467 12 TMSs 2.A.1.1.30 Low-affinity glucose transporter H... 522 e-58
	FLIGTVGQCLSMVLTFGALIPGDEESAKGAAVGLFTYIAFFGATWLPLPWLYPAEINPLK
	TRAKANACSTVSNWIWNFFIVMITPVLIDNIGWGTYLFFAALNAIFFPIIWWFYPETSQR
	SLEEIDLIFAKGFDENINYVTAAKQLPRLSPEEIDREVHNYDLEEKPAVSPPDSSSNN
>Sbre-contig00241.g12423.t1	MAPTTPQPNEKPPADSFPDEKSDHAEIAKIEDDPEGHAMRVAREEKWRVDEYIESMEQEV	2.A.1.1	Q0ULF7 12 TMSs 2.A.1.1.70 Putative uncharacterized protein O... 1566 0.0000
	RDSGRTKGRLEINPKSAKHFTWVMVVFASMGGMLYGLDQSLISTANLFIPDALDLDSDQV		Q8NJ22 12 TMSs 2.A.1.1.33 Hexose transporter (Similarity) - ... 1151 e-142
	SMVNSALPLGAVGGAILLTPCNEFLGRRMAIIIATILYTLGAGLKAGARDYGMMISGRVI		Q8VZR6 12 TMSs 2.A.1.1.66 Probable inositol transporter 1 - ... 511 e-55
	MGLGMGIETGTVPIYVAETVERRLRGNLVSLYQFNIALGEVVGYAVGAMFFHVKGNWRYI		Q8G3X1 12 TMSs 2.A.1.1.42 D-Glucose-proton symporter - Bifid... 476 e-50
	LGSSVVFSIAMFLGMLVLPESPRFLMYKNKQLEAYRVWRRIRDMETDDAKAEFFVMKESV		Q0WWW9 12 TMSs 2.A.1.1.103 D-xylose-proton symporter-like 3, ... 461 e-48
	QYEMKVTKENGAGSRWVIFDFITNPRARRAFIYANTMILLGQLVGINGLLYYLGTLMQQV		Q8L6Z8 12 TMSs 2.A.1.1.45 D-xylose-proton symporter-like 1 -... 450 e-47
	GFDKEHATYMSMVGGGSLFIGTIPAIFTMERFGRRFWALLMLPIFLIGLVLVGVGYLYDP
	ETEPAKVQGLYLTGLIIYMLFYGPYACLTWVIPSEVYPMYLRSHGMSTTDAMVFLGSFIV
	TYNFNSMQEAMTRTGLTLGFFGGIAVLGWFYQLLFMPETKNLTLEEIDLVFSKPTRKLVM
	ENLKSSKETISLLLRFRFKEVFADKQNLNDILSHKFHLSLHSSCLTISAEAVEAVEGAAE
	GAAAGMLAPEYSRNAVQPRPQVTEDEDASQSKKLGQQLSQLSLTPSFTQRPGYGTTGRAI
	TVWANYVEMATSSDMALYRYNITVSPVATGRKLNQIIRQLVDSPELAGVRSSRRRKLINV
	LYHNENHDEPRDDAPMYTARVLYTNTLSVGDLVNHLKPTGPPSFLDREPTIKALNIFLDS
	YAKTSPNFATIGTSRIFSLSPPETDRDSLGAGLIAIRGFFASVRAATSRLLVNVNVSHSV
	FYNSGPLDGLMREYMQCNRSMPALASFVRRLRVKTRHLKTKKNKKGEDMIRAKTIIGLAT
	QNDGHGMGHPPRIVAFGAGPKNVMFWMDPAVGKGGSPGGGGKKSKGQGGKPPQPISGGSY
	ISVSDYFRQSECRIALVTSPSSQSESRQLTRMLIAHSREVDPALPVVNIGTRERPTYLPA
	EACEVLPGQNANTKLSPEQTEKIIAIEVRKPWANTESIMSNDWTRRACLPRRTLCWLTRW
	SYILIRHPGPQSPYESKDPVEVTKAFTKKLKKLGITTSEVLQGRKLVLSRPDDPMLETVI
	RNAAAEFDLFLVILPSATSPVYHRVKSLDHLTYGIHTFNLKLAGHNQLVDPSRLGIINED
	KTMVVDIDATHPSPGSSKVALSIAGMVASIDKNVSQFSGVITVQSGARQKMVSAMIEMLK
	SRLCLWKELGKHKAFPENILIYRDGLLEG
>Sbre-contig00280.g13259.t1	MSGSLRQRLQDVSIYLVLLVVIATLGPLQFGYHLRTDADPSRQAELNAPEDVLTCRTSKL	2.A.1.1	P38142 12 TMSs 2.A.1.1.96 Probable metabolite transport prot... 544 e-62
	NRSLSHLTRKLPDDPPWLARCIPMTDAAFATVSSIFTLGGLMGALSAGPVASKRGRLIAM		P53142 12 TMSs 2.A.1.1.93 Vacuolar protein sorting-associate... 440 e-48
	RLTAACYLVGSIIETLAGGVFAMVVGRLVTGLGAGASTVIVPIYISEVAPPSERGMFGAM		A0ZXK6 12 TMSs 2.A.1.1.43 Monosaccharide transporter - Geosi... 385 e-40
	TQVSINLGILATQTFGYLFSHKSLWRWVFAIGVFLSLGQALGLLGVPESPAWLAANGQPT		Q07647 12 TMSs 2.A.1.1.12 Glucose transporter type 3, brain ... 365 e-38
	QARKTLQRIRGRNVDISDEVAGWDKDDEDGDDSAAEDARLLSQTAEPSAAPTPAVPVSKQ		P11169 12 TMSs 2.A.1.1.91 Solute carrier family 2, facilitat... 349 e-36
	GGHLGFLEVARDPHYRPALIACIGIFLAQQFCGINSIVMYSVSLLADLLPFSSALLTIAV		Q8TDB8 12 TMSs 2.A.1.1.90 Solute carrier family 2, facilitat... 343 e-35
	SFVNLVMTLACSPLPDRIGRKRCLFISIAGQGTSALVLALSIVFGAKLISALAVAFFVGF
	FAVGLGPVPFIMASELVGQEAVGAAQSWCLASSYTATFLVVQFFPLVNKWLNAWLGGAGW
	VYFVFAGLAAASAAFVAWRVPETLGKKDVDEVWGRTRRVD
>Sbre-contig00283.g13316.t1	MCMVLYGYDASVFNAAQGSDHWLEWFDLDLKEDSNLLGLVNTSYTIGAIVSGWFLGGPIS	2.A.1.1	A2R3H2 12 TMSs 2.A.1.1.119 Putative uncharacterized protein A... 446 e-47
	DYFGRRWGMGVGCFLTIVATFIQAFAPWHNLGCFIGGRVLIGLGQGIALTSGPIYIGEVA		Q8J0V1 12 TMSs 2.A.1.1.57 Monosaccharide transporter - Asper... 392 e-40
	PADIRGKIMTFWQMFYSVGSFIAYWIAYAVNLNRDKLGHWDWRLIVIFQILVPLIVCIVL		Q8J0U9 12 TMSs 2.A.1.1.58 Monosaccharide transporter - Asper... 392 e-40
	PFQPESPRWYIQKGKIEKARNAMSRIRETEEEVEEELLSIREAVEYEKEALSGSYLDLFK		G4N740 12 TMSs 2.A.1.1.117 Glucose transporter rco-3 OS=Magna... 378 e-38
	DPSVRKRLYIVFGLNILQQLSGQGTLNSYSSSIYKTVWASNEKINLINALNATFGIIFTL		P46333 12 TMSs 2.A.1.1.106 Probable metabolite transport prot... 374 e-38
	NTMWTADRYGRRWLFFVGAAGMALCMMLVPVVGIVTPDIIGPDGTATKSEPVGIAIVFLL		Q7SD12 12 TMSs 2.A.1.1.83 Putative uncharacterized protein O... 376 e-38
	FLFIFFYKPSWGATVWIYTAEVFSMNVRAQAVGMCSQMQNVANTIFQQFFPTFLANEGIK
	CLFFFMAANICMIAYTWFFVPETKKVPLEEMDALFGGKSHVTEGSGMVKGDPAVADRDSK
	DGEEAQQEHRENKVSTTTRKFPLSDICKTSARYSMEHFKTIPWCAELISAPELREFTPTC
	RQPHSDAPVASRDQLFRKTLNHDDAIPNCIGLYQDPTKLSADATAGAKTPQDGPTLYIKS
	ATLLFDLKPGVKGYNGSAHGGLISSMIDEAMGSLISINYLTQATLEAKGGRLPPGTLDLN
	STRVFTAGMNVRFQKPVPVPGAVAVTASFARIEGRKIAFDVRVTGERGFEFASATASASQ
	YSPFPGFSKSYLFGSLPSLGWTVKEPGMDAMSPSTITVPFVPSNLQKVRGPRKRVVEVRI
	PCWPCGKVRIIEVAASTPSMRFCDAAILGIPKTAGTQCGVLQPRLRGERRDLLIKAEIGK
	NAQDIPNLPVLVEHLLQRHREGEIASPHSLHHKHPFFLRRLEDLPGLRRIQRKGLFTEDV
	LPVANSIETVRLVESMRCADVDDVDVRVSVYLLVAAINGRVFAWEKLRGEPLPLFGRRRA
	DGLDDVVRLGGWAGDDEVGDEPGRNLAGGDDAPADCGLFGGHLICTVTWN
>Sbre-contig00285.g13370.t1	MSPSSRRGAAVVGELAFVVQGIMLSKQVRXFDFVFGGTVHGSACWRIPIALQAIFLISTF	####	Q5A8J5 12 TMSs 2.A.1.1.73 Putative uncharacterized protein S... 119 e-08
	TLTPIVAESPRWLVCTGRELEVYEIVAQLHGRGESSDSPGVRDQANVILDVARHVVEVEV		O74849 12 TMSs 2.A.1.1.22 High-affinity fructose transporter... 108 e-07
	K		Q8LPQ8 11 TMSs 2.A.1.1.84 Monosaccharide-sensing protein 2 O... 98 e-06
			Q7SCU1 12 TMSs 2.A.1.1.82 Putative uncharacterized protein O... 96 e-05
			P39932 12 TMSs 2.A.1.1.38 Sugar transporter STL1 - Saccharom... 95 e-05
			P95908 12 TMSs 2.A.1.1.15 SUGAR TRANSPORTER (SUGAR TRANSPORT... 94 e-05
			O74969 12 TMSs 2.A.1.1.21 High-affinity glucose transporter ... 94 e-05
			P07921 12 TMSs 2.A.1.1.9 Lactose permease - Kluyveromyces l... 91 e-05
			A2R3H2 12 TMSs 2.A.1.1.119 Putative uncharacterized protein A... 88 0.0002
			O34718 12 TMSs 2.A.1.1.26 METABOLITE TRANSPORT PROTEIN - Bac... 86 0.0003
>Sbre-contig00288.g13440.t1	MSSEKPLDVAHTEDAQQATPDSRPVKMKEVKVQSVDLANAIAQDKPSYTTRSQLKLYAFM	2.A.1.1	Q7SCU1 12 TMSs 2.A.1.1.82 Putative uncharacterized protein O... 881 e-110
	LLCTLNGIMNGYDGSVMSSINAMDQWHDYFGVGMTGSSLGLVMAIYTAGQICGSVFSGVL		P07921 12 TMSs 2.A.1.1.9 Lactose permease - Kluyveromyces l... 702 e-84
	IDSLGRRAGMFTGSCFIIIGSVLQAASPNLPAFIGGRFIVGFGVPMCIMGAIMYIVEMAY		Q7SD12 12 TMSs 2.A.1.1.83 Putative uncharacterized protein O... 693 e-83
	PTWRGLAGGAYNVLGWYIGSLTASWASYGTGNIHNSWSWRTPYVIQALPAAIIVSLVWFL		Q64L87 12 TMSs 2.A.1.1.40 Xylhp (Fragment) - Debaryomyces ha... 431 e-46
	PESPRWLFSKNKDDNARAVLVKYHGDGNPESAVVNLECREIKQSLEAEAELGKGKWWDYS		A2R3H2 12 TMSs 2.A.1.1.119 Putative uncharacterized protein A... 418 e-44
	VLVKTPGARYRMWILMLISIFSQFTGGGVISYYLPSILNSVGITSSSQQLLMNALNNVFS		P49374 12 TMSs 2.A.1.1.39 High-affinity glucose transporter ... 388 e-40
	FCGGIAGTFFVDKLGRRPMLLWGVFISGLIYIPINVLAGLADGHIAKAPGYAFIAMMFSY
	GIVMSFTWTPVQALYPAEILHTDIRAKGLSAEKTISGVASFINLYATPIALENIGWKMYT
	IFLALHCLHWVLMYFVTVETKGRSLEELDEIFNDPHPVKRSKQISRVVVNEGVGIKLADA
	S
>Sbre-contig00292.g13525.t1	MTELKRLRSPGCGHLKWILRIPPSKGGFGAERACHNGMALVVRVCQLDNASLLAVGLGKH	2.A.1.1	A2R3H2 12 TMSs 2.A.1.1.119 Putative uncharacterized protein A... 726 e-87
	PAGICRLRNASAAVFPIPSGTIASALATVAVPLDPGSLDFTTPFIPLHLSPPKRPLLSPR		P11636 12 TMSs 2.A.1.1.7 Quinate permease (Quinate transpor... 679 e-80
	HTNSATKRFETSTPQHSPPTMGLMARALRSIVRNDAMRSDPDEIYNWRIITIVFSACFGG		Q64L87 12 TMSs 2.A.1.1.40 Xylhp (Fragment) - Debaryomyces ha... 551 e-62
	MLFGWETGAIGGVLAMPEMQARFGYANASETTRNNLDQNIVSTLQAGCFLACFITSWCSE		Q8J0V1 12 TMSs 2.A.1.1.57 Monosaccharide transporter - Asper... 531 e-59
	KFGRKLCLLATGTLTVIGIIFQASSTARGDIAVMYVGRFISGMGVGAASTLTPLYVSECA		P23585 12 TMSs 2.A.1.1.111 High-affinity glucose transporter ... 500 e-55
	PRAIRGGLISFYQLFIVTGVMLAFWVNYGSLLHSSAPAIYVVPLTLQALPPVLMIIGMLF		A3M0N3 12 TMSs 2.A.1.1.68 Glucose transporter/sensor OS=Pich... 491 e-53
	SPESPRWCARKDDWERTSRVLVSLRRYEPDIALGSLAIIAGLDLTVNPFDYRLPADSDYV
	RQEMQEMADQLEEERRLTGDAGFVTLMKEMVFIPGNRKRMIISIILMISQQMTGVNSVNY
	YAPQIFGNLGMSGNEASLFATGIYGVVKTAACAVFLVLAADSLGRRNSLLWTSAGQAVVM
	YIIGIYGRVEPPVDGRPITAFGYVAIVCIYLWAAFYQFGWGPVCWILISEIPTARLRAMN
	VAVGAATQWLFNFVIARTVLTMQETMGTGGYGMFFMFGSFCIVMGIFVFFFVPETKGLSL
	EKMDELFGVAPQGKEADLGETGEESRSVRSVTIKG
>Sbre-contig00301.g13685.t1	MAHPILPQIPTPDRNPGTPRAIIMPHGHQGHGKKYGGSPRLAGIGLNKNPHAYLRPHLPS	2.A.1.1	P53048 12 TMSs 2.A.1.1.11 General alpha-glucoside permease -... 484 e-53
	SGFDGMENSDKTEGNAPNTQLEATISHHDGKDGLTSSALQEEHELTLREVFKKHKLIIWW		Q8J0V1 12 TMSs 2.A.1.1.57 Monosaccharide transporter - Asper... 440 e-47
	CFYWAMCAVGWGFDAQINGAMISVASFRRDYGYVLDGEAILPAEWQTAFNMISTVGQFFG		P15685 12 TMSs 2.A.1.1.10 Maltose permease MAL6T (Maltose tr... 434 e-46
	GFLTSWLADRIGRKWTLALGVIICTGGAVGEIASSHRVAFLFSKLVLGAGLGFYLTLAPL		Q2MEV7 12 TMSs 2.A.1.1.51 Glucose/xylose symporter 1 - Candi... 382 e-40
	MCSEIAPVALRGFATAGVNLGIALGQLLSNAVVKAFGERDDSWAYRGPFATQLFFMLFLA		A3M0N3 12 TMSs 2.A.1.1.68 Glucose transporter/sensor OS=Pich... 367 e-38
	VFFPFAPESPWYLARKGKKEEAIRAIRKMFGPEYNAEKRLLAIEATIEEEALERSEEQGF		B1PM37 12 TMSs 2.A.1.1.64 Glucose sensor - Pichia angusta (Y... 317 e-31
	LACFKGTNRLRTGISTGVFLCQHIVGIVFVLGYSTYFFQLAGLDVTKSFDLGVGVTACGV
	AGNIVSWFIVESYGRRPVFISGMGALTTLLLLIGIMDIVPTSGASWVQASATVVYAFVYF
	MTIGAMAYAILGETSSTKLRAKTMALATATQAVCGIVMNVAIPYMVNPDEGNLKGKVGFI
	FGGLSLFGTFGAWYYVPELKGRTFDEIDRLFAAKVPPRKMGSYQVEVE
>Sbre-contig00314.g13926.t1	MALPPKWYQFLVSVFASLGSVTYGYDLGVIAQAIASPSFKSKFGDNPDETGAIVSIFTGG	2.A.1.1	Q64L87 12 TMSs 2.A.1.1.40 Xylhp (Fragment) - Debaryomyces ha... 596 e-70
	AFFGAAFAGPVGDALGRKMTILIGAIIFILGGGLQTGAQHINYMYAGRCLAGVGVGFLTM		A2R3H2 12 TMSs 2.A.1.1.119 Putative uncharacterized protein A... 540 e-62
	IIPLYQAELCHPSIRGRVTALQQFMLGIGSLMAAWISYGSYIGFDGTDDKQWRVSLGIQV		P49374 12 TMSs 2.A.1.1.39 High-affinity glucose transporter ... 455 e-49
	APAGLLAALILLFPESPRWLIDKGRVEKGLQTLAQLHAHGDTSDPWVRAEFDQIQESITI		A3M0N3 12 TMSs 2.A.1.1.68 Glucose transporter/sensor OS=Pich... 442 e-48
	EREGSAKSYLDLFKDRSSFRRLFLACGLQASVQMTGVSAIQYYSVTIYEKIGIAGDETLR		P32467 12 TMSs 2.A.1.1.30 Low-affinity glucose transporter H... 437 e-47
	YQAISSVLALVAQFMCILFIDKTGRRWPLICGNLGNCVTFIIATILLAKFPPGSDNSSGG		Q2MEV7 12 TMSs 2.A.1.1.51 Glucose/xylose symporter 1 - Candi... 430 e-46
	AAWGFIVITWLYNICFSATCGPLSWIIPAEIFDLKTRSKGVSIATMTSFAFNTMIGQTTS
	VALDDESGIGWRWYILFIVCNFTNALFFWAILPETAKRPLEEMRYLFTEAPWFIPSMDRS
	KFAVEIDRRVEEQEHKQEAIETTEKNV
>Sbre-contig00340.g14327.t1	MAGGGIKKPVNIFKLKDLGEPKGAFNWRLWFAVVSFGILGTARGIDEGLITGAFNTPDFK	2.A.1.1	P11636 12 TMSs 2.A.1.1.7 Quinate permease (Quinate transpor... 524 e-59
	RQINYDSYSQTEQADLKANISAMVQLGSVLGALIAFTICDRIGRIWATRFLCATWAVGIA		A2R3H2 12 TMSs 2.A.1.1.119 Putative uncharacterized protein A... 521 e-58
	IFMAGASRGNLGAIYAGRFIAGIGVGQTPVVGPIYVAEVAPAAIRGLCTCIFTGSVYLGI		Q64L87 12 TMSs 2.A.1.1.40 Xylhp (Fragment) - Debaryomyces ha... 379 e-39
	VLAFFANYGASRHISDSSYDQWMVPTSLHLMFSGIIFILMFFQCESPRYYIKQGKPEKAA		Q8J0V1 12 TMSs 2.A.1.1.57 Monosaccharide transporter - Asper... 377 e-39
	EVLGYIRQQDPQGEYISGHISVMQASYEEELEATRGAGWLGIVKEMLFDKSNLYRLYLTT		G4N740 12 TMSs 2.A.1.1.117 Glucose transporter rco-3 OS=Magna... 377 e-39
	SIQILSQWSGAGSITLYAPDLFALVGVEGEEEGLLITAVFGIIKLVAAVSCALFLVDVIG		P32465 12 TMSs 2.A.1.1.108 Low-affinity glucose transporter H... 334 e-33
	RKRSLIVGITLQTIAMIYVGAFLTSVPRLGVDDTYEMPHSKDGASKGAIAMIYISGFGWA
	LGWNSMQYLLTAELFPLRVRALATSWAMTMHFVNQYGNSRAVPHMLLSVADGGISPKGTF
	WCFAAVTFVGGVWVWFFVPETGGRSLESMNQLFELPWYRIGLYGNKDADDKANQLAEKTE
	NADAEHKDRVEQV
>Sbre-contig00342.g14360.t1	MSDGDKPAVEPTKGTDEISENAPSKPTVTAEEEKRRASIANLTQNLEGEIRNPLKGIPRD	2.A.1.1	A1Z264 12 TMSs 2.A.1.1.69 Sugar/H+ symporter OS=Galdieria su... 568 e-64
	QLFENVARFRQEKGLPEDILPLLKKGALVAQDPAGFEDLEELDDGEREWLRKEVTHRWKH		Q0ULF7 12 TMSs 2.A.1.1.70 Putative uncharacterized protein O... 495 e-54
	PWPLYYTIILNSIAAAIQGWDQTGSNGANLSFPVAMGIPDTGDVCDGREKWCEDNSWIIG		Q8VZ80 12 TMSs 2.A.1.1.34 Polyol transporter 5 - Arabidopsis... 476 e-52
	FVNAMPYITIWIFAGWISDPLNDLLGRRGVIFVAAIFSLLAPFGMAVSQTWGQLAATRML		Q9XIH7 12 TMSs 2.A.1.1.75 Putative polyol transporter 1 OS=A... 459 e-49
	LGIGMGLKEVTVPVFSAENSPTLIRGGLVMSWQVWTAFGIFLGTCANLIVGKTGDISWRL		Q64L87 12 TMSs 2.A.1.1.40 Xylhp (Fragment) - Debaryomyces ha... 457 e-49
	QFGSAFIPAVPLVIGTYFCPESPRWYMKKGKYLKAWKSLLRLRNTPLQAARDLYYIDALL		Q1XF07 12 TMSs 2.A.1.1.79 Putative polyol transporter protei... 455 e-49
	EQEHVLVQEAGLEDTNNMFTRFIELFTIPRVRRATWASGIVMISQQMCGINVIAFYSSTI
	FKESGISDYTALWASFGFGLINFIFAWPAVFTIDRWGRRALLIFTFPNMFWTLLAAGLCY
	LIEPDNENSTARIASVATFVYIFAAFYSPGGGPVPFMYSAEVFPLSHREIGMSWAVATNN
	FWASILSLTFPRMLLAMTATGAFCFYAGLNLVALSMIFCFMPETKQKSLEELDYVFAVGN
	RRHMKYQVKEVLPWWFKRYVFGKKGLESPELYKDQNRVPEREAGEKKV
>Sbre-contig00343.g14366.t1	MVASYYPSWFKPGFQTQFAITANCLHAFFLFGYDQGVFGGLITNKDFLDIVDHPSEGLLG	2.A.1.1	P39932 12 TMSs 2.A.1.1.38 Sugar transporter STL1 - Saccharom... 602 e-70
	FIVSSYNIGCLVGCLINFAIGNRLGRRQLLWIAMLTLSIGAVIQTASYGVPELIVGRIVT		Q5A8J5 12 TMSs 2.A.1.1.73 Putative uncharacterized protein S... 574 e-66
	GIGVGIDTSTVPMYQAELCKSHVRGRLVTTEVLFTALGIAVAYFFAFGMDFVGGAIAWRL		Q8J0U9 12 TMSs 2.A.1.1.58 Monosaccharide transporter - Asper... 436 e-47
	PIAIQILPAIIISIILFGLPETPRWLMEHGRVDEAVEVMCKVYGAPPDDEYIVNEKRGIL		P49374 12 TMSs 2.A.1.1.39 High-affinity glucose transporter ... 425 e-45
	EALEIERQSPFSWANVFKKDRVHTGWRIILACLGLSFNQWAGINVVVFYIATVLETHVGL		P32465 12 TMSs 2.A.1.1.108 Low-affinity glucose transporter H... 419 e-45
	SRNLSLVGGGCINLAFAFGSLVPALFLDRIGRRKPMIIGTIGMGFSHMCISILLSFNGTD		Q400D8 12 TMSs 2.A.1.1.36 Putative low affinity glucose tran... 410 e-43
	KEKATANASIAFFTIFMLFFGASLNAIPWCYAPEIIPLKARAKGTSLAVCSNWVFMEVFT
	IVMVTPTMIANIAWKTYLVFMSCNFAIAPAIYFLFPETNGLTLEEVDHIFIKDDGGLGYS
	GDVWDTQSGEKRSVTGDAHASTVERAA
>Sbre-contig00345.g14394.t1	MSNSEKDHGATAVEGDAKDQLQDQVYVEHVEAPVTWKAYLFCAFASFGGIFFGYDSGYIN	2.A.1.1	Q8J0V1 12 TMSs 2.A.1.1.57 Monosaccharide transporter - Asper... 1740 0.0000
	GVLGSQVFKDAVEYPGATEVGYSNQSLIVSILSVGTFLGAVIAGDVADRVGRKWTVIAGC		Q2MEV7 12 TMSs 2.A.1.1.51 Glucose/xylose symporter 1 - Candi... 940 e-120
	LIYIIGVVIQMITGLGDALAVITVGRLIAGFGVGFESAIVILYMSEICPRKIRGALVAGY		A3M0N3 12 TMSs 2.A.1.1.68 Glucose transporter/sensor OS=Pich... 902 e-114
	QFCVTVGILLAACVVYATEGRSDTGAYRIPIAIQFPWALILGGGLMCLPDSPRYFVKKGR		B1PM37 12 TMSs 2.A.1.1.64 Glucose sensor - Pichia angusta (Y... 878 e-109
	IEDAAKALARLRGQPKDSEYIRSELTEIVANEEYERALIPDTSFWGSWMHCFKGGLSRGS		G4N740 12 TMSs 2.A.1.1.117 Glucose transporter rco-3 OS=Magna... 815 e-101
	SNLRRTILGTSLQMMQQWTGVNFIFYYSTPFLQSTGAIENTFLISLIFTLVNVCSTPISF		Q12300 10 TMSs 2.A.1.1.19 High-affinity glucose transporter ... 800 e-96
	WTVERFGRRTILFWGALGMLICQFLVAIVGVTVGFNHTHPDPSDPEATLANNIPAVNAQI
	AFIAIFIAFFASTWGPGAWIMIGEIFPLPIRARGVGLSTASNWLWNTIIAVITPFMVGED
	RGNMKSSVFFVWGGLCTCAFVYTYFLVPETKGLTLEQVDKMLEETTPRTSAKWKPTTTFA
	SQMNVEKNETV
>Sbre-contig00355.g14524.t1	MTLARFFRKIVKNDAMRNEYALPPLSRVEPHPRISPQSVLTEVLLSPEEIYGWRVIALVC	2.A.1.1	A2R3H2 12 TMSs 2.A.1.1.119 Putative uncharacterized protein A... 797 e-98
	ASCFGGMTFGWDIGAIGGVLAMQDTQEFDFPATPPRRLYPVLTSFSSRFGYGDASQSTKD		P11636 12 TMSs 2.A.1.1.7 Quinate permease (Quinate transpor... 707 e-85
	NNDQNIVSTLQGGCFVACFITPWITDRYGRRWCLFAVGIITSIGVIMQAASSATGNFAAM		Q2MEV7 12 TMSs 2.A.1.1.51 Glucose/xylose symporter 1 - Candi... 624 e-73
	FVGRFVAGLGVGAASMLTPLYVSECAPRAVRGGLTSLYQLFIVTGTMLAFWINYGSLAHI		Q8J0V1 12 TMSs 2.A.1.1.57 Monosaccharide transporter - Asper... 621 e-72
	SGQAVFIVPLVLQAVPAILLSVGMFFVPESPRWCAKQDDWEKCTAILSRLRNLSPDHTYL		Q64L87 12 TMSs 2.A.1.1.40 Xylhp (Fragment) - Debaryomyces ha... 616 e-72
	QNEVQDMAQQLDHERRLVGDTSTMTLLKEMWLVPSNRKRAIISIALMIAQQLTGVNAVNY		Q8J0U9 12 TMSs 2.A.1.1.58 Monosaccharide transporter - Asper... 571 e-65
	YAPQIFKALGLDGDLVSLLATGVYGIVKVAGCLCFLLFAADSLGRRGSLLWTSAAQAVVM
	FIVGIYGRVQPPIEGNPITGFGIFAMACIYLWAVFFQFGWGPCCWILVSEIPTARLRALN
	VALGAATQWLFNFVIARTVLEMKRTMGTAGYGMFFLFGSFCAIMGIGVWFFIPETKGLSL
	EQMDALFGADRDESRRLNVEEKAADSPAVSIREDATAKTS
>Sbre-contig00405.g15125.t1	MHDLQRQKTSVHWRCLVACALASICPFQYGLDQGIIGGLQAMPEFLKVFGHEVPNSSLGY	2.A.1.1	G4N740 12 TMSs 2.A.1.1.117 Glucose transporter rco-3 OS=Magna... 479 e-53
	NISNVRQQLLSSLMVVGVFVSSAGAGVIAKFFGRKISIWAGVLACMVSNVIMMTTTSIGL		Q8J0U9 12 TMSs 2.A.1.1.58 Monosaccharide transporter - Asper... 477 e-52
	LYFARFLIGVSNGLFVTFGLLYLQECAPPEYRGVAVGISQIWQSLGSLIGIIANNFTSKL		Q8J0V1 12 TMSs 2.A.1.1.57 Monosaccharide transporter - Asper... 440 e-47
	DGRQSYIIPLGLIHLVPLILAIGLFFIPESPRWYLLQNKTEKAREALAWLRPHDETVNEV		Q400D8 12 TMSs 2.A.1.1.36 Putative low affinity glucose tran... 438 e-47
	IAEMLSAIEAERALAKGTTFFDMLRQPVDRRRTMLAIGVSSLQAACGVVFIISYNTYYFE		A3M0N3 12 TMSs 2.A.1.1.68 Glucose transporter/sensor OS=Pich... 414 e-44
	MAQTGAPFENSCILLGVATGAVVINCGIIKKYGRRRVMLTVGLAICGIAQLIPAIVYNTR		O74969 12 TMSs 2.A.1.1.21 High-affinity glucose transporter ... 414 e-44
	GPSPTTGKVLVAFTVIYIVGYNGMISTYSWVSAGELPSQRFRSSTFGLATAISFLGAWLT
	TFTAPYFINPDSLNWGPRYGYVWAPSCLIGALWTFLYLPETQNRTLEEITEIFEAQVPAR
	KFRNYRCVGSVAAVEAKQTDKTTVVYKEYIAEDQQVVDTKVG
>Sbre-contig00421.g15292.t1	MGFRFRPPHTSGTAKPQKPSKGHFIFADREFVRLPWWRRRNMRILYFYIFVLILTNTANG	2.A.1.1	Q7SD12 12 TMSs 2.A.1.1.83 Putative uncharacterized protein O... 843 e-106
	FDGSMMNGLQSLTYWQDYFGSPRGAVLGFFVSSMSLGSLLALFITPYIIDWRGRRLGLVI		P07921 12 TMSs 2.A.1.1.9 Lactose permease - Kluyveromyces l... 492 e-54
	GSIFMLTAVGLQTGARNFGMFVAARVLLGFGDAIVLGSAPLLIAEIAHPQDRAVLVTLSG		Q7SCU1 12 TMSs 2.A.1.1.82 Putative uncharacterized protein O... 398 e-42
	ASYHSGAFIASWTTYGTLQIQAICTAFILIFVYWMPESPRWLMNHDRHEEALDIFAYYHG		P49374 12 TMSs 2.A.1.1.39 High-affinity glucose transporter ... 365 e-38
	EGDRDDEFVQLEYSEIKAAIALDKEVGHTSYIDFFKTRGNRKRIGLITALGLFSQLSGNG		A2R3H2 12 TMSs 2.A.1.1.119 Putative uncharacterized protein A... 325 e-33
	LISYYLKAVMDNVGITDPQTQLGINGGMKSKGLIINIAFAFFVDIFGRRPLYLVSTIGTT		P10870 10 TMSs 2.A.1.1.17 High-affinity glucose transporter ... 289 e-27
	VVFNAWTIVSARYDISPQVALGYTFVVLTFLYGTFYDIKSGLMANYTTEILPYGLRAKGF
	NWLNFCVTGSLFFNQHVNAVALEAIAWRYYIVYCVFLGFECWIIYTFLIETRYTPMEEIA
	KYFDGEDAVDVADVAKADLKEQGLMARVDDAETQPAEKEK
>Sbre-contig00447.g15534.t1	MIFVYYLFYTIMHPLTYIYITEVFPFVHRAKGVAMTQLFSRAGSAFNQFVNPIGLDNIGW	2.A.1.1	Q7SD12 12 TMSs 2.A.1.1.83 Putative uncharacterized protein O... 188 e-17
	KFYIVYVVWLAVETSTVFFAYPETKGPTLEQLATLFEDEEPASKGDIQDRENLPV		Q7SCU1 12 TMSs 2.A.1.1.82 Putative uncharacterized protein O... 158 e-13
			P49374 12 TMSs 2.A.1.1.39 High-affinity glucose transporter ... 150 e-12
			P07921 12 TMSs 2.A.1.1.9 Lactose permease - Kluyveromyces l... 143 e-11
			A2R3H2 12 TMSs 2.A.1.1.119 Putative uncharacterized protein A... 116 e-08
			P54854 12 TMSs 2.A.1.1.107 Hexose transporter HXT15 OS=Saccha... 110 e-07
			P32467 12 TMSs 2.A.1.1.30 Low-affinity glucose transporter H... 109 e-07
			P54862 12 TMSs 2.A.1.1.105 Hexose transporter HXT11 OS=Saccha... 106 e-07
			Q5A8J5 12 TMSs 2.A.1.1.73 Putative uncharacterized protein S... 105 e-06
			Q8J0V1 12 TMSs 2.A.1.1.57 Monosaccharide transporter - Asper... 101 e-06
>Sbre-contig00649.g16244.t1	MGAEKAAYETEGDNSTSSILKGAKAAAEKERSMTLWEGIRLYPKAIAWSVVISTCIVMEG	2.A.1.1	P15685 12 TMSs 2.A.1.1.10 Maltose permease MAL6T (Maltose tr... 442 e-51
	YDISLVTNFFAFPQFNRKYGEQLADGTWQVPASWQAGLSNGAHVGEIIGLFINGWVSERF		P53048 12 TMSs 2.A.1.1.11 General alpha-glucoside permease -... 429 e-49
	GYRYTVLTCLVLVAAFTTIFFTAQNVQTLLAAEILCGVPWGIFQTLTITYATEVCPIALR		P96710 12 TMSs 2.A.1.1.55 Arabinose-proton symporter - Bacil... 151 e-12
	GYLTTYVNFCWGLGQEIGIGVLKSMLNRDDEWAYRM		P43562 12 TMSs 2.A.1.1.100 Probable metabolite transport prot... 116 e-07
			Q0ULF7 12 TMSs 2.A.1.1.70 Putative uncharacterized protein O... 113 e-07
			Q9NY64 12 TMSs 2.A.1.1.89 Solute carrier family 2, facilitat... 112 e-07
			O23492 12 TMSs 2.A.1.1.62 Inositol transporter 4 - Arabidops... 111 e-06
			Q8J0V1 12 TMSs 2.A.1.1.57 Monosaccharide transporter - Asper... 110 e-06
			Q56ZZ7 12 TMSs 2.A.1.1.102 Plastidic glucose transporter 4 OS... 109 e-06
			Q96QE2 12 TMSs 2.A.1.1.25 Proton myo-inositol co-transporter... 109 e-06

## Sheet: 5 - Nc - MFS&Sugar Transporters
Gene	Protein Sequence	TCDB Category	TCDB Results (Extract)
NCU00195	MLTPRPTRTQVHYLNLESPLHGRSFADPLSLLQVPINDSSFPPLPSSFPSLTFTVLVILG	2.A.1.14	P53322 12 TMSs 2.A.1.14.11 High-affinity nicotinic acid trans... 465 e-50
	GCCLGTRSCKTRIMSDIKDLSLEEKTHHDPSGFSSSDKGAEAGRISYDVGPNSPTTATAL		P70786 12 TMSs 2.A.1.14.3 Putative tartrate transporter - Ag... 365 e-38
	SPPEGTTEAAIVRKIDRHIIPFIIFLYLLAFLDRVNIGNARSFGLEADLGLEKVEYNTAL		P76470 12 TMSs 2.A.1.14.35 Inner membrane transport protein R... 321 e-32
	TIFFVPYIILEIPGNILMKKFSPRVWLSICCVGFGLVSIFQGLVQNYGGLLATRFFLGVF		O13880 12 TMSs 2.A.1.14.19 Vitamin H transporter 1 - Schizosa... 301 e-29
	ECSMFPGCFFLLASWYKRADAQKRYSLFFSSTSLAGAFGGLLASAIGKMDRLQGYRGWRW		P40445 12 TMSs 2.A.1.14.38 Uncharacterized transporter YIL166... 278 e-26
	IFIVEGCVTFLAGVLFFFTFPAFPEEARFLKPAEREYVQAMLQADHGHSAAERKITLRDV		Q9RPV1 12 TMSs 2.A.1.14.9 HPAX - Salmonella dublin. 273 e-26
	GKALTDHRIWLGGIMYLGLIVPAYSYAYFSPTIIGSYKYSAIQTQLHSVPPWAAAFGFAM
	VTAVASDYLRHRFMFAILGIAVAIAGFAILMTVHDPAHVNVQYGGLFLVAMGAYSAMPII
	VCWFNMNLGGHHRKAIGTAWQIAFGNIGGIIATYSFVASDAKNHYRMGYAICVSFTCLSA
	LACLLYAISVTMENKRRAKMQGDGGLTEEEKADLGDLNPEFRYML*
NCU00226	MAPTDGRPGQPFDFGAFLLRHLPFSSSTTPLQALTYLLGICLFSISFLVFLNSSVSFVIT	####	A1RW34 12 TMSs 2.A.1.66.1 Major facilitator superfamily MFS_... 75 0.1668
	DLIGVKHGVGDIVGTLGFVDEIVALIACPFWGLVSDRVGVRHVAVTGYAIIGLSLLVFVQ		Q8ZUX8 12 TMSs 2.A.1.2.49 Tetracycline resistance protein OS... 74 0.2059
	ATNVYPQLLLARILFAVGATAAATMVTAILPSLSDETQAQTDVVENPPLNPRHSITPSVA		Q05940 11 TMSs 2.A.1.2.29 Synaptic vesicular amine transport... 74 0.2326
	SEVTITPDRFRDHSTSEAGFRFDGTQGKPEGRGKPSALAGYVGLFTGCGALLALSLFLPL		P39843 12 TMSs 2.A.1.2.8 Multidrug resistance protein 2 (Mu... 73 0.2832
	PARFGHIKGVTVGQAVQYSYYVVGLVSFLVAIFVFFGLRGIKGEEGKGFRTLFGLKRRTD		P25744 12 TMSs 2.A.1.2.20 Hypothetical transport protein yce... 70 0.6541
	DHSAPYSSKQVYPYLHLLRDSIRLGLTDSDIALGYLGGFVARASTVAISLFMPLFINAFF		P70786 12 TMSs 2.A.1.14.3 Putative tartrate transporter - Ag... 70 0.674
	IRNGFCQGSPNDPSPELKKECRQAYILSSILTGVAQLMGLLCAPLFGYLSSRKFTKQNRL
	NYPIIVATTFGIAGYIAFPQLKSPEYKDKDGRGGSPVVFFLAALIGISQIGAIVCSLGSL
	GRGVLKVDVVNVITHPHRVDRDSEVATVTEPADSRNETAPLLENPGALPEDTVSRVRLKG
	SVAGVYSWCGGAAILLLTKAGGYGFDEWSTGTPFYMMAGFNVVWLVVSLGIDAGRFGFKR
	KRGGVVIYGHQVPSGF*
NCU00298	MASQSTFDIPLDSLPPSYRTTERNADFDPIRRAETGTPEPQDTSVQEPVRHEFSQLPPVD	2.A.1.13	Q6ZSM3 12 TMSs 2.A.1.13.14 Monocarboxylate transporter 12 OS=... 198 e-16
	GGKDAWLFLAACFVVEALVWGFPYSFGVFQDYYSTHPPFSSSSNLAVIGTCAMGIMYIDT		Q7RTX9 12 TMSs 2.A.1.13.12 Monocarboxylate transporter 14 OS=... 192 e-16
	PLIMSFFRRFPRFARWAPIVGLLVMCFALAMSSFSTTVTHLIVTQGILYGIGGSIAYSPC		Q7RTY0 12 TMSs 2.A.1.13.17 Monocarboxylate transporter 13 OS=... 190 e-15
	ILYLDEWFVKKKGLAYGIMWSGTGLAGVVLPPLLEHLLSKYGYQTTLRIWAVAVFVLTAP		Q8NCK7 11 TMSs 2.A.1.13.13 Monocarboxylate transporter 11 OS=... 190 e-15
	LAWFLKPRVSVGGKFAASEAVSNSSTSGTTTPTSSNNNNNTDFHAAPPTPYTPSFSFVLT		Q91Y77 12 TMSs 2.A.1.13.2 TAT1 protein - Rattus norvegicus (... 190 e-15
	RPFLFYQLFNIVEALGFFLPGIYLPSYARSVLQAQGFLTSLTLLLLNVASVFGCVAMGWF		Q8TF71 12 TMSs 2.A.1.13.8 Monocarboxylate transporter 10 OS=... 190 e-15
	IDRLDVTTCIMLSTAGTVLGTFFLWGFGTNLAVLYVFCVVYGFFAGSFTSAWPGIMKEVA
	KLGHGGSAETGSEHGSKPVDPTMVFAFLALGRGVGNVVSGPLSETLVKELPWQGRALAGY
	GSGYGGLIAFTGVTALVGGGSFLWKRLGWL*
NCU00306	MAAGTPKSSGSSTATAMDIECQNTQVSKVSHWYLLLNPGGITDAVRNHHYEGEGTHEKPY	2.A.1.2	Q8NKG7 12 TMSs 2.A.1.2.77 Multidrug resistant protein OS=Acr... 905 e-113
	IVDYLPVDGHNAMQYPKWKKWTITILQAVATLAVAFVSTAFSGGIKEIIIGFGVSTEIAI		B6HIC2 12 TMSs 2.A.1.2.78 Pc21g01300 protein OS=Penicillium ... 838 e-103
	LGVSLFVLGFAVGPVLWAPLSEFYGRQILFFLTYMALTAFNAGAAGAQNIQTLVILRFFG		B6HN82 12 TMSs 2.A.1.2.86 Pc21g09220 protein OS=Penicillium ... 812 e-100
	GTFGASPLTNSGGVIADMFNAKERGIASSVFAMAPFLGPSIGPIVGGFLGQAKGWRWVEG		Q07824 12 TMSs 2.A.1.2.16 CHROMOSOME XII READING FRAME ORF Y... 757 e-91
	VMAIFTGVLWIACSLTVPETYAPVILRRRAKNLSKETGKLYVSRLDLQTRHQTVGQQIKI		Q06451 12 TMSs 2.A.1.2.66 Polyamine transporter 3 OS=Sacchar... 743 e-89
	SLLRPWILLFTEPIVLLTSLYMAIVYGTLYLMFAAFPIVFQQIRGWSPGIGGLAFVGVAV		P53283 11 TMSs 2.A.1.2.67 Polyamine transporter 2 OS=Sacchar... 735 e-88
	GMMLAVGYSMYDNKRYSRVADKHGGMAPPEARLPLAIVGSIFLPVGLFWFAWTNGPEVHW
[truncated: 1,555 more rows]
