# Supplementary material for: De Novo Assembly and Genome Analyses of the Marine-Derived Scopulariopsis brevicaulis Strain LF580 Unravels Life-Style Traits and Anticancerous Scopularide Biosynthetic Gene Cluster
Source: PLoS One. 2015 Oct 27;10(10):e0140398. doi: 10.1371/journal.pone.0140398 (PMC4624724; doi:10.1371/journal.pone.0140398)
Supplement: S9 Table — Tiers are defined in the Table 4. (XLS) [file pone.0140398.s012.xls]

## Sheet: M26 mutant - Expression profile
Gene ID	Gene Annotation	Expression values	Gene length	Unique gene reads	Total gene reads	RPKM
g12734.t1	_n domain-containing protein	383	3444	383	948	13.7522
g12185.t1	_thioesterase family	1161	3948	1161	1570	19.8678
g10782.t1	-dichlorophenol 6-monooxygenase	138	1815	138	268	7.3771
g15893.t1	-dichlorophenol 6-monooxygenase	24	1764	24	40	1.13289
g4010.t1	-trehalose-phosphate synthase (udp-forming)	246	936	246	427	22.7918
g11840.t1	1-acyl-sn-glycerol-3-phosphate acyltransferase	2	684	2	3	0.219125
g6087.t1	1-acyl-sn-glycerol-3-phosphate acyltransferase beta	256	882	256	550	31.1545
g7169.t1	1-aminocyclopropane-1-carboxylate oxidase	7	1101	7	7	0.317642
g11524.t1	1-phosphatidylinositol phosphodiesterase	197	2547	197	385	7.55195
g5790.t1	1-phosphatidylinositol- -bisphosphate phosphodiesterase gamma 2	4998	1755	4998	9844	280.235
g8106.t1	1-phosphatidylinositol-3-phosphate 5-kinase fab1	2728	7449	2728	3478	23.327
g15749.t1	116 kda u5 small nuclear ribonucleoprotein component	563	2943	563	929	15.7708
g481.t1	14-3-3 protein	2480	819	2480	6209	378.761
g8795.t1	14-3-3 protein	237	912	237	237	12.9832
g9098.t1	15-hydroxyprostaglandin dehydrogenase	0	1101	0	0	0
g4533.t1	15-hydroxyprostaglandin dehydrogenase (nad(+))	0	1662	0	0	0
g13024.t1	2 protein	1253	5616	1253	4653	41.3936
g8471.t1	2- -hydroxypropyl- dehydrogenase	21	855	21	33	1.9283
g1398.t1	2-dehydropantoate 2-reductase	198	1989	198	595	14.9455
g5189.t1	2-dehydropantoate 2-reductase	784	1593	784	1285	40.3009
g14045.t1	2-dehydropantoate 2-reductase	641	2520	641	669	13.2633
g2460.t1	2-dehydropantoate 2-reductase-like protein	1161	2286	1161	2061	45.0432
g10754.t1	2-deoxy-d-gluconate 3-dehydrogenase	175	1152	175	205	8.89055
g12568.t1	2-deoxy-d-gluconate 3-dehydrogenase	17	786	17	17	1.08057
g5127.t1	2-heptaprenyl- -naphthoquinone	173	1191	173	345	14.4722
g15981.t1	2-heptaprenyl- -naphthoquinone	431	1038	431	520	25.0284
g7068.t1	2-hydroxy-3-oxopropionate reductase	9	858	9	11	0.64052
g775.t1	2-isopropylmalate synthase	1221	1857	1221	3545	95.3744
g4916.t1	2-methylcitrate dehydratase	2311	1653	2311	9145	276.4
g9338.t1	2-nitropropane dioxygenase	908	1077	908	1445	67.0316
g9513.t1	2-nitropropane dioxygenase	438	1050	438	1369	65.139
g11239.t1	2-nitropropane dioxygenase	10	1086	10	12	0.55205
g11901.t1	2-nitropropane dioxygenase	3019	2934	3019	8361	142.372
g15085.t1	2-nitropropane dioxygenase	5	1197	5	12	0.500858
g10384.t1	2-nitropropane dioxygenase family	2136	1791	2136	4729	131.917
g11313.t1	2-nitropropane dioxygenase precursor	808	2295	808	1710	37.2255
g10383.t1	2-oxoisovalerate dehydrogenase subunit beta	1711	2538	1711	3174	62.4802
g15275.t1	2-oxopent-4-enoate hydratase	1	786	1	4	0.254252
g16160.t1	2-succinylbenzoate- ligase	114	2075	114	1217	29.3022
g10968.t1	20s cyclosome subunit ( nuc2 cdc27)	26	2469	26	26	0.526114
g3679.t1	20s cyclosome subunit (apc1 )	580	10638	580	996	4.67764
g14555.t1	26s protease regulatory subunit 4	1120	1371	1120	3873	141.136
g3826.t1	26s protease regulatory subunit 6a	408	2454	408	1503	30.5993
g1940.t1	26s protease regulatory subunit 6b	1264	1263	1264	1914	75.7122
g14120.t1	26s protease regulatory subunit 7	5411	5337	5411	9383	87.8358
g1040.t1	26s protease regulatory subunit 8	1310	1386	1310	2906	104.751
g6989.t1	26s protease regulatory subunit s10b	859	1179	859	2167	91.8274
g5860.t1	26s proteasome non-atpase regulatory subunit 11	1650	2727	1650	3280	60.0919
g9712.t1	26s proteasome non-atpase regulatory subunit 8	2369	3918	2369	3750	47.8183
g5682.t1	26s proteasome non-atpase regulatory subunit 9	2916	1566	2916	3574	114.022
g1317.t1	26s proteasome regulatory subunit	1555	3459	1555	5374	77.6201
g10277.t1	26s proteasome regulatory subunit	3063	3459	3063	5448	78.689
g11580.t1	26s proteasome regulatory subunit multiubiquitin chain binding protein	856	9312	856	1651	8.85791
g1874.t1	26s proteasome regulatory subunit rpn-1	2400	5625	2400	5787	51.3994
g10346.t1	26s proteasome regulatory subunit rpn-8	3082	5070	3082	9628	94.8758
g10819.t1	26s proteasome regulatory subunit rpn5	875	2760	875	2013	36.4386
g10022.t1	26s proteasome regulatory subunit rpn9	3028	3237	3028	3777	58.295
g13206.t1	26s proteasome regulatory subunit-like protein	8446	1836	8446	10202	277.613
g4338.t1	2fe-2s iron-sulfur cluster binding domain protein	73	585	73	131	11.1877
g8449.t1	2og-fe oxygenase	16	1965	16	20	0.508504
g877.t1	2og-fe oxygenase family	58	786	58	79	5.02148
g1112.t1	2og-fe oxygenase family	0	1089	0	0	0
g5022.t1	2og-fe oxygenase family	0	1050	0	0	0
g8448.t1	2og-fe oxygenase family	0	1107	0	0	0
g8883.t1	2og-fe oxygenase family oxidoreductase	0	816	0	1	0.0612262
g12448.t1	2og-fe oxygenase family oxidoreductase	22	945	22	79	4.1766
g9976.t1	2og-fe oxygenase family protein	19	1326	19	23	0.866586
g1611.t1	2og-fe oxygenase superfamily protein	375	1035	375	585	28.2386
g12625.t1	3 -5 exonuclease	570	1713	570	638	18.6076
g8764.t1	3 -5 exoribonuclease csl4	242	1620	242	507	15.6358
g5583.t1	3 -cyclic-nucleotide phosphodiesterase	632	1713	632	632	18.4326
g12550.t1	3 -cyclic-nucleotide phosphodiesterase rega	658	2673	658	1310	24.485
g6449.t1	3 (2 ) -bisphosphate nucleotidase	111	1206	111	297	12.3037
g8906.t1	3 exoribonuclease	367	1614	367	634	19.6252
g12837.t1	3 exoribonuclease	859	858	859	859	50.0188
g13351.t1	3 exoribonuclease family protein	246	1110	246	382	17.1936
g15319.t1	3 minus 5	2559	744	2559	5291	355.297
g5534.t1	3-beta hydroxysteroid dehydrogenase isomerase family protein	99	1017	99	232	11.3971
g5340.t1	3-carboxy- -muconate cyclase	652	5382	652	1447	13.4324
g3992.t1	3-carboxy- -muconate cycloisomerase	226	1380	226	226	8.18195
g7709.t1	3-carboxymuconate cyclase	790	1536	790	834	27.127
g1099.t1	3-dehydroquinate dehydratase	4	1017	4	12	0.589505
g1098.t1	3-dehydroshikimate dehydratase	12	1047	12	16	0.763485
g7495.t1	3-dehydroshikimate dehydratase	77	2766	77	77	1.3908
g7503.t1	3-dehydroshikimate dehydratase	72	1626	72	75	2.30445
g11291.t1	3-dehydroshikimate dehydratase	7	1050	7	7	0.33307
g13929.t1	3-demethylubiquinone-9 3-methyltransferase	467	2070	467	814	19.6463
g1034.t1	3-deoxy-d-manno-octulosonic acid 8-phosphate synthase	231	3342	231	1137	16.9974
g2857.t1	3-hydroxy-3-methylglutaryl-coenzyme a reductase	709	4059	709	1478	18.1921
g3911.t1	3-hydroxyacyl- dehydrogenase	2940	975	2940	2940	150.65
g13290.t1	3-hydroxyacyl- dehydrogenase	1705	2835	1705	2992	52.7273
g4553.t1	3-hydroxyacyl- dehyrogenase	0	1842	0	0	0
g2127.t1	3-hydroxyanthranilate -dioxygenase	1362	1260	1362	2054	81.4436
g14421.t1	3-hydroxybutyryl- dehydrogenase	498	960	498	3237	168.461
g14644.t1	3-hydroxybutyryl- dehydrogenase 3	0	861	0	0	0
g3245.t1	3-hydroxyisobutyrate dehydrogenase	1276	4314	1276	1582	18.3212
g6567.t1	3-hydroxyisobutyrate dehydrogenase	80	1326	80	111	4.18222
g6816.t1	3-hydroxyisobutyrate dehydrogenase	17	981	17	29	1.47692
g12160.t1	3-hydroxyisobutyrate dehydrogenase	2	951	2	2	0.10507
g12571.t1	3-hydroxyisobutyrate dehydrogenase	2	948	2	6	0.316206
g7098.t1	3-hydroxyisobutyryl- hydrolase	622	2058	622	3733	90.6233
g8214.t1	3-hydroxyphenylacetate 6 hydroxylase	1711	1584	1711	2306	72.733
g5312.t1	3-isopropylmalate dehydratase	127	2331	127	749	16.0534
g2240.t1	3-isopropylmalate dehydrogenase	186	1101	186	961	43.6077
g8847.t1	3-isopropylmalate dehydrogenase	40	1020	40	46	2.25312
g1187.t1	3-ketoacyl- reductase	116	1002	116	390	19.4457
g640.t1	3-ketoacyl- thiolase	287	4122	287	715	8.66613
g5233.t1	3-ketoacyl- thiolase	4427	1260	4427	14299	566.973
g7270.t1	3-ketoacyl- thiolase	1848	3240	1848	4672	72.0419
g7934.t1	3-ketodihydrosphingosine reductase tsc10	265	1032	265	529	25.6096
g12309.t1	3-ketosteroid reductase	61	2835	61	181	3.18972
g12271.t1	3-methyl-2-oxobutanoate hydroxymethyltransferase	260	888	260	469	26.3868
g15735.t1	3-methyl-2-oxobutanoate hydroxymethyltransferase	0	1641	0	0	0
g6046.t1	3-oxo-5-alpha-steroid 4-dehydrogenase	462	1137	462	536	23.5522
g6233.t1	3-oxo-5-alpha-steroid 4-dehydrogenase	362	3072	362	1261	20.5079
g2930.t1	3-oxoacyl-	319	1518	319	434	14.2838
g8667.t1	3-oxoacyl-	103	2040	103	210	5.143
g4333.t1	3-oxoacyl-(acyl-carrier-protein) reductase	1099	759	1099	1099	72.3408
g5012.t1	3-oxoacyl-(acyl-carrier-protein) reductase	40	1311	40	42	1.60057
g9410.t1	3-oxoacyl-(acyl-carrier-protein) reductase	1258	969	1258	1727	89.0422
g4628.t1	3-oxoacyl-(acyl-carrier-protein) reductase 1	155	849	155	558	32.8363
g2605.t1	3-oxoacyl-(acyl-carrier-protein) reductase 2	22	2499	22	33	0.659743
g6560.t1	3-oxoacyl-acyl-carrier-protein reductase	1	894	1	2	0.111769
g8633.t1	3-oxoacyl-acyl-carrier-protein synthase	364	537	364	695	64.6603
g903.t1	3-oxoadipate enol-lactonase i	568	1707	568	2246	65.736
g3996.t1	3-phytase	55	2322	55	126	2.71104
g3772.t1	3-phytase a precursor	1513	1761	1513	2573	72.9975
g15132.t1	30s ribosomal protein s10	1807	1287	1807	2261	87.7706
g10390.t1	30s ribosomal protein s7	67	933	67	145	7.7645
g3486.t1	30s ribosomal subunit	1839	4302	1839	4852	56.3479
g1834.t1	37s ribosomal protein	351	1395	351	813	29.1168
g6193.t1	37s ribosomal protein	221	2277	221	440	9.65421
g10775.t1	37s ribosomal protein mrp10	337	273	337	337	61.6729
g10661.t1	37s ribosomal protein mrp17	247	1056	247	450	21.29
g2441.t1	37s ribosomal protein rsm22	195	2304	195	230	4.98738
g9737.t1	37s ribosomal protein rsm22	270	1029	270	341	16.5564
g10581.t1	37s ribosomal protein rsm25	73	726	73	241	16.5847
g13489.t1	37s ribosomal protein s11	87	2277	87	343	7.5259
g9824.t1	37s ribosomal protein s12	587	2058	587	1693	41.0997
g2626.t1	37s ribosomal protein s23	481	2271	481	1295	28.4892
g15350.t1	37s ribosomal protein s5	252	1902	252	1143	30.0236
g5042.t1	4-aminobutyrate aminotransferase	761	1476	761	1746	59.0997
g12979.t1	4-aminobutyrate aminotransferase	5024	1542	5024	13089	424.082
g3199.t1	4-aminobutyrate transaminase	741	1383	741	816	29.4778
g12161.t1	4-carboxymuconolactone decarboxylase	0	438	0	0	0
g12572.t1	4-carboxymuconolactone decarboxylase	1	432	1	1	0.115649
g14411.t1	4-carboxymuconolactone decarboxylase	236	417	236	236	28.275
g1473.t1	4-coumarate- ligase	3066	3018	3066	5087	84.2112
g11234.t1	4-coumarate- ligase	4	1674	4	8	0.23876
g15121.t1	4-coumarate- ligase	0	954	0	0	0
g1154.t1	4-coumarate: ligase	13	1707	13	13	0.380485
g15961.t1	4-coumarate:coenzyme a ligase	15614	372	15614	15614	2097
g6682.t1	4-hydroxy-2-oxovalerate aldolase	0	909	0	0	0
g2883.t1	4-hydroxyacetophenone monooxygenase	8	1674	8	8	0.23876
g14493.t1	4-hydroxyacetophenone monooxygenase	0	1617	0	0	0
g10338.t1	4-hydroxybenzoate polyprenyl transferase	417	1923	417	470	12.2108
g2341.t1	4-hydroxyphenylpyruvate dioxygenase	7129	1254	7129	16734	666.699
g11322.t1	4-nitrophenylphosphatase	276	1302	276	531	20.3756
g7422.t1	40 kda peptidyl-prolyl cis-trans isomerase	947	1122	947	2589	115.283
g4294.t1	40s ribosomal protein s10b	1778	1479	1778	5700	192.546
g2717.t1	40s ribosomal protein s11	2307	486	2307	4261	438.029
g2003.t1	40s ribosomal protein s12	890	450	890	1531	169.977
g8298.t1	40s ribosomal protein s13	2435	456	2435	4341	475.611
g15469.t1	40s ribosomal protein s14	1142	456	1142	1977	216.605
g2113.t1	40s ribosomal protein s15	2595	1086	2595	4635	213.229
g9411.t1	40s ribosomal protein s16	2748	441	2748	3486	394.926
g9903.t1	40s ribosomal protein s17	3922	438	3922	7096	809.407
g14178.t1	40s ribosomal protein s19	1819	456	1819	2902	317.951
g11974.t1	40s ribosomal protein s2	1977	2916	1977	4287	73.4502
g3671.t1	40s ribosomal protein s20	2109	351	2109	5194	739.302
g13270.t1	40s ribosomal protein s21	2243	264	2243	2243	424.475
g2004.t1	40s ribosomal protein s22	1088	2079	1088	1543	37.0799
g2005.t1	40s ribosomal protein s22	809	393	809	2439	310.061
g10339.t1	40s ribosomal protein s23	1926	2406	1926	4201	87.2337
g11918.t1	40s ribosomal protein s24	2588	408	2588	4182	512.096
g766.t1	40s ribosomal protein s25	3465	1389	3465	5912	212.647
g3661.t1	40s ribosomal protein s26	6524	357	6524	6524	913.005
g4908.t1	40s ribosomal protein s27	6175	249	6175	6175	1238.98
g11572.t1	40s ribosomal protein s28	1522	207	1522	1522	367.343
g6148.t1	40s ribosomal protein s29-a	1593	1461	1593	3902	133.433
g12128.t1	40s ribosomal protein s3	1349	2613	1349	3112	59.5014
g9763.t1	40s ribosomal protein s30	17940	375	17940	17940	2390.11
g3259.t1	40s ribosomal protein s3ae	5854	984	5854	11111	564.138
g9033.t1	40s ribosomal protein s4	5306	789	5306	11188	708.439
g767.t1	40s ribosomal protein s5	3007	639	3007	4831	377.714
g15701.t1	40s ribosomal protein s6	2616	1149	2616	4860	211.321
g14856.t1	40s ribosomal protein s7	2688	2298	2688	4431	96.3339
g817.t1	40s ribosomal protein s8	1742	621	1742	4756	382.629
g14669.t1	40s ribosomal protein s8	94	513	94	193	18.7961
g7321.t1	40s ribosomal protein s9	1882	2685	1882	6611	123.013
g1621.t1	5 -3 exoribonuclease	777	5877	777	1758	14.9448
g14487.t1	5 -3 exoribonuclease 2	2112	3246	2112	2327	35.8158
g2503.t1	5 -nucleotidase	662	3141	662	947	15.0629
g7997.t1	5 -nucleotidase precursor	885	1746	885	3971	113.627
g5208.t1	5 3 -nucleotidase	159	2298	159	361	7.84846
g13733.t1	5 3 -nucleotidase family protein	548	903	548	548	30.3194
g2260.t1	5-aminolevulinate mitochondrial precursor	286	2208	286	2325	52.6079
g15512.t1	5-azacytidine resistance protein azr1	1435	2331	1435	2352	50.4107
g6406.t1	5-formyltetrahydrofolate cyclo-ligase	113	1182	113	545	23.036
g5177.t1	5-methylcytosine g t mismatch-specific dna	1972	2580	1972	2623	50.7932
g7132.t1	5-methyltetrahydropteroyltriglutamate-homocysteine methyltransferase	175	3855	175	585	7.58156
g8938.t1	5-methyltetrahydropteroyltriglutamate-homocysteine methyltransferase	2435	2301	2435	15205	330.139
g14.t1	5-oxoprolinase	3415	3933	3415	9050	114.961
g6720.t1	5-oxoprolinase	0	3777	0	0	0
g8030.t1	5-oxoprolinase	20	3993	20	34	0.425409
g12381.t1	5-oxoprolinase	272	2093	272	406	9.69135
g6299.t1	5-oxoprolinase (atp-hydrolysing)	288	3945	288	433	5.48363
g2760.t1	50s ribosomal protein	488	4044	488	926	11.44
g7362.t1	50s ribosomal protein 27	344	309	344	377	60.9551
g4339.t1	50s ribosomal protein l1	518	4146	518	2909	35.0543
g9435.t1	50s ribosomal protein l13	524	1719	524	756	21.9722
g8872.t1	50s ribosomal protein l14	551	390	551	767	98.2558
g13263.t1	50s ribosomal protein l17	720	3813	720	1096	14.3605
g10333.t1	50s ribosomal protein l24	61	2784	61	278	4.98888
g6115.t1	50s ribosomal protein l27	511	3294	511	1431	21.7042
g333.t1	50s ribosomal protein l4	164	729	164	393	26.9335
g4299.t1	50s ribosomal protein mrp49	931	2904	931	1213	20.8685
g10128.t1	50s ribosomal subunit l30	249	1662	249	536	16.1124
g8629.t1	54s ribosomal protein l12	196	549	196	479	43.5904
g3496.t1	54s ribosomal protein l3	84	1476	84	127	4.29877
g15447.t1	54s ribosomal protein l6	88	359	88	88	12.2466
g4052.t1	54s ribosomal protein l7	1689	2355	1689	2674	56.728
g2328.t1	54s ribosomal protein l9	46	1032	46	204	9.87592
g14270.t1	6-o-methylguanine dna methyltransferase	167	1275	167	268	10.5015
g986.t1	6-phosphofructo-2-kinase 1	27	2205	27	27	0.611762
g13570.t1	6-phosphofructo-2-kinase 1	6712	2220	6712	10540	237.2
g4055.t1	6-phosphofructo-2-kinase fructose- 6-bisphosphate 2-phosphatase	5094	2751	5094	6908	125.455
g4159.t1	6-phosphofructokinase	6013	2376	6013	22030	463.229
g11288.t1	6-phosphogluconate decarboxylating	10	2424	10	16	0.329773
g6776.t1	6-phosphogluconate dehydrogenase	1988	3060	1988	9294	151.743
g15443.t1	6-phosphogluconate dehydrogenase	402	1878	402	893	23.7565
g9578.t1	6-phosphogluconate dehydrogenase nad-binding protein	47	885	47	61	3.44361
g15641.t1	6-phosphogluconolactonase	1535	3096	1535	2943	47.4916
g13023.t1	60s acidic ribosomal protein p0	1204	5283	1204	4621	43.7001
g4614.t1	60s acidic ribosomal protein p1	1289	330	1289	1289	195.149
g14741.t1	60s acidic ribosomal protein p2	2982	333	2982	4223	633.584
g8947.t1	60s ribosomal biogenesis protein	942	1317	942	942	35.7349
g7414.t1	60s ribosomal protein	0	624	0	6	0.48039
g12525.t1	60s ribosomal protein	50	368	50	67	9.09608
g15318.t1	60s ribosomal protein l10	8713	1248	8713	14782	591.76
g8595.t1	60s ribosomal protein l10a	8013	654	8013	12483	953.605
g578.t1	60s ribosomal protein l11	2639	522	2639	4072	389.731
g7539.t1	60s ribosomal protein l12	3417	498	3417	6166	618.588
g7540.t1	60s ribosomal protein l12	51	600	51	81	6.74468
g622.t1	60s ribosomal protein l13	1673	1098	1673	4462	203.027
g15354.t1	60s ribosomal protein l15	2412	762	2412	5938	389.325
g11496.t1	60s ribosomal protein l16	2919	1209	2919	4227	174.676
g7584.t1	60s ribosomal protein l17	6562	2097	6562	7869	187.477
g4701.t1	60s ribosomal protein l18	3501	822	3501	6256	380.235
g4696.t1	60s ribosomal protein l19	3896	690	3896	10854	785.901
g14590.t1	60s ribosomal protein l19	166	462	166	348	37.6326
g15921.t1	60s ribosomal protein l19	846	3990	846	1530	19.1578
g16211.t1	60s ribosomal protein l19	632	1103	632	1847	83.6602
g14236.t1	60s ribosomal protein l2	2600	765	2600	4731	308.972
g14237.t1	60s ribosomal protein l2	81	645	81	149	11.5413
g1744.t1	60s ribosomal protein l20	3780	525	3780	5597	532.627
g7323.t1	60s ribosomal protein l21-a	1399	1701	1399	3053	89.6705
g6191.t1	60s ribosomal protein l22	1463	2151	1463	2455	57.0215
g2202.t1	60s ribosomal protein l23	2268	456	2268	4420	484.267
g12717.t1	60s ribosomal protein l24	1384	486	1384	5836	599.938
g1569.t1	60s ribosomal protein l26	988	399	988	2047	256.314
g2346.t1	60s ribosomal protein l27	2777	1239	2777	5594	225.568
g2218.t1	60s ribosomal protein l28	2936	459	2936	4169	453.781
g7466.t1	60s ribosomal protein l28	1435	1524	1435	2963	97.1346
g994.t1	60s ribosomal protein l3	1903	1176	1903	6743	286.466
g15317.t1	60s ribosomal protein l30	1995	372	1995	2311	310.373
g2683.t1	60s ribosomal protein l31e	1786	369	1786	2455	332.393
g5079.t1	60s ribosomal protein l33	4333	1221	4333	4516	184.784
g14168.t1	60s ribosomal protein l34	2704	345	2704	2704	391.575
g3749.t1	60s ribosomal protein l35	4056	375	4056	4056	540.373
g7328.t1	60s ribosomal protein l37	467	279	467	467	83.6257
g13700.t1	60s ribosomal protein l37a	3784	276	3784	3870	700.534
g6972.t1	60s ribosomal protein l38	1845	1071	1845	2347	109.484
g9509.t1	60s ribosomal protein l4	1206	1047	1206	5095	243.122
g15335.t1	60s ribosomal protein l44	3310	633	3310	3390	267.561
g1814.t1	60s ribosomal protein l5	931	906	931	9754	537.876
g15468.t1	60s ribosomal protein l7	1364	936	1364	5462	291.543
g4823.t1	60s ribosomal protein l8	2713	3324	2713	5209	78.2926
g14077.t1	60s ribosomal protein l9	3409	579	3409	4750	409.866
g6642.t1	60s ribosomal protein mitochondrial precursor	419	1179	419	687	29.1119
g11441.t1	60s ribosomal protein mitochondrial precursor	194	927	194	424	22.8514
g1598.t1	60s ribosomal subunit assembly export protein loc1	145	2043	145	266	6.5049
g4771.t1	60s ribosome biogenesis protein	35	1581	35	140	4.42408
g16009.t1	60s ribosome biogenesis protein sqt1	46	1455	46	262	8.99633
g8916.t1	60s ribosome subunit biogenesis protein nip7	206	4908	206	338	3.44064
g2860.t1	67 kda myosin-cross-reactive antigen family protein	227	1788	227	454	12.6857
g1628.t1	75k gamma secalin	664	3357	664	900	13.3943
g4416.t1	7alpha-cephem-methoxylase-like protein	1302	843	1302	1302	77.1633
g5240.t1	8-amino-7-oxononanoate synthase	81	1332	81	93	3.48824
g10510.t1	80 kd mcm3-associated protein	1111	4278	1111	1867	21.8037
g14101.t1	a chain cyanovirin-n	0	396	0	0	0
g7120.t1	a chain the 3-d structure of a trichoderma reesei b-mannanase from glycoside hydrolase family 5	4	2547	4	8	0.156924
g10833.t1	a g-specific adenine glycosylase	54	2001	54	154	3.84504
g11089.t1	a-pheromone processing metallopeptidase ste23	660	3534	660	1751	24.7541
g7928.t1	a49-like rna polymerase i associated factor	141	1311	141	238	9.06988
g3947.t1	aaa family	41138	2808	41138	64859	1153.99
g11673.t1	aaa family	4	2499	4	6	0.119953
g12914.t1	aaa family	446	4914	446	620	6.30353
g399.t1	aaa family atpase	391	4329	391	712	8.21712
g4138.t1	aaa family atpase	2140	7389	2140	4603	31.1231
g7267.t1	aaa family atpase	6357	2988	6357	10351	173.073
g9269.t1	aaa family atpase	1524	2364	1524	2188	46.241
g10077.t1	aaa family atpase	620	3723	620	620	8.32005
g4271.t1	aaa family atpase-like protein	235	2859	235	1389	24.2725
g9955.t1	aaa family atpase-like protein	367	1377	367	641	23.2569
g4513.t1	aaa family protein	257	4331	257	439	5.06412
g15271.t1	aaa- core	71	1134	71	120	5.28683
g9413.t1	aar2 protein	78	1479	78	109	3.68202
g9070.t1	ab-hydrolase associated lipase region	646	1812	646	903	24.8976
g5720.t1	abc a-pheromone efflux pump	72	4305	72	74	0.858788
g704.t1	abc atp-binding permease protein	2	1017	2	2	0.0982508
g10356.t1	abc drug exporter	301	4683	301	933	9.9537
g392.t1	abc multidrug	3818	6660	3818	5840	43.8093
g928.t1	abc multidrug	109	5511	109	149	1.35078
g5515.t1	abc multidrug	83	4494	83	87	0.967194
g7629.t1	abc multidrug	0	4194	0	0	0
g12430.t1	abc multidrug	4	4239	4	4	0.0471437
g12900.t1	abc multidrug	5	4377	5	6	0.068486
g13193.t1	abc multidrug	258	5061	258	458	4.52123
g13603.t1	abc multidrug	35	4509	35	102	1.13018
g13480.t1	abc multidrug transporter	222	4002	222	742	9.26305
g15283.t1	abc multidrug transporter	12	3409	12	12	0.175866
g16046.t1	abc multidrug transporter	4	925	4	4	0.216046
g2062.t1	abc multidrug transporter mdr1	451	4128	451	1088	13.1679
g438.t1	abc transporter	1924	3111	1924	2467	39.6184
g1436.t1	abc transporter	1109	5418	1109	2584	23.8276
g2594.t1	abc transporter	8	4242	8	12	0.141331
g2652.t1	abc transporter	736	6459	736	950	7.34828
g2950.t1	abc transporter	1911	2607	1911	2980	57.1087
g5569.t1	abc transporter	17	3295	17	18	0.272926
g8730.t1	abc transporter	3233	5013	3233	3463	34.5129
g9007.t1	abc transporter	988	6108	988	1617	13.2263
g14012.t1	abc transporter	795	4674	795	1012	10.8173
g14546.t1	abc transporter	126	4677	126	155	1.65574
g14954.t1	abc transporter	18	1884	18	30	0.79555
g655.t1	abc transporter cdr4	717	4476	717	1602	17.8813
g12942.t1	abc transporter cdr4	0	4470	0	0	0
g8774.t1	abc transporter family protein	104	4335	104	264	3.04258
g10574.t1	abc transporter transmembrane region 2	1759	2577	1759	3295	63.8805
g5803.t1	abc-2 type transporter	878	5070	878	2675	26.3599
g7751.t1	abc-2 type transporter	0	4476	0	0	0
g4105.t1	abc1 domain containing protein	138	1887	138	203	5.37467
g9025.t1	abc1 domain protein	274	1977	274	483	12.2058
g13807.t1	abc1 family protein	422	1794	422	735	20.4688
g14563.t1	abc1 family protein	788	2091	788	1126	26.9037
g6794.t1	abc1 protein	467	7173	467	3092	21.536
g1791.t1	abhydrolase domain-containing protein	496	1434	496	589	20.5208
g3258.t1	abhydrolase domain-containing protein	612	936	612	614	32.7733
g12177.t1	abhydrolase domain-containing protein 12	0	1137	0	0	0
g5169.t1	abscisic acid aba receptor	6244	5193	6244	14014	134.825
g1279.t1	acc synthase	1298	2061	1298	1325	32.1192
g15091.t1	acc synthase	92	1518	92	108	3.55451
g5407.t1	acetamidase	67	1641	67	67	2.03983
g8219.t1	acetamidase	3395	1629	3395	4621	141.724
g13996.t1	acetamidase	30	1845	30	30	0.812367
g6656.t1	acetate kinase	1528	1437	1528	1528	53.1244
g3156.t1	acetate transporter	0	735	0	0	0
g4851.t1	acetate- ligase	575	2100	575	1107	26.3364
g13240.t1	acetoacetate- ligase	327	2046	327	520	12.6977
g4017.t1	acetoacetyl- synthase	149	2058	149	149	3.61716
g7722.t1	acetoacetyl- synthetase	4	2052	4	4	0.097389
g14409.t1	acetoin reductase family protein	0	777	0	0	0
g8188.t1	acetolactate synthase	8	1800	8	8	0.222047
g8996.t1	acetolactate synthase	266	2079	266	1004	24.1272
g10141.t1	acetolactate synthase	0	2109	0	0	0
g12883.t1	acetolactate synthase	1612	3726	1612	6398	85.7884
g1562.t1	acetolactate synthase small subunit	167	948	167	608	32.0422
g3027.t1	acetyl esterase	44	2622	44	113	2.15314
g3564.t1	acetyl esterase	36	1503	36	80	2.65924
g7771.t1	acetyl xylan	3	870	3	3	0.172278
g11019.t1	acetyl xylan esterase	28	861	28	30	1.74079
g12993.t1	acetyl xylan esterase	3	699	3	9	0.643269
g433.t1	acetyl- acetyltransferase	571	1329	571	2623	98.6054
g11238.t1	acetyl- acetyltransferase	0	3003	0	0	0
g15748.t1	acetyl- acetyltransferase	628	1200	628	2369	98.6305
g6137.t1	acetyl- biotin carboxylase	38	1851	38	67	1.8084
g4084.t1	acetyl- carboxylase	405	7278	405	2127	14.601
g720.t1	acetyl- hydrolase	1915	3129	1915	5062	80.8247
g13652.t1	acetyl- synthetase-like partial	13	3162	13	18	0.284405
g14576.t1	acetyl- synthetase-like partial	25	3396	25	33	0.485482
g4316.t1	acetyl- synthetase-like protein	3626	4353	3626	5895	67.6585
g16123.t1	acetyl- synthetase-like protein	156	1219	156	317	12.9922
g5814.t1	acetyl-coenzyme a synthetase	6901	2751	6901	16046	291.409
g4108.t1	acetyl-coenzyme a transporter 1	656	1722	656	1268	36.7886
g13122.t1	acetyl-hydrolase-like protein	196	1419	196	223	7.85145
g2408.t1	acetylglutamate	379	2652	379	1806	34.0229
g575.t1	acetylglutamate semialdehyde dehydrogenase	637	1437	637	3379	117.479
g15723.t1	acetylglutamate synthase	1498	2511	1498	1547	30.7802
g759.t1	acetylornithine aminotransferase	150	2922	150	325	5.55687
g2487.t1	acetylornithine aminotransferase	12	2415	12	13	0.268939
g3121.t1	acetylornithine deacetylase	184	2178	184	552	12.6622
g8481.t1	acetylornithine deacetylase	0	1881	0	1	0.0265606
g12106.t1	acetylornithine deacetylase	283	2283	283	600	13.1302
g9805.t1	acetylpolyamine aminohydrolase	346	1173	346	804	34.2441
g6501.t1	acetylserotonin methytransferase-like protein	372	810	372	446	27.5091
g5032.t1	acetyltransferase	121	564	121	121	10.7185
g5416.t1	acetyltransferase	20	534	20	20	1.87118
g11010.t1	acetyltransferase	14	564	14	23	2.0374
g1745.t1	acetyltransferase [Glomerella graminicola M1.001]	52	1011	52	98	4.84286
g4187.t1	acetyltransferase [Glomerella graminicola M1.001]	187	648	187	256	19.7375
g3843.t1	acetyltransferase catalytic subunit	1604	4194	1604	3232	38.5008
g15682.t1	acetyltransferase family protein	332	657	332	1511	114.902
g5389.t1	acetyltransferase-like protein	273	1602	273	466	14.5328
g13665.t1	achain structural determinants for improved thermal stability of designed ankyrin repeat proteins with a redesigned c- capping	7	849	7	7	0.411924
g8757.t1	acid	487	1857	487	1020	27.442
g6936.t1	acid phosphatase	256	1662	256	469	14.0984
g503.t1	acid phosphatase phoa	45	1269	45	93	3.66141
g3543.t1	acid phosphatase-like protein	833	1557	833	879	28.2051
g5892.t1	acn9 family domain containing	131	1968	131	233	5.91505
g78.t1	aconitate hydratase	256	2430	256	492	10.1155
g306.t1	aconitate hydratase	84	2436	84	132	2.70722
g10024.t1	aconitate hydratase	3430	2316	3430	18196	392.523
g79.t1	aconitate mitochondrial precursor	0	1542	0	3	0.0971995
g10023.t1	aconitate mitochondrial precursor	1475	2322	1475	7891	169.784
g2572.t1	acriflavine sensitivity control protein acr-2	429	2319	429	531	11.4399
g12864.t1	acriflavine sensitivity control protein acr-2	318	3846	318	323	4.19586
g4050.t1	actin	5122	1518	5122	24524	807.136
g4763.t1	actin binding protein	1230	2385	1230	2759	57.795
g11198.t1	actin binding protein	1414	1035	1414	1645	79.4059
g4444.t1	actin cytoskeleton organization protein	44	2118	44	162	3.82135
g734.t1	actin cytoskeleton protein	5523	2364	5523	16274	343.933
g2039.t1	actin interacting protein 2	199	1656	199	486	14.6623
g995.t1	actin interacting protein 3	648	4824	648	1808	18.7249
g11210.t1	actin lateral binding protein	6777	4743	6777	9753	102.734
g4066.t1	actin patch protein	311	2871	311	479	8.33546
g6202.t1	actin polymerization protein	1041	2514	1041	1277	25.3777
g13413.t1	actin- protein	405	1689	405	621	18.3692
g11075.t1	actin-binding protein	400	2382	400	1533	32.1535
g4702.t1	actin-bundling protein	4896	2121	4896	7312	172.236
g273.t1	actin-like protein	320	1143	320	577	25.2207
g13764.t1	actin-like protein 2	1151	1620	1151	2204	67.971
g13130.t1	actin-like protein arp-6	94	1320	94	163	6.16937
g6523.t1	actin-related arp4 class	110	1422	110	342	12.0158
g414.t1	activating signal cointegrator 1 complex subunit 3	991	8646	991	2392	13.8221
g5816.t1	activator 1 38 kda subunit	230	1059	230	277	13.0681
g2177.t1	activator 1 41 kda subunit	283	1836	283	433	11.7826
g5451.t1	acyl acyltransferase-like partial	100	1062	100	226	10.6319
g4250.t1	acyl binding family protein	138	2415	138	379	7.8406
g4193.t1	acyl binding protein	11654	1413	11654	11800	417.222
g7443.t1	acyl carrier protein	1890	417	1890	2044	244.891
g13100.t1	acyl esterase	472	2220	472	692	15.5733
g15302.t1	acyl esterase	640	2358	640	1156	24.493
g3975.t1	acyl transferase	24	1383	24	46	1.66174
g4508.t1	acyl- :6-aminopenicillanic-acid-acyltransferase	414	2637	414	800	15.1568
g1157.t1	acyl- dehydrogenase	3	1992	3	4	0.100322
g1460.t1	acyl- dehydrogenase	851	1917	851	1181	30.779
g4016.t1	acyl- dehydrogenase	15	1914	15	27	0.704773
g5054.t1	acyl- dehydrogenase	93	1314	93	98	3.72613
g7857.t1	acyl- dehydrogenase	3	1269	3	4	0.15748
g9531.t1	acyl- dehydrogenase	4299	1650	4299	18464	559.074
g9825.t1	acyl- dehydrogenase	2769	1344	2769	4811	178.839
g15328.t1	acyl- dehydrogenase	1350	1539	1350	3946	128.099
g8288.t1	acyl- dehydrogenase family member 11	1478	1725	1478	1584	45.8768
g10515.t1	acyl- dehydrogenase family member 11	912	1389	912	2957	106.36
g343.t1	acyl- desaturase 1	2933	1422	2933	7596	266.878
g5578.t1	acyl- ligase	1059	5967	1059	2114	17.7001
g6077.t1	acyl- n-acyltransferase	3	1509	3	3	0.0993252
g3982.t1	acyl- thioesterase ii	28	975	28	45	2.30587
g4482.t1	acyl- thioesterase ii	239	1107	239	290	13.0881
g12608.t1	acyl- thioesterase ii	28	963	28	95	4.92861
g7871.t1	acyl-coenzyme a oxidase 1	59	2082	59	75	1.79973
g939.t1	acyl-protein thioesterase	130	966	130	130	6.72347
g230.t1	acylase acy 1	1264	1830	1264	2911	79.4728
g5644.t1	acylphosphatase family protein	158	1818	158	277	7.61225
g15806.t1	acyltransferase-like protein	1125	1971	1125	1522	38.5794
g5269.t1	adaptin ear-binding coat-associated protein 2	31	744	31	222	14.9076
g1809.t1	adaptor complexes medium subunit family protein	879	2388	879	897	18.7666
g10222.t1	adenine phosphoribosyltransferase	913	723	913	2051	141.728
g5326.t1	adenosine amp deaminase	166	1830	166	200	5.46017
g14234.t1	adenosine kinase	321	594	321	2171	182.6
g14998.t1	adenosine kinase	280	508	280	948	93.2335
g3833.t1	adenosylhomocysteinase	2535	2202	2535	8694	197.256
g11576.t1	adenylate cyclase	924	6708	924	1753	13.0562
g2703.t1	adenylate kinase	459	819	459	950	57.9518
g10350.t1	adenylate kinase	639	786	639	953	60.5756
g10172.t1	adenylosuccinate lyase	3573	1449	3573	7528	259.56
g5297.t1	adenylosuccinate synthetase	200	1410	200	420	14.8819
g464.t1	adenylyl cyclase-associated protein	69	2067	69	82	1.98199
g12051.t1	adenylyl cyclase-associated protein	2209	3528	2209	5701	80.7327
g10994.t1	adenylyl-sulfate kinase	18	633	18	54	4.26204
g4130.t1	adhesin protein mad1	1465	2043	1465	11429	279.491
g7511.t1	adp-ribosyl-(dinitrogen reductase) hydrolase	1346	1017	1346	1346	66.1228
g9978.t1	adp-ribosylation crystallin j1	132	2130	132	146	3.42453
g3754.t1	adp-ribosylation factor	9831	609	9831	9831	806.506
g8587.t1	adp-ribosylation factor 1	404	600	404	589	49.0446
g13767.t1	adp-ribosylation factor 1	52	387	52	100	12.9097
g13766.t1	adp-ribosylation factor 6	385	1806	385	839	23.2098
g6079.t1	adp-ribosylation factor family protein	77	477	77	77	8.06491
g8278.t1	adp-ribosylation factor family protein	1691	1836	1691	1691	46.0149
g8908.t1	adp-ribosylation factor family protein	328	915	328	478	26.0996
g15429.t1	adp-ribosylglycohydrolase family protein	249	1023	249	561	27.3977
g7506.t1	adventurous gliding protein z	498	2628	498	1889	35.9115
g1485.t1	aerobactin siderophore biosynthesis protein iucb	2835	1515	2835	3760	123.995
g1499.t1	aerobactin siderophore biosynthesis protein iucb	70	1383	70	148	5.34647
g15790.t1	af264028_2pol protein	0	624	0	0	0
g12702.t1	af323581_1beta transducin-like protein het-e4s	1328	3071	1328	1467	23.8659
g15619.t1	af323584_1beta transducin-like protein het-e2c*40	1571	3277	1571	1820	27.7474
g16180.t1	af323585_1beta transducin-like protein het-d2y	1139	3443	1139	1324	19.2122
g10053.t1	af357910_1 microneme protein partial	443	1635	443	574	17.5397
g14973.t1	afg1-like atpase	1325	1593	1325	2308	72.3848
g5867.t1	aflatoxin biosynthesis ketoreductase nor-1	0	768	0	0	0
g6297.t1	aflatoxin biosynthesis ketoreductase nor-1	772	804	772	1103	68.5404
g14986.t1	aflatoxin biosynthesis ketoreductase nor-1	0	1125	0	0	0
g15818.t1	aflatoxin efflux pump	165	3360	165	585	8.69849
g13643.t1	alanine aminotransferase	5870	3117	5870	27977	448.427
g10933.t1	alanine racemase	82	1077	82	82	3.80387
g6516.t1	alanine racemase domain protein	1399	1956	1399	2002	51.1355
g14002.t1	alanine racemase domain protein	489	1396	489	742	26.555
g9842.t1	alanine racemase domain-containing protein	424	1047	424	424	20.2324
g4374.t1	alanine-glyoxylate aminotransferase	1581	1074	1581	2922	135.926
g1758.t1	alanyl-trna synthetase	402	3243	402	1501	23.1239
g2.t1	alcohol dehydrogenase	2	1053	2	2	0.0948918
g58.t1	alcohol dehydrogenase	0	819	0	0	0
g89.t1	alcohol dehydrogenase	88	1170	88	131	5.59387
g1269.t1	alcohol dehydrogenase	310	1059	310	814	38.4022
g3922.t1	alcohol dehydrogenase	8	1074	8	12	0.558219
g3954.t1	alcohol dehydrogenase	143	1059	143	143	6.74633
g6317.t1	alcohol dehydrogenase	38	1050	38	44	2.09359
g7887.t1	alcohol dehydrogenase	8	1113	8	20	0.897764
g8488.t1	alcohol dehydrogenase	913	2016	913	1097	27.1859
g10048.t1	alcohol dehydrogenase	6	1077	6	11	0.510275
g10279.t1	alcohol dehydrogenase	0	1044	0	0	0
g10831.t1	alcohol dehydrogenase	108	1110	108	163	7.33655
g11225.t1	alcohol dehydrogenase	2	1053	2	2	0.0948918
g11240.t1	alcohol dehydrogenase	0	1476	0	0	0
g11284.t1	alcohol dehydrogenase	73	1089	73	73	3.34905
g11292.t1	alcohol dehydrogenase	35	1056	35	35	1.65589
g12410.t1	alcohol dehydrogenase	86	3018	86	387	6.40647
g12441.t1	alcohol dehydrogenase	613	1032	613	1134	54.8985
g13305.t1	alcohol dehydrogenase	2	1017	2	2	0.0982508
g13930.t1	alcohol dehydrogenase	1484	1020	1484	3807	186.47
g13980.t1	alcohol dehydrogenase	30	2100	30	112	2.66456
g14048.t1	alcohol dehydrogenase	1	1056	1	1	0.0473111
g14368.t1	alcohol dehydrogenase	0	1137	0	0	0
g15273.t1	alcohol dehydrogenase	66	1113	66	78	3.50128
g13916.t1	alcohol dehydrogenase i	35005	1758	35005	59621	1694.37
g7220.t1	alcohol dehydrogenase superfamily protein	121	1038	121	224	10.7815
g10692.t1	alcohol dehydrogenase zinc-binding domain protein	46	3264	46	176	2.69395
g4093.t1	alcohol dehydrogenase-like protein	88	1083	88	147	6.78135
g13983.t1	alcohol dehydrogenase-like protein	88	1026	88	131	6.37898
g2022.t1	alcohol oxidase	61	2094	61	83	1.98029
g9161.t1	alcohol oxidase	11173	2028	11173	18123	446.467
g9396.t1	alcohol oxidase	552	1812	552	823	22.6918
g6162.t1	alcohol zinc-	33	1065	33	53	2.4863
g740.t1	alcohol zinc-containing	274	1080	274	606	28.0334
g11736.t1	aldehyde	13	1494	13	13	0.43473
g886.t1	aldehyde dehydrogenase	499	1497	499	858	28.6347
g1150.t1	aldehyde dehydrogenase	14	1440	14	14	0.485728
g1255.t1	aldehyde dehydrogenase	261	2184	261	335	7.66336
g1256.t1	aldehyde dehydrogenase	737	3630	737	1735	23.8792
g1768.t1	aldehyde dehydrogenase	224	1446	224	679	23.46
g1807.t1	aldehyde dehydrogenase	1095	2469	1095	4797	97.068
g2986.t1	aldehyde dehydrogenase	866	1515	866	1775	58.5346
g5039.t1	aldehyde dehydrogenase	340	1509	340	551	18.2427
g7916.t1	aldehyde dehydrogenase	2	1521	2	2	0.0656944
g10741.t1	aldehyde dehydrogenase	8175	4164	8175	25278	303.291
g13609.t1	aldehyde dehydrogenase	320	2457	320	475	9.65863
g14866.t1	aldehyde dehydrogenase	2	1491	2	3	0.100524
g15231.t1	aldehyde dehydrogenase	164	2520	164	505	10.0119
g15889.t1	aldehyde dehydrogenase	8	1506	8	10	0.331743
g11312.t1	aldehyde dehydrogenase aldh	597	1503	597	3301	109.727
g2610.t1	aldehyde reductase	114	1068	114	189	8.84133
g3910.t1	aldehyde reductase	8	1026	8	14	0.681723
g13989.t1	aldehyde reductase	23	930	23	70	3.76047
g3921.t1	aldehyde reductase i	635	999	635	1155	57.7622
g227.t1	aldo keto reductase	776	1053	776	2492	118.235
g3634.t1	aldo keto reductase	101	876	101	108	6.15952
g4471.t1	aldo keto reductase	272	4335	272	994	11.4558
g7022.t1	aldo keto reductase	10	990	10	20	1.0093
g14362.t1	aldo keto reductase	0	938	0	0	0
g18.t1	aldo-keto reductase	34	987	34	48	2.42969
g3353.t1	aldo-keto reductase	159	1056	159	192	9.08374
g5861.t1	aldo-keto reductase	317	2820	317	538	9.53148
g6324.t1	aldo-keto reductase	25	984	25	28	1.42164
g16077.t1	aldo-keto reductase	954	2418	954	1047	21.633
g2414.t1	aldolase	45	1059	45	55	2.59474
g6696.t1	aldolase	81	4695	81	117	1.24502
g7195.t1	aldolase citrate lyase family protein	1724	957	1724	2302	120.177
g9641.t1	aldolase citrate lyase family protein	5	855	5	5	0.292167
g14023.t1	aldolase citrate lyase family protein	12	825	12	12	0.726699
g1697.t1	aldose 1-epimerase	1844	1938	1844	3704	95.487
g5458.t1	aldose 1-epimerase	281	5361	281	1176	10.9595
g14460.t1	aldose 1-epimerase	36	1245	36	133	5.33715
g14993.t1	aldose 1-epimerase	115	1188	115	168	7.06513
g4414.t1	alkaline ceramidase family protein	202	801	202	251	15.6556
g4715.t1	alkaline phosphatase	177	1557	177	260	8.3428
g7767.t1	alkaline phosphatase	359	2004	359	1167	29.0938
g15543.t1	alkaline phosphatase	0	1869	0	2	0.0534623
g3282.t1	alkaline phosphatase family protein	1482	4164	1482	2145	25.7362
g7869.t1	alkaline phosphatase-like protein	0	2400	0	2	0.0416338
g86.t1	alkaline serine protease alp1	1780	1188	1780	7059	296.862
g13639.t1	alkylated dna repair protein	370	2241	370	453	10.0991
g6047.t1	alkylated dna repair protein alkb homolog 6	855	1452	855	946	32.5501
g796.t1	allantoate permease	5	1512	5	5	0.165213
g1117.t1	allantoate permease	133	2022	133	166	4.10161
g1143.t1	allantoate permease	8	1464	8	10	0.341261
g6302.t1	allantoate permease	80	1551	80	80	2.57695
g8028.t1	allantoate permease	5	1545	5	5	0.161685
g8463.t1	allantoate permease	57	4854	57	104	1.07044
g10354.t1	allantoate permease	4709	1530	4709	6369	207.973
g13437.t1	allantoate permease	23	1617	23	26	0.803324
g15886.t1	allantoate permease	57	1145	57	62	2.70529
g16252.t1	allantoate permease	5	336	5	5	0.743461
g11049.t1	allantoate permease of the major facilitator superfamily	302	1584	302	302	9.52531
g2363.t1	allantoicase	1113	1086	1113	2819	129.686
g14015.t1	allantoinase	409	1755	409	956	27.215
g12718.t1	allergen asp f3	510	1392	510	1174	42.1363
g10848.t1	allergen asp f4-	4043	888	4043	15079	848.373
g12360.t1	allergen asp f7	0	816	0	1	0.0612262
g15368.t1	allergen asp f7	0	771	0	0	0
g11415.t1	alpha and gamma adaptin binding protein p34	74	1317	74	107	4.05906
g35.t1	alpha beta	316	828	316	489	29.5057
g3519.t1	alpha beta	688	1515	688	1007	33.2081
g7583.t1	alpha beta	667	1620	667	1597	49.2512
g12163.t1	alpha beta	33	897	33	33	1.83801
g1597.t1	alpha beta fold family	121	1995	121	228	5.70978
g11794.t1	alpha beta hydrolase	124	900	124	216	11.9905
g12243.t1	alpha beta hydrolase	5	744	5	5	0.335756
g14639.t1	alpha beta hydrolase	0	666	0	0	0
g5113.t1	alpha beta hydrolase family	346	1314	346	466	17.7181
g6296.t1	alpha beta hydrolase family	1491	1047	1491	1491	71.1473
g3965.t1	alpha beta hydrolase fold domain containing protein	65	1035	65	88	4.24785
g9390.t1	alpha beta hydrolase fold family	753	201	753	753	187.166
g1250.t1	alpha beta hydrolase fold protein	2	1104	2	2	0.0905083
g4573.t1	alpha beta hydrolase fold protein	2	774	2	2	0.129097
g6594.t1	alpha beta hydrolase fold protein	448	1215	448	448	18.4217
g6847.t1	alpha beta hydrolase fold protein	47	870	47	47	2.69902
g8020.t1	alpha beta hydrolase fold protein	206	1539	206	447	14.511
g12158.t1	alpha beta hydrolase fold protein	0	1320	0	0	0
g13671.t1	alpha beta hydrolase fold protein	2	915	2	2	0.109203
g14303.t1	alpha beta hydrolase fold protein	6	954	6	6	0.314217
g4939.t1	alpha beta hydrolase fold-3 domain containing protein	0	1155	0	0	0
g3601.t1	alpha beta hydrolase fold-3 domain protein	50	2652	50	53	0.998458
g7954.t1	alpha beta hydrolase protein	22	810	22	27	1.66535
g3936.t1	alpha beta superfamily	4	1077	4	4	0.185555
g1715.t1	alpha beta-hydrolase	132	1167	132	160	6.84978
g7730.t1	alpha beta-hydrolase	47	906	47	114	6.28643
g12226.t1	alpha beta-hydrolase	131	2175	131	371	8.52201
g14887.t1	alpha beta-hydrolase	491	1320	491	491	18.5838
g6976.t1	alpha subunit of hypothetical caax farnesyltransferase	791	2031	791	1458	35.8653
g605.t1	alpha- -mannosyltransferase	103	1497	103	660	22.0267
g890.t1	alpha- -mannosyltransferase	29	2040	29	72	1.76331
g9332.t1	alpha- -mannosyltransferase	976	387	976	976	125.999
g12925.t1	alpha- -mannosyltransferase	1069	1209	1069	1292	53.3904
g8262.t1	alpha- -mannosyltransferase cmt1	1150	1374	1150	1326	48.2152
g9819.t1	alpha- mannosyltransferase ktr1	2356	1275	2356	3604	141.222
g2035.t1	alpha- sarcomeric (f-actin cross linking protein)	246	4254	246	1082	12.7074
g14719.t1	alpha-amylase a type-3	206	1537	206	268	8.7114
g124.t1	alpha-amylase a type-3 precursor	160	1392	160	612	21.9654
g15412.t1	alpha-galactosidase	2	1386	2	18	0.648838
g7595.t1	alpha-galactosidase c	196	2196	196	223	5.07341
g6553.t1	alpha-galactosidase precursor	0	1641	0	0	0
g123.t1	alpha-glucosidase	366	2748	366	6763	122.956
g965.t1	alpha-glucosidase	248	753	248	248	16.4545
g7903.t1	alpha-glucosidase	518	1824	518	949	25.9937
g9758.t1	alpha-glucosidase	823	2871	823	2528	43.9917
g5704.t1	alpha-glucosidase precursor	887	6705	887	1578	11.7581
g3577.t1	alpha-glucuronidase	5	2529	5	8	0.158041
g2595.t1	alpha-ketoglutarate-dependent taurine dioxygenase	2	1137	2	5	0.219703
g3624.t1	alpha-ketoglutarate-dependent taurine dioxygenase	365	3024	365	711	11.7467
g1899.t1	alpha-l-rhamnosidase	44	2715	44	62	1.1409
g4381.t1	alpha-l-rhamnosidase	128	4068	128	204	2.5054
g8506.t1	alpha-l-rhamnosidase	168	2229	168	264	5.91727
g6293.t1	alpha-l-rhamnosidase a	2	1110	2	2	0.090019
g11670.t1	alpha-l-rhamnosidase a	0	2667	0	0	0
g9493.t1	alpha-methylacyl- racemase	302	1197	302	302	12.6049
g5978.t1	alpha-n-arabinofuranosidase a	5	1929	5	10	0.258997
g9428.t1	alpha-tubulin suppressor protein aats1	196	2040	196	321	7.86144
g8516.t1	alternative nadh-dehydrogenase	99	1746	99	364	10.4156
g11852.t1	alternative oxidase	28637	1065	28637	34547	1620.65
g8696.t1	amid-like mitochondrial	526	6843	526	1384	10.1045
g4195.t1	amid-like mitochondrial oxidoreductase	1394	2448	1394	2826	57.6751
g8198.t1	amidase	9	1554	9	9	0.289347
g11283.t1	amidase	45	1662	45	67	2.01405
g12086.t1	amidase	530	5295	530	850	8.02011
g10666.t1	amidase family protein	31	1665	31	42	1.26027
g2738.t1	amidase protein	3289	1722	3289	4777	138.596
g10253.t1	amidase signature enzyme	747	1842	747	1066	28.9131
g1414.t1	amidohydrolase	121	1296	121	187	7.20881
g4460.t1	amidohydrolase	30	1305	30	51	1.95248
g7726.t1	amidohydrolase	10	1167	10	14	0.599355
g73.t1	amidohydrolase 2	27	1416	27	27	0.952638
g7720.t1	amidohydrolase 2	5	1041	5	5	0.239964
g9376.t1	amidohydrolase 2	18	891	18	64	3.58864
g4804.t1	amidohydrolase 3	37	1704	37	81	2.37489
g32.t1	amidohydrolase family protein	1382	3963	1382	2708	34.1391
g956.t1	amidohydrolase family protein	652	1620	652	786	24.2401
g1253.t1	amidohydrolase family protein	0	1212	0	0	0
g10283.t1	amidohydrolase family protein	66	2595	66	143	2.75313
g11269.t1	amidohydrolase family protein	250	1023	250	435	21.2442
g12089.t1	amidohydrolase family protein	110	1623	110	173	5.32543
g13319.t1	amidophosphoribosyltransferase	503	2346	503	1056	22.4886
g1573.t1	amine oxidase	632	1446	632	654	22.5963
g12781.t1	amine oxidase	110	2004	110	125	3.1163
g15329.t1	amine oxidase	549	1500	549	549	18.2856
g11.t1	amino acid	92	1698	92	93	2.73636
g930.t1	amino acid	274	1431	274	425	14.838
g3640.t1	amino acid	1	1509	1	1	0.0331084
g4569.t1	amino acid	0	1503	0	0	0
g5051.t1	amino acid	87	1434	87	87	3.03108
g7872.t1	amino acid	38	1368	38	38	1.38779
g9501.t1	amino acid	139	1527	139	205	6.70721
g11753.t1	amino acid	4	1533	4	4	0.13036
g15738.t1	amino acid	0	1446	0	0	0
g6028.t1	amino acid permease	9	1785	9	11	0.30788
g1406.t1	amino acid transporter	122	2226	122	237	5.31925
g2454.t1	amino acid transporter	1178	2463	1178	1617	32.7999
g4976.t1	amino acid transporter	4	1710	4	7	0.204517
g5018.t1	amino acid transporter	23	1353	23	23	0.849293
g6981.t1	amino acid transporter	111	3522	111	225	3.19169
g7121.t1	amino acid transporter	81	3333	81	84	1.25913
g9371.t1	amino acid transporter	771	1632	771	1634	50.0218
g9572.t1	amino acid transporter	0	1200	0	0	0
g11660.t1	amino acid transporter	135	1473	135	251	8.51331
g14928.t1	amino acid transporter	2	1419	2	2	0.0704166
g5856.t1	amino-acid n-acetyltransferase subunit	508	3153	508	736	11.6622
g11775.t1	amino-acid permease inda1	9878	1728	9878	26267	759.441
g15081.t1	amino-acid permease inda1	9	2625	9	9	0.171293
g14109.t1	amino-acid transporter arg-13	24	1017	24	35	1.71939
g4312.t1	aminodeoxychorismate synthase	127	2583	127	245	4.73881
g14383.t1	aminomethyl transferase	101	2241	101	283	6.30916
g7116.t1	aminopeptidase i zinc metalloprotease	642	1641	642	1141	34.738
g5757.t1	aminopeptidase y	11183	1713	11183	23609	688.569
g9893.t1	aminopeptidase y	4437	1458	4437	7993	273.892
g12948.t1	aminopeptidase y	3910	1497	3910	5981	199.609
g15834.t1	aminopeptidase y	765	1911	765	1475	38.5619
g10035.t1	aminotransferase class i and ii	4493	1530	4493	4838	157.98
g10912.t1	aminotransferase class-iii	89	1371	89	144	5.2475
g16102.t1	aminotransferase class-v	2702	1188	2702	6195	260.527
g1273.t1	aminotransferase family protein	0	594	0	0	0
g6715.t1	aminotransferase family protein	255	1563	255	376	12.0187
g7847.t1	ammecr1 family protein	1010	3075	1010	1695	27.5392
g3774.t1	ammonium transporter mep1	11	1584	11	26	0.82006
g12911.t1	amp deaminase	3933	7302	3933	5338	36.5228
g2281.t1	amp-binding domain protein	1049	4311	1049	2223	25.7625
g1500.t1	amp-binding enzyme	538	3666	538	1667	22.718
g8474.t1	amp-binding enzyme	727	5433	727	1244	11.4395
g3224.t1	an1-type zinc finger protein	645	930	645	780	41.9024
g14053.t1	an1-type zinc finger protein	1756	450	1756	2247	249.47
g14746.t1	anamorsin family protein	581	906	581	993	54.7581
g12135.t1	anaphase-promoting complex component cut20 apc4	250	3651	250	417	5.70626
g7337.t1	anaphase-promoting complex protein	107	2319	107	133	2.86535
g15057.t1	anaphase-promoting complex subunit	247	2586	247	298	5.75725
g6247.t1	anaphase-promoting complex subunit 10	105	1869	105	252	6.73625
g11976.t1	anaphase-promoting complex subunit 11	71	288	71	71	12.3167
g6357.t1	anaphase-promoting complex subunit 8	967	5529	967	2064	18.6505
g10493.t1	anaphase-promoting complex subunit cut9	2858	4563	2858	3503	38.3546
g8001.t1	and ankyrin domain protein	1	945	1	4	0.211473
g16186.t1	and ankyrin domain protein	568	925	568	573	30.9485
g7626.t1	and nb-arc domain protein	712	1032	712	712	34.4689
g13553.t1	and nb-arc domain-containing protein	1136	5724	1136	2626	22.9204
g8105.t1	and tpr domain-containing protein	6	420	6	19	2.26012
g15382.t1	anion exchange family protein	47	1851	47	70	1.88938
g3645.t1	ankyrin [Metarhizium anisopliae ARSEF 23]	79	795	79	79	4.96463
g4470.t1	ankyrin and het domain protein	80	2613	80	95	1.8164
g4580.t1	ankyrin and het domain protein	108	2004	108	121	3.01658
g5464.t1	ankyrin domain containing protein	737	2061	737	961	23.2955
g9796.t1	ankyrin partial	220	1491	220	220	7.37178
g13591.t1	ankyrin partial	55	2448	55	274	5.59199
g14404.t1	ankyrin repeat	171	1131	171	205	9.05563
g4127.t1	ankyrin repeat and zinc finger domain containing protein 1	481	1908	481	840	21.9952
g1271.t1	ankyrin repeat containing protein	11	3051	11	14	0.229252
g10068.t1	ankyrin repeat containing protein	563	5433	563	935	8.59803
g3688.t1	ankyrin repeat domain containing protein	7	2907	7	47	0.807756
g4964.t1	ankyrin repeat domain protein	8	705	8	8	0.566928
g9105.t1	ankyrin repeat domain-containing protein 28	79	3783	79	107	1.41311
g9750.t1	ankyrin repeat domain-containing protein 28	512	4794	512	714	7.44093
g15807.t1	ankyrin repeat domain-containing protein 28	219	4539	219	273	3.0049
g9982.t1	ankyrin repeat family protein	1891	2031	1891	2357	57.9798
g127.t1	ankyrin repeat protein	282	3534	282	389	5.49934
g912.t1	ankyrin repeat protein	1479	4161	1479	2562	30.7616
g2515.t1	ankyrin repeat protein	67	2097	67	76	1.81068
g2999.t1	ankyrin repeat protein	3250	6357	3250	5500	43.2253
g3402.t1	ankyrin repeat protein	480	2076	480	925	22.2608
g3628.t1	ankyrin repeat protein	310	1710	310	310	9.05718
g3841.t1	ankyrin repeat protein	722	2199	722	1022	23.2195
g3858.t1	ankyrin repeat protein	342	3297	342	409	6.19772
g6049.t1	ankyrin repeat protein	3184	4857	3184	7013	72.1378
g6111.t1	ankyrin repeat protein	381	3810	381	490	6.42537
g6562.t1	ankyrin repeat protein	14	2994	14	14	0.233616
g7210.t1	ankyrin repeat protein	1093	7350	1093	1606	10.9166
g8350.t1	ankyrin repeat protein	4200	3408	4200	10694	156.772
g10425.t1	ankyrin repeat protein	414	1638	414	414	12.6274
g10564.t1	ankyrin repeat protein	2	1446	2	2	0.0691017
g12039.t1	ankyrin repeat protein	2052	4062	2052	4347	53.4659
g12482.t1	ankyrin repeat protein	910	5424	910	1389	12.7941
g12961.t1	ankyrin repeat protein	115	1626	115	115	3.5335
g12962.t1	ankyrin repeat protein	73	1698	73	73	2.14789
g12971.t1	ankyrin repeat protein	49	1641	49	60	1.82671
g14454.t1	ankyrin repeat protein	68	1422	68	68	2.38911
g14456.t1	ankyrin repeat protein	138	3294	138	168	2.54808
g14930.t1	ankyrin repeat protein	771	3498	771	804	11.4832
g14987.t1	ankyrin repeat protein	205	1641	205	219	6.6675
g15895.t1	ankyrin repeat protein	2	786	2	3	0.190689
g2330.t1	ankyrin repeat protein nuc-2	791	3114	791	1806	28.9752
g4063.t1	ankyrin repeat-containing	397	1536	397	397	12.913
g6602.t1	ankyrin repeat-containing	202	1470	202	457	15.532
g9589.t1	ankyrin repeat-containing	1293	1530	1293	1293	42.2216
g11626.t1	ankyrin repeat-containing	94	1032	94	94	4.55067
g12694.t1	ankyrin repeat-containing	20	1155	20	33	1.42744
g15539.t1	ankyrin repeat-containing	12	1455	12	14	0.48072
g15593.t1	ankyrin repeat-containing	5715	1818	5715	5887	161.781
g2779.t1	ankyrin repeat-containing protein	670	3444	670	1077	15.6236
g3649.t1	ankyrin repeat-containing protein	321	3051	321	331	5.42017
g3848.t1	ankyrin repeat-containing protein	287	1581	287	642	20.2876
g4445.t1	ankyrin repeat-containing protein	70	843	70	70	4.14856
g6613.t1	ankyrin repeat-containing protein	1506	1002	1506	1657	82.6194
g8307.t1	ankyrin repeat-containing protein	32	1377	32	43	1.56013
g11183.t1	ankyrin repeat-containing protein	32	1719	32	51	1.48225
g2284.t1	ankyrin unc44	1499	891	1499	1513	84.8376
g3509.t1	ankyrin unc44	841	7050	841	1290	9.14172
g3668.t1	ankyrin unc44	73	1572	73	116	3.68666
g13137.t1	ankyrin unc44	5209	5859	5209	5209	44.4179
g13465.t1	ankyrin unc44	55	5622	55	87	0.773136
g15661.t1	annexin anxc4	1228	4698	1228	2422	25.7566
g14083.t1	annexin xiv	1445	3114	1445	5219	83.7329
g5503.t1	anon-35f 36a	406	1290	406	517	20.023
g5124.t1	anthranilate phosphoribosyltransferase	374	1935	374	556	14.3556
g12744.t1	anthranilate synthase component 2	41	2304	41	392	8.50023
g15032.t1	anthranilate synthase component i	264	1575	264	351	11.1341
g12742.t1	anthranilate synthase component ii	135	3339	135	214	3.20202
g9356.t1	antibiotic biosynthesis monooxygenase	0	333	0	1	0.150032
g12899.t1	antibiotic biosynthesis monooxygenase	500	324	500	500	77.0996
g14876.t1	antibiotic biosynthesis monooxygenase	148	1191	148	208	8.72527
g4769.t1	antigenic cell wall	2118	528	2118	3529	333.922
g5155.t1	anucleate primary sterigmata protein a	2047	5373	2047	7128	66.2793
g15076.t1	anucleate primary sterigmata protein b	183	5673	183	887	7.81157
g11130.t1	aorsin endoprotease precursor	1	1287	1	2	0.0776388
g5505.t1	ap-1 complex subunit beta-1	2428	3081	2428	3423	55.5063
g7571.t1	ap-1 complex subunit gamma-1	2651	2778	2651	3166	56.9385
g4352.t1	ap-1 complex subunit mu	773	1341	773	1875	69.8554
g14830.t1	ap-2 adaptor complex subunit	754	2949	754	1674	28.3601
g2956.t1	ap-2 complex subunit beta	1508	2412	1508	2221	46.0043
g7974.t1	ap-2 complex subunit mu-1	322	1482	322	882	29.7336
g6441.t1	ap-2 complex subunit sigma	473	615	473	725	58.8966
g3246.t1	ap-3 adaptor protein complex beta-adaptin subunit	375	3147	375	494	7.84255
g11204.t1	ap-3 complex subunit delta	567	3162	567	798	12.6086
g10577.t1	ap-3 complex subunit sigma	745	1896	745	895	23.5837
g13868.t1	ap4a phosphorylase ii	392	1902	392	648	17.0213
g11399.t1	apc13 domain-containing protein	43	1872	43	104	2.77559
g9504.t1	apoptosis-inducing taf9-like domain 1 family	220	633	220	221	17.4428
g3552.t1	apses transcription factor	339	2664	339	597	11.1961
g11178.t1	apses transcription factor	5331	3090	5331	7679	124.158
g2451.t1	aquaporin	6	831	6	6	0.360726
g16234.t1	aquaporin	47	942	47	108	5.72796
g990.t1	arabinan endo- -alpha-l-arabinosidase	0	957	0	1	0.0522054
g7995.t1	arabinogalactan endo- -beta-galactosidase	0	1041	0	1	0.0479928
g15079.t1	arginase	1333	1941	1333	2029	52.2256
g11034.t1	arginase agmatinase formiminoglutamase	76	879	76	101	5.74063
g5034.t1	arginine	8	1674	8	8	0.23876
g14020.t1	arginine	59	1713	59	123	3.58736
g16120.t1	arginine	718	1842	718	4369	118.5
g15105.t1	arginine biosynthesis	224	1398	224	709	25.3376
g12095.t1	arginine deiminase type-3	82	1803	82	119	3.29745
g6733.t1	arginine n-methyltransferase 2	643	5145	643	1020	9.90472
g5566.t1	arginine permease	100	1596	100	533	16.6848
g6481.t1	arginine-trna-protein transferase	122	1251	122	199	7.94736
g6606.t1	argininosuccinate lyase	2513	2322	2513	5620	120.921
g6398.t1	argininosuccinate synthase	4440	1239	4440	5059	203.996
g12877.t1	arginyl-trna synthetase	545	3960	545	2116	26.6961
g4218.t1	argonaute sirna chaperone complex subunit arb1	738	2004	738	765	19.0718
g3678.t1	arid bright dna binding domain-containing protein	6165	4002	6165	7832	97.7739
g9860.t1	aristolochene synthase	73	1062	73	110	5.17482
g11689.t1	arm-like repeat-containing protein	190	1983	190	330	8.31416
g12033.t1	armadillo repeat protein	865	4977	865	1523	15.2883
g14388.t1	armadillo-type fold domain containing protein	196	3063	196	418	6.81799
g5091.t1	aromatic amino acid aminotransferase	1355	1962	1355	2205	56.1483
g9511.t1	aromatic amino acid aminotransferase	18	1824	18	34	0.931282
g14925.t1	aromatic amino acid aminotransferase	13	1608	13	16	0.49712
g958.t1	aromatic and neutral aliphatic amino acid permease	1681	1392	1681	1681	60.3331
g6575.t1	aromatic and neutral aliphatic amino acid permease	2996	2547	2996	5979	117.281
g7044.t1	aromatic ring-opening dioxygenase family protein	81	3438	81	137	1.99087
g7917.t1	aromatic ring-opening dioxygenase family protein	0	864	0	0	0
g532.t1	arp2 3 actin-organizing complex subunit sop2	837	1416	837	2389	84.2908
g3384.t1	arp2 3 complex 20 kda subunit	1004	510	1004	1643	160.951
g7609.t1	arp2 3 complex 21 kda subunit	802	2355	802	1261	26.7517
g11944.t1	arp2 3 complex 34 kda subunit	786	1002	786	1516	75.589
g4451.t1	arp2 3 complex subunit	2807	1311	2807	4297	163.753
g14827.t1	arp2 3 complex subunit	618	1188	618	1022	42.9795
g2246.t1	arp8-like protein	494	2313	494	918	19.8287
g1854.t1	arrestin	175	1374	175	540	19.6352
g9868.t1	arrestin (or s-antigen)	3174	1911	3174	5812	151.947
g2299.t1	arrestin domain-containing protein	536	2262	536	705	15.5713
g10643.t1	arrestin domain-containing protein	935	2712	935	2150	39.6074
g13649.t1	arrestin domain-containing protein	2090	1722	2090	5492	159.34
g1805.t1	arrestin-like protein	582	2121	582	1127	26.5467
g11009.t1	arsenate reductase	714	1551	714	961	30.9556
g10542.t1	arsenic resistance protein	2	870	2	2	0.114852
g11011.t1	arsenical-resistance protein	6	1212	6	9	0.370994
g14713.t1	arsenite efflux transporter - puative	1459	2073	1459	1673	40.3203
g14113.t1	arsenite resistance protein ars2	1074	2604	1074	2354	45.164
g15169.t1	arsenite translocating atpase	460	1020	460	1140	55.8383
g10781.t1	artemis protein	34	2235	34	34	0.760026
g15442.t1	arv1-like family protein	623	1794	623	901	25.0917
g12891.t1	aryl-alcohol dehydrogenase	12	1143	12	20	0.8742
g4534.t1	aryl-alcohol oxidase vanillyl-alcohol oxidase	1	1815	1	1	0.0275265
g13199.t1	arylesterase monoxygenase	40	2202	40	49	1.11175
g2014.t1	arylsulfatase	9	1737	9	9	0.258863
g9352.t1	arylsulfatase	0	1887	0	0	0
g13519.t1	arylsulfatase	12	1839	12	12	0.326007
g4778.t1	arylsulfatase precursor	9	1695	9	9	0.265277
g13374.t1	arylsulfatase precursor	157	1782	157	184	5.15867
g11997.t1	ascus development protein	211	1578	211	276	8.73835
g12085.t1	ash2-trithorax family protein	43	1656	43	71	2.14203
g13654.t1	asp hemolysin-like protein	2252	636	2252	2252	176.904
g5463.t1	asparaginase-like protein	236	1077	236	291	13.4991
g1666.t1	asparagine synthase	128	1707	128	153	4.47801
g13814.t1	asparagine synthetase	238	1728	238	529	15.2946
g9553.t1	asparaginyl-trna synthetase	59	3702	59	136	1.8354
g12146.t1	asparaginyl-trna synthetase	156	1746	156	1267	36.2543
g926.t1	aspartate aminotransferase	32	1302	32	73	2.80117
g1364.t1	aspartate aminotransferase	455	1194	455	467	19.5407
g2959.t1	aspartate aminotransferase	5169	1338	5169	16240	606.397
g3047.t1	aspartate aminotransferase	623	1218	623	764	31.3381
g3607.t1	aspartate aminotransferase	55	1782	55	55	1.54199
g10331.t1	aspartate aminotransferase	814	1902	814	5071	133.202
g15258.t1	aspartate kinase	103	1488	103	323	10.8449
g10744.t1	aspartate-semialdehyde dehydrogenase	443	1452	443	857	29.4877
g1016.t1	aspartic proteinase	5	1278	5	5	0.195464
g10335.t1	aspartic proteinase	0	1350	0	0	0
g15535.t1	aspartic proteinase	466	1722	466	466	13.5201
g11679.t1	aspartic-type	329	1212	329	557	22.9604
g1366.t1	aspartic-type endopeptidase	830	1530	830	1017	33.2091
g10882.t1	aspartic-type endopeptidase	197	1578	197	408	12.9176
g15848.t1	aspartyl aminopeptidase	760	1575	760	2027	64.2984
g3695.t1	aspartyl glutamyl-trna(asn gln) amidotransferase subunit b	211	2709	211	398	7.34009
g1705.t1	aspartyl-trna synthetase	265	2790	265	717	12.8393
g4893.t1	aspartyl-trna synthetase	272	1731	272	4140	119.49
g12228.t1	aspartyl-trna synthetase	217	2826	217	879	15.5397
g2712.t1	at hook domain-containing protein	733	3852	733	1245	16.1477
g11693.t1	at hook domain-containing protein	442	5622	442	558	4.95873
g13271.t1	at hook domain-containing protein	165	2868	165	424	7.38608
g15142.t1	at hook domain-containing protein family protein	0	411	0	0	0
g7669.t1	ataxia telangiectasia mutated	1330	11463	1330	2273	9.90669
g15331.t1	atg c terminal domain-containing protein	3008	7590	3008	4907	32.2999
g8809.t1	atp binding	970	1596	970	1210	37.8774
g11518.t1	atp binding	456	1497	456	847	28.2676
g2945.t1	atp citrate lyase subunit 2	2193	1827	2193	6242	170.692
g2179.t1	atp dependent rna helicase	618	6681	618	2185	16.3394
g4393.t1	atp dependent rna helicase	370	2043	370	462	11.298
g5670.t1	atp phosphoribosyltransferase	55	996	55	219	10.9853
g1537.t1	atp synthase beta mitochondrial precursor	7886	1548	7886	34937	1127.57
g4878.t1	atp synthase d mitochondrial	3405	636	3405	12706	998.111
g6089.t1	atp synthase delta mitochondrial	3789	621	3789	4307	346.506
g8554.t1	atp synthase f0	7663	858	7663	24065	1401.28
g5100.t1	atp synthase gamma chain	5223	903	5223	10616	587.355
g13184.t1	atp synthase h chain	3462	1071	3462	4190	195.457
g401.t1	atp synthase regulation protein nca2	151	2034	151	323	7.93376
g1954.t1	atp synthase subunit	3456	447	3456	7935	886.884
g568.t1	atp synthase subunit 4	3169	735	3169	12494	849.261
g6477.t1	atp synthase subunit 5	916	783	916	1711	109.173
g576.t1	atp synthase subunit alpha	4159	1767	4159	18784	531.103
g16209.t1	atp synthase subunit g	332	573	332	566	49.3502
g8954.t1	atp synthase subunit mitochondrial	5390	6474	5390	6022	46.4724
g7972.t1	atp-binding cassette sub-family f member 2	1634	1854	1634	3714	100.083
g1360.t1	atp-binding cassette sub-family g member 2	1763	4443	1763	4541	51.0625
g1857.t1	atp-binding domain 1 family member b	513	3402	513	932	13.687
g2159.t1	atp-binding endoribonuclease	151	2364	151	182	3.84637
g13598.t1	atp-binding protein	10	465	10	19	2.0414
g2948.t1	atp-citrate synthase subunit 1	2799	3654	2799	6239	85.3048
g11411.t1	atp-dependent bile acid permease	3346	5091	3346	8704	85.4168
g1540.t1	atp-dependent clp protease	804	1959	804	2041	52.0518
g11636.t1	atp-dependent clp protease proteolytic subunit	617	2343	617	926	19.7454
g11510.t1	atp-dependent dna helicase mph1	126	3117	126	331	5.3054
g10516.t1	atp-dependent dna ligase domain-containing protein	17	4233	17	31	0.365882
g4592.t1	atp-dependent helicase nam7	495	3297	495	1144	17.3354
g1417.t1	atp-dependent helicase ris1	555	7188	555	1119	7.77767
g6996.t1	atp-dependent helicase sgs1	358	4842	358	442	4.56063
g6471.t1	atp-dependent peptidase	944	2460	944	3879	78.7793
g7581.t1	atp-dependent permease mdl2	730	2424	730	1445	29.7826
g14767.t1	atp-dependent protease	311	1830	311	560	15.2885
g349.t1	atp-dependent protease la	443	3453	443	938	13.5717
g1882.t1	atp-dependent protease la	2422	3462	2422	5684	82.0265
g2979.t1	atp-dependent rna helicase	161	2592	161	336	6.47637
g8910.t1	atp-dependent rna helicase	214	1758	214	286	8.12783
g12456.t1	atp-dependent rna helicase	1435	1509	1435	4232	140.115
g9420.t1	atp-dependent rna helicase dbp-2	1182	1806	1182	2129	58.8959
g11890.t1	atp-dependent rna helicase dbp10	124	2793	124	290	5.18745
g170.t1	atp-dependent rna helicase dbp3	127	3207	127	165	2.57047
g3502.t1	atp-dependent rna helicase dbp4	90	2388	90	289	6.04632
g6205.t1	atp-dependent rna helicase dbp5	354	1425	354	948	33.2369
g14377.t1	atp-dependent rna helicase dbp8	85	1677	85	551	16.4152
g10905.t1	atp-dependent rna helicase dbp9	114	1785	114	388	10.8598
g4320.t1	atp-dependent rna helicase ded1	83	1947	83	235	6.03016
g3699.t1	atp-dependent rna helicase dhh1	234	1566	234	1170	37.3269
g4221.t1	atp-dependent rna helicase dhx8	235	5562	235	1281	11.5066
g8974.t1	atp-dependent rna helicase dhx8	117	615	117	117	9.50469
g782.t1	atp-dependent rna helicase dob1	176	3258	176	615	9.43086
g4067.t1	atp-dependent rna helicase drs1	221	5235	221	580	5.53527
g12383.t1	atp-dependent rna helicase eif4a	1647	729	1647	7204	493.712
g13039.t1	atp-dependent rna helicase eif4a	2112	464	2112	3208	345.417
g11762.t1	atp-dependent rna helicase has1	151	1770	151	195	5.50413
g6901.t1	atp-dependent rna helicase mak5	123	4719	123	278	2.94322
g8897.t1	atp-dependent rna helicase mrh-4	90	1788	90	666	18.6095
g8537.t1	atp-dependent rna helicase mss116	104	1986	104	196	4.93065
g11682.t1	atp-dependent rna helicase mss116	201	1743	201	367	10.5195
g3528.t1	atp-dependent rna helicase suv3	170	2301	170	309	6.70918
g8831.t1	atp-dependent rrna helicase rrp3	107	1872	107	280	7.47273
g14269.t1	atp-dependent rrna helicase spb4	116	1881	116	154	4.09034
g5673.t1	atp-nad kinase	744	1794	744	1066	29.6867
g13105.t1	atp-nad kinase	88	2613	88	154	2.94448
g8707.t1	atp12 atpase family protein	138	1350	138	326	12.0645
g4229.t1	atp25_nech7 ame: full=atpase synthesis protein mitochondrial flags: precursor	343	2130	343	627	14.7067
g12066.t1	atpase family aaa domain-containing protein 1	2832	1452	2832	3008	103.5
g13888.t1	atpase family protein	214	3303	214	642	9.71077
g15901.t1	augmenter of liver regeneration	247	1371	247	456	16.6171
g3346.t1	autophagocytosis protein	1454	1101	1454	2418	109.723
g2714.t1	autophagy protein	75	978	75	155	7.91808
g9891.t1	autophagy protein	244	2058	244	392	9.5163
g6180.t1	autophagy protein 5	442	1554	442	497	15.9784
g10344.t1	autophagy protein 8	15119	357	15119	29375	4110.9
g2729.t1	autophagy protein apg6	270	1482	270	584	19.6876
g9272.t1	autophagy protein apg9	1638	3660	1638	2003	27.3418
g1413.t1	autophagy protein atg13	1912	2802	1912	1912	34.0916
g2047.t1	autophagy protein atg15	894	1881	894	1539	40.8768
g15698.t1	autophagy protein atg27	503	1941	503	899	23.1399
g529.t1	autophagy-related protein 10	539	1437	539	687	23.8851
g2101.t1	autophagy-related protein 11	974	4218	974	1240	14.6873
g2696.t1	autophagy-related protein 28	837	1989	837	837	21.0241
g7202.t1	auxin efflux carrier superfamily	67	1395	67	74	2.65024
g9147.t1	auxin efflux carrier superfamily	905	1719	905	1661	48.2749
g4955.t1	bacterial alpha-l-rhamnosidase domain protein	13	2763	13	27	0.488214
g11037.t1	bactericidal permeability-increasing protein	179	2193	179	243	5.53599
g12775.t1	bacteriodes thetaiotaomicron symbiotic chitinase	0	390	0	0	0
g11503.t1	bag domain-containing protein	676	1317	676	906	34.3692
g5069.t1	bah domain-containing protein	970	1293	970	1512	58.4226
g15724.t1	bar domain protein	3222	969	3222	3623	186.798
g13531.t1	bar domain-containing protein	939	1287	939	1623	63.0039
g14550.t1	bar domain-containing protein	642	1437	642	820	28.5092
g9359.t1	base excision dna repair protein	232	1071	232	306	14.2744
g15656.t1	basic leucine zipper transcription factor domain-containing protein	103	1119	103	116	5.17911
g15813.t1	basic proline-rich protein	2224	1779	2224	4482	125.87
g3709.t1	basic-leucine zipper transcription factor	46090	1698	46090	46289	1361.97
g1465.t1	bcas2 family protein	290	1668	290	443	13.2689
g15816.t1	bcp1_gibze ame: full=protein bcp1	72	2058	72	205	4.97663
g2116.t1	bem46 family protein	407	1149	407	1046	45.4819
g12411.t1	benzoate 4-monooxygenase	122	1545	122	938	30.332
g66.t1	benzoate 4-monooxygenase cytochrome	155	1365	155	197	7.21042
g5975.t1	benzoate 4-monooxygenase cytochrome p450	4	1428	4	4	0.139946
g11799.t1	benzoate 4-monooxygenase cytochrome p450	112	1611	112	183	5.67522
g14353.t1	benzoate 4-monooxygenase cytochrome p450	0	1527	0	0	0
g16192.t1	benzoate 4-monooxygenase cytochrome p450	2	1626	2	8	0.245808
g4360.t1	benzoylformate decarboxylase	89	906	89	183	10.0914
g2220.t1	bet3 family protein	1372	1806	1372	2287	63.2668
g966.t1	beta -galactosyltransferase polypeptide 1	8151	1284	8151	9384	365.132
g11434.t1	beta antigen, putative [Toxoplasma gondii ME49]	13	4875	13	25	0.256208
g10483.t1	beta subunit of hypothetical caax farnesyltransferase	171	1431	171	249	8.69335
g15449.t1	beta tubulin	1902	1344	1902	9287	345.226
g3617.t1	beta-	2	1464	2	4	0.136504
g8242.t1	beta-	157	2934	157	157	2.67342
g9795.t1	beta-	27	1509	27	27	0.893926
g3430.t1	beta- -endoglucanase	677	690	677	985	71.3205
g11928.t1	beta- -endoglucanase	14	2205	14	91	2.06186
g15287.t1	beta- -exoglucosidase	0	1161	0	0	0
g6887.t1	beta-alanine synthase	618	1203	618	1547	64.2469
g10254.t1	beta-flanking protein	2792	636	2792	3842	301.806
g8235.t1	beta-fructosidases (levanase invertase)	26	1581	26	34	1.07442
g8008.t1	beta-galactosidase	5	1905	5	6	0.157356
g12551.t1	beta-galactosidase beta-glucuronidase	3	312	3	4	0.64052
g12553.t1	beta-galactosidase beta-glucuronidase	6	1206	6	7	0.289987
g2942.t1	beta-glucanosyltransferase #REF!	483	1443	483	2543	88.0455
g938.t1	beta-glucosidase	287	1890	287	287	7.5866
g4002.t1	beta-glucosidase	2	2625	2	5	0.095163
g8196.t1	beta-glucosidase	33	2472	33	38	0.768002
g5554.t1	beta-glucosidase 1 precursor	728	2613	728	1536	29.3683
g7159.t1	beta-glucosidase 2	38	2484	38	93	1.8705
g10416.t1	beta-glucosidase 2	2	2463	2	2	0.0405689
g9392.t1	beta-glucosidase d	77	2370	77	100	2.10804
g10078.t1	beta-glucuronidase precursor	8	1926	8	10	0.259401
g14257.t1	beta-lactamase domain protein	7	1896	7	19	0.50066
g3599.t1	beta-lactamase family protein	104	1320	104	117	4.42832
g7224.t1	beta-lactamase family protein	15	2193	15	15	0.341727
g14634.t1	beta-lactamase family protein	4063	1239	4063	4288	172.906
g11081.t1	beta-lactamase-like protein	8	909	8	8	0.439697
g237.t1	beta-lactamase-type transpeptidase fold domain containing protein	1154	2196	1154	1609	36.6059
g6290.t1	beta-n-acetylhexosaminidase	163	1836	163	617	16.7896
g390.t1	beta-tubulin cofactor d	1424	3768	1424	1676	22.2224
g10305.t1	beta-xylosidase	2	1659	2	2	0.0602297
g10893.t1	betaine aldehyde dehydrogenase	731	1470	731	1061	36.06
g5717.t1	bicyclomycin resistance	191	1731	191	372	10.7368
g3579.t1	bifunctional catalase-peroxidase cat2	8872	3984	8872	23077	289.393
g12649.t1	bifunctional deaminase-reductase domain protein	157	555	157	157	14.133
g10673.t1	bifunctional p-450:nadph-p450 reductase	352	4197	352	694	8.26129
g9593.t1	bifunctional polynucleotide phosphatase kinase	134	1305	134	157	6.01058
g3748.t1	bifunctional purine biosynthesis protein	783	1788	783	2140	59.7962
g11118.t1	bifunctional purine biosynthetic protein	195	2361	195	1239	26.2182
g14966.t1	bifunctional pyrimidine biosynthesis protein	86	3694	86	517	6.99231
g14304.t1	bile acid 7-alpha dehydratase	154	597	154	154	12.8876
g1130.t1	binding domain-containing protein	14	405	14	14	1.72703
g1424.t1	binding protein	208	1872	208	261	6.96565
g6651.t1	binuclear zinc transcription factor	2044	3045	2044	2838	46.5642
g12196.t1	biotin apo-protein	194	1986	194	301	7.57207
g9139.t1	biotin lipoate a b protein ligase	776	885	776	776	43.8072
g5238.t1	biotin synthase	1603	1275	1603	2293	89.8506
g10671.t1	biotrophy-associated secreted protein 2	4	306	4	8	1.30616
g11008.t1	biotrophy-associated secreted protein 2	16	693	16	21	1.51396
g9042.t1	bis(5 -adenosyl)-triphosphatase	15572	1329	15572	32003	1203.08
g1930.t1	bisphosphoglycerate-independent phosphoglycerate mutase	493	1800	493	2955	82.0186
g12650.t1	bleomycin resistance protein	103	489	103	103	10.5234
g3035.t1	bmr1-like protein	17	6219	17	28	0.224939
g8011.t1	bnr asp-box repeat protein	2	1317	2	2	0.0758702
g12468.t1	br serine threonine-protein kinase	609	3738	609	749	10.0108
g8360.t1	branched-chain amino acid aminotransferase	11	1158	11	14	0.604014
g15333.t1	branched-chain amino acid aminotransferase	82	1188	82	337	14.1723
g5219.t1	branched-chain amino acid cytosolic	203	1212	203	404	16.6535
g5518.t1	branched-chain-amino-acid aminotransferase toxf	15	1203	15	21	0.872129
g7965.t1	branchpoint-bridging protein	1557	1791	1557	3319	92.5846
g11182.t1	brca1 c terminus domain containing protein	6	786	6	9	0.572067
g10664.t1	brca1 c terminus domain-containing protein	85	2361	85	135	2.8567
g5338.t1	brct domain-containing protein	344	2532	344	580	11.4444
g1691.t1	breast cancer suppressor protein brct	408	3483	408	1033	14.8175
g4738.t1	brix domain-containing protein	137	2097	137	477	11.3644
g11818.t1	bromodomain associated domain protein	144	663	144	151	11.3786
g4690.t1	bromodomain associated domain-containing protein	832	1461	832	861	29.4429
g3453.t1	bromodomain containing protein	263	2094	263	335	7.99273
g9688.t1	bromodomain-containing factor 1	1067	2751	1067	1960	35.5953
g7358.t1	bsd domain-containing protein	482	1620	482	1211	37.3471
g3360.t1	btb poz domain protein	15	789	15	15	0.94982
g760.t1	btb poz domain-containing protein	578	1428	578	734	25.68
g1434.t1	btb poz domain-containing protein	515	8811	515	1671	9.47498
g9718.t1	btb poz domain-containing protein	130	4873	130	331	3.39359
g1740.t1	btb poz fold domain containing protein	12	855	12	27	1.5777
g8840.t1	btb poz fold domain containing protein	61797	855	61797	118896	6947.5
g2649.t1	bud site selection protein	30	361	30	48	6.64295
g3862.t1	bud site selection protein	504	3288	504	1474	22.3972
g6335.t1	bys1 domain	1415	486	1415	2150	221.019
g7741.t1	bys1 domain	0	459	0	0	0
g12856.t1	bzip family transcription factor	1467	3354	1467	2208	32.89
g5.t1	bzip transcription	0	1428	0	0	0
g3092.t1	bzip transcription	44	513	44	111	10.8102
g407.t1	bzip transcription factor	599	996	599	1415	70.9781
g1087.t1	bzip transcription factor	6421	1749	6421	22124	631.977
g1469.t1	bzip transcription factor	65	672	65	65	4.83249
g4342.t1	bzip transcription factor	910	1881	910	1626	43.1876
g5418.t1	bzip transcription factor	708	1077	708	708	32.8432
g5877.t1	bzip transcription factor	4494	2241	4494	7178	160.025
g6006.t1	bzip transcription factor	440	1092	440	440	20.1306
g6245.t1	bzip transcription factor	146	1620	146	263	8.11088
g9179.t1	bzip transcription factor	1058	4899	1058	3188	32.5116
g11278.t1	bzip transcription factor	2500	1575	2500	3387	107.439
g11442.t1	bzip transcription factor	1039	1683	1039	1582	46.9623
g14703.t1	bzip transcription factor	6	792	6	16	1.0093
g15955.t1	bzip transcription factor	7	1212	7	7	0.288551
g11601.t1	bzip transcription factor (ap-1)	5	633	5	5	0.394633
g11841.t1	bzip-type transcription factor	597	702	597	703	50.0317
g8092.t1	c-4 methylsterol	52	1665	52	111	3.3307
g406.t1	c-4 methylsterol variant	6776	918	6776	26841	1460.77
g2215.t1	c-5 sterol desaturase	1226	1032	1226	2379	115.171
g3874.t1	c-8 acyltransferase	850	1638	850	1406	42.8843
g8765.t1	c-8 sterol isomerase	163	708	163	565	39.8697
g1238.t1	c-type cyclin	270	1350	270	307	11.3614
g6676.t1	c-x8-c-x5-c-x3-h type zinc finger protein	269	1377	269	491	17.8145
g268.t1	c2 domain containing protein	255	3351	255	651	9.70586
g6759.t1	c2 domain containing protein	560	4128	560	984	11.9092
g5118.t1	c2 domain-containing protein	1099	4404	1099	3307	37.5158
g1127.t1	c2h2 finger domain	103	2328	103	219	4.6999
g2805.t1	c2h2 finger domain	61	2049	61	926	22.5786
g4815.t1	c2h2 finger domain	1936	1518	1936	4053	133.393
g6019.t1	c2h2 finger domain	1387	3480	1387	1743	25.0233
g6470.t1	c2h2 finger domain	446	1320	446	446	16.8806
g6951.t1	c2h2 finger domain	90	3327	90	105	1.57675
g8520.t1	c2h2 finger domain	305	1416	305	519	18.3118
g10788.t1	c2h2 finger domain	1961	4068	1961	2215	27.2032
g11334.t1	c2h2 finger domain	1715	1311	1715	2421	92.2613
g12292.t1	c2h2 finger domain	146	1560	146	147	4.70782
g12540.t1	c2h2 finger domain	688	2427	688	4000	82.3413
g16164.t1	c2h2 finger domain	2618	1449	2618	2713	93.5424
g427.t1	c2h2 finger domain containing protein	717	3036	717	1433	23.5815
g8305.t1	c2h2 finger domain containing protein	4403	1086	4403	4714	216.864
g13175.t1	c2h2 finger domain protein	336	2985	336	1155	19.3315
g4241.t1	c2h2 finger domain-containing protein	49	1353	49	102	3.76643
g8671.t1	c2h2 finger domain-containing protein	1814	3327	1814	2592	38.9233
g1660.t1	c2h2 transcription	124	2169	124	135	3.10958
g5436.t1	c2h2 transcription	1369	3306	1369	1448	21.8823
g6878.t1	c2h2 transcription	36	1986	36	36	0.905629
g10830.t1	c2h2 transcription	412	4470	412	813	9.08679
g337.t1	c2h2 transcription factor	2267	2799	2267	3703	66.0964
g4530.t1	c2h2 transcription factor	46	1989	46	46	1.15545
g4594.t1	c2h2 transcription factor	195	1050	195	904	43.0137
g6551.t1	c2h2 transcription factor	841	1602	841	1437	44.8148
g7478.t1	c2h2 transcription factor	711	2721	711	1916	35.1799
g8365.t1	c2h2 transcription factor	1342	6125	1342	2374	19.3643
g8634.t1	c2h2 transcription factor	268	2142	268	364	8.49003
g10632.t1	c2h2 transcription factor	57	2388	57	59	1.23437
g10911.t1	c2h2 transcription factor	188	2577	188	188	3.64477
g12159.t1	c2h2 transcription factor	270	2352	270	270	5.73527
g14296.t1	c2h2 transcription factor	280	3567	280	336	4.70612
g14351.t1	c2h2 transcription factor	391	4554	391	472	5.17817
g15905.t1	c2h2 transcription factor	3	906	3	3	0.165432
g5509.t1	c2h2 transcription factor swi5	410	2559	410	778	15.1893
g14711.t1	c2h2 transcription partial	2820	1806	2820	3259	90.1558
g6416.t1	c2h2 type zinc finger containing protein	1975	3756	1975	2864	38.0956
g8358.t1	c2h2 type zinc finger containing protein	93	2637	93	93	1.76198
g15545.t1	c2h2 type zinc finger containing protein	176	1860	176	259	6.95687
g3217.t1	c2h2 type zinc finger domain protein	468	2403	468	468	9.73015
g3926.t1	c2h2 type zinc finger domain protein	384	1911	384	419	10.9542
g7963.t1	c2h2 type zinc finger domain protein	304	1650	304	304	9.20485
g11280.t1	c2h2 type zinc finger domain protein	161	3414	161	206	3.01461
g13463.t1	c2h2 type zinc finger domain protein	32	1110	32	32	1.4403
g11849.t1	c2h2 type zinc finger domain-containing protein	3992	2751	3992	5578	101.301
g12439.t1	c2h2 type zinc finger domain-containing protein	607	4059	607	933	11.4839
g11994.t1	c2h2 zinc finger protein	1279	2658	1279	2417	45.4306
g2533.t1	c2hc5 finger protein	1000	1671	1000	3154	94.3002
g5330.t1	c3hc zinc finger domain-containing protein	608	2808	608	846	15.0522
g1229.t1	c3hc4 type (ring finger) zinc finger containing protein	652	5484	652	800	7.28819
g10897.t1	c4-dicarboxylate transporter	62	1404	62	68	2.41974
g1014.t1	c4-dicarboxylate transporter malic acid transport	40	1086	40	44	2.02418
g2519.t1	c6 finger domain	19	1266	19	30	1.1839
g3147.t1	c6 finger domain	116	2070	116	155	3.74101
g3317.t1	c6 finger domain	831	1911	831	1329	34.7449
g3355.t1	c6 finger domain	155	2061	155	381	9.23579
g3934.t1	c6 finger domain	40	1185	40	40	1.68643
g5537.t1	c6 finger domain	757	2736	757	769	14.0423
g5607.t1	c6 finger domain	2432	5073	2432	2803	27.6049
g7237.t1	c6 finger domain	2	981	2	2	0.101856
g7242.t1	c6 finger domain	96	1551	96	96	3.09234
g7901.t1	c6 finger domain	359	3021	359	579	9.57536
g8363.t1	c6 finger domain	30	2493	30	33	0.661331
g9407.t1	c6 finger domain	603	2409	603	603	12.5057
g10309.t1	c6 finger domain	65	1341	65	76	2.83147
g10759.t1	c6 finger domain	81	1902	81	101	2.65301
g12091.t1	c6 finger domain	202	1524	202	202	6.62207
g13518.t1	c6 finger domain	293	3504	293	296	4.22041
g14031.t1	c6 finger domain	210	2928	210	382	6.51808
g14607.t1	c6 finger domain	144	1449	144	154	5.30982
g15796.t1	c6 finger domain	21	1347	21	21	0.778895
g16189.t1	c6 finger domain	799	2082	799	1012	24.2844
g7233.t1	c6 finger domain protein	68	1137	68	68	2.98797
g15285.t1	c6 finger domain protein acr-	839	3651	839	1055	14.4367
g15930.t1	c6 finger domain-containing protein	3024	2448	3024	6215	126.84
g13.t1	c6 transcription	2314	2064	2314	2314	56.012
g39.t1	c6 transcription	96	2034	96	96	2.35802
g40.t1	c6 transcription	219	2382	219	219	4.59335
g92.t1	c6 transcription	236	2277	236	300	6.58242
g791.t1	c6 transcription	1483	1818	1483	1483	40.7544
g1105.t1	c6 transcription	49	1182	49	49	2.07112
g1352.t1	c6 transcription	131	1602	131	131	4.08541
g1407.t1	c6 transcription	126	1671	126	173	5.17246
g2010.t1	c6 transcription	3	2622	3	4	0.0762175
g2065.t1	c6 transcription	397	1113	397	397	17.8206
g2422.t1	c6 transcription	188	2277	188	234	5.13429
g2592.t1	c6 transcription	54	1878	54	54	1.43657
g2837.t1	c6 transcription	1690	3615	1690	2705	37.384
g2882.t1	c6 transcription	31	2979	31	32	0.536669
g3021.t1	c6 transcription	251	2007	251	371	9.23536
g3620.t1	c6 transcription	103	1599	103	103	3.21822
g4462.t1	c6 transcription	137	1581	137	138	4.36088
g4556.t1	c6 transcription	101	3045	101	104	1.70637
g4687.t1	c6 transcription	216	2733	216	492	8.994
g5036.t1	c6 transcription	207	1968	207	207	5.255
g5493.t1	c6 transcription	449	2343	449	523	11.1521
g5545.t1	c6 transcription	53	2127	53	53	1.2449
g5563.t1	c6 transcription	562	3354	562	687	10.2334
g5588.t1	c6 transcription	868	4209	868	1331	15.7989
g5756.t1	c6 transcription	1347	3339	1347	2111	31.5863
g5770.t1	c6 transcription	6	2490	6	6	0.120387
g6294.t1	c6 transcription	113	1959	113	113	2.88185
g6314.t1	c6 transcription	361	2112	361	361	8.53966
g6685.t1	c6 transcription	24	1773	24	24	0.676285
g6815.t1	c6 transcription	577	2031	577	577	14.1936
g7168.t1	c6 transcription	6	2229	6	7	0.156897
g7489.t1	c6 transcription	86	1743	86	86	2.46506
g7494.t1	c6 transcription	54	2229	54	54	1.21035
g7532.t1	c6 transcription	45	2037	45	56	1.37349
g7632.t1	c6 transcription	147	1992	147	168	4.21354
g7738.t1	c6 transcription	780	2175	780	1047	24.05
g7855.t1	c6 transcription	124	2022	124	124	3.06385
g7886.t1	c6 transcription	278	2064	278	278	6.72918
g8004.t1	c6 transcription	25	3195	25	27	0.422202
g8846.t1	c6 transcription	152	1725	152	159	4.60506
g9702.t1	c6 transcription	3932	2364	3932	5559	117.483
g9794.t1	c6 transcription	7	1488	7	7	0.235029
g9832.t1	c6 transcription	81	1386	81	94	3.38838
g9984.t1	c6 transcription	129	2478	129	200	4.03233
g10187.t1	c6 transcription	743	2280	743	843	18.4723
g11058.t1	c6 transcription	352	2364	352	559	11.8139
g11746.t1	c6 transcription	204	2322	204	208	4.47536
g12021.t1	c6 transcription	63	2136	63	68	1.5905
g12427.t1	c6 transcription	283	2235	283	297	6.63905
g13239.t1	c6 transcription	1066	3054	1066	1989	32.5382
g13330.t1	c6 transcription	480	1962	480	566	14.4127
g13367.t1	c6 transcription	719	1773	719	719	20.2604
g13433.t1	c6 transcription	534	2229	534	534	11.969
g13445.t1	c6 transcription	40	2391	40	42	0.877601
g13477.t1	c6 transcription	165	1947	165	165	4.23395
g13662.t1	c6 transcription	2	2943	2	6	0.101856
g14028.t1	c6 transcription	72	975	72	72	3.68939
g14037.t1	c6 transcription	122	2553	122	122	2.38746
g14333.t1	c6 transcription	379	2217	379	379	8.54084
g14878.t1	c6 transcription	262	2139	262	294	6.86695
g14916.t1	c6 transcription	33	1317	33	33	1.25186
g15046.t1	c6 transcription	588	1671	588	993	29.6893
g15460.t1	c6 transcription	224	3765	224	268	3.55629
g792.t1	c6 transcription factor	216	2202	216	260	5.89907
g2816.t1	c6 transcription factor	17620	1962	17620	27642	703.879
g3054.t1	c6 transcription factor	190	2115	190	214	5.05511
g3197.t1	c6 transcription factor	1162	3429	1162	1463	21.3159
g3902.t1	c6 transcription factor	483	2127	483	551	12.9423
g4567.t1	c6 transcription factor	1307	2217	1307	1307	29.4535
g5410.t1	c6 transcription factor	77	2019	77	77	1.90538
g5556.t1	c6 transcription factor	62	2490	62	80	1.60516
g5767.t1	c6 transcription factor	238	2478	238	309	6.22995
g6719.t1	c6 transcription factor	440	2742	440	441	8.03523
g6911.t1	c6 transcription factor	85	2793	85	141	2.52218
g7045.t1	c6 transcription factor	329	3744	329	571	7.61952
g7596.t1	c6 transcription factor	1326	2970	1326	1433	24.1055
g7679.t1	c6 transcription factor	32	1776	32	40	1.12524
g8483.t1	c6 transcription factor	1114	1536	1114	1153	37.5029
g8989.t1	c6 transcription factor	66	2667	66	95	1.77962
g10440.t1	c6 transcription factor	22	1929	22	25	0.647493
g11135.t1	c6 transcription factor	100	2835	100	129	2.27334
g12219.t1	c6 transcription factor	10	2154	10	10	0.231943
g12244.t1	c6 transcription factor	93	3285	93	97	1.47524
g12556.t1	c6 transcription factor	146	2376	146	146	3.06997
g12564.t1	c6 transcription factor	687	1869	687	687	18.3643
g12648.t1	c6 transcription factor	153	2226	153	153	3.43395
g13517.t1	c6 transcription factor	1193	2112	1193	1791	42.3671
g14008.t1	c6 transcription factor	1039	1965	1039	1585	40.299
g14410.t1	c6 transcription factor	188	1926	188	188	4.87673
g14638.t1	c6 transcription factor	177	2886	177	178	3.08142
g15657.t1	c6 transcription factor	1095	1083	1095	1742	80.3613
g16016.t1	c6 transcription factor	14	708	14	14	0.987921
g9405.t1	c6 transcription factor (acr-2)	419	2058	419	541	13.1335
g805.t1	c6 zinc finger domain containing protein	679	2574	679	1650	32.026
g2512.t1	c6 zinc finger domain containing protein	29	2772	29	49	0.883141
g3916.t1	c6 zinc finger domain containing protein	62	2241	62	62	1.38222
g4981.t1	c6 zinc finger domain containing protein	99	2430	99	162	3.3307
g5976.t1	c6 zinc finger domain containing protein	25	2070	25	25	0.603388
g11642.t1	c6 zinc finger domain containing protein	7388	2679	7388	10648	198.574
g12928.t1	c6 zinc finger domain containing protein	330	2238	330	368	8.21514
g15234.t1	c6 zinc finger domain containing protein	166	1533	166	225	7.33276
g927.t1	c6 zinc finger domain protein	139	3612	139	224	3.09833
g1115.t1	c6 zinc finger domain protein	175	3906	175	333	4.25931
g1765.t1	c6 zinc finger domain protein	845	2583	845	1354	26.1892
g2060.t1	c6 zinc finger domain protein	368	1830	368	765	20.8852
g3033.t1	c6 zinc finger domain protein	10	597	10	10	0.83686
g3633.t1	c6 zinc finger domain protein	327	2337	327	640	13.682
g4934.t1	c6 zinc finger domain protein	311	1752	311	684	19.5051
g5302.t1	c6 zinc finger domain protein	130	2031	130	168	4.13263
g7734.t1	c6 zinc finger domain protein	30	1596	30	58	1.81561
g12888.t1	c6 zinc finger domain protein	136	1575	136	136	4.31405
g13097.t1	c6 zinc finger domain protein	430	1929	430	1126	29.1631
g13683.t1	c6 zinc finger domain protein	342	1860	342	412	11.0665
g14399.t1	c6 zinc finger domain protein	69	1227	69	93	3.78674
g14774.t1	c6 zinc finger domain protein	495	1611	495	495	15.351
g138.t1	c6 zinc finger domain-containing protein	259	2292	259	305	6.64833
g93.t1	c6 zinc finger domain-containing protein	140	1824	140	168	4.60163
g466.t1	c6 zinc finger domain-containing protein	390	2076	390	390	9.38565
g1534.t1	c6 zinc finger domain-containing protein	590	1425	590	719	25.2082
g3026.t1	c6 zinc finger domain-containing protein	993	1896	993	993	26.1661
g3101.t1	c6 zinc finger domain-containing protein	72	2367	72	105	2.21625
g3611.t1	c6 zinc finger domain-containing protein	55	1839	55	55	1.4942
g6186.t1	c6 zinc finger domain-containing protein	1182	3648	1182	1654	22.6521
g7705.t1	c6 zinc finger domain-containing protein	1401	6174	1401	2646	21.4117
g7827.t1	c6 zinc finger domain-containing protein	178	4383	178	299	3.40821
g11542.t1	c6 zinc finger domain-containing protein	71	2184	71	93	2.12744
g11616.t1	c6 zinc finger domain-containing protein	288	1866	288	288	7.71095
g13572.t1	c6 zinc finger domain-containing protein	781	1662	781	1172	35.2309
g16230.t1	c6 zinc finger domain-containing protein	85	1242	85	131	5.26959
g4739.t1	c6 zinc finger protein	286	1551	286	463	14.9141
g7505.t1	c6 zinc finger protein	221	3093	221	761	12.2923
g14171.t1	c6 zinc finger protein	120	1143	120	155	6.77505
g15491.t1	c6 zinc finger protein	384	3274	384	531	8.10295
g13899.t1	ca2+ h+-exchanging protein	186	2319	186	279	6.01078
g3277.t1	ca2+ pump	2119	4638	2119	2715	29.246
g15938.t1	caax prenyl protease	218	1701	218	302	8.87013
g8968.t1	caffeine-induced death protein	1532	3408	1532	1572	23.0452
g37.t1	caib baif family enzyme	496	2946	496	850	14.415
g3927.t1	caib baif family enzyme	0	2175	0	0	0
g5057.t1	caib baif family enzyme	46	1230	46	46	1.86844
g7059.t1	caib baif family enzyme	43	1968	43	43	1.09162
g7662.t1	caib baif family enzyme	35	3687	35	35	0.474266
g12560.t1	caib baif family enzyme	379	3516	379	379	5.3854
g14476.t1	caib baif family enzyme	49	4161	49	106	1.27273
g6791.t1	calcineurin subunit b	2108	696	2108	2108	151.317
g2080.t1	calcineurin-like phosphoesterase	1125	1080	1125	1375	63.6072
g11533.t1	calcineurin-like phosphoesterase	109	2169	109	334	7.69333
g5824.t1	calcipressin family protein	3901	726	3901	5124	352.614
g2469.t1	calcium binding protein	3959	1581	3959	3959	125.107
g2893.t1	calcium calmodulin-dependent protein	1857	1722	1857	3273	94.9599
g5108.t1	calcium calmodulin-dependent protein kinase	2537	1335	2537	6960	260.469
g15188.t1	calcium calmodulin-dependent protein kinase kinase	923	1875	923	1296	34.5327
g1910.t1	calcium calmodulin-dependent protein kinase type 1b	1578	2394	1578	1621	33.8288
g2813.t1	calcium calmodulin-dependent protein kinase type 1b	1590	2865	1590	1590	27.7268
g15158.t1	calcium calmodulin-dependent protein kinase type i	735	1248	735	1468	58.7677
g6638.t1	calcium channel subunit cch1	5	294	5	14	2.37907
g11758.t1	calcium dependent mitochondrial carrier protein	773	4030	773	1205	14.9386
g1994.t1	calcium homeostasis protein	85	903	85	172	9.5163
g11192.t1	calcium influx-promoting protein ehs1	382	1905	382	453	11.8804
g5649.t1	calcium ion binding protein	389	1539	389	1147	37.2351
g8643.t1	calcium ion binding protein	222	1854	222	272	7.3297
g488.t1	calcium p-type atpase	654	3465	654	1602	23.0986
g5211.t1	calcium p-type atpase	620	4191	620	1740	20.7424
g1041.t1	calcium permease	1237	3414	1237	2912	42.6143
g3309.t1	calcium-binding mitochondrial carrier protein aralar1	224	2079	224	594	14.2744
g10980.t1	calcium-binding protein precursor cnx1	507	1686	507	1707	50.5828
g2742.t1	calcium-dependent protein kinase	461	2681	461	965	17.9828
g12401.t1	calcium-translocating p-type atpase	195	3996	195	249	3.11316
g2828.t1	calcium-transporting atpase	1007	3771	1007	3605	47.7613
g15882.t1	calcium-transporting atpase	64	3180	64	637	10.0078
g11128.t1	calcium-transporting atpase 3	180	3258	180	196	3.00561
g12588.t1	calcium-transporting atpase 3	428	3255	428	644	9.88467
g15035.t1	calcium-transporting atpase 3	3976	3303	3976	14674	221.956
g5890.t1	calcium-transporting atpase type 2c member 1	1806	6858	1806	2572	18.737
g3675.t1	calcofluor white hypersensitive protein	492	2886	492	984	17.0344
g4795.t1	calcofluor white hypersensitive protein	3961	1434	3961	4439	154.655
g7574.t1	calmodulin	4597	555	4597	5490	494.204
g753.t1	calpain family cysteine protease	1031	2997	1031	3778	62.98
g6003.t1	calpain family cysteine protease	877	3438	877	1347	19.5744
g14255.t1	calpain family cysteine protease	2588	4332	2588	4051	46.7198
g8525.t1	calponin-like protein	357	2034	357	867	21.2959
g5571.t1	camp-dependent protein kinase catalytic subunit	2024	7938	2024	3842	24.181
g9055.t1	camp-dependent protein kinase catalytic subunit	566	1410	566	727	25.7598
g1466.t1	camp-dependent protein kinase regulatory subunit	819	1161	819	1386	59.6428
g9547.t1	camp-independent regulatory protein pac2	220	1371	220	424	15.451
g1584.t1	camp-mediated signaling protein sok1	413	1923	413	730	18.9658
g14631.t1	camp-mediated signaling protein sok1	27	2049	27	38	0.92655
g7401.t1	camp-regulated phosphoprotein family protein	2380	2496	2380	5062	101.322
g8602.t1	candidapepsin-4 precursor	37	1368	37	60	2.19125
g4038.t1	cap binding protein	408	4104	408	497	6.05029
g12517.t1	cap-gly domain-containing protein	735	2403	735	1380	28.6915
g13578.t1	cap-gly domain-containing protein	287	726	287	406	27.9394
g5453.t1	cap22 protein	244	1170	244	572	24.4252
g8241.t1	cap22 protein	3487	675	3487	5208	385.473
g10090.t1	cap22 protein	17096	669	17096	38964	2909.81
g12376.t1	capsule polysaccharide biosynthesis protein	282	1065	282	410	19.2336
g954.t1	capsule polysaccharide synthase	0	1572	0	0	0
g452.t1	carbamoyl-phosphate synthase	392	1410	392	954	33.8031
g2187.t1	carbamoyl-phosphate synthase arginine-specific large chain	127	3504	127	500	7.12907
g2190.t1	carbamoyl-phosphate synthase arginine-specific large chain	154	1470	154	589	20.0182
g9150.t1	carbamoyl-phosphate synthase subunit l	1409	3063	1409	3068	50.0421
g786.t1	carbohydrate esterase family 1 protein	2682	849	2682	3558	209.375
g1553.t1	carbohydrate esterase family 1 protein	1	843	1	1	0.0592652
g8640.t1	carbohydrate esterase family 1 protein	1383	852	1383	2119	124.256
g9684.t1	carbohydrate esterase family 1 protein	6	918	6	7	0.380963
g1778.t1	carbohydrate esterase family 15 protein	0	1191	0	0	0
g84.t1	carbohydrate esterase family 3 protein	200	765	200	200	13.0616
g2493.t1	carbohydrate esterase family 3 protein	19	4269	19	28	0.327687
g3702.t1	carbohydrate esterase family 3 protein	17	4164	17	20	0.239964
g9242.t1	carbohydrate esterase family 3 protein	6557	2607	6557	11667	223.586
g9314.t1	carbohydrate esterase family 3 protein	36	4221	36	55	0.65099
g11140.t1	carbohydrate esterase family 3 protein	3	1050	3	3	0.142744
g14605.t1	carbohydrate esterase family 3 protein	29	690	29	29	2.09979
g13999.t1	carbohydrate esterase family 5 protein	40	645	40	91	7.0487
g5028.t1	carbohydrate esterase family 9 protein	11	2904	11	16	0.275265
g9877.t1	carbohydrate esterase family 9 protein	1409	3867	1409	3673	47.4541
g10706.t1	carbohydrate-binding module family 1 protein	41	1563	41	68	2.17359
g14458.t1	carbohydrate-binding module family 13 protein	0	513	0	0	0
g7173.t1	carbohydrate-binding module family 18 protein	0	789	0	0	0
g1960.t1	carbohydrate-binding module family 19 protein	58	1884	58	177	4.69375
g13876.t1	carbohydrate-binding module family 21 protein	1990	2100	1990	2389	56.8361
g14704.t1	carbohydrate-binding module family 21 protein	0	444	0	0	0
g6785.t1	carbohydrate-binding module family 48 protein	1807	1716	1807	2824	82.2195
g16111.t1	carbon response regulator	3213	1047	3213	14954	713.572
g12254.t1	carbon-nitrogen	27	1008	27	81	4.01469
g10498.t1	carbon-nitrogen family protein	919	2835	919	1625	28.637
g1069.t1	carbon-nitrogen hydrolase	1057	1536	1057	1697	55.1973
g5802.t1	carbonate dehydratase	44	678	44	44	3.24228
g11492.t1	carbonic	108	1452	108	217	7.46656
g248.t1	carbonic anhydrase	269	3000	269	440	7.32755
g6866.t1	carbonic anhydrase	398	1380	398	1282	46.4126
g7155.t1	carbonic anhydrase	5	1077	5	12	0.556664
g12917.t1	carbonic anhydrase	11	843	11	11	0.651917
g5598.t1	carboxy- -muconate cyclase	357	1185	357	1809	76.2689
g5796.t1	carboxy-lyase-like protein	0	1500	0	0	0
g1104.t1	carboxylesterase family protein	5	1680	5	5	0.148692
g2926.t1	carboxylesterase family protein	126	5073	126	230	2.26511
g4380.t1	carboxylesterase family protein	322	2193	322	388	8.83935
g10195.t1	carboxylesterase family protein	58	1806	58	73	2.01945
g10299.t1	carboxylesterase family protein	1	1662	1	1	0.0300605
g12426.t1	carboxylesterase family protein	332	1680	332	332	9.87316
g15230.t1	carboxylesterase family protein	20	1758	20	20	0.568379
g15836.t1	carboxylesterase family protein	14	705	14	15	1.06299
g12790.t1	carboxylic acid transport protein	11603	1551	11603	11603	373.754
g2800.t1	carboxymuconolactone decarboxylase	54	1272	54	54	2.12097
g14642.t1	carboxymuconolactone decarboxylase	3	492	3	3	0.304638
g743.t1	carboxypeptidase	9	3033	9	10	0.164723
g15244.t1	carboxypeptidase	4	1628	4	6	0.18413
g5550.t1	carboxypeptidase 2	201	1689	201	419	12.394
g10784.t1	carboxypeptidase s	219	1767	219	948	26.804
g9484.t1	carboxypeptidase s1	135	3180	135	289	4.54044
g5553.t1	carboxyphosphonoenolpyruvate	49	930	49	63	3.38442
g13432.t1	carboxyvinyl-carboxyphosphonate phosphorylmutase	7	1038	7	14	0.673842
g16221.t1	cardiolipin synthetase	251	1603	251	296	9.22541
g14936.t1	carnitine acetyl transferase	3336	4410	3336	6604	74.8162
g12052.t1	carnitine o-acetyltransferase precursor	1927	3183	1927	5230	82.0904
g5000.t1	carnitinyl- dehydratase	224	840	224	387	23.0175
g976.t1	carotenogenesis protein	1	1719	1	2	0.0581275
g16219.t1	carotenoid cleavage	3	1497	3	3	0.100121
g164.t1	carotenoid cleavage dioxygenase 1	212	1812	212	539	14.8613
g11311.t1	carr	1347	3660	1347	4712	64.3208
g5038.t1	carR [Janibacter sp. HTCC2649]	188	1323	188	324	12.2352
g769.t1	carrier protein	5462	1143	5462	27616	1207.1
g770.t1	carrier protein	1083	1014	1083	6022	296.709
g9596.t1	cas1 appressorium specific protein	0	846	0	2	0.11811
g13816.t1	cas1 domain-containing protein	146	3849	146	266	3.45272
g4469.t1	casein kinase delta	0	1443	0	0	0
g1849.t1	casein kinase i	2193	1371	2193	3609	131.515
g10424.t1	casein kinase i	9023	1557	9023	23687	760.061
g10567.t1	casein kinase i	10	4461	10	10	0.111994
g10725.t1	casein kinase i isoform delta	7	1179	7	14	0.593255
g15822.t1	casein kinase i isoform delta	370	906	370	524	28.8955
g11948.t1	casein kinase ii beta 2 subunit	2320	1275	2320	5383	210.932
g2727.t1	casein kinase ii subunit alpha	1660	1035	1660	2712	130.911
g1419.t1	casein kinase ii subunit beta-1	447	1926	447	987	25.6028
g5729.t1	caspase domain-containing protein	2055	1638	2055	3542	108.034
g3807.t1	caspase-like protein	2570	1230	2570	4539	184.367
g9673.t1	caspase-like protein	1312	4484	1312	1806	20.1224
g10651.t1	catabolic 3-dehydroquinase	1178	3897	1178	1412	18.1022
g13647.t1	catabolite repression protein crec	1803	1917	1803	3153	82.173
g6690.t1	catalase	210	1503	210	210	6.98052
g10907.t1	catalase	569	3744	569	897	11.9697
g14697.t1	catalase	79	684	79	82	5.98942
g16194.t1	catalase	8	369	8	8	1.08316
g11132.t1	catalase a	125	2244	125	711	15.8297
g50.t1	catalytic protein	3	1032	3	3	0.145234
g5342.t1	catechol -dioxygenase	15	987	15	26	1.31608
g38.t1	catechol dioxygenase	3174	894	3174	6400	357.659
g10527.t1	cation diffusion facilitator 1	752	1254	752	1438	57.2913
g15522.t1	cation diffusion facilitator 10	146	389	146	146	18.7513
g11895.t1	cation diffusion facilitator family metal ion	59	1122	59	64	2.8498
g8902.t1	cation efflux family protein	699	1644	699	1326	40.2967
g10972.t1	cation efflux family protein	57	1182	57	129	5.45255
g3296.t1	cation efflux family protein family	447	1194	447	1397	58.4547
g1191.t1	cation efflux protein zinc transporter	281	3774	281	664	8.79009
g2540.t1	cation-transporting atpase 4	819	4008	819	3365	41.9454
g478.t1	cbf nf-y family transcription factor	199	822	199	257	15.6203
g8289.t1	ccaat-binding transcription factor subunit b	1310	921	1310	1310	71.0622
g4540.t1	ccch and ring finger protein	26	852	26	195	11.4346
g13036.t1	ccch zinc finger and smr domain containing protein	1846	2187	1846	3915	89.4356
g6745.t1	ccch zinc finger dna binding protein	204	1245	204	293	11.7578
g5885.t1	ccch zinc finger protein	336	1359	336	518	19.0431
g9495.t1	ccr4-not complex subunit caf16	5	843	5	21	1.24457
g245.t1	ccr4-not transcription complex subunit	2250	6465	2250	3952	30.5405
g7425.t1	ccr4-not transcription complex subunit 3	1093	2031	1093	2249	55.3231
g12343.t1	ccr4-not transcription complex subunit 7	3955	4443	3955	5562	62.5435
g9768.t1	cd4-specific ankyrin repeat protein	53	2982	53	93	1.55813
g10771.t1	cdc24 calponin	444	4041	444	930	11.498
g16178.t1	cdc45-like protein	102	2593	102	115	2.21576
g4663.t1	cdc73-domain-containing protein	1	675	1	1	0.0740156
g1708.t1	cdk-activating kinase assembly factor mat1	35	1077	35	43	1.99471
g9180.t1	cdp-alcohol phosphatidyltransferase	299	2955	299	725	12.2577
g9942.t1	cdp-diacylglycerol-inositol 3-phosphatidyltransferase pis	513	936	513	1089	58.1272
g1296.t1	cel4b mannanase	0	483	0	0	0
g11879.t1	cell cycle checkpoint protein	69	678	69	210	15.4745
g14229.t1	cell cycle checkpoint protein rad17	210	2601	210	403	7.74091
g4478.t1	cell cycle control protein	256	909	256	365	20.0612
g4479.t1	cell cycle control protein	708	3195	708	1323	20.6879
g6662.t1	cell cycle control protein	300	2034	300	653	16.0395
g8966.t1	cell cycle control protein	1745	3417	1745	2894	42.3137
g12922.t1	cell cycle control protein	3014	7743	3014	3818	24.6351
g15003.t1	cell cycle control protein cwf14	347	936	347	456	24.3398
g8811.t1	cell cycle control protein cwf19	455	2115	455	640	15.1181
g8267.t1	cell cycle inhibitor	525	2196	525	1210	27.5284
g5883.t1	cell cycle inhibitor nif1	448	1059	448	677	31.9389
g239.t1	cell division control protein	775	4290	775	1177	13.7071
g3789.t1	cell division control protein	59	1803	59	60	1.66258
g4599.t1	cell division control protein	436	4251	436	678	7.9683
g5314.t1	cell division control protein	38	1322	38	105	3.96812
g9038.t1	cell division control protein	1547	10008	1547	2609	13.0243
g12535.t1	cell division control protein	3417	4146	3417	3675	44.2849
g2939.t1	cell division control protein 10	621	1011	621	1593	78.7212
g6825.t1	cell division control protein 12	1849	5463	1849	2940	26.8871
g13063.t1	cell division control protein 14	86	2109	86	162	3.83765
g13638.t1	cell division control protein 2	156	1614	156	205	6.34567
g3489.t1	cell division control protein 3	456	2076	456	1882	45.2918
g14057.t1	cell division control protein 31-like protein	991	987	991	991	50.163
g16176.t1	cell division control protein 42	655	735	655	850	57.7775
g12387.t1	cell division control protein 54	439	3834	439	946	12.3273
g15551.t1	cell division control protein cdc48	2186	2463	2186	11574	234.772
g2852.t1	cell division control protein cdc91	603	5967	603	1811	15.1632
g12737.t1	cell division cycle protein 123	155	2970	155	249	4.18861
g15736.t1	cell division protein	0	291	0	0	0
g15558.t1	cell division-associated protein bimb	389	7803	389	975	6.24267
g3558.t1	cell lysis protein	1447	1098	1447	6665	303.267
g4183.t1	cell morphogenesis protein pag1	1807	8718	1807	2935	16.8197
g2662.t1	cell polarity protein	1063	2721	1063	1872	34.372
g4132.t1	cell polarity protein	589	4902	589	1195	12.1793
g6179.t1	cell surface	47	1245	47	289	11.5973
g11060.t1	cell surface protein	19	1929	19	25	0.647493
g7815.t1	cell surface spherulin 4 family protein	189	1878	189	339	9.01844
g13931.t1	cell surface spherulin 4-like protein	41	774	41	52	3.35652
g5148.t1	cell wall	1239	939	1239	12965	689.817
g13781.t1	cell wall anchored protein	308	3516	308	485	6.8916
g7797.t1	cell wall biogenesis protein glutathione transferase	1009	4284	1009	2092	24.3972
g1816.t1	cell wall biogenesis protein mhp1	965	4170	965	1533	18.3668
g1607.t1	cell wall biogenesis protein phosphatase	1501	4044	1501	5443	67.2441
g2403.t1	cell wall glycosyl hydrolase	185	1779	185	264	7.41405
g10306.t1	cell wall glycosyl hydrolase	0	1164	0	0	0
g12820.t1	cell wall proline rich protein	3176	2796	3176	3981	71.1348
g8444.t1	cell wall protein	130	549	130	506	46.0474
g12555.t1	cell-cycle checkpoint protein	0	954	0	0	0
g6899.t1	cellobiose dehydrogenase	66	2505	66	92	1.83488
g9603.t1	cellobiose dehydrogenase-like protein	28	771	28	28	1.81439
g1536.t1	cellobiose phosphorylase	185	1638	185	762	23.2417
g11941.t1	cellular morphogenesis protein	720	3732	720	1392	18.6348
g8680.t1	cellular morphogenesis regulator	2613	5841	2613	3144	26.892
g15325.t1	cellular nucleic acid-binding protein	2847	717	2847	3341	232.801
g15982.t1	cellulase cel5k	13	1050	13	31	1.47503
g11376.t1	cellulase family protein	84	2388	84	140	2.92901
g7117.t1	cellulose-binding family ii	2	699	2	3	0.214423
g11015.t1	cellulose-binding family ii	191	1668	191	282	8.44657
g12886.t1	cellulose-binding family ii	1	807	1	1	0.061909
g13621.t1	cellulose-binding family ii	2	927	2	14	0.754528
g16.t1	cellulose-binding protein	16	1485	16	16	0.538296
g2024.t1	cellulose-binding protein	1	1590	1	1	0.0314217
g4107.t1	cenp-o kinetochore centromere component	284	1818	284	355	9.75577
g6762.t1	centaurin beta	1510	3534	1510	2186	30.9037
g3215.t1	centromere binding protein b	171	1239	171	1124	45.3234
g6069.t1	centromere binding protein b	3135	1728	3135	4027	116.43
g6959.t1	centromere kinetochore protein	450	2628	450	574	10.9122
g10494.t1	centromere microtubule binding protein cbf5	387	3300	387	466	7.05504
g10495.t1	centromere microtubule binding protein cbf5-like protein	4211	1212	4211	5682	234.221
g10503.t1	centromere microtubule-binding protein cbf5	1005	1647	1005	1857	56.3308
g11189.t1	cephalosporin c regulator 1	304	2424	304	581	11.9749
g13727.t1	cercosporin toxin biosynthesis protein	0	1161	0	0	0
g12488.t1	cfem domain	250	489	250	665	67.9423
g2474.t1	cfem domain-containing protein	17	2085	17	23	0.551124
g3117.t1	cfem domain-containing protein	19	1233	19	23	0.931949
g7638.t1	cfem domain-containing protein	13	1422	13	13	0.456742
g8200.t1	cfem domain-containing protein	7	1299	7	10	0.384608
g11294.t1	cfem domain-containing protein	182	3213	182	280	4.35386
g11545.t1	cfem domain-containing protein	9	1314	9	12	0.456261
g12379.t1	cfem domain-containing protein	1711	621	1711	3181	255.917
g13141.t1	cfem domain-containing protein	228	1203	228	286	11.8776
g14567.t1	cfem domain-containing protein	21	504	21	42	4.16338
g14851.t1	cfem domain-containing protein	4	681	4	4	0.293454
g11463.t1	cfia complex component rna14	595	2943	595	971	16.4838
g15176.t1	cgi121 protein	1742	1956	1742	2876	73.4594
g1385.t1	chalcone and stilbene synthase domain-containing protein	72	2136	72	97	2.26881
g11480.t1	chalcone-flavanone isomerase	247	1104	247	1129	51.0919
g6376.t1	chaperone-binding protein	1804	921	1804	3248	176.191
g5191.t1	chch domain protein	1866	1566	1866	2880	91.8815
g12195.t1	chch domain-containing protein	275	1011	275	292	14.4298
g10880.t1	chd5 domain-containing protein	164	648	164	235	18.1184
g6764.t1	checkpoint kinase 2-like protein	3467	1989	3467	4472	112.33
g14739.t1	checkpoint protein	126	2580	126	229	4.43448
g15267.t1	checkpoint protein hus1	134	1155	134	250	10.814
g8698.t1	checkpoint serine threonine-protein kinase bub1	82	3834	82	182	2.37163
g6884.t1	chitin binding	0	909	0	4	0.219848
g8746.t1	chitin binding	89	1782	89	152	4.26151
g7052.t1	chitin binding domain protein	20	1035	20	49	2.36528
g10375.t1	chitin binding protein 1	7	966	7	7	0.362033
g12597.t1	chitin biosynthesis protein chs5	679	2082	679	1073	25.7482
g13048.t1	chitin synthase 1	196	2715	196	807	14.8502
g13049.t1	chitin synthase 1	708	2727	708	2857	52.3422
g14957.t1	chitin synthase 1	1296	3368	1296	3831	56.8286
g14845.t1	chitin synthase 4	1313	3651	1313	2550	34.8944
g7780.t1	chitin synthase 6	3050	5304	3050	8943	84.2378
g9082.t1	chitin synthase activator	535	2793	535	724	12.9507
g9715.t1	chitin synthase activator	91	906	91	327	18.0321
g10001.t1	chitin synthase activator	383	3775	383	1167	15.4448
g14846.t1	chitin synthase activator	1281	2358	1281	1939	41.0829
g2337.t1	chitin synthase export chaperone	433	897	433	582	32.4159
g4507.t1	chitin synthase export chaperone	816	2496	816	1547	30.9651
g2386.t1	chitinase 1 precursor	1050	2031	1050	1197	29.445
g11721.t1	chitinase 1 precursor	0	1479	0	0	0
g1308.t1	chitinase 18-4	1128	1554	1128	1539	49.4783
g11556.t1	chloride channel	171	2241	171	206	4.59254
g1863.t1	chloride channel protein	821	3759	821	1304	17.3314
g15853.t1	chloride channel protein	492	4602	492	1054	11.4425
g12973.t1	chloride channel protein 3	1977	5052	1977	3977	39.3296
g4454.t1	chlorocatechol -dioxygenase	3152	972	3152	6759	347.411
g95.t1	choline dehydrogenase	630	1854	630	726	19.5638
g585.t1	choline dehydrogenase	3	3072	3	27	0.439106
g686.t1	choline dehydrogenase	602	9957	602	1029	5.16314
g707.t1	choline dehydrogenase	1	1941	1	13	0.334615
g2435.t1	choline dehydrogenase	3	2169	3	6	0.138203
g3144.t1	choline dehydrogenase	73	1908	73	96	2.51374
g7458.t1	choline dehydrogenase	1119	2976	1119	2100	35.2544
g7904.t1	choline dehydrogenase	19	4172	19	38	0.455058
g11006.t1	choline dehydrogenase	132	1893	132	169	4.46029
g13673.t1	choline dehydrogenase	7	1938	7	21	0.541368
g15829.t1	choline dehydrogenase	13	1797	13	68	1.89055
g9723.t1	choline kinase	245	2418	245	725	14.9799
g5743.t1	choline oxidase	799	1650	799	4889	148.035
g15891.t1	choline transport protein	25	1506	25	25	0.829359
g11929.t1	choline-phosphate cytidylyltransferase	143	1368	143	297	10.8467
g2651.t1	choline-sulfatase	37	2863	37	46	0.802719
g12669.t1	cholinesterase precursor	172	1572	172	172	5.46642
g14231.t1	choriogenin hminor	2681	3519	2681	5114	72.6054
g8703.t1	chorion transcription factor cf2	790	2358	790	1102	23.3488
g15817.t1	chorismate mutase	121	2919	121	475	8.12993
g1060.t1	chorismate synthase	20	3459	20	81	1.16993
g15587.t1	chromate ion transporter	199	2865	199	398	6.94042
g11126.t1	chromate transport protein	0	288	0	0	0
g3851.t1	chromate transporter	408	1524	408	543	17.8009
g11124.t1	chromate transporter	145	1713	145	271	7.90386
g12589.t1	chromate transporter	2399	1725	2399	2399	69.4814
g2655.t1	chromatin assembly factor 1 subunit	1056	2148	1056	1255	29.1902
g7126.t1	chromatin assembly subunit p90	131	1821	131	170	4.66408
g13938.t1	chromatin modifying protein 1b	2413	1029	2413	2691	130.655
g342.t1	chromatin remodeling complex subunit	460	3543	460	1402	19.7699
g408.t1	chromatin remodeling complex subunit	404	3120	404	1006	16.1091
g6038.t1	chromatin remodelling complex atpase chain isw1	4428	7881	4428	8518	53.9987
g474.t1	chromatin structure-remodeling complex protein rsc7	1364	1737	1364	2057	59.1646
g527.t1	chromatin structure-remodeling complex protein rsc7	468	1491	468	1106	37.0599
g2568.t1	chromo domain	182	1794	182	393	10.9445
g1510.t1	chromo domain-containing protein	227	4629	227	343	3.70198
g1700.t1	chromo domain-containing protein	27	741	27	27	1.82043
g4963.t1	chromo domain-containing protein	22	1239	22	80	3.22586
g509.t1	chromo domain-containing protein 1	1547	4863	1547	2374	24.3895
g15020.t1	chromodomain y-like	303	1557	303	303	9.72257
g15823.t1	chromodomain y-like	275	2124	275	314	7.38588
g4841.t1	chromodomain-helicase-dna-binding protein	274	6150	274	338	2.7458
g4843.t1	chromodomain-helicase-dna-binding protein 4	20	1221	20	20	0.818355
g7374.t1	chromosomal organization and dna repair protein	181	1290	181	181	7.00997
g9678.t1	chromosome 10 open reading frame 76	485	1896	485	523	13.7813
g5544.t1	chromosome condensation	20	1836	20	20	0.544233
g12910.t1	chromosome condensation protein	0	792	0	0	0
g13963.t1	chromosome segregation atpase	358	10794	358	937	4.33695
g13935.t1	chromosome segregation in meiosis protein 3	220	1113	220	254	11.4016
g1164.t1	chromosome segregation protein	250	7680	250	490	3.18759
g2716.t1	chromosome segregation protein	625	5169	625	1004	9.70408
g9482.t1	chromosome segregation protein	796	2880	796	1690	29.3171
g10117.t1	chromosome segregation protein	468	3588	468	1011	14.0775
g12068.t1	chromosome segregation protein	385	1551	385	503	16.2026
g4212.t1	chromosome transmission fidelity protein	157	3039	157	274	4.50451
g5982.t1	chromosome transmission fidelity protein	649	2403	649	877	18.2336
g2320.t1	chy zinc finger domain protein	2870	7266	2870	5786	39.7842
g10471.t1	chy zinc finger domain protein	699	2157	699	1007	23.3242
g13594.t1	circumsporozoite protein	0	3090	0	0	0
g5655.t1	citrate lyase subunit beta (citrate (pro-3s)-lyase subunit beta)	461	963	461	779	40.4146
g6243.t1	citrate synthase	2291	1410	2291	7472	264.756
g8941.t1	class 2 chitin synthase	292	7506	292	792	5.27162
g12684.t1	class 3	6394	3327	6394	11653	174.99
g1421.t1	class e vacuolar protein-sorting machinery protein hse1	3071	1965	3071	4208	106.989
g6385.t1	class ii aldolase adducin	5	900	5	7	0.388582
g8844.t1	class ii aldolase adducin	17	909	17	25	1.37405
g10636.t1	class ii aldolase adducin domain containing protein	0	903	0	0	0
g13991.t1	class ii aldolase adducin domain protein	151	912	151	151	8.27198
g14030.t1	class ii aldolase adducin domain protein	26	777	26	26	1.67178
g3352.t1	class iv	15	969	15	15	0.773383
g3590.t1	class iv	0	960	0	1	0.0520422
g8121.t1	class v	87	2730	87	140	2.56208
g14142.t1	class v	4	942	4	10	0.530367
g15386.t1	class v	1	5121	1	1	0.00975602
g12983.t1	class v chitinase chi100	21	891	21	22	1.23359
g12984.t1	class v chitinase chi100	0	1377	0	0	0
g5908.t1	class-iii aminotransferase	79	1326	79	88	3.31563
g12756.t1	clathrin coat assembly protein ap19	636	468	636	636	67.8951
g3093.t1	clathrin heavy chain	1788	5049	1788	7960	78.7653
g7579.t1	clathrin light chain	1661	696	1661	2886	207.164
g10109.t1	clavaminate synthase-like protein	1491	1143	1491	4543	198.575
g13904.t1	clavaminate synthase-like protein	1254	1095	1254	2411	110.004
g15633.t1	cleavage and polyadenylation specificity factor subunit 5	136	795	136	243	15.271
g3459.t1	cleavage factor two protein 1	662	5763	662	1257	10.8972
g15263.t1	cleft lip and palate transmembrane protein 1	207	2016	207	814	20.1726
g4356.t1	clock controlled protein	5863	1902	5863	7063	185.527
g14279.t1	cnl2 nkp2 family protein	850	984	850	1241	63.0092
g3727.t1	co-chaperone protein	50	2208	50	103	2.33059
g10407.t1	coatamer subunit protein	189	2394	189	750	15.6518
g3827.t1	coatomer beta subunit	1442	2874	1442	2837	49.3174
g10529.t1	coatomer beta subunit	1305	2748	1305	3137	57.0328
g9191.t1	coatomer gamma-2 subunit	2167	2754	2167	3929	71.2763
g9711.t1	coatomer subunit	1966	3657	1966	3131	42.7745
g12132.t1	coatomer subunit delta	2878	3468	2878	4689	67.5505
g12385.t1	coatomer zeta subunit	2021	1908	2021	2133	55.8521
g2620.t1	coenzyme a	33	2526	33	86	1.70095
g1487.t1	cofilin tropomyosin-type actin-binding protein	1	438	1	5	0.570326
g4257.t1	cofilin tropomyosin-type actin-binding protein	3161	909	3161	3572	196.325
g14264.t1	cofilin tropomyosin-type actin-binding protein	872	2346	872	1456	31.0071
g1759.t1	cog1565 domain protein	884	6864	884	2815	20.4894
g9271.t1	cog6_mago7 ame: full=conserved oligomeric golgi complex subunit 6 short=cog complex subunit 6 ame: full=component of oligomeric golgi complex 6	663	3639	663	823	11.2991
g12296.t1	coiled-coil domain-containing	114	561	114	132	11.7554
g3417.t1	coiled-coil domain-containing protein	179	1152	179	223	9.67118
g8884.t1	coiled-coil domain-containing protein	516	2424	516	882	18.1787
g6065.t1	coiled-coil domain-containing protein 55	133	1224	133	372	15.1841
g8296.t1	coiled-coil domain-containing protein mtmr15	118	2487	118	189	3.79676
g9576.t1	collagen triple helix repeat protein	0	1269	0	0	0
g10241.t1	com1 regulatory protein	1136	2058	1136	1744	42.3378
g8297.t1	compass complex subunit	955	2190	955	1517	34.6074
g6192.t1	complex i intermediate-associated protein	684	4281	684	1118	13.0474
g5186.t1	complex i intermediate-associated protein 30	81	813	81	633	38.8992
g7462.t1	condensin complex component cnd1	624	3723	624	1465	19.6595
g6750.t1	condensin complex component cnd2	310	2730	310	411	7.52153
g12112.t1	conidial pigment polyketide synthase alb1	43	537	43	43	4.00057
g6657.t1	conidial septation protein	1727	891	1727	2522	141.415
g12576.t1	conidiation protein con-	35	414	35	35	4.22372
g15070.t1	conidiation-specific protein (con-10)	7	279	7	7	1.25349
g952.t1	conidiation-specific protein 10	198	324	198	198	30.5315
g12579.t1	conidiation-specific protein 10	49	252	49	49	9.71455
g13923.t1	conidiation-specific protein 10	126	279	126	126	22.5628
g9385.t1	conidiation-specific protein 6	61	252	61	64	12.6884
g9451.t1	conidiophore development protein hyma	178	1089	178	324	14.8643
g355.t1	conserved fungal protein	230	717	230	244	17.0019
g2242.t1	conserved fungal protein	157	1908	157	157	4.11101
g5966.t1	conserved fungal protein	2358	1608	2358	3331	103.494
g6898.t1	conserved fungal protein	139	3492	139	186	2.66113
g6969.t1	conserved fungal protein	236	2007	236	322	8.01559
g12240.t1	conserved fungal protein	112	732	112	112	7.64424
g4157.t1	conserved glutamic acid rich protein	594	1401	594	1183	42.1865
g12133.t1	conserved glutamic acid-rich protein	903	2163	903	1329	30.697
g3622.t1	conserved hypothetical protein [Ajellomyces capsulatus G186AR]	20	2874	20	40	0.695345
g6942.t1	conserved hypothetical protein [Ajellomyces capsulatus G186AR]	7	1140	7	9	0.394425
g11123.t1	conserved hypothetical protein [Ajellomyces capsulatus G186AR]	0	913	0	0	0
g13013.t1	conserved hypothetical protein [Ajellomyces capsulatus G186AR]	410	9579	410	466	2.43049
g5139.t1	conserved hypothetical protein [Ajellomyces capsulatus NAm1]	219	1881	219	745	19.7877
g7884.t1	conserved hypothetical protein [Ajellomyces capsulatus NAm1]	0	570	0	1	0.0876501
g9386.t1	conserved hypothetical protein [Ajellomyces capsulatus NAm1]	66	1377	66	202	7.329
g14707.t1	conserved hypothetical protein [Ajellomyces dermatitidis SLH14081]	21	603	21	21	1.73992
g15072.t1	conserved hypothetical protein [Arthroderma otae CBS 113480]	272	540	272	272	25.1653
g1131.t1	conserved hypothetical protein [Aspergillus clavatus NRRL 1]	29	468	29	36	3.84312
g12184.t1	conserved hypothetical protein [Aspergillus clavatus NRRL 1]	551	768	551	870	56.5959
g70.t1	conserved hypothetical protein [Aspergillus flavus NRRL3357]	2	1626	2	6	0.184356
g1267.t1	conserved hypothetical protein [Aspergillus flavus NRRL3357]	119	1113	119	252	11.3118
g6689.t1	conserved hypothetical protein [Aspergillus flavus NRRL3357]	25	573	25	25	2.17978
g6700.t1	conserved hypothetical protein [Aspergillus flavus NRRL3357]	8940	1410	8940	8940	316.771
g7892.t1	conserved hypothetical protein [Aspergillus flavus NRRL3357]	92	1482	92	92	3.10147
g11654.t1	conserved hypothetical protein [Aspergillus flavus NRRL3357]	45	1317	45	65	2.46578
g13843.t1	conserved hypothetical protein [Aspergillus flavus NRRL3357]	1	211	1	1	0.23678
g15793.t1	conserved hypothetical protein [Aspergillus flavus NRRL3357]	873	2448	873	873	17.8168
g8495.t1	conserved hypothetical protein [Aspergillus fumigatus A1163]	125	2685	125	264	4.91232
g4870.t1	conserved hypothetical protein [Aspergillus fumigatus Af293]	127	750	127	330	21.9826
g6075.t1	conserved hypothetical protein [Aspergillus fumigatus Af293]	1	1017	1	1	0.0491254
g14989.t1	conserved hypothetical protein [Aspergillus fumigatus Af293]	43	651	43	43	3.30001
g4911.t1	conserved hypothetical protein [Aspergillus terreus NIH2624]	0	1230	0	0	0
g10549.t1	conserved hypothetical protein [Aspergillus terreus NIH2624]	0	312	0	0	0
g2301.t1	conserved hypothetical protein [Clavispora lusitaniae ATCC 42720]	85	4056	85	217	2.67294
g4246.t1	conserved hypothetical protein [Clavispora lusitaniae ATCC 42720]	2	2019	2	7	0.173216
g7031.t1	conserved hypothetical protein [Clavispora lusitaniae ATCC 42720]	402	1161	402	948	40.7947
g8937.t1	conserved hypothetical protein [Clavispora lusitaniae ATCC 42720]	1626	2676	1626	8978	167.618
g12129.t1	conserved hypothetical protein [Clavispora lusitaniae ATCC 42720]	1591	1251	1591	5443	217.374
g12500.t1	conserved hypothetical protein [Clavispora lusitaniae ATCC 42720]	189	4179	189	617	7.37633
g14745.t1	conserved hypothetical protein [Clavispora lusitaniae ATCC 42720]	151	852	151	422	24.7457
g15712.t1	conserved hypothetical protein [Clavispora lusitaniae ATCC 42720]	154	3324	154	392	5.89186
g12242.t1	conserved hypothetical protein [Coccidioides posadasii str. Silveira]	14	972	14	15	0.770996
g14640.t1	conserved hypothetical protein [Coccidioides posadasii str. Silveira]	0	984	0	0	0
g14791.t1	conserved hypothetical protein [Coccidioides posadasii str. Silveira]	3	555	3	4	0.360076
g7926.t1	conserved hypothetical protein [Lodderomyces elongisporus NRRL YB-4239]	139	6597	139	713	5.39971
g11497.t1	conserved hypothetical protein [Meyerozyma guilliermondii ATCC 6260]	124	2148	124	223	5.18678
g13320.t1	conserved hypothetical protein [Neisseria lactamica ATCC 23970]	0	939	0	3	0.159618
g11638.t1	conserved hypothetical protein [Paracoccidioides brasiliensis Pb01]	23	375	23	63	8.39337
g166.t1	conserved hypothetical protein [Pseudomonas aeruginosa 2192]	1881	630	1881	3170	251.389
g12936.t1	conserved hypothetical protein [Stigmatella aurantiaca DW4/3-1]	6	2931	6	23	0.392048
g2904.t1	conserved hypothetical protein [Uncinocarpus reesii 1704]	22	1053	22	37	1.7555
g2997.t1	conserved hypothetical protein [Uncinocarpus reesii 1704]	242	837	242	292	17.4295
g13313.t1	conserved hypothetical protein [Uncinocarpus reesii 1704]	1579	663	1579	2186	164.727
g175.t1	conserved hypothetical protein [Verticillium albo-atrum VaMs.102]	355	1821	355	612	16.7907
g446.t1	conserved hypothetical protein [Verticillium albo-atrum VaMs.102]	96	1023	96	156	7.61862
g462.t1	conserved hypothetical protein [Verticillium albo-atrum VaMs.102]	1115	2070	1115	2250	54.305
g501.t1	conserved hypothetical protein [Verticillium albo-atrum VaMs.102]	444	2205	444	1230	27.8692
g1730.t1	conserved hypothetical protein [Verticillium albo-atrum VaMs.102]	72	2130	72	145	3.40107
g2724.t1	conserved hypothetical protein [Verticillium albo-atrum VaMs.102]	553	516	553	553	53.543
g3987.t1	conserved hypothetical protein [Verticillium albo-atrum VaMs.102]	295	1335	295	407	15.2314
g4372.t1	conserved hypothetical protein [Verticillium albo-atrum VaMs.102]	1890	2292	1890	2283	49.7644
g6096.t1	conserved hypothetical protein [Verticillium albo-atrum VaMs.102]	12	3261	12	30	0.459619
g6421.t1	conserved hypothetical protein [Verticillium albo-atrum VaMs.102]	286	726	286	286	19.6814
g7050.t1	conserved hypothetical protein [Verticillium albo-atrum VaMs.102]	17	690	17	19	1.37573
g7473.t1	conserved hypothetical protein [Verticillium albo-atrum VaMs.102]	197	2991	197	704	11.7594
g8423.t1	conserved hypothetical protein [Verticillium albo-atrum VaMs.102]	386	603	386	386	31.9814
g9022.t1	conserved hypothetical protein [Verticillium albo-atrum VaMs.102]	14	2688	14	51	0.947912
g9103.t1	conserved hypothetical protein [Verticillium albo-atrum VaMs.102]	0	474	0	1	0.105402
g9186.t1	conserved hypothetical protein [Verticillium albo-atrum VaMs.102]	59	1977	59	70	1.76896
g9499.t1	conserved hypothetical protein [Verticillium albo-atrum VaMs.102]	677	2742	677	841	15.3234
g9692.t1	conserved hypothetical protein [Verticillium albo-atrum VaMs.102]	436	2013	436	957	23.7517
g10548.t1	conserved hypothetical protein [Verticillium albo-atrum VaMs.102]	2	1011	2	2	0.0988339
g11113.t1	conserved hypothetical protein [Verticillium albo-atrum VaMs.102]	837	2217	837	1387	31.2563
g11346.t1	conserved hypothetical protein [Verticillium albo-atrum VaMs.102]	611	2955	611	1128	19.0712
g11946.t1	conserved hypothetical protein [Verticillium albo-atrum VaMs.102]	218	2619	218	284	5.41764
g11960.t1	conserved hypothetical protein [Verticillium albo-atrum VaMs.102]	57	1029	57	122	5.92341
g12275.t1	conserved hypothetical protein [Verticillium albo-atrum VaMs.102]	173	1965	173	182	4.62739
g12697.t1	conserved hypothetical protein [Verticillium albo-atrum VaMs.102]	102	801	102	284	17.7139
g13249.t1	conserved hypothetical protein [Verticillium albo-atrum VaMs.102]	348	321	348	348	54.1628
g13592.t1	conserved hypothetical protein [Verticillium albo-atrum VaMs.102]	157	1338	157	1313	49.0271
g14557.t1	conserved hypothetical protein [Verticillium albo-atrum VaMs.102]	176	867	176	261	15.04
g14855.t1	conserved hypothetical protein [Verticillium albo-atrum VaMs.102]	534	2382	534	832	17.4505
g15114.t1	conserved hypothetical protein [Verticillium albo-atrum VaMs.102]	162	873	162	220	12.5903
g15124.t1	conserved hypothetical protein [Verticillium albo-atrum VaMs.102]	0	1158	0	0	0
g15160.t1	conserved hypothetical protein [Verticillium albo-atrum VaMs.102]	248	1263	248	409	16.1788
g15183.t1	conserved hypothetical protein [Verticillium albo-atrum VaMs.102]	872	1272	872	1256	49.3321
g15966.t1	conserved hypothetical protein [Verticillium albo-atrum VaMs.102]	36	705	36	530	37.559
g1049.t1	conserved leucine-rich repeat protein	188	5760	188	541	4.69248
g783.t1	conserved membrane	0	939	0	41	2.18145
g2619.t1	conserved mitochondrial protein	93	2307	93	234	5.06752
g4341.t1	conserved oligomeric golgi complex subunit 2	404	1899	404	782	20.5735
g1232.t1	conserved serine-threonine rich protein	3943	2298	3943	4539	98.6819
g1741.t1	cop9 signalosome complex subunit 12	719	1368	719	823	30.0567
g9151.t1	cop9 signalosome complex subunit 2	1177	4221	1177	2458	29.0934
g4845.t1	cop9 signalosome complex subunit 3	932	3099	932	1572	25.343
g14218.t1	cop9 signalosome complex subunit 4	179	1260	179	271	10.7455
g7658.t1	cop9 signalosome complex subunit 5	395	1023	395	1036	50.5954
g2069.t1	cop9 signalosome subunit 1	1606	3939	1606	2096	26.5847
g7802.t1	cop9 signalosome subunit 6	469	2292	469	712	15.52
g2680.t1	cop9 signalosome subunit 7	594	1764	594	1062	30.0783
g6435.t1	copi associated protein	1663	393	1663	1871	237.853
g15265.t1	copii coat assembly protein sec16	886	6189	886	1645	13.2792
g311.t1	copii-coated vesicle protein	171	1134	171	433	19.0766
g160.t1	copper amine oxidase	0	2283	0	0	0
g7172.t1	copper amine oxidase	20	2007	20	51	1.26955
g8186.t1	copper amine oxidase	175	2013	175	203	5.03825
g8476.t1	copper amine oxidase	222	2061	222	270	6.54505
g10163.t1	copper amine oxidase	6	2343	6	6	0.12794
g10795.t1	copper amine oxidase	1917	3648	1917	3617	49.536
g12087.t1	copper amine oxidase	54	2067	54	59	1.42606
g1394.t1	copper fist dna binding domain-containing protein	670	996	670	1332	66.8147
g14692.t1	copper homeostasis protein cutc	63	2655	63	323	6.07806
g13073.t1	copper-containing nitrite reductase	32	1407	32	35	1.2428
g13551.t1	copper-translocating p-type atpase	1132	4788	1132	1596	16.6535
g10347.t1	coproporphyrinogen iii oxidase	465	1080	465	4450	205.856
g5379.t1	coq5 family	0	867	0	0	0
g2172.t1	cord and cs domain containing protein	452	975	452	916	46.9373
g376.t1	cortical actin cytoskeleton protein asp1	387	4617	387	842	9.11128
g10624.t1	covalently-linked cell wall protein	1	864	1	1	0.0578247
g5193.t1	cox1 assembly protein	623	1648	623	897	27.1933
g13166.t1	cox17 protein	427	630	427	485	38.4617
g7692.t1	coxi translation protein cya5	461	5025	461	768	7.63576
g13716.t1	cp2 transcription	901	2310	901	1807	39.0817
g12679.t1	cpl domain-containing protein	739	3114	739	1620	25.991
g3380.t1	cral trio domain protein	23	1374	23	187	6.79958
g11400.t1	cral trio domain-containing protein	83	1098	83	218	9.91931
g9382.t1	creatine transporter	24301	4089	24301	43363	529.821
g13778.t1	cript family protein	214	708	214	214	15.1011
g14965.t1	cross-pathway control 1	27056	1005	27056	27056	1345.01
g12407.t1	crossover junction endonuclease mus81	11	2277	11	18	0.394945
g381.t1	ct20 family protein	139	1914	139	231	6.02972
g1599.t1	ctd kinase subunit alpha	1282	4221	1282	1807	21.388
g8631.t1	ctd kinase subunit gamma	198	717	198	198	13.7966
g8952.t1	ctlh domain-containing protein	3821	699	3821	3821	273.103
g2666.t1	ctp synthase	373	1743	373	460	13.1852
g9789.t1	ctr copper transporter	13450	558	13450	21280	1905.31
g10266.t1	ctr copper transporter family protein	48169	588	48169	90190	7663.17
g2126.t1	ctr2 long splice variant	17000	534	17000	17000	1590.5
g2332.t1	cue domain	1641	1497	1641	4544	151.65
g3670.t1	cue domain protein	553	1959	553	853	21.7541
g14210.t1	cue domain-containing protein	1163	975	1163	1513	77.5285
g14622.t1	cullin binding protein	841	4101	841	1672	20.3692
g589.t1	cullin family protein	1979	4983	1979	2792	27.9932
g8574.t1	cullin family protein	2632	4089	2632	4185	51.1335
g3044.t1	cupin 2 conserved barrel domain protein	128	591	128	280	23.67
g10441.t1	cupin 2 domain-containing protein	31	1677	31	55	1.63854
g52.t1	cupin domain protein	2	342	2	2	0.292167
g646.t1	cupin domain protein	465	498	465	635	63.7047
g3907.t1	cupin domain protein	0	294	0	0	0
g4407.t1	cupin domain-containing protein	107	4269	107	268	3.13643
g7049.t1	cupin domain-containing protein	23	2637	23	28	0.530488
g11082.t1	cupin domain-containing protein	8	549	8	8	0.728023
g14301.t1	cupin domain-containing protein	5	1632	5	11	0.336744
g3984.t1	cupin family protein	10	1806	10	28	0.774582
g6712.t1	cupin family protein	437	588	437	437	37.1305
g14894.t1	curved dna-binding protein	2777	1203	2777	4678	194.277
g8733.t1	cut9 interacting protein scn1	569	1854	569	741	19.9681
g3914.t1	cutinase	1	1131	1	2	0.0883476
g5420.t1	cutinase	777	753	777	1455	96.5373
g11069.t1	cutinase	8	690	8	14	1.01369
g2157.t1	cutinase g-box binding protein	2710	1650	2710	10726	324.774
g10256.t1	cutinase gene palindrome-binding protein	1538	1863	1538	3055	81.9267
g7013.t1	cutinase negative acting protein	120	1539	120	387	12.5632
g5058.t1	cutinase transcription factor 1	380	3291	380	380	5.76877
g4562.t1	cutinase transcription factor 1 alpha	149	2268	149	154	3.39238
g14363.t1	cutinase transcription factor 1 alpha	123	2127	123	135	3.17098
g15438.t1	cutinase transcription factor 1 alpha	6801	2503	6801	7747	154.632
g12413.t1	cutinase transcription factor 1 beta	723	2901	723	1251	21.5445
g15671.t1	cutinase transcription factor 1 beta	1810	2637	1810	6430	121.823
g634.t1	cvnh domain-containing protein	7948	1167	7948	21527	921.595
g973.t1	cyanamide hydratase	99	3516	99	146	2.07459
g9404.t1	cyanamide hydratase	108	738	108	203	13.7425
g6885.t1	cyanate hydratase	3546	462	3546	3546	383.463
g11869.t1	cyanide hydratase	36	1131	36	57	2.51791
g633.t1	cyanovirin-n family protein	83	417	83	83	9.94419
g11202.t1	cyclase dehydrase family protein	73	858	73	96	5.58999
g3890.t1	cyclic nucleotide-binding domain-containing protein	294	4674	294	675	7.2151
g4512.t1	cyclin [Glomerella graminicola M1.001]	2050	2094	2050	2640	62.9875
g12689.t1	cyclin ccl1	114	1086	114	255	11.7311
g5307.t1	cyclin domain-containing protein	98	840	98	98	5.82873
g10207.t1	cyclin domain-containing protein	2545	1065	2545	4577	214.713
g9655.t1	cyclin-dependent kinase	216	1059	216	335	15.8043
g5602.t1	cyclin-dependent kinase g-1	424	2154	424	1022	23.7046
g3454.t1	cyclin-dependent kinase regulatory subunit	328	339	328	328	48.3394
g15409.t1	cyclin-dependent protein kinase complex component	1079	1443	1079	1540	53.319
g584.t1	cyclin-k	308	2199	308	510	11.587
g873.t1	cyclin-like f-box	414	1710	414	556	16.2445
g917.t1	cyclin-like f-box	308	3768	308	699	9.26816
g6285.t1	cyclin-like f-box	156	1236	156	246	9.94361
g522.t1	cyclin-like protein	1575	999	1575	2376	118.825
g8461.t1	cyclohexanone -monooxygenase	14	2367	14	25	0.527678
g12179.t1	cyclohexanone -monooxygenase	0	1995	0	0	0
g14637.t1	cyclohexanone monooxygenase	0	1827	0	0	0
g4990.t1	cycloheximide resistance	26	1647	26	26	0.788691
g5015.t1	cyclopentanone -monooxygenase	15	1623	15	30	0.923485
g14122.t1	cyclophilin-type peptidyl-prolyl cis-trans isomerase	263	1392	263	350	12.5619
g16280.t1	cyclophilin-type peptidyl-prolyl cis-trans isomerase	0	465	0	9	0.966979
g8957.t1	cyclopropane-fatty-acyl-phospholipid synthase	143	783	143	143	9.12434
g10313.t1	cyclopropane-fatty-acyl-phospholipid synthase	1828	2688	1828	4705	87.4496
g5866.t1	cyp51a	9	1473	9	17	0.576598
g13667.t1	cystathionine beta-	8	1008	8	9	0.446076
g15965.t1	cystathionine beta-	1132	1353	1132	8943	330.227
g5639.t1	cystathionine beta-lyase	618	4068	618	1164	14.2955
g12064.t1	cystathionine beta-lyase	931	1347	931	1538	57.0448
g4741.t1	cystathionine gamma-lyase	0	1248	0	24	0.96078
g9265.t1	cystathionine gamma-synthase	517	1896	517	1044	27.5099
g13529.t1	cysteine desulfurase	624	1482	624	4515	152.208
g14579.t1	cysteine dioxygenase	2274	687	2274	5572	405.211
g3935.t1	cysteine hydrolase family protein	4	585	4	4	0.341611
g4237.t1	cysteine protease	0	1986	0	0	0
g9262.t1	cysteine protease atg4	2405	1290	2405	2405	93.1435
g13656.t1	cysteine proteinase	14025	1686	14025	25624	759.306
g2016.t1	cysteine synthase	195	2190	195	840	19.163
g16045.t1	cysteine synthase	64	912	64	64	3.506
[truncated: 14,299 more rows]

## Sheet: comment
Fonts and shades are differentiators for following tiers
Tiers#	color coding
1	bold red font
2	bold green font
3	bold blue font
4	bold brown font
5	bold grey font
6	bold plum font
7	bold black font
8	normal black font
9	bold black font and orange shade
10	normal black font and blue shade
Not expressed	normal black font and yellow shade
