# Supplementary material for: De Novo Assembly and Genome Analyses of the Marine-Derived Scopulariopsis brevicaulis Strain LF580 Unravels Life-Style Traits and Anticancerous Scopularide Biosynthetic Gene Cluster
Source: PLoS One. 2015 Oct 27;10(10):e0140398. doi: 10.1371/journal.pone.0140398 (PMC4624724; doi:10.1371/journal.pone.0140398)
Supplement: S11 Table — (XLSX) [file pone.0140398.s014.xlsx]

## Sheet: Qualitty Control (QC)
QC REPORT FOR FASTQ FILES
S.No	1
Fastq file name	fungus.fq
Fastq file size	629.93 MB
Time taken for Analysis	20.49 Seconds
Maximum Read Length	203
Minimum Read Length	5
Mean Read Length	119
Total Number of Reads	2557553 (2.56 millions)
Total Number of HQ Reads 1*	2450158 (2.45 millions)
Percentage of HQ Reads	95.801%
Total Number of Bases	304366055 bases
Total Number of Bases in Mb	304.3661 Mb
Total Number of HQ Bases 2*	272391596 bases
Total Number of HQ Bases in Mb	272.3916 Mb
Percentage of HQ Bases	89.495%
Total Number of Non-ATGC Characters	0 bases
Total Number of Non-ATGC Characters in Mb	0.000000 Mb
Percentage of Non-ATGC Characters	0.000%
Number of Reads with Non-ATGC Characters	0
Percentage of Reads with Non-ATGC Characters	0.000%
Note:
1* >70% of bases in a read with >10 phred score
2* bases with >10 phred score
Generated by SeqQC_V2.2

## Sheet: BaseReport
BASE COMPOSITION REPORT:
S.No	1
FASTQ file name	fungus.fq
% of A	21.982%
% of T	22.067%
% of G	27.713%
% of C	28.238%
% of Non-ATGC	0.000%
FIRST BASE REPORT:
S.No	1
FASTQ file name	fungus.fq
No of A's at First-base position	532031 (20.802%)
No of T's at First-base position	402425 (15.735%)
No of G's at First-base position	846784 (33.109%)
No of C's at First-base position	776313 (30.354%)
No of Non-ATGC's at First-base position	0 (0.000%)
Generated by SeqQC_V2.2

## Sheet: ReadMe_
Base_Number	Average_Quality_Score	Average Quality Score/Base Position	A	T	G	C	Non-ATGC	Nucleotide	Percentage













































































































































































































[truncated: 9 more columns]
